# Supplementary material for: Tolerance and dose-response assessment of subchronic dietary ethoxyquin exposure in Atlantic salmon (Salmo salar L.)
Source: PLoS One. 2019 Jan 25;14(1):e0211128. doi: 10.1371/journal.pone.0211128 (PMC6347454; doi:10.1371/journal.pone.0211128)
Supplement: S2 Table — (XLSX) [file pone.0211128.s004.xlsx]

## Sheet: Table S2
PATHWAY_SORTORDER	BIOCHEMICAL	SUPER_PATHWAY	SUB_PATHWAY	COMP_ID	PLATFORM	CHEMICAL_ID	RI	MASS	CAS	PUBCHEM	CHEMSPIDER	KEGG	Group HMDB_ID	EQ0_Tank112_Fish1	EQ0_Tank112_Fish2	EQ0_Tank112_Fish3	EQ0_Tank105_Fish1	EQ0_Tank105_Fish2	EQ0_Tank105_Fish3	Tank100_EQ0_Fish1	Tank100_EQ0_Fish2	Tank100_EQ0_Fish3	Tank102_EQ1_Fish1	Tank102_EQ1_Fish2	Tank102_EQ1_Fish3	Tank98_EQ1_Fish1	Tank98_EQ1_Fish2	Tank98_EQ1_Fish3	Tank107_EQ1_Fish1	Tank107_EQ1_Fish2	Tank107_EQ1_Fish3	Tank95_EQ2_Fish1	Tank95_EQ2_Fish2	Tank95_EQ2_Fish3	Tank104_EQ2_Fish1	Tank104_EQ2_Fish2	Tank104_EQ2_Fish3	Tank110_EQ2_Fish1	Tank110_EQ2_Fish2	Tank110_EQ2_Fish3	Tank99_EQ3_Fish1	Tank99_EQ3_Fish2	Tank99_EQ3_Fish3	Tank103_EQ3_Fish1	Tank103_EQ3_Fish2	Tank103_EQ3_Fish3	Tank111_EQ3_Fish1	Tank111_EQ3_Fish2	Tank111_EQ3_Fish3
1722	1,2-dilinoleoyl-GPC (18:2/18:2)	Lipid	Phosphatidylcholine (PC)	52603	LC/MS Pos Late	100008903	2006	782.569	998-06-1	5288075	4450312		HMDB08138	23619668	13753647	22652612	15691531	18378140		20055564	13634408	15282671	15369491	20143908	16271733	11189461	19751436	18997436	14914957	18758912	21299104	21157826	14714006	19249704	16700668	23543946	17375384	22642926	15642616	14525016			24494696	18963416	23620692	31195776	17299012	21304494	22821410
1717	1,2-dioleoyl-GPC (18:1/18:1)	Lipid	Phosphatidylcholine (PC)	52457	LC/MS Pos Late	100008905	2346	786.601	4235-95-4	10350317	8525772			112744400	106179264	119063408	118737088	137644480	98486856	126167672	105236816	135614144	122584616	117521624	111885728	124545728	119553368	113595400	78022128	126744528	104741280	139788528	113202528	146553984	106160936	113747176	124811136	120191552	106680704	101987096	109772624	111937272	100880496	122591824	96916752	111744112	87087256	132579304	118183280
1785	1,2-dioleoyl-GPE (18:1/18:1)	Lipid	Phosphatidylethanolamine (PE)	52609	LC/MS Pos Late	100008906	2485	744.554	4004-05-01	9546757	7825707			5801473	6471032	7841466	7415790	7550666	6790351	11994466	7407550	7804223	7409484	7743256	5531858	7962382	6785561	6969135	5993967	9906716	7085817	9154734	3388355	11780344	7940077	9703659	11722687	8485062	8511434	6638158	8970648	9533202	7257036	8379168	8848003	8936412	7749786	11099667	11734453
1875	1,2-dioleoyl-GPI (18:1/18:1)	Lipid	Phosphatidylinositol (PI)	52619	LC/MS Pos Late	100008908	3121	880.591			24767722		HMDB09837	567081		847903	686110	649100	728575	1315180	937035	560824	958394	818146	793904	1068941	558593	589560	745505	669411	567534	1088969	740897	713336	683727	573425	640707	822521	769316	627802	587269	531592	366543	1107909	755619	881269	602555	657961	612749
1635	1,2-dipalmitoyl-GPC (16:0/16:0)	Lipid	Phosphatidylcholine (PC)	19130	LC/MS Pos Late	100000657	2365	734.569	63-89-8	452110	398235	D03585	HMDB00564	9113390	8036739	8672177	10685118	10317021	11000560	9951037	12948480	11306271	9954086	9481684	10806152	8895296	7489858	12313257	7622346	10046474	7485167	8612300	7621385	7939262	10112730	8811238	6207249	9098036	8373902	7568534	7051542	7304911	8134232	9894809	7806847	8927320	6504139	8183233	7781574
2003	1-arachidonoyl-GPI (20:4)*	Lipid	Lysophospholipid	34214	LC/MS Pos Late	100001654	1500	621.303					HMDB61690	326013	295479	459941	637349	363095	373646	523039	429795	630823	566630	480849	518007	633345	491020	491101	486381	647257	564396	659760	247950	561507	624248	459785	390975	349326	346733	510138	671081	556884	637807	338759	410218	608023	658704	427647	567346
2152	1-arachidonylglycerol (20:4)	Lipid	Monoacylglycerol	34397	LC/MS Neg	100001433	6250	303.233	35474-99-8	5282281	4445452	C13857	HMDB11549		11227634		25770556		32917016	6794977	19755644	41344704	33059284		4986754	14855024	6437800			6972320	7864516	18235882	10554746	67165760	63189088	42162952	30636944	17459088	11440115		3012836	6535653	10990138	8235557	5782967	38692396	1566859	2103559	27576032
2151	1-dihomo-linolenylglycerol (20:3)	Lipid	Monoacylglycerol	48341	LC/MS Neg	100006121	6400	305.249						95571264	24702752	21209644	52888312	21901968	42312716	10701907	32641646	72735560	47903484	8426318	9487904	26859862	16085767	15095515	16417994	10959055	14112674	34377912	18330384	149145024	78400480	72087864	33148858	47505444	12594286	18120958	5206665	8166941	13712876	14168466	3675736	42133780	2072164	3306733	29819498
1299	1-dihomo-linoleoylglycerol (20:2)	Lipid	Fatty Acid, Keto	35103	LC/MS Neg	100001483	6800	307.264			21403143			82104824	9435552	19501452	17424436	21832280	12078347	2824874	9678759	49481656	13430046	6185242	7686112	22227560	12716823	13349174	11883086	3144063	4941678	13279325	6296454	32602442	64696160	17667596	8577696	21442136	12194507	6998281	5432390	2484753	11897527	11488916	1508324	25526484		856206	7805676
2155	1-docosahexaenoylglycerol (22:6)	Lipid	Monoacylglycerol	35153	LC/MS Neg	100001481	6150	309.222			10477810		HMDB11587	309993504	101085432	161927232	230724544	113494808	344564864	61306472	181031936	407987072	349226304	38204828	30649834	213620432	67032008	77484792	204860544	63425028	78940504	231068128	117277768	500381568	531410368	443079552	303720384	157408560	122202944	89292600	38016712	58523036	122800200	92718776	79690824	444971328	28391332	28721872	291687488
2153	1-eicosapentaenoylglycerol (20:5)*	Lipid	Monoacylglycerol	53220	LC/MS Neg	100009403	5988	301.217			24765798		HMDB11580	106182416	33952120	33428722	68936488	25075292	79535984	10678995	49712948	77024256	71817952	11748397	9355744	38637944	16051522	12548386	30203440	11101803	18049044	55035672	21115518	162335744	110589664	93799176	76092328	38219220	21621640	21526696	7337013	9368628	16250716	19272656	11771252	61982888	3649576	5988737	44257804
1951	1-lignoceroyl-GPC (24:0)	Lipid	Lysophospholipid	49617	LC/MS Pos Late	100002873	1907	608.465	325171-59-3		24766539		HMDB10405	612252	312570	327324	329047	186829	254349	301964	621153	400670	613667	414348	318807	448857	288193	231357	122967	283578	239730	446933	342544	392665	457630	235188	400005	272538	325681	250495	224583		284772	318545	113349	331058		269089	290781
1926	1-linolenoyl-GPC (18:3)*	Lipid	Lysophospholipid	45951	LC/MS Pos Late	100005350	1422	518.324					HMDB10388	2168719	1556290	1437374	1757072	1573260	1918852	1148272	1390386	1369919	1668009	2040599	2227099	1679494	1386648	1282662	1171551	1139233	1173807	1858992	1730447	1492570	1661901	1284883	1329308	1190018	1374619	1328963	1517603	1164039	1386390	1567375	1415975	1471473	1888999	1313019	1322596
2148	1-linolenoylglycerol (18:3)	Lipid	Monoacylglycerol	34393	LC/MS Neg	100001435	6214	277.217	124151-74-2	53480978	21403134		HMDB11569	529768544	133202232	122251640	299004096	99632752	280144416	18731004	194194496	311360480	219028752	45456052	50953672	147644000	67601488	67312992	101403800	39013784	73266832	192399664	96903192	376343584	249379968	265851920	142630048	138139520	39813444	82668088	25989718	23064504	50521872	66088716	20771228	172389072	9215740	13111387	99617752
1804	1-linoleoyl-2-arachidonoyl-GPE (18:2/20:4)*	Lipid	Phosphatidylethanolamine (PE)	53189	LC/MS Pos Late	100009222	2030	764.522			24768565		HMDB09102	40819184	35405356	55440496	55511056	50815112	57265960	53210892	45368340	51597988	43926552	44636288	30887450	50883860	46640828	43689864	58581384	50957176	46222952	56990172	40161592	71326608	44149584	54817788	54965764	47511976	49764464	42242716	54206452	56341392	48352124	59315440	60975988	57811264	57244424	66261428	75905480
1737	1-linoleoyl-2-omega-arachidonoyl-GPC (18:2/20:4n3)*	Lipid	Phosphatidylcholine (PC)	53206	LC/MS Pos Late	100009371	1935	806.569						30569590	24614092	22048372	30420632	23627882	24574682	22686800	26476054	25496028	22338420	22421042	22172064	28053678	25312740	26438496	26496992	26761984	24669532	28543534	25871928	31310230	21495460	25331778	19992392	26345952	21964368	27828642	21757264	24124354	22655284	24274966	22737948	21010080	17482812	24488396	25942684
1924	1-linoleoyl-GPC (18:2)	Lipid	Lysophospholipid	34419	LC/MS Pos Late	100001395	1465	520.34		11988421	10160888	C04100	HMDB10386	5692437	4832105	4671628	5316855	5758939	4519224	4293805	4303334	4897177	6428337	6943080	6328791	5335319	4524171	4174736	3571715	3777843	4019072	6098322	6407251	5960275	5404940	4381361	5473483	4153302	4521308	4113053	4681621	3864024	5095816	4727520	4312113	4900432	4869927	5221545	4913753
1965	1-linoleoyl-GPE (18:2)*	Lipid	Lysophospholipid	36600	LC/MS Pos Late	100001570	1482	478.293		52925130	21403170		HMDB11507	4451375	4198247	4322982	4762660	4737079	5241056	4803008	4000646	4602668	5831890	4918681	7981917	4678277	3733642	4115522	4848621	4126936	4644321	4922297	4789758	5579442	5116608	3565353	4801951	3903537	5078419	3547369	3184242	3701141	4772389	5010893	4746872	4409032	5362887	4190410	5265100
2147	1-linoleoylglycerol (18:2)	Lipid	Monoacylglycerol	27447	LC/MS Neg	100001040	6477	279.233	2277-28-3	5283469	4446589			2038715904	486003264	428472992	1111646848	376017728	1043701248	108375744	623959296	1173254272	781654848	159054016	171866192	528970976	282906336	304024864	350120576	210157376	296680416	588237312	346209504	1447791232	1029314688	978692352	445709312	589878272	151318000	290780768	97105200	106991520	231496016	258718944	107366736	751482368	40024408	46212012	421771712
2144	1-margaroylglycerol (17:0)	Lipid	Monoacylglycerol	34391	LC/MS Neg	100001429	6571	269.249	68002-72-2	107036	96316			14102229	2335316	4288913	6478043	3236015	8184507	981899	3579157	9132837	4075378	900847	1765672	3678990	2229974	3104677	2989720	1882068	2203142	3848602	2972171	12364371	9983925	7017395	2756051	8473710	1819778	1728912	1398700	1404794	2940810	3963700	1299858	8358802		821522	4173920
3224	1-methyladenine	Nucleotide	Purine Metabolism, Adenine containing	1527	LC/MS Pos Early	54	2133	150.077	5142-22-3	78821	71157	C02216	HMDB11599	10022165	10057362	8946392	11741734	10384586	9743138	13041276	7885536	9157121	10397787	8001134	9341145	8251667	7215059	9364847	9423228	9641116	8765296	8788847	6377179	9184836	9301678	5225183	6007838	12211002	6247690	6860795	9056576	14713653	9951532	9507498	15550106	10177651	11979861	10423095	8888836
399	1-methylguanidine	Amino Acid	Guanidino and Acetamido Metabolism	48114	LC/MS Pos Early	100000715	2149	74.0713	22661-87-6	10111	28576	C02294	HMDB01522	38941	73916	35507	46728	44433	32956	61355	41478	36812	49173			58949	70255	39154	60271	58131	75683	38820	59142	71912	44209	44442		50357	25941	34894		23562		61455	60195		80684		33780
3257	1-methylguanine	Nucleotide	Purine Metabolism, Guanine containing	32395	LC/MS Neg	100001133	1643	164.058	938-85-2	70315	63498		HMDB03282	38173	45671	39145	44854	42584	42457	59279	42980	35590	37743	47616	50970	30971		49395	64470	36843	43960	29582	18343	35987	44613		19601	51159	18910	26855	24835	43012	28462		53876		70890	24574	29342
63	1-methylhistidine	Amino Acid	Histidine Metabolism	30460	LC/MS Pos Early	100001051	2755	170.092	332-80-9	92105	83153	C01152	HMDB00001	2960935	5173604	2687874	5859431	1920267	2774906	6857980	4203932	4427742	7840751	2646580	4037453	3886574	2298577	2163474	2177627	5499021	3711433	4679382	4148360	6882339	3452637	5529138	3976875	4681606	2664110	3314600	3087335	4468513	3141317	2418274	4900142	3379707	2420035	5207442	4146097
77	1-methylimidazoleacetate	Amino Acid	Histidine Metabolism	32350	LC/MS Pos Early	100001208	2064	141.066	2625-49-2	75810	68319	C05828	HMDB02820	529817	740961	635964	415583	417674	927242	938763	578062	645001	790441	485751	784469	600877	569762	404602	804415	585644	837992	386119	517613	734946	415019	777156	370876	492881	543262	444617	615353	339773	414993	358682	300092	190816	397216	218926	242219
2139	1-myristoylglycerol (14:0)	Lipid	Monoacylglycerol	35625	LC/MS Neg	100001618	6353.3	227.202	75685-84-6	79050	71382	C01885	HMDB11561	227573136	62346256	49959092	124163680	44761920	161644224	13217445	67520528	119826216	83213528	19025916	22209986	60211316	34476952	43716896	45379800	20995598	30813964	72861264	47359584	165078016	114005904	102612896	54887176	65663012	16865636	36410028	12711184	12602582	28553278	32885746	16548398	120833776	6391205	7806174	50723204
1893	1-oleoyl-2-arachidonoyl-GPI (18:1/20:4) *	Lipid	Phosphatidylinositol (PI)	54994	LC/MS Pos Late	100010951	2568	902.575					HMDB09844	10705171	14469483	11024199	18149712	10969903	15113121	20278012	16123646	13487946	16989364	9392473	12072266	12575870	10139689	12494522	10977991	20458220	15185477	18316446	14194064	21280048	12878403	19172912	15164817	17014980	10096714	15852609	12281075	17616712	14086504	11670057	20596118	13727562	15884156	20896736	22015748
1720	1-oleoyl-2-linoleoyl-GPC (18:1/18:2)*	Lipid	Phosphatidylcholine (PC)	52453	LC/MS Pos Late	100008981	2165	784.585						57851904	37338904	50507920	47832872	50648956	50901844	39640516	43094888	42634456	45339000	46148948	49080364	52081440	43794564	42069736	35451764	51589424	41981156	55690612	52934176	37537168	41020392	47418120	42908008	39493292	35972204	45010004	53822736	52836920	39473208	64071104	47896220	45187148	45394972	53679284	51725580
1787	1-oleoyl-2-linoleoyl-GPE (18:1/18:2)*	Lipid	Phosphatidylethanolamine (PE)	52687	LC/MS Pos Late	100009078	2270	742.538		9546753	7825703		HMDB05349	3025578	2554693	3744067	3739832	3367942	4168403	4711335	3292893	4526058	3395720	3452377	2889083	3934185	3393026	3869625	4161718	4991676	3508522	4032631	3608897	4983706	3280082	5156490	4624012	3648152	3921849	3789765	4703628	4085468	3631846	5102420	4554645	4399576	4426932	4500747	5675203
1879	1-oleoyl-2-linoleoyl-GPI (18:1/18:2)*	Lipid	Phosphatidylinositol (PI)	52451	LC/MS Pos Late	100008979	2700	878.575			24767723		HMDB09838	482918	398966	607238	444673	361667	523661	600216	543318	438102	576081	732604	710308	701722	451128	566661	634289	668471	426910	650704	506266	408676	312733	502120	427941	515760	421171	580688	497308	589356	373829	922880	569154	686720	470055	380745	627461
1921	1-oleoyl-GPC (18:1)	Lipid	Lysophospholipid	48258	LC/MS Pos Late	100001272	1540	522.355	19420-56-5	16081932	17240641		HMDB02815	29468970	23524120	22832214	24996556	27267736	23961284	24480184	23416786	21299682	31596152	30510170	29155360	22783736	21153558	19176524	17272046	19274696	18153906	27157406	27443188	28459274	26799898	22989426	26279930	21255236	24251052	22080114	23197640	22555264	21602076	23880948	16749600	20786604	21859740	25612372	24261236
1963	1-oleoyl-GPE (18:1)	Lipid	Lysophospholipid	35628	LC/MS Pos Late	100001569	1554	480.308	89576-29-4	9547071	7826021		HMDB11506	13455179	13019723	14613816	13759680	14830087	15337150	16587496	12863030	13196186	19245980	16627722	18009184	13887234	11765577	9870100	10958407	9826289	12459590	15926127	15248503	21729912	17277102	12234197	18813330	11443405	18314416	9926210	9678991	12117625	13875050	11997374	13075641	10807038	14247300	14030160	16248969
1997	1-oleoyl-GPI (18:1)	Lipid	Lysophospholipid	36602	LC/MS Pos Late	100001777	1600	599.319						101966	114867	66642	170373	117180	70960	182521	188379	128539	217953	152761	89308	181868	169732	140008		89511	122892	161368	227214	293607	117227	212408	216907	106877	127213	167493	232028	97770	143354	123710	140390	154342		255924	97999
2146	1-oleoylglycerol (18:1)	Lipid	Monoacylglycerol	21184	LC/MS Neg	100000924	6650	281.249	111-03-5	5283468	4446588		HMDB11567	6604914176	2196459008	2912853248	4578754048	2401501696	4159759616	811672256	2858016512	5868323840	3615991552	833304384	1045815232	2705573376	1777439488	1722921600	2222576896	1077734656	1518111616	2915682304	1919498880	7349584384	4763569664	4809495040	2875129856	3446379264	1258191232	1685937152	593751296	1016654528	1336124928	1469065472	614900736	3697600000	223487904	274126464	2583317504
1939	1-omega-arachidonoyl-GPC (20:4n3)*	Lipid	Lysophospholipid	53205	LC/MS Pos Late	100009369	1460	544.34						3748810	4141752	2937308	2623016	2591006	3469655	2756408	2685786	3888134	5678929	5839427	4062682	2829765	2648926	2401397	1606617	1949841	2198406	3335151	3799027	4648274	4380994	3431711	4510217	2214361	3159991	3032562	2870422	2819472	2620454	2298512	2995469	2190460	2104066	2795866	3495321
1971	1-omega-arachidonoyl-GPE (20:4n3)*	Lipid	Lysophospholipid	53204	LC/MS Pos Late	100009370	1430	502.293						1202888	1140627	1089716	951508	932979	1447882	1069183	1108835	945797	1366275	1164196	1606975	889664	796015	892303	802946	929283	871002	1083466	918015	1214673	1143618	818249	1051446	908151	1121152	729793	620824	694291	899549	823931	997260	817349	782860	808191	994908
1914	1-palmitoleoyl-GPC (16:1)*	Lipid	Lysophospholipid	33230	LC/MS Pos Late	100001511	1450	494.324		24779461	21403152		HMDB10383	6727938	5943865	5653982	6254107	6059447	4994544	5145888	5463504	6091102	8296212	7073509	6892640	5474487	4670025	4645049	5174320	4117503	4918611	5824989	6409834	6425233	5924498	7201451	6461820	4292600	5677695	5243442	4635579	5698541	5743828	4896387	6096048	4245752	5430573	5374668	5380452
2143	1-palmitoleoylglycerol (16:1)*	Lipid	Monoacylglycerol	52431	LC/MS Neg	100008952	6094	253.217					HMDB11565	755828544	197274544	228529104	480207296	195641040	397032320	47811820	280510368	495435104	350001408	71419464	76320032	267840352	123126432	132432024	167609296	64289860	108373384	266682832	165229920	647954816	350132512	485958528	255569136	211493232	96688656	129333816	47531624	42369024	109283312	102229608	37794620	248692736	17628880	22803956	192754656
1678	1-palmitoyl-2-arachidonoyl-GPC (16:0/20:4n6)	Lipid	Phosphatidylcholine (PC)	52462	LC/MS Pos Late	100008914	2091	782.569	35418-58-7	10747814	8923140		HMDB07982	29081440	25552616	27492088	27964556	26646572	31933848	36910436	31034008	31624496	37622464	33195416	34546824	25202104	25968360	27061244	25269484	35170772	27126532	29376788	24992606	31276354	29052784	34135152	31437578	25233260	30653576	25513300	25544568	29682150	31053740	28249200	31063944	33503064	27396608	32293126	36100116
1772	1-palmitoyl-2-arachidonoyl-GPE (16:0/20:4)*	Lipid	Phosphatidylethanolamine (PE)	52464	LC/MS Pos Late	100008990	2198	740.522		9546800	7825750		HMDB05323	2360501	2763588	2534897	2877624	2568626	5882772	4825541	2438458	2600558	2309904	2086709	2428861	2004369	2605279	2981040	4226039	5321169	2856831	2142601	2115159	3224850	2219452	3683870	2105003	3202931	2507875	2878575	2319614	2710476	3006572	2282931	4543410	3722503	3369572	3673284	3635905
1865	1-palmitoyl-2-arachidonoyl-GPI (16:0/20:4)*	Lipid	Phosphatidylinositol (PI)	52467	LC/MS Pos Late	100008993	2567	876.56			24767674		HMDB09789	2686068	4398521	4055143	5209763	3060797	4910560	6397096	4005069	4118890	4166939	3844957	5032925	3850190	3532418	3434432	3206763	5135613	4555872	5411526	4772814	6496074	3300617	5821710	6254720	4994170	3185084	4033789	4628603	7261221	3396107	4753232	6780838	5166603	4747911	6121220	6038246
1644	1-palmitoyl-2-oleoyl-GPC (16:0/18:1)	Lipid	Phosphatidylcholine (PC)	52461	LC/MS Pos Late	1539	2358	760.585	26853-31-6;26853-31-6	6436017	4940699		HMDB07972	321962048	315660544	367376064	385263104	345648000	342583136	337155392	362868320	378716640	343808672	319655744	365485280	328976256	365203040	368649088	310570112	394029664	314830400	364988704	307319840	378214080	328566912	333192448	337213280	357429856	317035296	303548032	335467488	371073216	358685184	415252160	422702048	367636480	346891392	399751104	418636256
1762	1-palmitoyl-2-oleoyl-GPE (16:0/18:1)	Lipid	Phosphatidylethanolamine (PE)	19263	LC/MS Pos Late	1526	2509	718.538	26662-94-2	5283496	4446615		HMDB05320	3564162	3966445	4094149	4732713	3683783	4591507	6187105	4583090	4082605	3694621	4391486	3547239	4114753	4111775	4254904	3950443	6396261	4342893	4510008	3345437	5902167	4701835	5963662	5985952	5086255	4475795	4016378	5572419	5963415	4140654	5370135	6451205	5488674	5330727	6019572	7028268
1845	1-palmitoyl-2-oleoyl-GPG (16:0/18:1)	Lipid	Phosphatidylglycerol (PG)	52448	LC/MS Polar	100000641	745	747.519		5283509	4446626			2567434	1657037	1714845	2946457	1727362	2066165	2231199	2469995	1990671	2851136	2497938	2058388	1868359	1946882	1937316	1910753	1861909	1618218	2967361	3024235	3021798	2549876	2498040	3451371	1776215	1699129	1791464	1697759	2995919	2396452	2218273	2918602	2706064	2299717	3049885	3736303
1857	1-palmitoyl-2-oleoyl-GPI (16:0/18:1)*	Lipid	Phosphatidylinositol (PI)	52669	LC/MS Polar	100009066	893	835.534			24767668		HMDB09783	1686250	1704706	2216469	2354143	1706711	1701740	2595943	2282628	2054753	2144790	2210916	2417903	2529333	2165645	1876400	1833744	1955906	2167905	2847243	2078011	2570718	1943468	2281782	3354147	2041658	2238387	1857720	1904354	3005595	1974897	2434178	2505770	1935825	2188402	2620680	2691035
1640	1-palmitoyl-2-stearoyl-GPC (16:0/18:0)	Lipid	Phosphatidylcholine (PC)	52616	LC/MS Pos Late	100008921	2653	762.601	59403-51-9		24766643		HMDB07970	1011794	627501	654885	753136	787054	628314	590841	729586	676083	885221	730414	797457	736374	740932	714386	452663	584959	552046	727796	675364	511008	663331	592252	753301	546959	648711	516528	488852	462802	499490	682575	549348	559841	538989	722820	645841
1912	1-palmitoyl-GPC (16:0)	Lipid	Lysophospholipid	33955	LC/MS Pos Late	100001263	1525	496.34	17364-16-8	86554	78064		HMDB10382	64234880	51460120	53872168	50470496	52023932	53944244	42590032	50424848	51798120	67516680	70351248	58848164	42074208	43698640	46511180	44828088	41729704	43357120	46337480	48559488	59235992	48060232	54739772	61605172	43586344	55902264	50683376	41629620	41199900	42525988	42798020	44019844	39354208	47547592	48159644	47303056
1956	1-palmitoyl-GPE (16:0)	Lipid	Lysophospholipid	35631	LC/MS Pos Late	100001567	1544	454.293	53862-35-4	9547069	7826019		HMDB11503	8328420	6854441	6848561	6890556	6472591	9718163	8854401	6254820	6911650	8610280	8877078	10779592	6509024	6239572	6472071	7703400	6360978	7553069	7311883	7255314	9550646	7841653	6784762	7590801	7138416	8882256	6094222	5514753	7227925	6217016	6136763	7690615	6101969	6524280	6501574	8229683
1992	1-palmitoyl-GPI (16:0)	Lipid	Lysophospholipid	35305	LC/MS Neg	100001655	5564	571.289					HMDB61695	1336717	481732	1367059	1590837	1398782	1925783	578254	1139808	4629402	1653590	413352	425062	1105770	338897	1455061	2444059	923940	375270	1506751	273984	2849048	3547294	2865067	1893486	2598033	904716	247721	500759	766953	681636	1693070	2803983	5012234	655659	538698	2973074
1979	1-palmitoyl-GPS (16:0)*	Lipid	Lysophospholipid	46130	LC/MS Pos Late	100005805	1551	498.283		9547100	7826050			874128	786628	452438	630409	429548	1781991	353649	1121266	452939	818810	856259	521289	483911	496095	859123	506940	441025	498538	614135	523133	508411	594063	706215	362794	442948	511525	669481	351008	294129	458486	334985	340361	491973	253080	200744	393110
2142	1-palmitoylglycerol (16:0)	Lipid	Monoacylglycerol	21127	LC/MS Neg	100000827	6550	255.233	542-44-9	14900	14201		HMDB31074	687040512	294416192	198425808	402343232	191741344	475302016	59860216	245701056	391448320	243156032	52553864	64249288	170309760	122626896	157772208	161125504	117150576	115904784	202331440	164147024	477630304	314346304	319478880	129380400	336867040	72718384	131496288	48279248	51320136	103866392	132551488	69228720	360799872	30638404	23845536	185964944
2141	1-pentadecanoylglycerol (15:0)	Lipid	Monoacylglycerol	47898	LC/MS Neg	100001431	6200	241.217	104140-07-0	190750	165667			31457734	6516498	7251599	10976233	7011117	13706515	1639124	7073943	17416324	7266022	2741519	3098196	7465180	4698686	6013044	6424619	2944220	3215825	5621092	4346513	14808062	13838094	9521328	4666606	7316191	3670281	3908062	2523337	1790288	4747135	4759644	2228831	13927340	942127	720447	6045028
1730	1-stearoyl-2-arachidonoyl-GPC (18:0/20:4)	Lipid	Phosphatidylcholine (PC)	42450	LC/MS Pos Late	100001869	2300	810.601	35418-59-8	16219824	17347139		HMDB08048	10218921	7738202	9934923	12375427	12353718	11570544	14170430	8188273	10212429	9768528	9903748	12259428	8991278	11236522	8324957	7408280	10983003	8190901	9320849	7876444	11365908	9831410	9632191	9988475	9212069	8298203	7226607	8681387	10850384	9798238	10498257	13414460	13089243	10659235	14127584	11352702
1796	1-stearoyl-2-arachidonoyl-GPE (18:0/20:4)	Lipid	Phosphatidylethanolamine (PE)	52447	LC/MS Pos Late	100008977	2424	768.554		5289133	4451158		HMDB09003	3175492	2934749	3512685	4230818	3417774	4985385	8199098	4267905	3472514	3905420	3084190	4473702	3933244	4124790	2703134	3152784	5336435	2870355	4423260	3337857	5309870	3380125	4370728	6959548	3926848	3398844	2687885	2432228	4200403	4215490	3894585	5130848	4371573	4000894	5371205	4903569
1890	1-stearoyl-2-arachidonoyl-GPI (18:0/20:4)	Lipid	Phosphatidylinositol (PI)	52449	LC/MS Pos Late	100000616	3000	904.591	383907-33-3		21403055		HMDB09815	62634104	61961364	65843616	62445824	76331632	58433992	60494672	57057352	67581144	60227260	53804588	56982776	61339584	72238008	64359160	65496652	74132256	64680364	72392256	64073832	64153944	60472200	62809660	51777392	65216564	58431784	53801408	72787464	79434752	71911512	67599008	78319496	74026144	84592720	78572960	73453152
1835	1-stearoyl-2-arachidonoyl-GPS (18:0/20:4)	Lipid	Phosphatidylserine (PS)	52235	LC/MS Pos Late	100001872	2565	812.544					HMDB12383	842018	971176	2069276	1003927	2053127	1289252	1210187	528705	2232543	544740	662132	1131959	720228	946818	1628598	2277629	2648907	1182928	488429	652680	1719853	811163	987013	830572	1920214	1482356	1248139	939363	1567962	1159061	1474804	2418653	1150150	1450886	1075626	1476634
1709	1-stearoyl-2-oleoyl-GPC (18:0/18:1)	Lipid	Phosphatidylcholine (PC)	52438	LC/MS Pos Late	100008904	2644	788.616	56421-10-4		24766704		HMDB08038	77541136	66899308	72762784	76012584	75906232	66905196	78809280	64923360	70585320	71696176	70814672	70853392	65905568	78266320	69060856	43371480	88107016	61588728	82954008	64525804	83707616	70262856	63225524	87134312	72407176	64151744	54414892	65910768	63385800	59582668	78222664	65768168	71824592	63074060	89464304	76301064
1777	1-stearoyl-2-oleoyl-GPE (18:0/18:1)	Lipid	Phosphatidylethanolamine (PE)	42448	LC/MS Pos Late	100001856	2858	746.569					HMDB08993	3835924	3227568	4308231	4054468	3887324	3781643	5774797	3949107	4538585	3726163	4043534	3878496	4693550	3840010	4684026	3563683	5217561	3705737	4156296	3280310	5620928	4302459	4932617	6199374	4570117	4451090	3204221	4678680	4852821	3331967	5108388	4950740	5144465	3853303	5946089	5139191
1919	1-stearoyl-GPC (18:0)	Lipid	Lysophospholipid	33961	LC/MS Pos Late	100001271	1606	524.371	19420-57-6	497299	435389		HMDB10384	5050982	3652901	3969307	3557172	4689626	2547985	4182025	4121911	3750304	6855818	6172365	5008208	3865724	3807077	2115088	1824445	2337839	2944640	5087541	4559624	5085960	4294132	3333654	7527230	2779328	3590303	2294392	2879010	3366874	3225699	3399535	2426962	2770930	2786603	4917483	3241491
1961	1-stearoyl-GPE (18:0)	Lipid	Lysophospholipid	42398	LC/MS Pos Late	100001461	1626	482.324	69747-55-3	9547068	7826018		HMDB11130	3920766	3309604	4291740	3318741	4186902	2900557	5202987	3741340	3507606	5749140	4645434	7537693	4186791	3561417	1833752	2320937	2254707	3591006	4921757	4204410	6428500	4391530	3275692	7828783	3120579	4751769	2119224	2370852	3992238	3205628	3888596	3493601	2703732	2983972	5227339	3943516
1995	1-stearoyl-GPI (18:0)	Lipid	Lysophospholipid	19324	LC/MS Pos Late	100000656	1700	601.335	796963-93-4		21403067		HMDB61696	1113554	1150917	1025767	1352319	1559656	893665	1154437	1160761	1097979	1216113	1212756	1041227	1354213	1361501	811373	582616	948744	1041662	1465999	1534370	1493928	958930	1289267	1376551	866798	858728	935852	1365786	1171860	915015	1040181	975048	1010468	1304765	1536246	878902
1980	1-stearoyl-GPS (18:0)*	Lipid	Lysophospholipid	45966	LC/MS Pos Late	100004327	1634	526.314		9547101	7826051			996933	944582	899595	881408	687983	1537790	762802	2450864	820889	1816933	1467909	969326	1082331	791780	509465	350664	510539	789639	1499803	932991	1330668	1045698	888531	1312298	506646	878529	706614	571380	665238	822721	1024304	563162	588501	327403	787444	702219
1115	10-heptadecenoate (17:1n7)	Lipid	Long Chain Fatty Acid	33971	LC/MS Neg	100001278	5555	267.233	29743-97-3	5312435	4471860		HMDB60038	640605376	295840960	305347040	558730112	392965152	592618752	198886304	403842400	668799616	354018144	75023744	89904224	307908736	228455472	288021536	401738080	281397600	221952768	384969248	272136928	672065280	560163840	579433472	298754688	598110784	189320112	260396448	107844248	280512384	243175296	281501792	436571744	635427328	129537928	62170612	533849344
1126	10-nonadecenoate (19:1n9)	Lipid	Long Chain Fatty Acid	33972	LC/MS Neg	100001277	5780	295.264	73033-09-7	5312513	4471938		HMDB13622	261170432	94783104	101287032	192920432	104094136	253557584	62908432	117886232	331091008	118605112	20931604	29528926	96797568	67789784	93530544	128607544	73952056	71430896	140733568	101053200	360934656	286133600	236629120	104982168	330157504	60050000	87300736	26951228	83290696	74610520	92671432	128134792	291096544	34770164	21159654	233115184
1448	12,13-DiHOME	Lipid	Fatty Acid, Dihydroxy	38395	LC/MS Neg	62	5137	313.238	263399-35-5	10236635	8412123	C14829	HMDB04705	1063233	681216	918027	1071608	865593	753966	553137	1060886	505419	832235	956700	972041	673194	679421	624813	907768	525478	1327097	1331285	862595	828754	2040667	431221	1022225	812045	504098	848963	679323	752885	689891	1034624	752750	1112681	824100	1080211	591763
1427	13-HODE + 9-HODE	Lipid	Fatty Acid, Monohydroxy	37752	LC/MS Neg	100002196	5275	295.228		43013				13690194	7730458	6494445	7740963	5457395	7743884	2204818	6543250	6788855	4683052	7859617	5768606	5863620	4922021	8609349	5672525	4098318	4740068	5686326	6929079	7400371	6843437	4465304	2654159	9481505	2269731	5650814	4282346	3126226	5067400	6108604	4806086	6962967	4973199	4490368	4272930
1430	14-HDoHE/17-HDoHE	Lipid	Fatty Acid, Monohydroxy	53034	LC/MS Neg	100009278	5296	343.228						25849060	16433829	16817440	8660546	9558853	30005464	5555542	12332582	29269290	6188283	20471800	9635928	18476424	12726312	23315048	30637430	18245732	12147768	8246252	18097728	30551684	44359132	12658126	3553559	48484064	6443468	12004703	8578526	4840369	21949302	13724305	34608908	36094064	29410812	13401465	30275666
1221	15-methylpalmitate	Lipid	Fatty Acid, Branched	38768	LC/MS Neg	100002945	5695	269.249		17903417				124355072	51275076	63089168	102654520	74949280	107431000	38113360	67107732	114895408	71389576	25204084	25639916	52813944	43964336	44897228	83228528	56580392	43157900	70773216	57152156	105600944	101522248	94577576	54371044	110912824	36838212	47653400	28796254	8204128	41399356	54450328	87051392	108172704	24963488	19857028	99196344
1224	17-methylstearate	Lipid	Fatty Acid, Branched	38296	LC/MS Neg	100002356	5993	297.28	2724-59-6	3083779	2340933		HMDB37397	7173592	3220078	2992012	5244713	2985370	8673320	2384668	3430756	10150880	3923707	831556	712351	3166738	2508145	2966303	4685740	2331617	2477342	3755796	2961593	11935869	9333277	7908861	3834114	10189603	2274796	2963918	766703	2841237	2239568	2932733	3764037	9539682	1633004	827234	6652423
1451	19,20-DiHDPA	Lipid	Fatty Acid, Dihydroxy	46286	LC/MS Neg	100002844	5212	361.238		16061148	17220827		HMDB10214	2896062	2646459	2752755	1252821	1583428	2017919	1285866	3081959	6353535	873414	7291925	2105205	2629900		2408549	6370566	3651845	3103484	2261989	2094145	3647040	5251633	2427673	568101	3741828	1888905	3090823	2411970	904303	1666476	2784547	5916726	4066100	4743436	4143840	3003680
3272	2'-deoxyguanosine	Nucleotide	Purine Metabolism, Guanine containing	1411	LC/MS Neg	348	1751	266.089	961-07-9	187790	163230	C00330	HMDB00085	699513	579059	343051	584373	299583	937407	533014	899898	381443	464992	782486	577779	229268	210100	547581	656637	302368	371189	296505	173253	282429	446120	356443	384540	472124	339683	495033	230119	196655	441823	239324	243021	286933	155571	258832	232716
3207	2'-deoxyinosine	Nucleotide	Purine Metabolism, (Hypo)Xanthine/Inosine containing	15076	LC/MS Neg	100000135	1688	251.079	890-38-0	65058	58569	C05512	HMDB00071	1490256	1480315	1445934	1440653	1283908	1614493	1129439	1834024	1221125	1208534	1905407	1413290	759077	650457	1620028	1274166	1259054	2112688	753740	745996	959057	1279488	1136826	1042192	1847911	1621989	1327114	1384515	865843	1216251	877463	796387	1093688	1236600	1400285	964223
3327	2'-O-methylcytidine	Nucleotide	Pyrimidine Metabolism, Cytidine containing	57554	LC/MS Pos Early	100010895	2411	258.108	2140-72-9	150971	133067			494060	371972	187863	263984	156409	229450	276781	391053	372703	450872	317783	406777	183438	112640	166713	109576	132148	295448	198351	168137	304529	241281	319953	206671	209578	223082	189365	333771	277505	253506	179550	237355	207344	327606	187720	271858
3291	2'-O-methyluridine	Nucleotide	Pyrimidine Metabolism, Uracil containing	57655	LC/MS Neg	100010896	1831	257.078	2140-76-3	102212	92343			34124	24412		33615			25693	24922	23751	33136	18617	28612						24880		10246	36457	16194	21217		26888			24130	21615	31583	34184	36513	36004	45713		29309
95	2-aminoadipate	Amino Acid	Lysine Metabolism	6146	LC/MS Polar	381	3500	160.062	542-32-5;1118-90-7	469	456	C00956	HMDB00510	1452361	1508288	1115059	1897913	1504295	677732	1013211	1044662	1083092	1145525	1407868	2578915	1235451	1002238	1601796	1250523	2396828	1187238	1370275	1346582	990159	1111937	1424734	1024261	1714059	1248021	1486005	1728721	1841081	1382724	1555174	2714708	2428864	1089729	1243868	1707609
412	2-aminobutyrate	Amino Acid	Glutathione Metabolism	42374	LC/MS Pos Early	1128	2059	104.071	1492-24-6	439691	388757	C02261	HMDB00650	36180092	68000552	47501584	63285464	43184012	57880804	51014988	61692528	44783176	55186416	50097464	35207944	46490388	44483888	43869724	41143164	63481896	61403224	69231856	69638360	76623032	58360828	49153736	55201188	64069876	41594796	62287452	39233152	67137680	56679372	63683448	53504680	71409696	56107176	64240800	80672720
1292	2-aminoheptanoate	Lipid	Fatty Acid, Amino	43761	LC/MS Pos Early	100004542	3160	146.118	1115-90-8	227939	198338			189204	239464	212998	166179	188151	156148	258528	208437	166370	216706	206983	281298	272266	167630	171088	210811	145292	276927	314489	258342	202842	197687	300067	227702	224737	264943	255483	239576	75086	236313	276672	139289	203652	190964	189017
2164	2-docosahexaenoylglycerol (22:6)*	Lipid	Monoacylglycerol	48675	LC/MS Neg	100006352	6050	309.222			24765781		HMDB11557	77363424	21324470	33146486	48020152	25576640	145201024	23735366	42694276	131872616	90134592	9621930	7549964	42693240	14400270	17122188	68958104	23029386	20782692	65016380	23200368	198015536	213228128	211143536	88523264	68696400	48106200	26917188	11380411	18392064	41015516	28495652	26729486	152592912	11056475	11804725	137572512
2163	2-eicosapentaenoylglycerol (20:5)*	Lipid	Monoacylglycerol	53221	LC/MS Neg	100009404	5943	301.217		11660820	9835555		HMDB11550	35307352	11978787	9219414	20356736	8895021	34652988	5294737	16129193	33202488	30263250	3535816	3456214	11503147	5532715	4018915	10643926	6432398	7800067	17343700	6619490	58630064	58991652	42094512	33262266	14852783	10854968	9985245	2771000	4068692	6985851	7976757	6407803	34745492	1398504	2924501	26763180
414	2-hydroxybutyrate/2-hydroxyisobutyrate	Amino Acid	Glutathione Metabolism	52281	LC/MS Polar	100008928	1258	103.04						4263338	3833036	4554765	3376721	3524959	2634166	3202087	4131805	4250383	5089097	6645289	5099976	2600444	3727526	3680965	2501265	2897694	3773066	3659328	3989618	4077074	5577743	4118519	5132506	2946157	5199122	4987405	5574975	3397412	4594669	5751178	2826560	4461299	2576246	2990117	4642496
1238	2-hydroxyglutarate	Lipid	Fatty Acid, Dicarboxylate	37253	LC/MS Polar	100002070	3352.8	147.03	40951-21-1	43	42	C02630	HMDB00606	11663730	10518306	10624343	7543130	12002924	9496509	14753905	8799737	10971887	22374658	16862984	20500676	5888915	7229356	8178093	11674749	9792818	11541080	6635936	9918752	9774965	14193327	15794571	25377844	9034355	15994633	14550084	6773671	11936420	8821160	5949362	8281827	6428375	9211887	9494474	9358901
2161	2-linoleoylglycerol (18:2)	Lipid	Monoacylglycerol	32506	LC/MS Neg	100000987	6250	279.233	3443-82-1	5365676	4517636		HMDB11538	951709440	265114000	223173200	548412928	214050800	678347328	83848064	360416480	761008256	504938880	94000784	100751168	275095776	136531456	157809200	265478672	151488224	180767088	301460416	164462592	731604352	728182720	766561728	297173824	330092576	159720208	202970224	71520080	69104504	175804208	163180320	91405840	581896640	26144360	36441576	356254688
282	2-methylbutyrylcarnitine (C5)	Amino Acid	Leucine, Isoleucine and Valine Metabolism	45095	LC/MS Pos Early	100001509	3035	246.17	31023-25-3	6426901	4932320		HMDB00378	5961532	9404611	9408618	5493664	5866864	6945452	4647597	9193505	8782949	11114654	17133480	8160375	2238784	1885932	4927423	4661321	5712880	13700839	3064081	5423494	9364604	10705120	6439923	11111029	7666122	7300283	9577857	4787187	4393620	7475683	2705138	3290586	4866100	4859718	8319270	3961643
1076	2-methylcitrate/homocitrate	Energy	TCA Cycle	52282	LC/MS Neg	100008929	575	205.035						1005512	970831	1069851	830639	957908	461495	342810	709214	972095	963150	1524013	1285517	786135	950790	892907	653764	880766	1329811	994980	867914	1258472	1593852	837669	773644	1460842	1254666	1185230	1383472	1147867	948493	916717	850501	1240940	1555531	1447541	816548
2156	2-myristoylglycerol (14:0)	Lipid	Monoacylglycerol	34383	LC/MS Neg	100001408	6230	227.202	27214-38-6	137938	121585		HMDB11530	98567016	34373756	21514788	59536416	20896408	107467240	9328327	36796320	67530200	52910976	7605705	9484652	31832480	14299097	17634794	25978574	16419964	20458808	37992560	22492570	94688432	87537720	81424592	34862256	38595584	12668967	25411526	7073547	7637344	14274783	19572000	12360513	90008168	4076824	4263338	44434768
2160	2-oleoylglycerol (18:1)	Lipid	Monoacylglycerol	21232	LC/MS Neg	100000943	6500	281.249	3443-84-3	5319879	4478086		HMDB11537	3910934528	1293978240	1469635072	2651837952	1359312000	3105549568	694391616	1677363840	4393524736	2571826944	515377440	630473408	1453850752	899301568	895063552	1542047360	895578304	1007050048	1793341440	899573056	4885283328	4197857024	4484191232	2007773440	2371119616	1192779648	1211020928	393591328	620172224	974658112	1028304512	555627712	3123429120	195536160	243806944	2543421184
2158	2-palmitoleoylglycerol (16:1)*	Lipid	Monoacylglycerol	52432	LC/MS Neg	100008953	6016	253.217					HMDB11565	361177472	88766912	82108296	199902352	76162544	275313504	29484060	135005440	319312640	195861696	35299248	37107996	107391384	49707824	52468744	90123392	41414432	58624824	137061472	60059668	376091904	327561376	345083168	135657312	124404272	59591068	71479040	22919104	22658254	58665728	62811608	25896200	218111664	9703973	14319924	131862032
1913	2-palmitoyl-GPC (16:0)*	Lipid	Lysophospholipid	35253	LC/MS Neg	100001562	6215	570.341		15061532	21403165		HMDB61702	3078943	1339707	1028238	1454280	1281694	3289860	693368	1049052	4030144	1227708	503881	887522	984623	1094140	1333270	2241254	1146947	965734	1617267	1562235	2469182	3473974	2596727	1078157	3916812	772472	1448974	429676	901480	600159	1161532	1755879	3916685	1124021	541086	2149970
2157	2-palmitoylglycerol (16:0)	Lipid	Monoacylglycerol	33419	LC/MS Neg	100001048	6400	255.233	23470-00-0	123409	110006		HMDB11533	374689792	104919424	72824184	169969728	72503680	334926336	26761292	100276224	250116240	119377072	29252304	30795150	70158552	52484492	66408820	66391928	61843076	60027200	101837128	57151236	378897216	299349536	240795280	86406360	200775744	38544256	65393756	27835330	22575580	62772252	81110880	39410760	235041488	16567403	17611464	124992048
3574	2-piperidinone	Xenobiotics	Food Component/Plant	43400	LC/MS Pos Early	100004295	1675	100.076	675-20-7	12665	12144		HMDB11749	9375112	8688959	7602993	9497339	7017429	7239050	12859877	8444664	7416710	9628512	7670514	6601741	8659756	7567345	7104186	7291170	9639555	8794000	8533786	7417395	8872094	9422827	10379205	6662853	9566775	10520209	8291117	11573769	11976003	8786503	7052771	13964721	11396230	11671661	14071031	10957378
3378	3'-dephospho-acetyl-CoA	Cofactors and Vitamins	Pantothenate and CoA Metabolism	54675	LC/MS Neg	100010805	2313	728.152		193680	168079			169771	140250	117490	164486	199633	64663	177863	175719	132652	93781	120309	177995	171940	205435	163433	180132	274597	96183	247899	271123	128626	158970	67073	81365	111910	168786	257276	291519	303093	271035	359700	354932	322068	716947	306466	218111
3377	3'-dephosphocoenzyme A	Cofactors and Vitamins	Pantothenate and CoA Metabolism	18289	LC/MS Neg	100000138	2013	686.142	3633-59-8	444485	392407	C00882	HMDB01373	1040441	388611	281436	987954	975433	275643	1213494	1313197	598229	1901372	807126	1239752	1024113	883733	248532	150389	447399	645530	1711631	1071471	1088087	944304	1109595	1571022	248948	1491599	1016505	1072856	636153	328944	548005	358427	300106	481317	833580	821157
3339	3-aminoisobutyrate	Nucleotide	Pyrimidine Metabolism, Thymine containing	1566	LC/MS Pos Early	1114	2190	104.071	10569-72-9;214139-20-5	64956	58481	C05145	HMDB03911	14008844	17206422	15241422	15955953	13440949	19169952	11860864	12128009	15320367	11949303	13341950	18505126	11513559	9147690	17170892	17064210	19870892	17794922	10420378	12686590	14062486	10769850	12044942	10148348	18453300	10230015	14742843	15848606	18801258	11733188	11982914	21912802	20195784	12834225	16000699	14325388
2377	3-hydroxy-3-methylglutarate	Lipid	Mevalonate Metabolism	531	LC/MS Polar	112	2850	161.046	503-49-1	1662	4573695	C03761	HMDB00355	783556	1113944	686609	1246417	1126854	431511	1075085	1067997	633122	1097894	700747	416395	1119715	657271	561813	628240	1349375	789803	768808	346883	1074469	729877	1305560	1334243	730138	1736828	1223323	730300	1127398	852282	352647	796463	677171	757459	861178	820523
1384	3-hydroxybutyrate (BHBA)	Lipid	Ketone Bodies	542	LC/MS Polar	254	1475	103.04	625-72-9	441	428	C01089	HMDB00357	492405	260635	371389		396290		360293					528627	277178		401803	403213		454197	792402	447176	424749		605156		462062			624137		243357	528041	794334	334786	515262
1330	3-hydroxybutyrylcarnitine (1)	Lipid	Fatty Acid Metabolism(Acyl Carnitine)	43264	LC/MS Pos Early	100003926	2400	248.149		53481617			HMDB13127	1389694	910787	859637	835013	477664	1048605	1145011	1115339	678262	972194	895758	2020934	937436	811517	1025039	1124069	1001676	775142	1033130	1081968	611310	1204211	827360	584234	980437	1090313	1375647	1176660	807717	929439	1212009	943083	1473806	606084	647942	730598
1331	3-hydroxybutyrylcarnitine (2)	Lipid	Fatty Acid Metabolism(Acyl Carnitine)	52984	LC/MS Pos Early	100009271	2340	248.149					HMDB13127	1599021	2563499	1867199	1812370	1056649	4331144	2196820	1956753	1425178	2010255	1549233	2420077	1132884	976777	2717972	2602289	3177532	1296795	965072	1927302	1088471	1639734	1521838	922038	2887631	1131990	1389039	1579363	1932906	1948967	1838573	1975018	2715686	1475516	1036461	1679545
304	3-hydroxyisobutyrate	Amino Acid	Leucine, Isoleucine and Valine Metabolism	1549	LC/MS Polar	111	1619	103.04	2068-83-9	87	10140307	C06001	HMDB00336	379633	370290	535760	403789		344554	250684	293450	410019	448361	383492	498632	251297	276131	537521	457631	320186	692895	525706	241172	475615	345688	607634	232359	622158	473374	280169	313372	196263	355319	274467	468888	579814	473462	278342	188005
299	3-methyl-2-oxobutyrate	Amino Acid	Leucine, Isoleucine and Valine Metabolism	44526	LC/MS Polar	100000936	911	115.04	3715-29-5	49	48	C00141	HMDB00019	251187	257064	254719	322732	198889	230565	314700	133509	256651	384064	250695	402216	71841	136330	162167	155700		258693	144995		282353	382888	98515	273646	193183	229086	178790	132214	474839	222402		201971		317818	496590	212508
64	3-methylhistidine	Amino Acid	Histidine Metabolism	15677	LC/MS Pos Early	100000042	2670	170.092	368-16-1	64969	58494	C01152	HMDB00479	5786025	12067697	9934945	7138567	6142332	9466238	5327104	16426539	6030232	9144139	9320326	6061650	3225429	3545738	9697570	10911567	8034644	6694264	1772975	4458360	4552634	19019742	7224878	6899187	11506349	8198144	8083315	6761554	5067750	3285911	4277881	3725453	9515004	8980324	10750720	4280381
881	3-phosphoglycerate	Carbohydrate	Glycolysis, Gluconeogenesis, and Pyruvate Metabolism	1414	LC/MS Neg	132	583	184.986	80731-10-8	724	10669764	C00597	HMDB00807	483203	549404	836263	490970	1050086	1768487	208290	1121249	408485	609840	548046	325830	261661	507525	384829	1295227	710965	362833	489066	276882	359956	833100	160382	292094	584871	330148	292132	372808	226540	238130	613671	639264	305875	655840	447407	324883
342	3-sulfo-L-alanine	Amino Acid	Methionine, Cysteine, SAM and Taurine Metabolism	47089	LC/MS Polar	382	2890	167.997	498-40-8	72886	65718	C00506	HMDB02757	519895	412175	412786	500000	177543	247049	331029	513455	361746	515420	349109	305629	693616	242253	477287	168583	459967	364711	276586	645919	362520	570344	987244	263158	411948	481893	436341	550924	188941	335264	444370	298673	352837	567453	322965	324503
2281	3-sulfo-nervonoyl-galactosylceramide (d18:1/24:1)	Lipid	Sphingolipid Metabolism	52621	LC/MS Polar	100001880	700	888.624						509221	428331	441193	531974	579588	524355	910763	712520	439385	742454	402398	673426	474587	391460	369655	404625	702125	419650	695023	480425	580949	714202	691995	904522	493260	769484	415020	427953	718728	604296	781980	619840	575779	534084	742587	647917
3306	3-ureidopropionate	Nucleotide	Pyrimidine Metabolism, Uracil containing	3155	LC/MS Pos Early	1053	875	133.061	462-88-4	111	109	C02642	HMDB00026	154302	432446	152472	358311	1125287	128924	103988	127226	248142	52213	33338	33376	507121	629984	87939	432092	380569	191278	143500	235731	95829	188558	260445	104206	169943	415474	254329	810236	155360	233507	287186	409179	231138	284188	56511	58245
400	4-guanidinobutanoate	Amino Acid	Guanidino and Acetamido Metabolism	15681	LC/MS Pos Early	100000096	2320	146.092	463-003;463-00-3	500	486	C01035	HMDB03464	1027412	1373886	822689	1100997	1067471	1556310	1491534	1163218	1214122	1184484	1185842	681105	855583	1358989	1144350	1511350	811954	651382	1050856	1053760	1444579	1165195	1465999	1152734	2103814	1106591	1181132	778878	469651	794029	1034898	639467	825092	726743	889866	733037
45	4-hydroxyglutamate	Amino Acid	Glutamate Metabolism	40499	LC/MS Pos Early	100002544	1141	164.055	2485-33-8	439902	388936	C03079	HMDB01344	4851891	5373576	2141957	3872237	4511542	3577405	3296474	4208873	2961832	3569184	851797	2471049	4703634	3077603	6751560	6508138	6991632	2733274	3474978	5789407	3284073	2053637	5047165	908966	5083565	3708540	6159432	6868926	4579762	4698807	5839806	5644657	4406525	6507856	1248756	3453970
131	4-hydroxyphenylpyruvate	Amino Acid	Tyrosine Metabolism	1669	LC/MS Neg	1141	1690	179.035	156-39-8	979	954	C01179	HMDB00707	213780	263218	162864	165553	104379	120995	183286	114969	150578	97832	151753	104187	35069	112710			237723	258768	166292	302291	324769	301162	183602	174662	311322	147755	119460	52316	162512	174199	335707	338061	97236	104216	291294	217476
78	4-imidazoleacetate	Amino Acid	Histidine Metabolism	32349	LC/MS Pos Early	100001207	2055	127.05	645-65-8	96215	86856	C02835	HMDB02024	736872	468104	552298	277106		1547727	549875	1510592		705019	789269	738002	312517			503578	659545	1069193		343723	332415				481395		474600	545849	297332	283274	1452780		603284	553086	714842
93	5-(galactosylhydroxy)-L-lysine	Amino Acid	Lysine Metabolism	43582	LC/MS Pos Early	100002462	2755	325.161	32448-36-5					510699	518388	355938	660349	350176	557138	492554	819306	365258	904844	480820	506543	390473	330674	377778	291365	434759	310513	448317	447031	497708	633912	483715	484405	362479	349988	447420	253615	491883	322622	451265	439617	461121	224126	413088	422762
107	5-aminovalerate	Amino Acid	Lysine Metabolism	18319	LC/MS Pos Early	100000454	2220	118.086	660-88-8	138	135	C00431	HMDB03355	156548944	199151520	163479712	197237104	157723248	261510608	130855752	172432304	165772720	114766016	167820928	169388928	158558048	132317792	271918656	245054896	187537248	130344200	121353112	85238880	121388880	127983144	127812528	97489680	170411408	89858488	154840320	180823136	109182008	180607408	106415208	205719456	159118688	177910592	133382736	97541696
1512	5-HEPE	Lipid	Eicosanoid	46297	LC/MS Neg	100002135	5316	317.212	83952-40-3	6439678	4944072		HMDB05081	3742457	2094747	1466351	1308695	1282303	1406479	556498	1197140	2448371	523953	2306932	956927	1064927	1535420	2088485	2797039	1300825	868683	1023796	1281861	3567275	3090939	1309912	638760	3820455	518849	1003968	740407	562394	1582064	1038304	2281843	3865102	1723679	1359671	1970488
92	5-hydroxylysine	Amino Acid	Lysine Metabolism	15685	LC/MS Pos Early	100000054	2790	163.108	13204-98-3	1029	1002	C16741	HMDB00450	377227	305714	255458	390795	294096	422724	296347	371363	307793	483146	222046	307876	304890	276045	322008	293679	406776	249650	207271	212892	231418	289980	204296	191466	299967	219412	278697	200649	317271	393262	468207	472719	440499	279766	310814	244684
3411	5-methyltetrahydrofolate (5MeTHF)	Cofactors and Vitamins	Folate Metabolism	18330	LC/MS Neg	1244	1820	458.179	68703-91-3;68792-52-9	146	143	C00440	HMDB01396	221436			544819	792864		472377	249635	161268	503344	143413	854868	23040	134715			46852	150141	325871	246158	160074	112411	456477	200631		157130	95953	646956	718840		389597	385528	100698		473110	435438
392	5-methylthioadenosine (MTA)	Amino Acid	Polyamine Metabolism	1419	LC/MS Pos Early	212	2752	298.097	2457-80-9	439176	388321	C00170	HMDB01173	5174094	4235909	3106174	5772763	3062876	3987401	3903045	4443917	4060703	10293019	4886019	4132562	3012684	3040510	3593948	3211685	5621361	3697717	3290914	3946264	4118388	3631969	7904317	5118480	3522565	3692359	5346559	4482408	4458259	4033705	2037319	4887477	4386410	3413729	5022129	4923158
3292	5-methyluridine (ribothymidine)	Nucleotide	Pyrimidine Metabolism, Uracil containing	35136	LC/MS Neg	100001446	1778.1	257.078	1463-10-1	445408	393058		HMDB00884	139452	130155	104254	141944	142555	146935	209430	165409	110001	99926	121577	150914	82594	115637	151937	126503	106543	126136	126766	47630	140706	118213	57965	48453	254080	73850	89278	156837	179975	159017	203311	248320	124991	229749	245587	109814
411	5-oxoproline	Amino Acid	Glutathione Metabolism	1494	LC/MS Pos Early	1021	1044	130.05	98-79-3	7405	7127	C01879	HMDB00267	30917324	25944126	26626636	33792652	25250966	22086684	35131920	28926096	26411456	33678416	28055742	31655444	32327400	34082200	25368836	27173256	31029140	23814656	39038672	40673424	47574264	30695380	32294346	36606768	31205602	26960616	27430778	40700304	38490552	39259296	48967164	50227700	41833348	41371952	39204132	40445128
890	6-phosphogluconate	Carbohydrate	Pentose Phosphate Pathway	15442	LC/MS Neg	100000341	583.9	275.017	921-62-0;53411-70-4	91493	82615	C00345	HMDB01316	11263416	10071891	5210273	8971104	12888568	7632561	16109616	9130999	6609282	570924	239645	563354	2116505	3097244	7330663	25326454	16568543	14876728	1252041	2117361	6014134	2628702	6249724	228590	6196006	1096923	4357431	14503343	447443	4277205	1588003	2105460	1168484	1330986	244692	718452
3258	7-methylguanine	Nucleotide	Purine Metabolism, Guanine containing	35114	LC/MS Neg	100001456	1729.7	164.058	578-76-7	11361	10883	C02242	HMDB00897	194229	234923	198506	272236	279281	175102	353618	150572	196942	160292	194280	270324	148530	145776	224369	250247	169027	235967	190198	118672	217448	201971	140013	111652	282955	157936	162238	198647	258081	221014	194813	321776	205631	292730	209433	165474
1449	9,10-DiHOME	Lipid	Fatty Acid, Dihydroxy	38399	LC/MS Neg	179	5180	313.238	263399-34-4	9966640	8142232	C14828	HMDB04704	439921	143735	269690	261857	259905	209761	122526	488142	203459	415090	396922	154022	215327	561883	154723	254660	432246	500084	600172	300404	588088	458548	151168	259230	729427	174377	215326	459273	801326	294984	583177	831684	539821	872600	655274	198680
1085	acetyl CoA	Lipid	Fatty Acid Metabolism	43840	LC/MS Neg	1830	1691	403.556	102029-73-2	444493	392413	C00024	HMDB01206			10906	17399	25467			18560					23475				25258		33197	26152					24411		53213	25991			58550	29442		59967	33653
1329	acetylcarnitine (C2)	Lipid	Fatty Acid Metabolism(Acyl Carnitine)	32198	LC/MS Pos Early	100000802	2282	204.123	5080-50-2	1	5406074	C02571	HMDB00201	72789848	133784072	81889216	55744352	99863824	118529968	111791184	74437584	51125000	73560312	55767296	123022648	56492988	74593528	68842000	133433328	176808800	93947232	63301632	84053704	47629164	74452736	50693848	57403724	201865792	79730712	100444800	128599920	117543072	119394232	134031712	84783512	94759112	163073536	108393704	95410208
1078	acetylphosphate	Energy	Oxidative Phosphorylation	15488	LC/MS Polar	1211	4013.9	138.98	94249-01-1	186	181	C00227	HMDB01494	8934304	8354806	7563715	8008382	8321435	6556692	7507055	7569462	10313849	7325018	5771919	5946960	9374366	8714698	7332890	11886975	9045556	11002185	7798443	5734750	8967240	7927745	9082288	13235173	6973010	11374320	7418779	8050698	3286787	8880188	5598499	3080722	7783884	4265799	3898277	6860655
3223	adenine	Nucleotide	Purine Metabolism, Adenine containing	554	LC/MS Pos Early	880	2221	136.062	73-24-5	190	185	C00147	HMDB00034	63496044	46687068	52657804	85453888	81741320	59501424	89720400	63276004	55748324	124813680	93688904	48657744	170353504	179237552	147654272	64388288	56865208	78572648	196866416	266003440	139370720	100333928	241029504	184063088	57052640	205633744	136254208	180019888	57449536	109386560	121354992	114291528	176249984	130988808	132082672	144287120
3222	adenosine	Nucleotide	Purine Metabolism, Adenine containing	555	LC/MS Pos Early	798	2169	268.104	58-61-7	60961	54923	C00212	HMDB00050	4414018	2961824	2713160	3015549	2899329	2820827	2806713	3302626	1987862	2814214	2541110	2874920	2313288	2547184	2059166	4091088	2157116	2690304	2778880	2112312	2528199	2464735	1957703	2183763	2412881	2467914	2636644	2068512	2288911	2324124	3189713	2361562	2351404	4330396	2723179	2373608
3217	adenosine 2'-monophosphate (2'-AMP)	Nucleotide	Purine Metabolism, Adenine containing	36815	LC/MS Neg	100001694	1497.7	346.056	130-49-4	94136		C00946	HMDB11617	12528835	8955401	10657388	10271340	10661919	12942398	10508979	15873517	8216927	8443230	11829646	10391239	9577132	9354229	11227386	12597597	8151399	8093748	9272720	7702979	8637729	11242956	7196356	8069814	8040249	9139684	7142929	9295963	8503519	10501282	9796192	8133240	8085017	8145924	10140714	6998971
3218	adenosine 3',5'-cyclic monophosphate (cAMP)	Nucleotide	Purine Metabolism, Adenine containing	2831	LC/MS Neg	207	1952.2	328.045	60-92-4	6076	268	C00575	HMDB00058	447030	769279	367089	619382	206799	466868	657848	288043	299643	131685	476067	160883	65073	97416	99885	86521	358994	576223	485008	876876	1346956	594506	468996	568496	970852	233635	213451	153963	508337	378095	588870	610857	186284	338107	626739	624362
3220	adenosine 3',5'-diphosphate	Nucleotide	Purine Metabolism, Adenine containing	15691	LC/MS Neg	1214	575	426.022	75431-54-8	159296	19951095	C00054	HMDB00061	305082	310653	429174	504900	436047	158048	229884	418874	350825	240413	471328	211181	589807	471466	283636	203506	384934	328186	794585	324171	366470	321302	206344	286621	535385	290609	488202	372300	343435	557483	1046671	488026	473454	950510	970569	317896
3216	adenosine 3'-monophosphate (3'-AMP)	Nucleotide	Purine Metabolism, Adenine containing	35142	LC/MS Neg	100001449	1245	346.056	84-21-9	41211	10463793	C01367	HMDB03540	7241919	6042932	4648162	7721202	6859687	7866241	7224001	9119654	3856856	5715958	9479680	8637830	3202399	4310159	5431509	8371226	3068317	4627582	5804710	3334327	4501896	7066398	3764596	3330368	4883030	2924555	5478264	3190208	3907360	7025266	3930474	4625803	3929217	5658746	3765310	2758592
3215	adenosine 5'-monophosphate (AMP)	Nucleotide	Purine Metabolism, Adenine containing	32342	LC/MS Neg	209	822	346.056	149022-20-8	6083	10239183	C00020	HMDB00045	171894	123438	139107	279333	206710	99932	309283	181312	184157	179394	182981	294526	320744	212492	207087	146259	194313	149239	382601	126962	281868	256833	198877	210284	231954	193598	186847	216551	194414	265669	291901	248186	222180	390679	360878	209307
923	adenosine-5'-diphosphoglucose	Carbohydrate	Pentose Metabolism	35652	LC/MS Neg	100001644	901.9	588.075	15839-70-0;102129-65-7	16500	193	C00498	HMDB06557	73976	24083	48707	106127	58442		145176	47321		182721	109817	334157	208535					86324	439427	106913	259496	244889	122155	223240	48505	177511	172655	69404	205924	67810	212400	100396	66069	277798	567943	248653
1240	adipate	Lipid	Fatty Acid, Dicarboxylate	21134	LC/MS Polar	100000863	3000	145.051	124-04-9	196	191	C06104	HMDB00448	220819	370523	216195	118471	231798		284296	112693	232710	198265	176718	270226	157165	185219	176142	239348		260620	266981	197450	291728	214183	243297		360834			198269		253828		215090	249342	373269
1352	adipoylcarnitine (C6-DC)	Lipid	Fatty Acid Metabolism(Acyl Carnitine)	52988	LC/MS Pos Early	100006614	2558	290.16		71296139	28540385		HMDB61677	525003	689099	521243	499220	469734	344570	567910	708609	664213	477749	496418	939857	593558	407761	562916	1260200	1041421	745065	403963	637033	330020	702350	992176	405518	673172	482687	726433	783539	780691	635244	846708	1192924	859100	1068825	664456	1071159
1161	adrenate (22:4n6)	Lipid	Polyunsaturated Fatty Acid (n3 and n6)	32980	LC/MS Neg	100001193	5678	331.264	2091-25-0	5497181	4445971	C16527	HMDB02226	61896228		37417496	56885184	29681626	70497088	27816956	50463128	90856928	60257760	9105809	7035939	30857528		23785994	59383724	38118600	27707012	40518336	24384948	70422840	77083376	39801224	35877704	98649424	23285680	25953448	3214994		13957270	28586276	49008384	98153688			64223052
28	alanine	Amino Acid	Alanine and Aspartate Metabolism	1126	LC/MS Pos Early	811	1700	90.055	56-41-7	5950	5735	C00041	HMDB00161	950579840	1073527936	978451264	1006731520	927097024	1206519168	931508096	971786944	963163968	1362416640	943508480	949963648	839936128	881574080	945308800	907385216	982948864	1066969984	863097600	1009462464	1058649344	948467712	1015890560	1217048064	1061202496	930444672	1200580864	759212672	1023031040	864696960	681808768	781036288	848256320	885842112	962444288	1139488384
454	alanylleucine	Peptide	Dipeptide	37093	LC/MS Pos Early	100001890	3055	203.139	1638-60-4	259583	227831		HMDB28691	2780422	1725327	1449769	2773612	2482302	976131	1189180	1727142	1736290	4251411	2664425	1801601	1847683	1446154	2235877	1402369	1019109	1346838	1890783	1484366	1772778	1122589	1671549	1376186	990703	914827	2727527	1059497	1205192	2354038	634270	1067893	1297929	806286	702548	1170788
3211	allantoic acid	Nucleotide	Purine Metabolism, (Hypo)Xanthine/Inosine containing	33434	LC/MS Pos Early	218	660	177.062	99-16-1	203	198	C00499	HMDB01209	13969602	12208501	9937669	11637931	12700846	7669348	2280553	9423787	10709216	11461046	12492720	17308964	4690896	4422326	4937729	11797925	5755301	8447808	5894401	4676372	5844358	9243609	15021224	10134927	5847165	12133662	17904548	10007451	8195677	13140338	8901621	7263587	10084010	8073440	3926075	7759329
3210	allantoin	Nucleotide	Purine Metabolism, (Hypo)Xanthine/Inosine containing	1107	LC/MS Pos Early	1002	685	159.051	97-59-6	204	199	C02350	HMDB00462	2550806	2186950	1691853	1733482	1680957	975048	295396	1310972	1285380	2061479	2474190	3021856	773689	611219	877117	2083065	924818	1420600	914715	1094849	955475	1604988	2552547	1978676	848497	1484346	3160969	1899107	1151164	2237362	1290881	917095	1523206	1601123	487103	967911
3403	alpha-CEHC	Cofactors and Vitamins	Tocopherol Metabolism	48188	LC/MS Neg	100002206	4045	277.145	4072-32-6	9943542	8119154		HMDB01518	426664	416096	605425	628842	769338	97743	401066	361653	359521	590325	430678	418244	279018	434542	447993	163565	310925	572813	740387	326792	474892	679231	437924	320999	445866	799037	462539	675216	407629	359914	602327	495865	449856	256700	597516	452102
3402	alpha-CEHC sulfate	Cofactors and Vitamins	Tocopherol Metabolism	47666	LC/MS Neg	100005972	3090	357.101						9329260	5958547	7675902	7239854	9112721	1668786	6290537	4471967	4429153	3640771	9535143	11368565	13595059	8887708	11168260	7054676	4384015	6006821	7630819	7864443	2880951	12603396	2826764	6298694	4165320	13558121	9921082	10277542	5498021	10802925	8817125	3187850	6492272	5714075	4497084	3217982
280	alpha-hydroxyisovalerate	Amino Acid	Leucine, Isoleucine and Valine Metabolism	46537	LC/MS Polar	100001300	1052	117.056	600-37-3	99823	90190		HMDB00407	1192702	1472052	1412924	1393006	1149521	1502573	1179673	1281595	1233366	1460370	1678677	1996382	1007228	1773923	1555780	1153542	993558	1306587	939309	1476836	1289794	1873801	1288545	2256137	1739240	1780071	1484114	1462070	1062952	1320333	1591545	849186	1365396	1228881	1515161	1151153
1061	alpha-ketoglutarate	Energy	TCA Cycle	528	LC/MS Polar	93	2700	145.014	305-72-6;328-50-7;22202-68-2	51	50	C00026	HMDB00208	4840037	3660966	4349505	4927565	5248163	3202287	3326942	3099817	4900168	3560608	3942790	5870734	4360215	2715668	4208186	6044916	2664616	3537157	4347408	3017215	2959461	4683526	3078381	3173450	3541557	4407375	4624892	3531648	4662538	4138727	4615848	5869420	3455321	3863537	5266697	3275249
3391	alpha-tocopherol	Cofactors and Vitamins	Tocopherol Metabolism	1561	LC/MS Pos Late	1105	2522	430.378	59-02-9;10191-41-0	14985	14265	C02477	HMDB01893	2218903808	1914470272	1458574208	1923227392	1312537088	1091732736	1534888064	1994727040	1733849472	2073142656	1797999488	1773461376	1774332672	1626864768	1531010688	1149404672	1899052544	1474794112	2149927168	1873675520	1547503104	1834092672	1343520640	1480730624	1555717504	1585687424	1647328000	1342480768	1300811264	1619680384	1778321664	1475867008	1695654784	1383472768	1284973184	1772336000
3392	alpha-tocopherol acetate	Cofactors and Vitamins	Tocopherol Metabolism	38288	LC/MS Pos Late	100002328	2702	490.425	7695-31-2	2117	2033	C13202	HMDB34227	2108986	861624	428426	1197013	350196	182995	254836	1439775	349850	1253169	1529931	765709	695533	950191	603462	114652	311297	360558	840782	1320749	727925	239851	200236	313857	473387	233406	455347	376050		292424	741447		87572		372977	111382
443	anserine	Peptide	Dipeptide Derivative	15747	LC/MS Pos Early	100000044	2924	241.13	10030-52-1	112072	100482	C01262	HMDB00194	833811	1607191	1124731	311114	947545	298889	715131	2380902	1395268	1443786	2041810	2998776	616290	578098	1590355	896722	508814	1242208		959129	562942	5304443	677377	774145	499079	2804979	1198811	766340	733148	334243	382659	538560	1797187	1731530	1318171	867405
213	anthranilate	Amino Acid	Tryptophan Metabolism	57746	LC/MS Pos Early	1258	2606	120.044	118-92-3	227	222	C00108	HMDB01123	587064	871262	612226	547518	506635	365429	545637	747199	685110	617800	656774	655091	662302	607746	537698	310732	762660	645423	708139	914248	1124117	655846	423349	372839	824788	417893	496790	411118	705128	564251	453127	752084	756712	393794	319890	421037
924	arabitol/xylitol	Carbohydrate	Pentose Metabolism	48885	LC/MS Polar	100006430	1932.4	151.061		6912		C01904		204473	363245	172411	182637	203238	272249		200334	229716	339536	208772	455497	259744	228429	113606	290459	301656			167897	148127	235853	314187		133311	367357	187076	148803	209513	176529	116706		127764			129804
926	arabonate/xylonate	Carbohydrate	Pentose Metabolism	48255	LC/MS Polar	100006115	2700	165.04						4527210	3619634	2963073	3901479	3549883	2289460	4723371	1899874	2720952	3393099	3645862	3709431	3635152	2567816	3433739	5642113	1832491	2714531	2964555	2296134	3112331	2795878	3573304	2608340	2807020	4695041	2928352	3552263	1795737	2571119	2579097	2628587	2324314	2278476	2175114	2616149
1129	arachidate (20:0)	Lipid	Long Chain Fatty Acid	1118	LC/MS Neg	893	6240	311.296	506-30-9	10467	10035	C06425	HMDB02212	118255984	38122496	56323328	81414704	53193832	163024624	36759120	54486008	153279200	56963068	14166745	16091153	50928456	32132506	50424484	114510384	36688916	38418420	63593184	39592920	130315336	137602560	100539744	57947380	149967184	32862336	45357456	15184252	39033300	42250724	45032744	81648048	200216656	30097914	14000286	106693120
1160	arachidonate (20:4n6)	Lipid	Polyunsaturated Fatty Acid (n3 and n6)	1110	LC/MS Neg	229	5535	303.233	506-32-1	444899	392692	C00219	HMDB01043	453500160	219304720	230894448	323630656	249343856	427194976	130277712	203282656	470658432	158857920	57682132	96637808	266575648	208130560	276991808	336627008	162800208	141042576	200542992	202198544	426259360	451236960	281927296	191902608	342976928	159342320	182859280	114159504	174711952	214019264	273675200	256521264	473674688	122064984	56735808	327230592
1358	arachidonoylcarnitine (C20:4)	Lipid	Fatty Acid Metabolism(Acyl Carnitine)	57518	LC/MS Pos Late	100015837	1353	448.342						460204	367164	350923	413863	307628	581665	400191	443595	342950	637616	331218	648199	400202	392516	436301	531688	371592	314120	518136	342216	554647	582266	382189	408067	650790	589646	510759	349428	629245	807308	576716	551186	408341	446988	247572	663569
1357	arachidoylcarnitine (C20)*	Lipid	Fatty Acid Metabolism(Acyl Carnitine)	57513	LC/MS Pos Late	100015833	1512	456.405			28639199		HMDB06460	279195	111408	81582	215116	108067	162093	182282	234135	145545	276723	199298	262109	224310	148271	129051	193631	132234	121918	182715	198971	162010	234565	212963	130444	151649	221561	137846	86458	116996	221286	227818	249629	267790	156961	145265	228314
374	argininate*	Amino Acid	Urea cycle; Arginine and Proline Metabolism	57461	LC/MS Pos Early	100002769	2150	176.103	157-07-3	160437	140984		HMDB03148	177591	189055	231560	249864	211735	184390	311160	195093	261216	261870	195143	239078	277988	218478	156231	240266	262528	187927	208080	213208	399528	198131	319555	276121	223919	267444	261887	134989	186220	162203	113684	207154	169229	160019	229795	134223
344	arginine	Amino Acid	Urea cycle; Arginine and Proline Metabolism	1638	LC/MS Pos Early	231	2825	175.119	1119-34-2	232	227	C00062	HMDB00517	988445760	682881664	771460992	816594240	789458560	687098048	592067200	905629632	826585344	1412629248	795795072	1074284288	786578880	655213120	809447744	534296928	564251968	602358784	719351168	666275776	758508928	810319168	489444736	466567904	578482112	710138432	768020608	524847936	682407488	749909632	417347648	647373952	603243200	536258912	446996128	556975872
345	argininosuccinate	Amino Acid	Urea cycle; Arginine and Proline Metabolism	15497	LC/MS Pos Early	232	2745	291.13	156637-58-0	828	805	C03406	HMDB00052	5382014	4019975	4258320	5421736	4276597	6731146	5377773	6165587	5633082	8416983	3356169	4153746	3518060	3477422	4575702	3746500	5401082	3256945	5443431	3135043	5963262	5083148	2543938	1479970	4512225	2389753	3679832	2134634	5676557	4192258	2357105	6190972	3708800	4549044	4769788	4614633
3385	ascorbate (Vitamin C)	Cofactors and Vitamins	Ascorbate and Aldarate Metabolism	32354	LC/MS Pos Early	233	770	177.039	134-03-2		10189562	C00072	HMDB00044	36324144	29246288	27274936	35620096	22385616	18779672	47758448	26391732	29216084	44858472	30243852	59000008	37247564	39262344	29020706	9089683	17967496	36216988	45450672	51745024	41670512	37140008	47207288	57386572	20788238	47848156	40305184	42757332	45953288	19591156	31736078	21231988	28645032	18939072	37217400	47909352
38	asparagine	Amino Acid	Alanine and Aspartate Metabolism	512	LC/MS Pos Early	917	1225	133.061	70-47-3	6267	6031	C00152	HMDB00168	18956988	9583943	8431808	19128612	7228145	11014655	9841478	12300708	8389517	28063460	12083909	11344443	11319535	18462672	9002825	9472502	17055868	5923265	34339932	23843940	20130644	8150662	26032520	19018436	12253900	13396931	11156908	13918476	27023152	22930092	8778692	12817925	21827856	15708016	18412348	25023190
34	aspartate	Amino Acid	Alanine and Aspartate Metabolism	443	LC/MS Pos Early	234	1165	134.045	56-84-8	5960	5745	C00049	HMDB00191	189055088	148070624	134235088	191180928	155971248	184269152	204409200	163636352	166426368	214723008	128004048	156325904	175820480	186558144	182586224	175608224	169762864	130100832	189721840	183669808	235058896	138019136	127268104	111822240	180676576	132058464	146241312	152560000	200782768	167903408	155833568	198774128	194075504	176903296	165551744	173655488
1251	azelate (nonanedioate)	Lipid	Fatty Acid, Dicarboxylate	18362	LC/MS Polar	2029	2520	187.098	123-99-9	2266	2179	C08261	HMDB00784	378381	550990	318422	700095	364009		479308	713568	225719	453214	319130	376448	409088	437904	651007	319423	160881	353470	3459275	1819932	1553948	366901	268521	391564			201566	286488	524465	152969	555828	556961	197892	452504
1136	behenate (22:0)*	Lipid	Long Chain Fatty Acid	12125	LC/MS Neg	314	6745	339.327	112-85-6	8215	7923	C08281	HMDB00944	14824291	5470093	12239399	10429905	9743417	36961372	4934528	7439594	23830072	7792497	3602966	3913735	9311906	6650264	9245633	28235544	5714588	5741691	10713194	6438021	23933646	27600124	16577413	11295968	28247716	8446857	7937223	3523005	7486612	8593237	10584144	10888933	48690980	7383779	3049563	19244534
2264	behenoyl sphingomyelin (d18:1/22:0)*	Lipid	Sphingolipid Metabolism	48492	LC/MS Pos Late	100006294	3083	787.669			24846873		HMDB12103	6004723	5641559	7699266	7307786	5892108	6626468	6427059	6501522	7256266	9285589	7246680	6487228	7674851	7357142	8016693	6790634	7273418	7836518	10301802	7832254	14346564	7050083	8543002	10473697	5541208	6213072	7347964	7843700	7710519	5639980	8782784	8538950	7265229	8310522	13198217	9609396
4482	benzoylcarnitine*	Xenobiotics	Chemical	43265	LC/MS Pos Early	100004555	3041	266.139	105450-08-6		28689447			205389	160234	129657	268542	153038	219568	333376	257275	154722	185294	168547	159858	245966	256999	316002	192851	228716	171692	164935	165179	124348	178994	185441	92415	281189	212643	269216	217296		162967	145435	159919	142014	74560	82778
3307	beta-alanine	Nucleotide	Pyrimidine Metabolism, Uracil containing	55	LC/MS Pos Early	244	1905	90.055	56-41-7;107-95-9	239	234	C00099	HMDB00056	144024208	171772016	140026976	181114768	193804480	148437888	131607776	118960360	142447296	122490920	132948584	147065136	127105264	127260144	147552048	177700128	189881952	135882480	145970896	132543576	128758424	116442584	120991800	91783248	173812288	115916872	152629696	151475072	200017024	190156608	149750928	208623328	231115552	156020224	149420272	162234032
51	beta-citrylglutamate	Amino Acid	Glutamate Metabolism	54923	LC/MS Neg	100003271	530	320.062	73590-26-8	72715786	19992713	C20775		2885658	2148853	2771219	4845201	3159740	4022141	4574436	5601976	2407281	3132952	2376896	3106386	2963149	2529148	2949488	1894799	2314721	2728833	3742640	1872010	3192540	5871272	3347778	2135885	2611880	2738045	2408606	2283142	1533018	2965022	3852945	2983866	2979840	3681202	3380203	2420090
260	beta-hydroxyisovalerate	Amino Acid	Leucine, Isoleucine and Valine Metabolism	12129	LC/MS Polar	1442	1149.8	117.056	625-08-1	69362	62571		HMDB00754	1221202	2201475	1859094	1641112	1402234	2024015	2194792	1601388	1194165	1440431	1943978	1834944	1043672	1397047	1433104	1594835	1318387	1678298	1316258	1605214	1697478	2505081	984697	1879136	1832928	1321311	1757038	1133960	1812963	1417356	1535171	1010386	1151566	2310977	3079545	1412576
2415	beta-sitosterol	Lipid	Sterol	27414	LC/MS Pos Late	100001033	3054	397.383	83-46-5	222284	192962	C01753	HMDB00852	237725	178937	236584	201636	147674	319633	339655	287414	178397	473379	150967	320587	251340	299959	330427	286394	316867	115889	321298	133938	140892	116673	122768	95604	209728	204748	130655	252686	311529	212562	614759	339401	331665		276161	147324
6	betaine	Amino Acid	Glycine, Serine and Threonine Metabolism	3141	LC/MS Pos Early	799	1064	118.086	107-43-7	247	24219951173	C00719	HMDB00043	316291424	393193824	273170912	299972000	388409536	413987552	417424320	380098944	456558208	374738912	313642528	299971808	378676704	417961696	569046016	412111104	553761024	299704736	287759584	349458016	424159552	367550944	426025120	316924480	504846592	290599552	478207808	562543552	624383040	589381248	501923776	536522496	505606752	461850016	488593280	430462368
7	betaine aldehyde	Amino Acid	Glycine, Serine and Threonine Metabolism	15499	LC/MS Pos Early	1219	1915	120.102	7758-31-8	249	244	C00576	HMDB01252	2697769	4925890	7084646	3281112	5209564	3522642	5226187	5418588	5918437	2226253	3351565	2912395	9170315	6211269	10028231	5522113	10399868	4418677	9908659	7947882	6601449	8244730	2939995	3728066	10324612	3642148	5309399	4750280	6995083	4989228	10556520	10960384	5990223	6735406	5784398	5445982
3686	betonicine	Xenobiotics	Food Component/Plant	38100	LC/MS Pos Early	100002153	1012	160.097	515-25-3	164642	144333	C08269	HMDB29412	5011074	5073770	4214855	4745967	4209057	4126347	6986524	5283304	4238779	4099323	4537850	6596402	4785764	4412646	5154824	3687958	4585264	5623781	5712116	3988949	5130855	4765823	5346046	3636380	4788722	5501433	4829983	5408740	3210320	4565513	6582541	3815317	4522084	5190928	3736556	3701715
3428	bilirubin (Z,Z)	Cofactors and Vitamins	Hemoglobin and Porphyrin Metabolism	43807	LC/MS Pos Late	1090	1840	585.271	635-65-4	5280352	4444055	C00486	HMDB00054	432532	541736	662335	692996	429976	457039	1215587	528377	451355	224475	448864	1033177	439720	242944	727131	536191	515551	406003	469800	414050	171970	409969	92958	188827	502010	288699	591484	416524	516321	461865	463413	433820	327725	586438	289104	319459
3431	biliverdin	Cofactors and Vitamins	Hemoglobin and Porphyrin Metabolism	2137	LC/MS Pos Late	250	1016	583.255	55482-27-4;55482-27-4	5353439	10628548	C00500	HMDB01008	719601	882253	751456	1159596	619732	802194	1332639	782071	716109	577536	738595	433458	712345	630935	829878	933570	964767	862301	427703	359081	467934	714368	448655	545250	654419	602339	561658	815396	499525	992285	930738	773255	767383	1015048	999132	491329
3412	biopterin	Cofactors and Vitamins	Tetrahydrobiopterin Metabolism	12358	LC/MS Neg	1548	1398	236.079	22150-76-1	445040	392795	C06313	HMDB00468	273457	221618	360416	306568	264456	325263	254294	251091	420352	247977	476162	206505	339051	279686	537514	431627	292866	321268	288132	209402	444412	329925	232101	244556	385359	270984	340951	212122	219456	421527	246231	304429	343337	370155	440950	236408
1308	butyrylcarnitine (C4)	Lipid	Fatty Acid Metabolism (also BCAA Metabolism)	32412	LC/MS Pos Early	100001054	2860	232.154	25576-40-3	439829	184820	C02862	HMDB02013		1483845	1086095	1425060	1193952	1458356	1408522	1480379	797432	1103602	1546609	3178872	445137		717155	1679709	2274643	1477687	521190	844456	748535	1579908	1185528	1935599	1935764	1384379	1925937	1580676	1106791	1330426	1469527	1383156	1954344	1211400	1631769	1225353
202	C-glycosyltryptophan	Amino Acid	Tryptophan Metabolism	48782	LC/MS Pos Early	100006379	2700	367.15	180509-18-6	10981970	9157171			4856823	5746972	4008317	5083261	3561265	3867310	3530590	3443554	4355856	4893195	3739863	5428448	5060109	3912523	5260947	4689076	5633018	5443353	5324603	5596138	6427804	4633691	4669507	3762263	5152866	4390043	5851617	5249315	6339347	5538057	4885924	5302292	5773427	5126381	4973726	4722664
105	cadaverine	Amino Acid	Lysine Metabolism	15308	LC/MS Pos Early	100000110	3036	103.123	462-94-2;1476-39-7	273	13866593	C01672	HMDB02322	743847	651224	624351	460269	751583	829522	982392	1010661	931477	1435876	675221	600362	732009	911811	874478	800404	340246	442821	715045	1233070	721565	800456	1490354	1055591	468712	869866	811676	807991	467305	822175	632156	632198	633484	488172	644387	552658
2417	campesterol	Lipid	Sterol	33997	LC/MS Pos Late	100001269	2873	383.367	474-62-4	173183	151215	C01789	HMDB02869	1073997	1446773	1471760	1473951	1435003	1441929	1303074	1453676	1494855	1775892	1078564	1863003	1259626	1901719	1849226	1547824	2139109	1082733	1674512	1070577	1103891	781950	1192159	1082554	1495711	1518923	1020252	2108721	1705455	1531211	2314593	2027084	1654084	1181390	2161885	879623
53	carboxyethyl-GABA	Amino Acid	Glutamate Metabolism	40007	LC/MS Pos Early	100003260	2085	176.092	4386-03-02	2572	2474		HMDB02201	518156	521136	524614	535681	346990	456293	537695	503534	358585	507694	573697	547980	550293	355589	376856	475935	389019	584192	367825	349698	437969	367755	357974	343366	418944	418672	574015	287726	228875	318122	278385	267247	243190	344387	206900	239745
1379	carnitine	Lipid	Carnitine Metabolism	15500	LC/MS Pos Early	100000007	1978	162.112	461-05-2	10917	10455	C00318	HMDB00062	112520248	102246056	87635240	101535000	63199724	131467520	126929176	100349896	70936048	131299952	91655056	113584520	76597864	104810752	107701336	88425192	73251704	98733056	89334048	119454776	102804720	82945104	98660304	83507896	110606800	79627312	120683496	80378072	67898216	85896488	81738160	57382240	71923408	77492136	77450224	88484136
74	carnosine	Amino Acid	Histidine Metabolism	1768	LC/MS Pos Early	249	2942	227.114	305-84-0	439224	388363	C00386	HMDB00033	591497	314817	222038	397718	285279	193735	429178	384247	327912	2121055	584112	665569	362541	180299	235124	196589	237476	87267	249281	259446	398368		203740	302461	148328	183497	444712	179884	263457	347392		124737	217819	202857	155887	216258
3989	carotene diol (1)	Xenobiotics	Food Component/Plant	57635	LC/MS Pos Late	100015966	1720	568.428						2205633	1588532	1497348	2182875	1402151	1876655	1530915	3469960	2347741	3150955	2570527	2612948	2851648	1766200	1332471	896922	1740456	2012593	2321481	1924543	2533717	3462840	1895162	2844773	2007724	2645670	1766963	2377256	1394500	2059965	3538364	972004	1591015	1421652	2900011	2120732
1373	cerotoylcarnitine (C26)*	Lipid	Fatty Acid Metabolism(Acyl Carnitine)	57516	LC/MS Pos Late	100015835	1649	540.499			35015992		HMDB06347	1271133	663813	613762	720712	413896	286109	323807	617009	494812	528544	720573	586292	570568	541534	339707	430452	379047	449073	786363	550231	408153	355729	281389	322513	366963	360787	345149	364553	289244	436285	709104	305799	443031	254858	340400	339033
1568	chiro-inositol	Lipid	Inositol Metabolism	37112	LC/MS Polar	100001859	3191.2	225.062	643-12-9		10254647	C19891	HMDB34220	3044232	4464683	2624183	3297530	2656861	1770696	3517778	3444585	3299996	2401998	3323811	6107659	3157792	3154789	2495536	2273164	1546453	4090130	3190183	3025073	2222439	3470385	3981401	3410389	2583758	5965017	3923734	3420202	1865410	2856151	3525390		3162886	1997869	2286721	1045881
2392	cholesterol	Lipid	Sterol	63	LC/MS Pos Late	266	2707	369.352	57-88-5	11025495	4937803	C00187	HMDB00067	135735984	126466920	140679408	188154624	128427696	126220160	158638080	160951552	151830800	172682512	148287328	122577456	162272416	150122656	153695264	124956640	164750880	121941232	187482256	143629952	159925280	153168624	157306240	128756376	140420912	148720272	128366496	123166824	131268816	147946960	163190416	171474080	147914608	149429440	169550304	154546928
1595	choline	Lipid	Phospholipid Metabolism	15506	LC/MS Pos Early	1256	1961	104.107	67-48-1	305	149278	C00114	HMDB00097	800134784	916464640	925112704	983757696	1070219904	776358528	874711552	850335424	1001500608	695594432	650487872	696056320	1102765184	875506560	958931200	957201600	1136908800	868274432	1033584576	935935936	995475968	954205184	793428992	813527488	1016799232	856091264	846152000	935203968	1093690752	904748288	1060209216	1206544128	1032330048	1105036928	1046629120	958830336
1596	choline phosphate	Lipid	Phospholipid Metabolism	34396	LC/MS Pos Early	267	700	184.073	72556-74-2	1014	119298	C00588	HMDB01565	631233472	609809152	636808960	449961664	221836272	273960096	356744448	418844928	447737184	646183360	645366144	479464768	493459040	806951168	504014400	183051536	469684416	422990848	533828480	441400288	434157792	672979200	429313056	699356480	723220032	744420416	730890752	746375104	669172096	502962752	593204544	544968896	393657280	480450784	654123328	557472000
352	citrulline	Amino Acid	Urea cycle; Arginine and Proline Metabolism	2132	LC/MS Pos Early	391	1520	176.103	372-75-8	9750	810	C00327	HMDB00904	35113304	22793036	22150784	27178664	21231304	17452336	28393022	32373864	18819658	27590180	20973024	17673868	21896042	28639928	22348428	26342100	20199776	12181306	34793272	31299132	21830206	13295910	11398470	9636761	28984148	14539501	17736014	16648285	23331584	27552650	33828600	34439144	36687600	24957722	23996564	25650226
3379	coenzyme A	Cofactors and Vitamins	Pantothenate and CoA Metabolism	46322	LC/MS Neg	270	1448	382.55	85-61-0;18439-24-2	317	311	C00010	HMDB01423	131865	76596	68650	168411	195984	23857	163644	186598	127708	158350	130142	74411	199108	209246	36061	41760	88215	137079	272174	133687	246026	110146	155031	198503	70349	237132	242868	202982	62751	102892	206179	96522	76758	82872	179993	75729
376	creatine	Amino Acid	Creatine Metabolism	27718	LC/MS Pos Early	1221	1947	132.077	57-00-1	586	566	C00300	HMDB00064	924736640	1060633920	962780160	954894272	874768768	1024621952	1059025792	900240704	890703744	909885248	822218432	691650240	899771840	981621120	1089313536	960901696	814013312	924967360	737188032	984997696	886137600	1006688256	801994368	807800512	946725312	783742528	968799552	924452224	756778048	938890752	874268224	817642048	843968128	961953088	670020864	778270016
377	creatinine	Amino Acid	Creatine Metabolism	513	LC/MS Pos Early	275	2055	114.066	60-27-5	588	568	C00791	HMDB00562	16180286	16453592	15862091	19122264	15103696	16112253	20687556	17423196	13941660	17634944	13144204	12246329	14591981	16121669	16232349	15248585	13291971	22807730	14313499	17235772	17156496	15447373	14056305	13182800	15144821	12180677	14730353	15227694	13405305	13146717	14977429	14160853	12141562	16900800	12100483	13388681
323	cystathionine	Amino Acid	Methionine, Cysteine, SAM and Taurine Metabolism	15705	LC/MS Pos Early	310	2270	223.075	535-34-2	439258	811	C02291	HMDB00099	12779506	16284273	27008452	14164971	5366379	7116570	8677140	18145002	22927268	14522810	23253932	6172145	12123152	12450109	9186669	5574656	7312570	22762692	22332292	7434668	26642196	17051424	6115673	16323522	11864660	8352402	5444231	4325206	10271021	9557118	8360968	6034301	6931751	2125431	15238789	9769549
325	cysteine	Amino Acid	Methionine, Cysteine, SAM and Taurine Metabolism	1868	LC/MS Pos Early	800	1488	122.027	52-90-4;56-89-3	5862	5653	C00097	HMDB00574	106356224	97525520	90389008	93010736	52948152	82320184	84499656	69839616	90238824	140216320	102107560	96009600	55265340	79111528	70303880	92468488	67631800	101820960	84862352	76533384	112215560	86780144	139174784	86063544	85573376	67398168	55990528	44881448	117932304	76366400	39779664	88084864	72310128	33072500	105535744	102002784
335	cysteine sulfinic acid	Amino Acid	Methionine, Cysteine, SAM and Taurine Metabolism	37443	LC/MS Pos Early	100002113	597	154.017	207121-48-0	109	107	C00606	HMDB00996	122454	133994	145606	144098	140607	169490	197397	167176	383858	264767	92817	114011	590418	250862	204354	181640	269446	196717	682135	192919	1261426	126153	325561	57673	319853	99360	72829	76124	661608	336987	444145	324728	261302	41852	227833	442029
406	cysteine-glutathione disulfide	Amino Acid	Glutathione Metabolism	35159	LC/MS Pos Early	100001437	2465	427.095	13081-14-6	4247235	3455404		HMDB00656	20522624	44092728	44108496	28874310	12080137	32876206	10898521	17038296	31566584	22360684	34074476	12001546	12178795	9608640	29469204	27239004	21469548	31774444	15612140	9449289	19273112	12188256	21508206	14751733	26473938	6987872	10246082	4329615	12016264	13810895	6807680	14179000	11527293	4119210	12239751	10658968
409	cysteinylglycine	Amino Acid	Glutathione Metabolism	35637	LC/MS Pos Early	278	2132	179.048	19246-18-5	439498	58762	C01419	HMDB00078	3372762	2291247	1334897	2498371	2290046	984209	4030899	2073217	1941047	3844544	2745362	4436399	3530290	4277784	1467608	2267430	1786036	2412925	3469696	6196774	5239112	4606101	4809913	4636241	3227922	5651265	5816255	12215541	11642923	6939937	6266899	6775814	8271468	6230132	8647712	9880963
331	cystine	Amino Acid	Methionine, Cysteine, SAM and Taurine Metabolism	56	LC/MS Polar	279	3424	239.017	56-89-3	67678	575	C00491	HMDB00192	5397262	7481115	8822408	4424903	1953238	6932557	2933020	4109333	5271806	8689034	6896132	4158559	1689464	3054873	4037206	4856186	3026671	6478795	3220875	2259653	3954147	3106978	7418518	3434057	3454882	1869652	920322	427948	3864369	2297831	342152	1477081	1717614	135421	2988147	3319515
3316	cytidine	Nucleotide	Pyrimidine Metabolism, Cytidine containing	514	LC/MS Pos Early	827	2124	244.093	65-46-3	6175	5940	C00475	HMDB00089	2587635	6081923	823607	2790900	1751692	32351966	4579239	2725011	2800842	662606	1423556	6173836	802967	2635271	7770704	14751646	14526993	1681968	1092065	748475	1579493	2781577	704843	1140384	3334324	773374	1855101	2314576	4010754	3062962	2149655	23971514	5442402	6518916	2181209	1103972
3314	cytidine 3'-monophosphate (3'-CMP)	Nucleotide	Pyrimidine Metabolism, Cytidine containing	2959	LC/MS Pos Early	105	920	324.059	84-52-6	66535	225079	C05822		4212856	3173060	2402289	3332400	2475411	11901180	3607868	10760664	1900523	3609964	4089426	4581311	1676496	1717750	2136720	5670720		2073218	1993345	2054149	2160952	4787844	1643862	2652210	1952270	1597503	2585800	1141991	2321837	2882790	1655781	1711145	2448771	2186690	1059877	1843923
1597	cytidine 5'-diphosphocholine	Lipid	Phospholipid Metabolism	34418	LC/MS Polar	1220	4200	533.106	33818-15-4	13804	21531769	C00307	HMDB01413	2613929	2698553	2404977	2861145	1230650	1809117	1330850	2064973	2032355	2926872	1860573	2516365	1256585	1933799	2155094	1388465	2337412	2191950	1993930	1533201	2015224	1836759	1898781	1777836	2327945	1763870	3047525	1763044	1957086	2265181	1448952	2324206	1606289	1570640	1959525	2784998
3313	cytidine 5'-monophosphate (5'-CMP)	Nucleotide	Pyrimidine Metabolism, Cytidine containing	2372	LC/MS Pos Early	282	835	324.059	63-37-6	6131	5414497	C00055	HMDB00095	1508507	1558237	1292927	1816588	1224082	1086853	1952880	1148510	1493260	1383320	1413039	1108844	2162109	2411047	1911964	1238332	1227985	1126695	2399467	1594287	1989641	1688412	1689339	1473615	1530384	1742390	1729890	1689359	1769285	1661813	1836047	1780636	1958400	1336819	1746050	1228766
1015	cytidine 5'-monophospho-N-acetylneuraminic acid	Carbohydrate	Nucleotide Sugar	36831	LC/MS Polar	1223	3900	613.14	3063-71-6	448209		C00128	HMDB01176	682856	673468	498968	1004641	551530	640005	693327	619399	548958	549389	505050	465743	1088306	878319	653204	684016	639328	547643	1151436	939847	1020155	804526	991660	877825	737841	995227	904704	836741	1163093	856171	946329	1037294	841722	747262	666130	696055
1602	cytidine-5'-diphosphoethanolamine	Lipid	Phospholipid Metabolism	34410	LC/MS Polar	100001407	4210	445.053	72842-05-8	123727	287	C00570	HMDB01564	346281	341820	298583	326409	465734	277705	430359	279273	351025	388589	370378	303250	308006	291497	256613	563363	250462	399375	275344	344270	365920	355263	398678	450925	297291	522369	374758	351617	470351	354686	323214	457918	321926	339824	387056	433588
3317	cytosine	Nucleotide	Pyrimidine Metabolism, Cytidine containing	573	LC/MS Pos Early	881	2060	112.051	71-30-7	597	577	C00380	HMDB00630	1235558	1387890	798193	987948	934767	2156724	1781404	1059223	917855	1115658	1108027	1894316	856195	991867	1354001	1622238	1167284	2281811	902954	726039	987892	991006	814467	894777	754354	1165822	1679710	731025	742658	911339	785656	767173	784243	996455	814094	508258
3386	dehydroascorbate	Cofactors and Vitamins	Ascorbate and Aldarate Metabolism	34302	LC/MS Neg	301	739.6	173.009	490-83-5	835	812	C05422	HMDB01264	7195216	7549822	9123083	8848699	9278777	3635016	12249235	7243488	8354171	8120052	10225366	8600813	9524420	7002053	7705085	5950756	9325401	10521068	11023701	6161456	5199070	10206209	5979055	8513643	5811531	11296664	9390813	9125369	8403126	9142343	11132796	8618447	7740781	8035158	11792592	7189106
1378	deoxycarnitine	Lipid	Carnitine Metabolism	36747	LC/MS Pos Early	100001662	2052	146.118	6249-56-5	134	705	C01181	HMDB01161	136638208	170043648	105464736	118482464	86402784	98305872	168205328	130985384	122625776	130008080	109761880	109700680	115977184	145611072	102456912	146384096	176572736	128696336	105462040	143469696	147835472	148185264	162669920	135256928	150438464	144397664	179354752	166288640	103254432	126802216	117008840	83822656	108499600	124709408	137905824	100429616
2169	diacylglycerol (14:0/18:1, 16:0/16:1) [2]*	Lipid	Diacylglycerol	54954	LC/MS Pos Late	100010935	3183	584.525						1016061	636110	314197	582992	359540	121447		529184	257099	266820	274861	336735	303132	354322	220516	137971	96794	214682	262031	344427	354674		277818	196927	77599		149798	276371		57673	437393				82315
2170	diacylglycerol (16:1/18:2 [2], 16:0/18:3 [1])*	Lipid	Diacylglycerol	54966	LC/MS Pos Late	100010940	2733	608.525						6899581	4049371	2539394	4345403	2835023	1864225	561819	2948186	1854453	2191246	2721015	2318769	2297151	3010392	2154941	1262972	1338939	2015129	2409587	3349958	3116107	1021708	1714494	1669076	1388586	645114	1943696	2370260	345912	1301739	3098295	474200	898667	511860	918621	853110
1164	dihomo-linoleate (20:2n6)	Lipid	Polyunsaturated Fatty Acid (n3 and n6)	17805	LC/MS Neg	1231	5730	307.264	2091-39-6	6439848	4944228	C16525	HMDB05060	1544694656	619173568	628100224	1171219712	773444928	1397833216	387274240	849921856	2002295808	937087680	145539296	197560032	734421440	436932992	623190592	717293888	509485184	493785312	958287360	625226432	1807633280	1551193600	1272257792	570068032	2012852224	369350912	598632256	161026848	464982080	442842016	508091136	591594880	1428095744	146177472	105828320	1204650112
1159	dihomo-linolenate (20:3n3 or n6)	Lipid	Polyunsaturated Fatty Acid (n3 and n6)	35718	LC/MS Neg	100001739	5596	305.249	17046-59-2	5280581	4471954	C03242	HMDB02925	883521024	491999904	434970976	734812672	538125184	778756224	330839264	576692096	1009953664	569814144	132420432	156458928	483393760	303201248	448670464	551288000	415500768	338561952	553874752	429309088	875351552	766145920	758269504	346802560	991829568	228973200	398383168	149138208	341441344	330809184	359392416	442647424	784535104	130886472	87274184	721173440
3413	dihydrobiopterin	Cofactors and Vitamins	Tetrahydrobiopterin Metabolism	35129	LC/MS Pos Early	100001506	1930	240.109	6779-87-9	1879	1808	C00268	HMDB00038	1954798	1444918	1613288	2181581	1698577	1292739	1499097	1687205	1769098	2447931	1595853	2008002	1759604	1975758	1391700	784313	1454011	1927952	2266751	2302063	2664565	1758595	2337221	1786201	1340114	1728930	1808179	1626183	2381693	1568326	1574258	1906418	1521837	1257298	2402279	2119311
876	dihydroxyacetone phosphate (DHAP)	Carbohydrate	Glycolysis, Gluconeogenesis, and Pyruvate Metabolism	15522	LC/MS Pos Early	309	539	171.005	102783-56-2	668	3833110	C00111	HMDB01473	681232	595284	317912	605241	660398	706833	275702	384822	450992	343931	351650	501219	1384135	1203023	339033	747081	696781	529396	376809	1061340	340176	892335	386902	536875	365044	916487	570237	517513	314091	649120	464302	391404	468156	422380	240081	327878
358	dimethylarginine (SDMA + ADMA)	Amino Acid	Urea cycle; Arginine and Proline Metabolism	36808	LC/MS Pos Early	100001810	2850	203.15	102783-24-4	123831	110375	C03626	HMDB01539	49338624	25393924	24958760	49486980	31887866	50183556	37239412	37702880	29004980	71065600	25181812	45928492	42154956	30788448	34417580	31010302	36609048	25549732	36525328	24973752	28481904	20781390	19150852	13339632	33546942	17347844	27806000	24910620	37866104	40549124	20473108	52370948	31792212	27589648	32977384	23310366
5	dimethylglycine	Amino Acid	Glycine, Serine and Threonine Metabolism	5086	LC/MS Pos Early	806	1104	104.071	1118-68-9	673	653	C01026	HMDB00092	18665788	12436058	20364826	12112242	6541794	3653153	5171564	21764074	15516519	17789368	24904576	12040897	12444378	13292185	9169383	2869251	6080013	15477391	22552428	13770307	16143116	24829894	7487719	19978750	9163568	18589074	12319944	7881419	8046561	11903631	16745892	3762758	9135062	3555839	13723542	13723266
1163	docosadienoate (22:2n6)	Lipid	Polyunsaturated Fatty Acid (n3 and n6)	32415	LC/MS Neg	100001182	6034	335.296	7370-49-2	5282807	4445934	C16533	HMDB61714	47444576	14424623	17779436	28321268	18791228	54366280	12528799	19097336	67830136	22761336	4249280	6778550	15454061	12700647	15002225	28846694	10560979	13852687	25626090	18659548	75772576	66547384	45412832	17846876	88244512	11418180	18266012	3314733	13383297	11244207	13286090	18073080	68347192	6003231	4214262	39583368
1151	docosahexaenoate (DHA; 22:6n3)	Lipid	Polyunsaturated Fatty Acid (n3 and n6)	44675	LC/MS Neg	100000665	5525	327.233	6217-54-5	445580	393183	C06429	HMDB02183	1501475200	1194158848	1639089536	1869891840	2133102464	3381855744	1842182400	1540209024	3488991744	1445355136	289477920	416851392	1832222208	1018782720	1807228288	3509832960	2184518912	1270279168	2148598528	1469874304	3148928512	3688430592	2698129920	1659522176	3707972864	1514264192	1383384448	822596352	2360228352	1718243072	1890998272	4525428224	5060598784	1759892864	568849664	4330745856
1368	docosahexaenoylcarnitine (C22:6)*	Lipid	Fatty Acid Metabolism(Acyl Carnitine)	57523	LC/MS Pos Late	100015845	1349	472.342						303969	201729	345552	260549	375148	693123	401945	334851	276213	400987	165881	480963	252800	294835	461570	813728	463142	282553	337861	299571	361369	336926	301941	177958	614131	383440	613755	309512	505179	594392	493129	625095	387450	534732	146056	451152
1150	docosapentaenoate (n3 DPA; 22:5n3)	Lipid	Polyunsaturated Fatty Acid (n3 and n6)	32504	LC/MS Neg	100001181	5571	329.249	2234-74-4	6441454		C16513	HMDB06528	821622208	614029184	522246496	786565440	577600576	1283115392	393035200	595173184	1204359680	630100736	88458832	96216880	470000416	354182560	454356640	1101993472	558810304	320733472	850582784	454844320	1365701376	1267790976	923355392	609610688	1319809024	408867168	416011360	155201072	610364288	387825920	517547520	1128922752	1606553472	229833504	113302856	1719802240
1152	docosatrienoate (22:3n3)	Lipid	Polyunsaturated Fatty Acid (n3 and n6)	32417	LC/MS Neg	100001195	5823	333.28	59708-86-0	5312556	4471981	C16534	HMDB02823	16885328	6153617	7275507	11556156	7509493	15589944	4128695	9547706	24915262	13161496	1668389	1612245	7825081	3496730	5583884	9058732	3705333	5187214	10100995	8185357	24181592	22945960	15096050	7235196	23614144	4393542	6037107	1298705	5150942	4442557	4549534	7065925	19255660	1253589	870614	17094232
1149	eicosapentaenoate (EPA; 20:5n3)	Lipid	Polyunsaturated Fatty Acid (n3 and n6)	18467	LC/MS Neg	2050	5450	301.217	10-2005-9;10417-94-4	446284	393682	C06428	HMDB01999	3273183488	2100086912	1965729536	3156912128	2301114368	4196901376	1174955008	2085033728	3523041280	1569907968	636042112	739556544	1697409920	1565635072	1862649728	3561073664	1712358016	1388564736	2062491136	1414899968	3867836160	3388624640	2915714048	1614878592	3946048000	1237966976	1485299200	998754624	1970466944	1721942656	2132028288	3303510784	4597314560	1230232576	675868288	3908489472
1132	eicosenoate (20:1)	Lipid	Long Chain Fatty Acid	33587	LC/MS Neg	100001335	5950	309.28		5282768	4445895	C16526	HMDB02231	5179515904	2686702080	2402608128	3488360448	2451126528	4823674368	1909793664	2810278656	6016881664	2887671296	675172736	882350976	2663080960	1730498048	2276951808	3068192512	1928533760	2548317696	3073544704	3324668160	5846506496	5860190720	4626237440	2482389760	6606821376	1831986304	2580180992	865162368	2209093632	1930249600	2211800064	3444865024	5599460352	1071970560	765278144	4560182784
1363	eicosenoylcarnitine (C20:1)*	Lipid	Fatty Acid Metabolism(Acyl Carnitine)	57519	LC/MS Pos Late	100015838	1484	454.389						722788	357597	253867	1105303	356153	862549	797482	1320289	393568	1530810	1098249	1132954	553925	270306	286112	762231	398879	337162	651315	597292	854250	1634948	1384632	581580	408027	832233	530679	295337	447679	1059070	765008	611121	1209499	526750	650970	1129375
3764	ergothioneine	Xenobiotics	Food Component/Plant	37459	LC/MS Pos Early	100002154	850	230.096	58511-63-0	3032311	2297320	C05570	HMDB03045	5061833	4634425	6996721	5698210	5468550	4950885	4799016	5084267	6192689	4221096	6408884	4869403	6125658	5230332	7121181	4623754	4661471	5323776	5943286	4580264	4966440	5927283	4289002	5650630	6228552	5966332	6564016	5653853	5395632	5577378	7526389	4208840	5837451	5767471	4887201	4725503
1137	erucate (22:1n9)	Lipid	Long Chain Fatty Acid	1552	LC/MS Neg	1087	6355.6	337.311	112-86-7	5281116	7924	C08316	HMDB02068	1374758144	375929408	896505536	1035783552	736292864	2593477888	487018272	791966336	2165586944	692410880	156609648	175006528	680432320	356688000	605956672	1848491776	546744768	535169728	852777472	400668672	2005697792	2104568320	1491314432	699769088	2301207808	537271680	589327232	127552792	530152608	605845760	595147584	1202115456	2795827200	355973472	147695200	1640241664
1364	erucoylcarnitine (C22:1)*	Lipid	Fatty Acid Metabolism(Acyl Carnitine)	57525	LC/MS Pos Late	100015841	1535	482.42						5161431	2540283	1874348	4187760	2595155	3397628	3419153	5079474	3025492	3741749	2945897	3432398	4242024	2643680	3040308	2846387	2527240	2430226	3817650	3428279	3339621	3810547	2934008	1890536	3112851	3424930	2585514	2294468	2164802	3286004	4379498	4073490	4571758	2423422	2756957	3581606
3766	erythritol	Xenobiotics	Food Component/Plant	20699	LC/MS Polar	100000846	1491	167.056	149-32-6	222285	13835932	C00503	HMDB02994	207466	212514	258698	159162	194444	179370		128173	165110	294885	230431	354562	130618	103105	185357	179749	202902	252140	82345	107741	187503	187525	222251	229112	162761	304299	253809	181123	116904	135709	169090	165881	167084	196930	208697	162530
1048	erythronate*	Carbohydrate	Aminosugar Metabolism	42420	LC/MS Polar	100001320	2186	135.03	88759-55-1	2781043	2061231		HMDB00613	15507643	17400880	15471165	15064347	15379819	16069234	14444060	9791758	13310615	18405842	15483332	23004584	13143529	14022924	17174276	18913552	15499924	16646881	14498274	17492888	15806394	17711422	16806916	20352272	13686406	21841008	19202416	15912697	14436906	8878495	15137918	13721567	14449087	14989822	14640302	14186060
3372	flavin adenine dinucleotide (FAD)	Cofactors and Vitamins	Riboflavin Metabolism	2134	LC/MS Neg	327	2425	784.15	146-14-5;84366-81-4	643975	559059	C00016	HMDB01248	1478150	1455682	1328053	1788209	1573511	985246	1685871	1575967	1314316	1374513	1294304	1330192	1641365	1523601	1444370	1672948	1852804	1484356	1996249	1487054	1762271	1308854	1308587	1149267	1367215	1240548	1485682	1898261	1773205	1704186	2102045	2090549	1650221	1949496	2171858	1601685
3373	flavin mononucleotide (FMN)	Cofactors and Vitamins	Riboflavin Metabolism	15797	LC/MS Neg	100000251	2390	455.097	130-40-5	710	690	C00061	HMDB01520	184435	212293	174133	273601	224226	110412	266961	222084	186225	194619	228911	285660	231912	228544	237410	249641	235064	196029	351959	242852	243777	287653	162846	162244	233469	209480	252026	275290	341015	300183	444746	399625	243591	451484	438456	266456
72	formiminoglutamate	Amino Acid	Histidine Metabolism	43493	LC/MS Pos Early	100002500	1880	175.071	816-90-0	439233	388370	C00439	HMDB00854		69338		86989		133972	98154	82987	71264	97570						179219	199082	81788			64162	57216	64191		62693		95632		91754	71642		263934	90167	62354	81858	94302
973	fructose	Carbohydrate	Fructose, Mannose and Galactose Metabolism	577	LC/MS Polar	878	2065	179.056	57-48-7	5984	5764	C00095	HMDB00660	9387135	8708833	9697944	8984306	9844583	7670608	8952399	6548109	7925513	7232001	7084260	6871480	8055688	8941392	8782223	9651022	8509474	8391878	8478087	7984434	7944374	7320917	6639619	7054739	9732653	8636463	8150293	6900768	8920782	5619396	9694788	9153080	6161890	5877939	6985249	7049126
874	fructose 1,6-diphosphate/glucose 1,6-diphosphate/myo-inositol diphosphates	Carbohydrate	Glycolysis, Gluconeogenesis, and Pyruvate Metabolism	46896	LC/MS Neg	100002180	551	338.989				C00354		741566	703779	483602	1308185	1360058	1623571	546730	668055	727525	403723	510533	758776	7514722	1741471	530786	738175	1103977	911347	929810	1178610	801512	4084677	739920	881159	779703	2141145	613505	529440	586689	1483021	632311	970048	745580	849069	662615	492114
871	fructose-6-phosphate	Carbohydrate	Glycolysis, Gluconeogenesis, and Pyruvate Metabolism	12021	LC/MS Polar	1232	4261	259.022	103213-47-4	69507	19969987	C05345	HMDB00124	2513763	1765486	1859195	2694506	1788362	1431465	1370914	1173950	2171414	1970593	2027064	1245860	1977436	2414588	2524235	2835217	1702004	2108825	3262406	2961228	4009044	3222532	2280844	4445806	2346699	5461394	3615492	6295641	1790808	3186560	2693534	1838753	4326011	1482006	1121822	4230492
1065	fumarate	Energy	TCA Cycle	1643	LC/MS Polar	330	3084	115.004	100-17-8	444972	10197150	C00122	HMDB00134	33848952	29146426	36112792	27232310	29238096	41674424	39939272	27241944	28740708	26235926	27182460	34650364	21608968	29756236	34284508	49593248	38671276	25751658	28249088	28799604	44353268	33833172	24353280	19732878	32327944	21661956	24550008	24075652	34232336	26930636	26113070	32520256	27820984	40843432	40452952	34765728
998	galactonate	Carbohydrate	Fructose, Mannose and Galactose Metabolism	27719	LC/MS Polar	100001026	3085	195.051	299-28-5	128869	114198	C00880	HMDB00565	70245472	88163400	54658680	100112272	51327960	81489728	81074824	56246252	47802644	74723024	39740024	71093904	73809296	72669696	55856880	165481152	124872832	59234152	89506208	71715616	87775896	40976976	135602768	84960408	64361416	114315760	69851032	56712144	56510204	58143484	20872822	91509344	33799144	60018088	65229328	88551376
990	galactose 1-phosphate	Carbohydrate	Fructose, Mannose and Galactose Metabolism	15706	LC/MS Polar	100000300	4552	259.022	19046-60-7	123912		C00446	HMDB00645	604904	366412	1409368	755129	266653	82225	351692	16173	495624	234583	601545	134130	672990	867137	836902	677746	444450	326680	484174	193997	482700	1154071		459285	1065917	659805	352814	1816650	1169877	1861592	1567454	887337	2384955	185684	578238	667571
2073	galactosylglycerol*	Lipid	Glycolipid Metabolism	57345	LC/MS Polar	100003064	2518	299.098	16232-91-0	16048618	10263569	C05401	HMDB06790	569218	557979	1762353	1236736	1983494	1121137	958166	905729	745810	246781	1384100	1081987	1620704	299190	1443785	476928	883961	699602	921002	560806	2613955	367439	1819075	580709	436382	608837	580080	1062479	248867	1267265	642340	1996979	303685	1567725	462606	292182
2253	galactosylsphingosine	Lipid	Sphingolipid Metabolism	40083	LC/MS Pos Late	100002498	1350	462.343	2238-90-6	22833541	17215986	C01747	HMDB00648	3475698	3679512	3491303	2287939	2082188	1275457	1201859	6270726	3140832	4047769	4080949	4836767	4119020	2213658	1475716	1191310	1923940	2119876	3819185	3898041	2471196	1923950	1470702	1692968	1236659	1379708	1386970	2992788	1202327	2258102	5951504	972218	979026	1432563	1402539	1270609
52	gamma-aminobutyrate (GABA)	Amino Acid	Glutamate Metabolism	1416	LC/MS Pos Early	141	2048	104.071	56-12-2	119	116	C00334	HMDB00112	38688424	25296460	51767456	32626368	37292584	29550074	20413640	30744296	46546144	19719938	46542156	33311152	37676788	29547822	42001076	31862420	19402726	17149646	22063194	17302166	21803754	34319608	19524946	25212592	25574330	27811028	27562018	36837368	15703539	31919216	36567876	25670906	33818684	19110794	22229742	18704436
47	gamma-carboxyglutamate	Amino Acid	Glutamate Metabolism	38754	LC/MS Pos Early	100002679	903	192.05	56271-99-9	40772	37241		HMDB41900	6044871	3591503	3921494	3973908	3904573	2497518	3578515	3805370	1672211	3959292	3748175	3787932	5615458	4224612	3729973	4338848	3427730	3342022	3628792	5900520	3826543	5563237	4437692	1252545	3928369	4357800	4491910	4449472	4090922	4529129	4225945	2401953	3915082	5375271	3150312	3812167
424	gamma-glutamylcysteine	Peptide	Gamma-glutamyl Amino Acid	1778	LC/MS Pos Early	1036	2118	251.07	636-58-8	842	819	C00669	HMDB01049	1176694	575525	364103	675117	747288	344299	1255267	690958	593794	1550579	930483	2156257	798052	1022460	361888	659857	515558	537288	972826	1182510	1505743	1516797	1504986	1286606	620964	2153008	1904936	2238891	2210214	1621963	1373417	1618762	1635489	1175283	2063290	2183515
426	gamma-glutamylglutamine	Peptide	Gamma-glutamyl Amino Acid	2730	LC/MS Pos Early	1140	1430	276.119	10148-81-9	150914	133013	C05283	HMDB11738	494232	382555	293139	494907	380753	132570	141884	461851	226701	462191	295756	197058	231921	420390	240507	114707	303740	170825	673603	332328	581682	361345	322273	394640	329849	166351	224358	840032	428884	542795	823493	567323	444594	306396	459995	441210
430	gamma-glutamylleucine	Peptide	Gamma-glutamyl Amino Acid	18369	LC/MS Pos Early	1268	2991	261.144	2566-39-4	151023	133115		HMDB11171	533188	903084	714974	1025680	790364	817354	758026	590766	1072688	1052408	668622	750936	631829	561662	893473	721192	879260	676490	643499	689298	910939	1034633	781018	747241	1121680	808733	766792	876393	901628	951294	1144681	1007883	1364952	973807	1185095	1021090
433	gamma-glutamylmethionine	Peptide	Gamma-glutamyl Amino Acid	44872	LC/MS Pos Early	100001313	2640	279.101	17663-87-5	7009567	5373147		HMDB29155	329139	241097	120455	296367	222814	100119	168837	218849	158888	325278	236560	152706	110093	113911	83527		142084	128327	172757	186408	192988	167607	190786	91026	136320	72693	151270	302053	281529	262223	194788	132977	267912	113188	215651	124383
436	gamma-glutamyltryptophan	Peptide	Gamma-glutamyl Amino Acid	33947	LC/MS Neg	100001295	1960	332.125	66471-20-3	3989307	2302065		HMDB29160	98823	118868	112242	173896	110755	150385	61245	149868	130510	198019	109530	114158	141816	133966	146398	102708	176010	212574	176874	165193	171536	126514	152926	172734	237356	156971	156239	227653	225871	182639	200215	224517	215109	196109	460859	267955
3405	gamma-tocopherol/beta-tocopherol	Cofactors and Vitamins	Tocopherol Metabolism	52473	LC/MS Pos Late	100008998	2384	416.364						50208884	43594856	26477184	53905744	22049916	32809052	50547636	65398320	28563052	49038636	34931668	22422296	32714648	19722900	21752088	13700542	34117456	29514196	54134640	33204024	35639616	31566602	26372562	27330274	41518920	23101796	35572748	18408520	14354704	26561632	21831808	20291094	20204656	22846984	25098300	29661348
3690	gluconate	Xenobiotics	Food Component/Plant	587	LC/MS Polar	338	2922	195.051	527-07-1	10690	10240	C00257	HMDB00625	82818952	78490272	58122928	61927808	73804120	71767144	63380720	61794776	64238864	103542296	70768008	129157296	35237448	38894652	60471580	133739448	71071648	63539600	38156860	64784864	101721992	71966352	153620848	47715940	55656216	67400448	99620200	87340824	54550900	88199768	73184496	124408488	64213352	67047740	47079532	47156408
1021	glucosamine-6-phosphate	Carbohydrate	Aminosugar Metabolism	580	LC/MS Polar	290	4521.5	258.038	3616-42-0	439217	8013767	C00352	HMDB01254	62017		73900	146272					112845	93981			183132	220636	101204	69328	99043	93475	216797	183521	193407	97338	189920	342586	118114	276206	173039	355247		268020	119189		232742			320002
867	glucose	Carbohydrate	Glycolysis, Gluconeogenesis, and Pyruvate Metabolism	48152	LC/MS Polar	572	2342	225.062	50-99-7	79025	71358	C00031	HMDB00122	1026328128	1156093056	1251129984	818741440	951158784	883105728	960417664	958440320	875275392	1134945408	1179266048	1819760256	598216448	729281664	813344576	1090388992	1022490304	868456320	817173120	796255104	815805696	843937536	896984832	899103232	1023065472	925163456	1101790592	917119872	1061345536	1188687744	957700608	993257856	878336384	1083459328	1004108672	1060404480
868	glucose 6-phosphate	Carbohydrate	Glycolysis, Gluconeogenesis, and Pyruvate Metabolism	31260	LC/MS Polar	291	4537	259.022	103192-55-8	5958	19952394	C00668	HMDB01401	4747794	3449988	4611912	5942150	3251342	1681499	4098278	3048637	4105647	4158187	3491319	1609731	6930513	7350637	4734667	4739929	4432516	4270888	8874226	5075901	9397388	5778991	7701069	10023353	4956098	8853274	6762837	13323939	4737230	9404762	6089267	5916206	11185128	2607521	2337693	8426252
1025	glucuronate	Carbohydrate	Aminosugar Metabolism	15443	LC/MS Polar	100000257	3233.3	193.035	207300-70-7	444791	58552	C00191	HMDB00127	75438160	149567520	83892752	128929088	133826200	104098752	179199632	108034432	126214128	114304472	83003848	78808440	88962064	105093224	101168200	109331688	169881568	124255264	150109872	135608752	159560448	85832880	129192944	100460120	150202832	98782552	147316336	95904816	233070864	111796048	121057840	253165248	114623840	179505936	184149200	159391872
1018	glucuronate 1-phosphate*	Carbohydrate	Nucleotide Sugar	52312	LC/MS Neg	100001585	560	273.002	13168-11-1		21403173	C04037,C01195,C05385	HMDB03976	1323049	848793	310376	1019612	1079968	359143	2018034	778742	586040	588278	837935	192579	1177397	1239635	1240802	1824893	1302702	832384	1796223	1274449	650501	1404399	1360432	1277611	3049012	1069601	994740	2101899	1763921	1090087	2094772	2128069	2451594	1162207	1937828	492802
40	glutamate	Amino Acid	Glutamate Metabolism	57	LC/MS Pos Early	561	1500	148.06	56-86-0	611	591	C00025	HMDB00148	4326105088	3914360064	3948849664	4264901888	4176960256	3844028672	3763641088	3556273920	3799563776	3642285312	3527510272	5031804416	4201756416	4117861888	4316625920	4837739008	4000265728	3431140608	4430108160	4323904000	4063700992	3718774272	4059585280	3487224832	4216918784	3791109888	4330071040	4119552512	4941620736	4263978496	4472459264	4806586880	4599227904	3935772672	3698295808	4155796736
48	glutamate, gamma-methyl ester	Amino Acid	Glutamate Metabolism	33487	LC/MS Pos Early	100001103	2170	162.076	1499-55-4	68662	66546		HMDB61715	14538566	11362450	12789240	12330932	14418063	11540459	12342937	11288526	14174637	20965374	17562788	19035576	17691896	12532819	13144575	10669575	8548792	13283057	14196941	17430804	15754806	19226790	23121518	22721780	13100945	14563313	16042232	11474985	15749511	15803958	11252460	12523466	12603068	8644659	9535798	14807090
41	glutamine	Amino Acid	Glutamate Metabolism	53	LC/MS Pos Early	563	1291	147.076	56-85-9	5961	5746	C00064	HMDB00641	1805609984	1537688704	1676274560	1950227200	1397296256	1293207552	2126584704	1854404608	1831239040	2214601472	1651244928	1754968064	1857336320	1965188224	1579887104	1495066112	2067088768	1303081344	2403183360	2230143744	2701115136	1765768192	2108531328	2022329088	1830844544	1441331328	1465948032	1825441152	2098578944	2139058048	2486595072	2937996288	2321884416	1590096512	2140326528	2231280384
1234	glutarate (pentanedioate)	Lipid	Fatty Acid, Dicarboxylate	396	LC/MS Polar	339	2900	131.035	110-94-1	743	3618533	C00489	HMDB00661	2480573	2585780	1542405	3830220	3644812	2939368	2503874	2357258	2289084	1990334	2879212	2303528	1795372	1967829	3350895	3082967	2664148	2232772	2389360	1782167	3188054	1515622	3422719	2052498	2492890	1534045	2136557	3491181	2107684	1984326	1838243	3752923	2758364	2390639	2343372	1689491
99	glutarylcarnitine (C5-DC)	Amino Acid	Lysine Metabolism	44664	LC/MS Pos Early	100001593	2393	276.144	102636-82-8	71464488	21403175		HMDB13130	222468	437772	174209	327827	189425	240628	267077	316342	176943	301709	237391	337629	200315	240010	332661	306428	434112	469863	204406	285406	260123	184710	224052	97778	520462	164055	427210	272252	201727	203336	302319	258487	267739	154663	186780	195962
404	glutathione, oxidized (GSSG)	Amino Acid	Glutathione Metabolism	27727	LC/MS Pos Early	448	2667	613.159	103239-24-3	65359	58835	C00127	HMDB03337	31926538	45726312	38550196	40206956	31182900	23440336	37640820	28943722	41179352	31842718	50026456	27166692	53733712	33004642	52079840	31894062	39631576	39966344	43112032	40831024	45286332	44744888	36492168	34991640	55228192	34837960	57449464	59004196	59655656	80258848	59896988	58744452	91418136	68761032	80254960	51895416
403	glutathione, reduced (GSH)	Amino Acid	Glutathione Metabolism	2127	LC/MS Pos Early	496	2000	308.091	70-18-8	124886	111188	C00051	HMDB00125	232136720	140094224	89011296	166724048	163209360	77986624	322247456	149765680	158726640	318698208	202637744	337375744	247497648	309431616	135593920	162776560	142059376	176879648	246666880	413808192	351202656	373398208	387590880	316365824	224519488	407900512	399000672	770901376	747257984	510656800	425281152	489194528	590473920	436804384	650224320	662630848
887	glycerate	Carbohydrate	Glycolysis, Gluconeogenesis, and Pyruvate Metabolism	1572	LC/MS Polar	1052	2070.4	105.019	600-19-1	752	732	C00258	HMDB00139	13488463	12428521	19544166	13335367	13819855	13026577	22189016	15289290	15292820	12380746	10652578	9122355	11707901	11785530	11521308	17792628	19904768	13662619	14030707	13576521	13879133	16436036	8217970	10781332	20383296	9950407	8734147	8209200	21082016	16596095	16363614	21979786	17365442	16984602	23444868	15406474
2132	glycerol	Lipid	Glycerolipid Metabolism	15122	LC/MS Pos Early	1254	717	93.0546	56-81-5	753	733	C00116	HMDB00131	31415744	36226120	44467668	33322136	38190000	33004110	33884280	22565260	30307860	21129516	27071940	34317788	31018254	30284816	40185324	40527716	26372352	30642474	28501886	37297084	28784040	23676392	18461500	14587777	39354164	21803584	33352800	25094018	42208804	33535926	35581120	34987004	33387864	31241308	24989806	32623928
2133	glycerol 3-phosphate	Lipid	Glycerolipid Metabolism	43847	LC/MS Pos Early	100000258	580	173.021	29849-82-9	754	734	C00093	HMDB00126	235900528	216003472	253665968	198211536	249133296	215974128	185375808	183152736	223279472	202421040	203009392	214633040	177292736	193230992	207405872	260054848	236647680	248653472	164382976	199905648	237714144	205374816	209619664	173205840	223909312	231510368	213986448	216535808	198932544	211699760	176435312	185194848	210598304	207010544	226913712	226139424
1603	glycerophosphoethanolamine	Lipid	Phospholipid Metabolism	37455	LC/MS Pos Early	100001620	659	216.063	33049-08-0	123874	110410	C01233	HMDB00114	37459368	49827440	34493176	31766008	21167860	23206508	27336884	38077432	28337806	33090880	37296656	41181424	34309068	20542360	20109050	16743463	28629004	40304456	25470658	29105796	24929516	31446296	19427376	27510380	24334664	26243710	22304810	28157296	22859912	26081384	24711846	22347504	23351260	28350932	25007848	26412928
2138	glycerophosphoglycerol	Lipid	Glycerolipid Metabolism	48857	LC/MS Polar	100001619	2430	245.043		439964	388990	C03274		28819364	26890584	33494556	20143696	27142928	21777824	31245744	26540156	24928806	32096582	31128824	39516800	25682172	20319924	24150096	19701392	26759496	24421028	24224784	30618096	29293730	20768454	28546666	28126042	27206320	30285758	26151464	35303376	26995142	26668508	28756488	20932422	28030570	34516720	44063072	31574202
1605	glycerophosphoinositol*	Lipid	Phospholipid Metabolism	52307	LC/MS Neg	100001621	630	333.059	16824-65-0	167572				1710467	1208067	1150239	792822	1096268	1171990	669774	1333658	1244268	2017895	2209876	1139506	824438	582108	560788	707545	857891	1060872	745588	866833	1169674	1188514	1257230	1113500	958938	972432	1136698	720090	734036	1107673	755842	653941	800495	855497	1120822	926055
1599	glycerophosphorylcholine (GPC)	Lipid	Phospholipid Metabolism	15990	LC/MS Pos Early	100000269	672	258.11	28319-77-9	71920	571409	C00670	HMDB00086	337144448	383924480	255242624	278893120	192464480	183425744	182979312	326037952	290661600	384464800	364624160	313608768	290921440	203757504	184377776	109062160	202618976	364618880	230274272	298821248	205682528	320643744	201265792	272657568	192015760	264300336	223169760	255573712	194470496	227140624	168886336	149347616	174503184	224718096	198909040	204268368
1604	glycerophosphoserine*	Lipid	Phospholipid Metabolism	57404	LC/MS Pos Early	100015666	577	260.053		3081457	2339060				147797	122464	109579	115971	266230	165984	182915	138297	278241	220180	179316	137422	130473	122039	102613	165200	73601	39748	142107	209308		220514	165831	152376	165198	164578	123100	152461	145178	118962	118253	144662	124689	164084	164781
1	glycine	Amino Acid	Glycine, Serine and Threonine Metabolism	58	LC/MS Pos Early	340	1375	76.0393	56-40-6	750	730	C00037	HMDB00123	189535552	190698736	173315568	197442016	171888352	174945968	179556752	151952048	174870864	210979872	164723744	138117856	175573216	188135152	180154864	195863776	191766768	152989792	190566640	196653488	183728544	169267440	181072960	174955168	219509120	161332592	201566288	208686272	233646336	197391024	186189296	221889008	195348656	220599200	212712528	206752256
2360	glycosyl-N-(2-hydroxynervonoyl)-sphingosine (d18:1/24:1(2OH))*	Lipid	Ceramides	57444	LC/MS Pos Late	100015752	3839	826.677						20139248	24942812	33363554	22386256	21375816	18216314	82553920	27168194	41540464	31695108	22749378	18789512	26238788	24844844	28673654	28682506	42911192	30845212	29506968	25228220	45608236	30810696	36872540	32254992	26923268	28553620	20956628	46161760	51518452	38508920	32628798	47205400	51080612	37222396	49650800	44276360
2359	glycosyl-N-nervonoyl-sphingosine (d18:1/24:1)*	Lipid	Ceramides	57369	LC/MS Pos Late	100001878	3990	810.682						66279528	41937216	62356744	52041800	54412224	42128744	27925520	52201916	56432200	40276088	61693600	69008376	61334064	48001944	55279764	54061284	60290112	46795116	62075876	51223480	42114008	53327140	36931392	30486822	44151576	40849296	43006296	67731272	45146144	62859172	62198616	62146376	53813632		36759720	45661920
2354	glycosyl-N-palmitoyl-sphingosine (d18:1/16:0)	Lipid	Ceramides	53013	LC/MS Pos Late	100009272	2623	700.572						8596681	4964154	6411654	9688145	7738727	6254715	5648987	7947045	6739389	8074740	7672410	4464804	9316788	9068955	4494707	4492576	6334468	4841428	13294071	7214289	9162651	5766871	7583823	4675320	6630852	5348050	5831763	7209897	6542687	8279529	9361331	11758096	9217016	5189324	8418363	11610498
579	glycylisoleucine	Peptide	Dipeptide	36659	LC/MS Pos Early	100001790	3002	189.123	19461-38-2	88079	19972556		HMDB28844	642756	161222	175208	362121	220466	389052	498255	424470	427913	2972965	477171	1533281	422063	222177	220501	242833	293603	280920	358763	263856	445523	709798	237158	268929	221839	412751	500527	158487	392696	352435	153729	352737	358258	302259	312284	498795
580	glycylleucine	Peptide	Dipeptide	34398	LC/MS Pos Early	100001258	3059	189.123	869-19-2	92843	83812	C02155	HMDB00759	4698858	1912601	1873896	3719026	2512740	2867117	3908705	4405698	4148877	17540564	4032620	9402346	4118880	2692120	2569336	2743402	2925996	3023393	3766037	2463687	3697373	4781818	2986023	2984768	2257095	3770659	4274461	1920098	3298372	3583341	1591132	3191300	2801924	2070826	2300300	4472117
590	glycylvaline	Peptide	Dipeptide	18357	LC/MS Pos Early	100000487	2734	175.108	1963-21-9	97417	2006926		HMDB28854	4852383	2080176	2018136	3754382	2427152	2946034	4219062	3435870	3128535	18893166	4864509	7521229	3274968	2334749	2163991	2141554	2610826	2158762	3418067	2508748	3960318	3804435	2773296	2886387	2131297	2643577	4042040	1483733	2975482	2928942	1274003	2850498	2541011	2026135	2079838	3245303
375	guanidinoacetate	Amino Acid	Creatine Metabolism	43802	LC/MS Pos Early	344	1937	118.061	352-97-6	763	743	C00581	HMDB00128		71060	58683	329001	244978	463446	222828	392318		234250	176599			62803	258761	147427	506453		97884			100522		50404	70834		83557			135368	80254	244124		80001		220163
3255	guanosine	Nucleotide	Purine Metabolism, Guanine containing	1573	LC/MS Pos Early	1099	1728	284.099	118-00-3	6802	6544	C00387	HMDB00133	43837876	40067964	33101972	58640376	43345728	53177304	53126672	53536692	37511584	41728436	37769088	41797920	58425976	51890500	51409580	41815884	40214884	49887956	55687652	50208388	51680896	46766616	48360588	45049568	44669472	44804584	48830276	43893648	39655832	38934480	43484312	48113540	41497220	28334568	45463948	46607584
3273	guanosine 2'-monophosphate (2'-GMP)*	Nucleotide	Purine Metabolism, Guanine containing	52442	LC/MS Neg	100002733	1241	362.051		444571	392466			2111093	1323667	880635	1724214	1500411	5499419	1485586	6995725	809085	1425918	2355613	2371399	650811	566708	930956	1470434	750935	1017617	1029285	405121	858493	2733485	817910	852760	698002	806294	1207035	479017	544521	1387676	1175600	610629	686380	1431999	923397	496707
3251	guanosine 3'-monophosphate (3'-GMP)	Nucleotide	Purine Metabolism, Guanine containing	39786	LC/MS Neg	100002704	773.9	362.051	117-68-0	3522	3402			3095662	1977618	1577124	2980822	2542595	5130541	2396919	4579236	1696044	2042789	3185934	2903262	1465013	1282352	1831077	3107400	1516058	1670393	2021226	1174931	1696815	3031029	1463892	1546388	1527668	1129718	2093369	965515	1617994	2544775	1296881	1559023	1809113	2614565	1346461	1256520
3390	gulonate*	Cofactors and Vitamins	Ascorbate and Aldarate Metabolism	46957	LC/MS Polar	100001586	2750	195.051	20246-53-1	9794176	7969943	C00257	HMDB03290	37833228	33873216	25121620	27949712	22575684	15838374	24431372	24290718	29545636	75195200	66518236	111232824	14478572	15469383	21357596	29403780	63773296	30498198	21891188	13809865	32969936	25837496	45229040	31353256	34781768	30786904	39576432	28262580	58032488	55754608	27394608	35549940	31998992	38857852	46191044	43526140
3427	heme	Cofactors and Vitamins	Hemoglobin and Porphyrin Metabolism	41754	LC/MS Pos Late	100001386	1124	616.176	14875-96-8	26945		C00032	HMDB03178	7396285	8399106	8277331	7292507	7623436	10438134	7776903	6859399	9089974	4874491	9379262	4848800	8872348	5630710	11377844	8911228	10216022	6757122	5266525	3247273	5120209	6962186	3751424	4957615	10109940	6367373	8516296	5469360	3383284	10603855	7012626	5844298	8577457	12562104	5280798	3886534
1143	heneicosapentaenoate (21:5n3)	Lipid	Polyunsaturated Fatty Acid (n3 and n6)	57658	LC/MS Neg	100015797	5514	315.233	24257-10-1	11998573	10171040			271231680	152745792	133064472	224840736	146045248	244547856	63675420	188187920	269130048	175814496	35095200	37404660	127521648	94212016	121955264	173433008	91207304	94831840	169049872	129647656	232883792	212949296	195625632	111654272	227569344	66055940	107136888	58020680	95341856	102796896	129112776	129179880	237222048	45656460	27199662	224310240
1144	hexadecadienoate (16:2n6)	Lipid	Polyunsaturated Fatty Acid (n3 and n6)	57652	LC/MS Neg	100009394	5398	251.202	28290-73-5		13628094		HMDB00477	475474144	185110960	182766816	364934816	245006464	397449248	70499728	244555952	333333984	145591088	99341256	105743288	187777008	187109408	202589904	241144944	110962224	133905592	197368896	190161584	361716288	245339264	246354256	110917136	315057376	65938992	148085536	115535472	125186648	133613400	190734800	182670896	440530752	91033592	61180056	249526384
1145	hexadecatrienoate (16:3n3)	Lipid	Polyunsaturated Fatty Acid (n3 and n6)	57651	LC/MS Neg	100009393	5330	249.186	7561-64-0	5312428	4471853			48080548	20527082	25701952	37857756	22052292	39173368	9979815	31806552	26972764	18812460	17041880	14839702	20358958	23075836	21495202	26737776	12698428	17463046	27220174	26004126	37612736	29572960	23411230	20962796	27029950	8310043	19656280	15861152	20122548	20063876	30857464	25258188	52477088	17878360	15100287	27853404
1333	hexanoylcarnitine (C6)	Lipid	Fatty Acid Metabolism(Acyl Carnitine)	32328	LC/MS Pos Early	100000781	3308	260.186	6920-35-0	6426853	4932273		HMDB00705	108055	218716	198963	220775	143263	459292	164052		170014		178748	279939		56703	70243	408322	247352		100893	80933	150462	293801	97090	182883	203330	253228	205390	50363	118238	202552	121634	112203	201090	179758	198075	232941
62	histidine	Amino Acid	Histidine Metabolism	59	LC/MS Neg	355	755.9	154.062	5934-29-2	6274	752	C00135	HMDB00177	34580304	27499652	31874310	32686948	27842666	19832206	34988020	32259472	37902460	48843160	36154732	45024572	40005144	32267388	30837746	23983820	33553396	31710248	42516792	32671916	42583760	32293500	28991520	30144524	32254856	27647296	26950922	31355272	37884512	35202092	33348134	36648016	37580308	24028466	36663916	36752924
320	homocysteine	Amino Acid	Methionine, Cysteine, SAM and Taurine Metabolism	15128	LC/MS Pos Early	311	2155	136.043	454-29-5	778	757	C00155	HMDB00742	531248	369348	539814	1096874	402158	243718	555007	712025	432892	1103239	1138462	1387100	1767623	945554	433416	234286	439483	773958	2575820	2417363	916667	2348179	881459	2219799	386783	1705717	929464	1181312	1285681	845922	1382408	1022450	1355287	692259	990302	1327605
336	hypotaurine	Amino Acid	Methionine, Cysteine, SAM and Taurine Metabolism	590	LC/MS Pos Early	358	724	110.027	300-84-5	107812	96959	C00519	HMDB00965	7720851	9346620	9850519	6716719	11281404	6354785	30947754	10513510	19748008	19808634	5411836	13656004	13982010	16062430	6848101	7271842	18043068	9123682	14168592	7971558	31047436	11507382	62225036	31204454	11870073	14342433	7798236	14848053	23827696	13659898	16094481	14249194	13589038	10173851	35679380	20746416
3200	hypoxanthine	Nucleotide	Purine Metabolism, (Hypo)Xanthine/Inosine containing	3127	LC/MS Polar	171	1515.8	135.031	68-94-0	790	768	C00262	HMDB00157	14912121	12053231	10070762	12632130	8932432	13696999	23611856	12659457	12449500	18962904	16107967	10370755	8101960	8185597	13356178	6888876	10509881	5666031	13231921	17835560	18578600	16116637	13110863	28178636	12424388	15838047	17255518	9072851	9971657	9483535	16477236	7238804	10435453	21438684	9195718	11151302
71	imidazole propionate	Amino Acid	Histidine Metabolism	40730	LC/MS Pos Early	100003434	2263	141.066	1074-59-5	70630	63798		HMDB02271	437188	572467	535463	469383	242943	861558	623155	1205277	487989	1011288	326036	418222	425473	372107	371931	558247	470368	966286	345079	217936	617308	321368	449385	526011	445315	416625	395465	266813	591761	723974	429624	201179	342900	967108	1067834	299805
3199	inosine	Nucleotide	Purine Metabolism, (Hypo)Xanthine/Inosine containing	1123	LC/MS Pos Early	361	1269	269.088	58-63-9	6021	21241953	C00294	HMDB00195	324606080	319943296	292933504	387417824	313598016	277979232	352534496	287365440	302018624	304655808	324165312	303011392	386625088	375082208	375466080	291501856	279068128	305832544	383459680	373710304	364630144	325149792	347989344	355087456	316420352	342267200	368224160	357776928	318975040	321623008	346796896	364760256	326574944	276975712	359594720	350094432
1575	inositol 1-phosphate (I1P)	Lipid	Inositol Metabolism	43849	LC/MS Polar	370	4785	259.022	573-35-3;106032-59-1	440194	17215924	C01177	HMDB00213	996379	710561	1010942	826754	610029	472315	1085084	848699	746180	879786	843614	1158776	1077086	1045623	798371	681454	499436	567625	1010671	845236	1536956	1164092	1002310	625629	768190	842248	734670	2053393	1397127	1998711	2014002	1632456	1846297	990516	1700535	1147165
302	isobutyrylcarnitine (C4)	Amino Acid	Leucine, Isoleucine and Valine Metabolism	33441	LC/MS Pos Early	100001055	2810	232.154	25518-49-4	168379			HMDB00736	14952094	20316932	18785072	18227666	14610382	15042780	12606296	24120314	22472370	16837856	28086136	15142681	13061802	9411632	12597098	11534252	12871501	32907816	15946096	16340874	25218312	28588520	15230492	21841818	17044698	18714648	23511188	19675588	12411734	16193888	13029913	13511906	14655114	13681042	21415228	11140279
276	isoleucine	Amino Acid	Leucine, Isoleucine and Valine Metabolism	1125	LC/MS Pos Early	376	2800	132.102	73-32-5	6306	769	C00407	HMDB00172	626771776	600764608	544553472	630431296	546638976	559160192	664665536	566678528	617740416	823493376	629954880	614623808	580087104	518383008	529593856	504540608	609409536	547386496	640422336	589635776	696880128	649194176	555846400	570755200	602334400	531299328	593635456	478093760	626936832	611386560	444234624	586040320	626698880	561673664	567097344	608648384
614	isoleucylglycine	Peptide	Dipeptide	40008	LC/MS Pos Early	100003169	2719	189.123	868-28-0	342532	303621		HMDB28907	5769389	2591331	2458885	4411660	3137139	4317874	5870508	4862671	4739534	29104688	4680143	11051428	4626848	2664616	2865490	3041423	4119234	3058925	4747706	2801551	5859313	5065542	3731306	3706924	3131916	3653895	5307870	2309706	4369485	4547533	1902072	4391576	3544393	4323858	3179788	4874215
253	isovalerylcarnitine (C5)	Amino Acid	Leucine, Isoleucine and Valine Metabolism	34407	LC/MS Pos Early	100001393	3085	246.17	31023-24-2	6426851	4932271		HMDB00688	1129616	3993357	3005171	3606691	3509708	1549034	1350546	3706608	2799961	3568938	14326765	4040820	1416375	1412804	2029305	1548510	1527921	7831187	2763393	4048453	6695632	4307856	1248545	9898622	4035754	3038788	4406328	2350276	1737590	3161958	1657904	1614120	2113187	3213525	3616436	900123
206	kynurenine	Amino Acid	Tryptophan Metabolism	15140	LC/MS Pos Early	100000265	2739	209.092	2922-83-0	161166	141580	C00328	HMDB00684	32627822	34635464	18677956	32374330	26501400	17931492	24627142	30505968	30667652	34694152	25530704	27816816	22501186	22820788	16061426	15551787	31425772	23938886	22511472	31120704	33015480	31551180	20802614	15103825	27161340	19662010	25292126	25511258	33679212	20104808	20201826	38188380	43678216	19246348	12449926	18640840
884	lactate	Carbohydrate	Glycolysis, Gluconeogenesis, and Pyruvate Metabolism	527	LC/MS Polar	482	1468.8	89.0244	79-33-4	612	592	C00186	HMDB00190	255462192	264262896	266824720	216104528	256972320	244479920	168992976	182192320	220016000	347783360	324687424	290230496	139812368	143287808	178913568	217257344	195553680	274510848	152204816	174326048	216823520	319861504	277661248	329883200	204738912	296393984	294630368	158975456	173204512	209387712	131630944	146889424	152181184	199584656	237080624	229821664
242	leucine	Amino Acid	Leucine, Isoleucine and Valine Metabolism	60	LC/MS Pos Early	397	2864	132.102	61-90-5	6106	5880	C00123	HMDB00687	759730432	627602944	611787968	746538112	623703232	617683264	755355456	657444416	691459200	1041723968	679788224	757562432	719899200	625050560	599175296	593177920	706128128	574138176	771361088	677758400	800251264	673828544	624065280	644141248	676785408	618046400	652101632	556636608	729271936	717345856	512894688	692149184	739019712	609767872	608826944	710148672
627	leucylalanine	Peptide	Dipeptide	40010	LC/MS Pos Early	100003179	2801	203.139	7298-84-2	259321	227625		HMDB28922	819649	392585	439547	1002990	771826	678449	917790	637778	661977	1824850	365295	721981	870093	474049	775650	503046	627440	556898	1014858	358761	517892	236852	600328	308179	480046	338403	1131928	321844	849151	810166	256769	873098		279344	373642	694752
797	leucylglutamine*	Peptide	Dipeptide	48189	LC/MS Pos Early	100003183	2620	260.161		4305457	3511125		HMDB28927	510595	252163	275135	547900	392297	271181	557797	337138	537111	2228754	454215	876026	705460	390245	584800	404708	431771	458450	667729	352894	558602	420387	369329	321332	298735	327149	717514	389151	504684	722415	261089	600064	751169	354118	392754	532960
632	leucylglycine	Peptide	Dipeptide	40045	LC/MS Pos Early	100003185	2778	189.123	686-50-0	79070	71402		HMDB28929	1842077	945670	873574	1631621	1383788	1039157	1429200	1676375	1603393	6004760	1506331	2783783	1596731	882650	1217769	1029206	1118493	1120226	1306234	809544	1445072	1185873	1241341	925534	833346	926623	2204314	816728	1031997	1542491	611233	978592	1038553	942211	922066	1298779
2266	lignoceroyl sphingomyelin (d18:1/24:0)	Lipid	Sphingolipid Metabolism	57330	LC/MS Pos Late	100006298	3437	815.7	60037-60-7		24846875			8160543	2748506	9891492	2890816	10810602	3260972	2868153	2920433	9975686	4266105	10017669	9662082	11944765	11298788	10919664	12079034	3714704	3392065	4819501	2845608	4044400	12201192	3453499	2420426	3372536	11197487	3341915	9820862	3406985	9144242	10889814	4075737	11100126	3686441	4966891	3546275
1370	lignoceroylcarnitine (C24)*	Lipid	Fatty Acid Metabolism(Acyl Carnitine)	57515	LC/MS Pos Late	100015834	1603	512.467						4976388	2326066	1644907	2509188	1869240	753908	800340	2358309	1692562	1999425	1909213	2014047	2183540	1995712	1578929	1025523	1342351	1377335	2326369	2355159	1120443	1428937	866778	961456	1158878	1089250	1030241	1167295	783194	1544453	2490425	946023	1474942	738893	855204	982431
1155	linoleate (18:2n6)	Lipid	Polyunsaturated Fatty Acid (n3 and n6)	1105	LC/MS Neg	180	5535	279.233	60-33-3	5280450	4444105	C01595	HMDB00673	6539882496	3520878336	3385035008	5586766336	3875858432	6077020160	1892059008	4127548416	5475167232	3348124928	985971968	1276627456	3274495488	2528169216	3713239040	4294021376	3148830464	2709129984	3797758464	3025838848	5407517184	4290385664	4856400896	2365241344	6133196800	1490559744	3012096768	1540620160	2606501632	2718067712	3304051712	3812448256	5315713536	1573915904	738384576	4631397376
1157	linolenate [alpha or gamma; (18:3n3 or 6)]	Lipid	Polyunsaturated Fatty Acid (n3 and n6)	34035	LC/MS Neg	100001337	5450	277.217		5280934	4444437	C06426	HMDB03073	2785123584	1440722304	1470169984	2375074560	1593350016	2370799360	602045952	1714663808	2350855680	1259020800	581628608	738484736	1428575360	1108486272	1508383232	1827622656	1068768832	1062526656	1490446464	1308782336	1987702400	1813041536	1841333888	873723968	2525154816	596868672	1182752000	708043648	976944768	1052940608	1497913088	1467807104	2276147200	651338752	337560576	1769826304
2223	linoleoyl-docosahexaenoyl-glycerol (18:2/22:6) [2]*	Lipid	Diacylglycerol	54950	LC/MS Pos Late	100010929	2468	682.541					HMDB07266	23410564	18853108	15712209	16215706	13319099	12073991	7057799	17512660	12860974	24615060	17499322	12248494	15908458	11936167	12386211	10688254	9299974	11048460	17351764	22184980	14990359	11623140	12678339	15997409	7272714	5736557	8962975	11332170	5831179	10826478	14222492	5926932	9486606	7658579	10829448	10718950
84	lysine	Amino Acid	Lysine Metabolism	1301	LC/MS Pos Early	407	2850	147.113	56-87-1	5962	5747	C00047	HMDB00182	883781248	759003904	796959936	943097344	784198144	688076480	835619328	903776512	807434688	1192392192	842081664	715912832	839986944	797580032	762775744	650806912	802536448	667382976	923977984	824179968	968489856	710130048	649703808	744309952	808522752	680971776	768561088	717487680	950882880	877998400	769348480	892423552	841980416	657227520	838969600	807803328
1066	malate	Energy	TCA Cycle	1303	LC/MS Polar	409	3343.1	133.014	6915-15-7	525	510	C00149	HMDB00156	1927640576	1896745088	2216999936	1821288448	1930687744	2409238784	2437640448	1843687424	1992739840	1760432640	1738513024	1862535808	1578220672	1774612224	1949369984	2285349376	2155367168	1718447360	1851227264	1883023872	2411181056	2026985600	1469107840	1634392960	2072088320	1766144896	1635974400	1692317056	2213711360	1932820992	1753448192	2052853248	1864471808	2293808128	2230785792	2128279808
1082	malonylcarnitine	Lipid	Fatty Acid Synthesis	37059	LC/MS Pos Early	100001526	2086	248.113	853728-01-5	22833583	21403153		HMDB02095	130495	186201	192631	176882	194576	225839	209788	176838	165828	200934	152719	243164	188214	240245	178106	195061	207937	233658	179184	244847	129456	148093	210440	124446	235912	184074	310805	220570	194145	174793	208112	205050	164476	197106	194255	169736
928	maltohexaose	Carbohydrate	Glycogen Metabolism	35170	LC/MS Polar	100001448	5860	989.32	34620-77-4	439606	4450599	C01936	HMDB12253	360896	420418	451012	350217	438568	712142	241672	234874	319161	268522	253611	191151	317016	570910	333218	671736	194157	418192	294696	374984	295169	340542	253294	189384	560779	301690	471856	568394	526050	239105	370201	256164	319673	646900	339991	418174
930	maltopentaose	Carbohydrate	Glycogen Metabolism	35163	LC/MS Polar	100001447	5365	827.267	34620-76-3	13489094	2941513	C06218	HMDB12254	3295275	4523702	4326301	2656916	2937641	5629892	2951268	2539603	3268301	2948906	3003713	2497371	3640235	5465036	3547599	5000803	2157725	4418985	2977814	4495910	3179713	3363089	3325852	2971425	4902347	3949591	4999136	4629212	4440709	1979068	3050928	2362130	2645064	1076358	2925674	4060438
936	maltose	Carbohydrate	Glycogen Metabolism	15586	LC/MS Polar	913	3329.4	387.114	6363-53-7	10991489	388469	C00208	HMDB00163	52109996	79639176	64100192	57561672	77871728	98145872	64894748	57942156	50159492	47559152	41383428	43218120	47511400	66995584	57322040	111042952	66397520	59222772	45691920	63916120	59341152	48063320	50976368	47787372	82373744	49136540	62062652	61609668	72812560	60869860	65641900	74050496	63812880	90261968	54770512	55773632
931	maltotetraose	Carbohydrate	Glycogen Metabolism	15910	LC/MS Polar	100000275	5000	711.22	34612-38-9	446495	393830	C02052	HMDB01296	22434574	30974596	31141636	20508576	25027764	39791904	18851802	23031024	20546100	19478216	20617670	20437982	21246740	30895790	23390442	39886832	18736280	25867674	18097932	27052108	19688340	20826920	19091840	17307684	30593578	23660250	28710416	27307092	30912658	19234048	21754726	20790584	22433428	18348020	19073252	26347246
933	maltotriose	Carbohydrate	Glycogen Metabolism	44688	LC/MS Polar	100000276	4286.4	549.167	1109-28-0	439586	388669	C01835	HMDB01262	128116704	148994944	165629856	109530384	132814944	216659968	110456448	135011424	118457736	112024920	98387512	95122560	127363576	171120768	132386928	213050544	116849160	134473776	98392896	147092944	125088600	107206120	120947400	91318608	159072544	113531704	139355312	165851328	162154176	126870584	127417952	121747152	143972416	120278824	112807296	141739920
978	mannitol/sorbitol	Carbohydrate	Fructose, Mannose and Galactose Metabolism	46142	LC/MS Polar	100001740	2320	181.072		5780	440	C00794	HMDB00247	11360100	9829131	10734932	6101873	6186306	4783193	5520837	6492743	6842793	12884940	10920230	26288896	3379688	5453869	3897629	7572266	8605065	5646391	4971110	4446835	4611020	6721520	8183589	6900808	6450689	8800633	9409340	6990403	11670661	10034229	7794931	8512893	5766664	6921592	7811286	10867797
979	mannose	Carbohydrate	Fructose, Mannose and Galactose Metabolism	48153	LC/MS Polar	803	2200	225.062	3458-28-4	18950	141983	C00159	HMDB00169	41782612	47849504	51595576	53333740	53357696	31223026	62777280	33761692	45187076	26928922	30176376	32961756	44557660	53023612	45920632	59429728	52890160	43194692	53293648	42471884	45834444	32298942	29666710	30151828	66054468	35708232	39774200	53208088	77644976	42061444	60311228	62564780	43471000	53329384	51500292	51624140
980	mannose-6-phosphate	Carbohydrate	Fructose, Mannose and Galactose Metabolism	1469	LC/MS Polar	294	4510	259.022	70442-25-0;104872-94-8	439198	19969422	C00275	HMDB01078	864899	571424	912105	1076870	583433	374670	570295	445606	881848	872410	794405	376602	1887436	1975927	1016560	1051821	1278519	826698	1884543	1352959	1503961	1086208	1581293	2655893	906996	1892504	1302858	2657514	1099797	1988784	1148383	1053904	2376335	467511	330156	2319896
1114	margarate (17:0)	Lipid	Long Chain Fatty Acid	1121	LC/MS Neg	891	5731	269.249	506-12-7	10465	10033		HMDB02259	386111168	145737856	139235184	286236704	168770224	339837120	83507232	184719088	347326368	162324736	30657394	44880280	147308272	97813152	145726272	233288144	116569072	103771952	159176592	114149640	341020320	282994656	257529728	130073088	284704416	71375160	110326848	44201716	118737616	110486224	127441560	191956896	396844256	66018148	30135022	253080288
308	methionine	Amino Acid	Methionine, Cysteine, SAM and Taurine Metabolism	1302	LC/MS Pos Early	415	2526	150.058	63-68-3	6137	5907	C00073	HMDB00696	880817408	683470528	684954240	903158464	727728640	682239616	957743552	772187648	738953024	1335005184	689625472	861570496	823275584	666289216	674851712	681566848	812450176	631725184	908120384	781426304	937852096	686715776	696036864	633483392	774575168	633394304	688554048	569904768	878476480	786013824	564680640	871607424	812839616	723880832	704915840	769857344
312	methionine sulfone	Amino Acid	Methionine, Cysteine, SAM and Taurine Metabolism	44878	LC/MS Pos Early	100004635	1250	182.048	820-10-0	69961	63154			83049	81053	58454		53584		154474	55291	72049	65171	53337	165865	112556	64105	55252		61002	90196	69483	62636	131888	89688	123588	47499	123059	83185	116720	169373			91453		84827	104394
313	methionine sulfoxide	Amino Acid	Methionine, Cysteine, SAM and Taurine Metabolism	18374	LC/MS Pos Early	100000039	1272	166.053	3226-65-1	158980	139840	C02989	HMDB02005	4584800	4688346	4420569	4559657	3713408	4811360	4791564	4983052	4653415	5378139	4446506	3771758	5423723	3126902	4867494	5508082	4554158	3322247	5174945	4205412	4179225	3802754	3217299	3095665	4298942	2839983	3632812	3536854	3982903	4205640	3550090	4134284	4209056	4869823	2621642	3296031
3901	methyl glucopyranoside (alpha + beta)	Xenobiotics	Food Component/Plant	46144	LC/MS Neg	100005864	1070	193.072						32838	49810	20949	61666	66090	21432	53552	51003		36465	64731	47020	20392	66838	60029		31149	39699	49773	18205	52747	37635	54445		52010	44954	45854	49275		48997	62111	39800	43972	58514	41212
3340	methylphosphate	Nucleotide	Purine and Pyrimidine Metabolism	37070	LC/MS Pos Early	100001805	544	113	7023-27-0	13130	12578		HMDB61711	1423846	1164899	1119936	1319883	1271987	1212870	1321844	995754	1267637	859321	1037102	1113147	1508067	1188077	1410117	1666523	1243612	1073368	1015539	1238449	1410187	1465296	1168297	1202190	1267202	1245547	1179739	1481374	1395992	1343534	1424940	1384903	1446462	1292690	1387023	1268457
290	methylsuccinate	Amino Acid	Leucine, Isoleucine and Valine Metabolism	15745	LC/MS Polar	2051	2800	131.035	498-21-5	10349	9922		HMDB01844	353756	308678	238191	275716	395939		200599	296658	311933	315330	358944	356575	244818	280809	304551	264047		333322	365009	286631	321476	266473	351623	210272	165397	275642	252105	346873	220069	230729	342993	250926	319991	324575	356715	185017
1567	myo-inositol	Lipid	Inositol Metabolism	1124	LC/MS Polar	363	3506.3	225.062	87-89-8	892	10239179	C00137	HMDB00211	5151103	5546136	5953543	4739867	5354108	4160142	4250505	5521820	6338061	5425418	6339944	7536950	4908625	4499386	4492508	5308046	4347080	5105162	3541038	4333375	4362048	6923977	3499310	5258900	5286648	7209049	4490131	5102982	4026950	5367366	5153311	4079124	5501553	3532391	5051358	3541551
1106	myristate (14:0)	Lipid	Long Chain Fatty Acid	1365	LC/MS Neg	519	5440	227.202	544-63-8	11005	10539	C06424	HMDB00806	2632408320	1242773760	1289647616	2100530944	1465488000	2122188800	648585088	1481337088	2252931840	1297776000	610689472	720973568	1285737088	1050889664	1339850752	1518850048	938866624	990271424	1267970304	1077611904	2019940864	1757148672	1899533824	917292032	1975523328	611477568	1126889344	682368512	837383616	910911936	992434304	1348508800	2357514496	585500480	372377056	1494207872
1107	myristoleate (14:1n5)	Lipid	Long Chain Fatty Acid	32418	LC/MS Neg	100001198	5346.9	225.186	544-64-9	5281119	4444564	C08322	HMDB02000	80397240	45025876	45390916	65420460	42280304	43040828	30379676	46163512	59407296	39229152	37108560	26931696	38395724	36925300	30712406	27603668	25320614	37414928	46031512	52529156	99114240	50220484	52477472	39295948	66249512	24445796	35424876	26680088	34004764	32917028	43018652	30767328	41430856	16311494	22858296	57720988
1340	myristoylcarnitine (C14)	Lipid	Fatty Acid Metabolism(Acyl Carnitine)	33952	LC/MS Pos Late	100001270	1350	372.311	18822-89-4	6426854	4932274		HMDB05066	155025		145324	154584		437803	222928				165335	284290			95077	422428	420172				158764	341213		143060	345723	301637	103193	87329	108300	130832	290513	179058	241435			171844
1030	N-acetyl-glucosamine 1-phosphate	Carbohydrate	Aminosugar Metabolism	15741	LC/MS Polar	1212	4052	300.049	31281-59-1	440364	389323	C04256	HMDB01367	75434	82513	106384	135267	131324	159798	224729	77742	102711	111419	66799	80229	159420	95515	101288	99625	107232	99358	91730	92322	58279	119048	201388	152789	164121	143909	65696	126107	80925	122732	102918	215316	70077	57704	109043	146582
30	N-acetylalanine	Amino Acid	Alanine and Aspartate Metabolism	1585	LC/MS Polar	1110	1564.8	130.051	97-69-8	88064	79449	C02847	HMDB00766	3704831	3489240	3362494	2930817	2624000	3596897	3220582	3383466	3281283	12295786	3000220	4244630	2037649	2387035	2231733	3877288	3973032	2951806	2639251	3002460	4510322	2727837	3884362	3570311	3540489	3680570	3167560	1848755	3143002	2729920	1576472	2924767	2486824	2694098	2482935	3288889
359	N-acetylarginine	Amino Acid	Urea cycle; Arginine and Proline Metabolism	33953	LC/MS Pos Early	100001266	2245	217.13	155-84-0	67427	60752	C02562	HMDB04620	133250		65978	224911	130300	185547	249420	122895	151013	127801	71498	51309	112392	89577	61923	67391	62735	73989	103918		185156	107724	147467	145293	114828	66768	70302	71313	286057	100858	97238	68182	102677	126967	186499	100425
39	N-acetylasparagine	Amino Acid	Alanine and Aspartate Metabolism	33942	LC/MS Pos Early	100001257	785	175.071	4033-40-3	99715	90090		HMDB06028	127169	93435	80320	100323	84085	104886	160234	79535	95556	62024	82448		111245	106510	108714	106109	118627	57139	134797	87858	124982	85705	94501	133953	97909	73087	75480			92690	37314	81735	85356	62320	72474	74860
1029	N-acetylglucosamine 6-phosphate	Carbohydrate	Aminosugar Metabolism	15107	LC/MS Polar	1213	4114	300.049	102029-88-9	439219	8216065	C00357	HMDB02817	182293	145446	169650	201555	192194	169518	183031	159258	159998	276253	186561	126787	153748	173233	140132	273159	146333	123036	179407	64288	164420	187404	190388	245419	215260	220352	168817	208824	105424	161689	154175	284192	124564	92952	129922	155020
1050	N-acetylglucosamine/N-acetylgalactosamine	Carbohydrate	Aminosugar Metabolism	46539	LC/MS Pos Early	100006435	715	222.097		24139			HMDB00215	12298194	9824388	10802378	9474307	13550168	8948697	7846269	11050299	8969215	14095689	11634350	8879102	9221425	9240343	10004149	10895527	9005205	8763763	12904682	11661533	14496988	10281813	9336552	9669468	11667748	7944239	8591868	16494904	12727981	19041208	12076545	13976841	14974029	17681856	13845244	13022836
42	N-acetylglutamate	Amino Acid	Glutamate Metabolism	15720	LC/MS Pos Early	100000282	1050	190.071	5817-08-03	70914	1266066	C00624	HMDB01138	133453	146194	125086	100548	162213	183711	122316	175681	132763	151583	117166	172866		157517	170058	139543	201346	153742	102747	140733	138596	154331	135028	130945	130840	132146	140987		85599	140935	111677	163415	122213	140727	96699	104654
43	N-acetylglutamine	Amino Acid	Glutamate Metabolism	33943	LC/MS Pos Early	100001253	845	189.087	2490-97-3	182230	158492	C02716	HMDB06029	2249768	2019233	2323987	2006780	1960867	1689386	2935626	2090932	1993226	2164032	1816932	2224226	2236659	2075942	2150047	1265469	1831998	1975666	1808389	1794885	2446720	1507990	2338767	1892727	1850274	1909351	2060191	1039169	876425	1235652	1317329	1203938	959726	1214832	869224	849871
82	N-acetylhistamine	Amino Acid	Histidine Metabolism	48679	LC/MS Pos Early	100006123	2287	154.097	673-49-4	69602	62805	C05135	HMDB13253	1056500	1012708	668537	1503582	948430	2361616	2964970	1091217	966453	5752216	1191055	763667	703383	1966353	689688	2140861	1649313	1450193	1326641	621352	1902290	829954	1026645	1252163	1211626	854701	1172217	670767	686018	700000	560965	904367	414930	372253	789164	1038175
65	N-acetylhistidine	Amino Acid	Histidine Metabolism	33946	LC/MS Pos Early	100001293	2065	198.087	39145-52-3	75619	68142	C02997	HMDB32055	447994	384546	243790	1279560	447505	1375664	599124	1856447	307855	543506	311555	363426	222796	103156	249485	400476	164419	341636	100530	93858	299582	1479299	698596	427991	183589	346157	182988	241639	254883	247394	119389	113370	156787	291600	786623	196972
278	N-acetylisoleucine	Amino Acid	Leucine, Isoleucine and Valine Metabolism	33967	LC/MS Neg	100001276	2325	172.098	3077-46-1	2802421	2081100		HMDB61684	51676	123933	46071	112839	57089	90146	120749	102028	90167	79604	79857	54946	49052	68614	55106	32162	105729	125248	82442	73824	138691	76405	90493	73254	137448	50312	103325	56037	75665	58642		85089		74180	74050	82624
243	N-acetylleucine	Amino Acid	Leucine, Isoleucine and Valine Metabolism	1587	LC/MS Neg	1082	2400	172.098	1188-21-2	70912	64075	C02710	HMDB11756	47279	60371	37399	47465	57280	46980	68861	62667	77319	45580	57918	73424	18975	60860	32402	79094	56509	68211	56358	36538	59779	79943	51246	39993	60228	35157	48289	43428		66823	43431	63250			48757	42757
309	N-acetylmethionine	Amino Acid	Methionine, Cysteine, SAM and Taurine Metabolism	1589	LC/MS Neg	1083	1787	190.054	65-82-7	448580	395338	C02712	HMDB11745	4628763	4929549	4200329	2926074	2820626	4109162	4038068	3907121	4273944	6799856	4719787	5619089	1474376	2570747	2899512	5454385	5190511	4548487	1770836	3065316	3881796	2651465	3619167	2931602	4080038	2822578	3444933	1931802	2058188	3358717	2551662	3346102	2011354	3071220	3009350	2803963
314	N-acetylmethionine sulfoxide	Amino Acid	Methionine, Cysteine, SAM and Taurine Metabolism	45428	LC/MS Pos Early	100005463	880	208.064	108646-71-5	193368	167798			89467	94001	114773	56134	54573	127627	54295	98753	111897	122366	138480	128116	53551	66872	68484	157581	139182	89870		80112	64167	64086	57601	58629	86476	56498	73761	51440		58733	41947		35489	63687	24597	26942
1036	N-acetylneuraminate	Carbohydrate	Aminosugar Metabolism	32377	LC/MS Pos Early	1162	660	310.113	131-48-6	439197	10292217	C00270	HMDB00230	6188675	5749380	6533961	5715661	5292243	5487320	7267036	6056400	6435185	6922900	6081383	6383771	7024326	6089013	6347673	6243321	6216814	5531344	6775590	5344045	7868614	7282917	7057364	6586997	6138587	8142351	6144267	4474700	6652099	6376289	6015507	6197283	6977934	5207474	5935043	5115729
110	N-acetylphenylalanine	Amino Acid	Phenylalanine Metabolism	33950	LC/MS Neg	100001256	2597	206.082	2018-61-3	74839	67404	C03519	HMDB00512	60867	135542	95071	105508	57301	58428	111879	78089	86933	48360	103616				53518		69355	90751	103231	94129	123272	93786	62482	84786	120001	64487		36303	57275	92308	112489	127240	46287		100655	78145
10	N-acetylserine	Amino Acid	Glycine, Serine and Threonine Metabolism	37076	LC/MS Pos Early	100001851	811	148.06	97-14-3	65249	58744		HMDB02931	7120658	8014074	7223912	6933179	6521553	3652653	4013240	4561113	4845335	6439256	8266490	4566726	4314849	4983343	7616033	4450586	4342105	4116558	5377521	5855961	6882411	4167304	5319279	5958827	4709636	4128392	6298870	4307389	4164731	6136806	3368709	3133496	4815268	3824328	3353928	3683771
338	N-acetyltaurine	Amino Acid	Methionine, Cysteine, SAM and Taurine Metabolism	48187	LC/MS Neg	100005466	800	166.018		159864	140553			110199	93424	80681	129072	101758	111853	153109	104229	136682	101507	119994	83516	120169	113569	145904	128161	150667	101099	159354	85231	161284	179489	130237	106615	153477	96719	116765	140395	106495	136062	200099	178422	133770	152328	146322	123795
17	N-acetylthreonine	Amino Acid	Glycine, Serine and Threonine Metabolism	33939	LC/MS Neg	100001274	821.6	160.062	17093-74-2	152204	3841173			451688	492040	358964	534515	442215	317505	599175	628522	486974	701198	504507	525977	381089	465401	448561	330738	479507	493021	675578	554766	570371	668274	526264	600000	633572	527262	483559	331616	369035	395245	468979	439575	289921	449106	578221	395484
297	N-acetylvaline	Amino Acid	Leucine, Isoleucine and Valine Metabolism	1591	LC/MS Neg	1084	1704	158.082	96-81-1	66789	60154		HMDB11757	82870	64387	72341	94136	67321	30262	112216	90326	79603	63081	72237	103193	39535	71005	66168	73498	51071	83560		53130	55797		71608	58195	71301	70996	84394	62960	55715	60452	96693	70128	129166		52379	67688
363	N-alpha-acetylornithine	Amino Acid	Urea cycle; Arginine and Proline Metabolism	32984	LC/MS Pos Early	100000285	2000	175.108	6205-08-09	439232	388369	C00437	HMDB03357	97614	129272	136668	167454	104017	143622	165917	152909	143825	262526	102806	104261	117772	113333	117357	93421	108075	121613	151177	87206	168566	116228	113107	98666	102303	129159	111126	96532	76521	125134	85937	89898	111844	106214	90893	65566
54	N-methyl-GABA	Amino Acid	Glutamate Metabolism	39577	LC/MS Pos Early	100003152	2109	118.086	1119-48-8	70703	63869	C15987		5176589	7975817	6326852	6562507	4867952	4976201	6382531	5512563	4804049	6134316	5966610	4484236	5330696	4151274	3567919	3441359	7480665	4541143	4931778	4753466	6085347	12357073	6161365	3608633	13275156	5347940	5564096	5576005	4349816	12735820	4533058	3916539	4429475	5572450	7720611	4601222
371	N-methylproline	Amino Acid	Urea cycle; Arginine and Proline Metabolism	37431	LC/MS Pos Early	100001956	1335	130.086	475-11-6	557	541			7382006	5732315	10126635	9637910	6454773	5027839	4571236	8722560	5215430	5157667	8792566	6556805	8468658	6119272	7532414	4660198	5200490	7189637	10287972	5889051	5014860	7634075	5238336	6510029	5873297	7758178	6300132	4856983	5743363	5009470	7383260	5254013	5386000	6369780	5650960	5865405
339	N-methyltaurine	Amino Acid	Methionine, Cysteine, SAM and Taurine Metabolism	42989	LC/MS Pos Early	100004056	670	140.038	107-68-6	7882	7594			27155628	36488076	14754909	22147340	24605062	23094296	20890392	18953904	14448206	15392427	9962791	18432308	14212947	15991603	22546460	27964044	24993672	9436431	18400692	13345827	20495704	10393162	18487340	13576176	23560242	16984604	18214220	9436946	7435057	13602883	10150087	14296254	12186866	16444255	9252794	6911836
373	N-monomethylarginine	Amino Acid	Urea cycle; Arginine and Proline Metabolism	43586	LC/MS Pos Early	100004488	2845	189.135	53308-83-1	132862	117259	C03884	HMDB29416	3199685	2093932	1911755	4159735	2627507	3376765	4175878	3963620	2480795	5328505	1795973	3377078	3617489	2551362	2599521	2439694	3339493	2143742	3795492	3145162	2509861	1724185	1380489	1257239	2766084	1513882	3705840	2232202	3508540	2909587	2267452	3960739	2584685	2462384	2229756	1932428
2343	N-myristoyl-sphingosine (d18:1/14:0)*	Lipid	Ceramides	57366	LC/MS Pos Late	100015608	2479	510.488		5282310	4445481	C13916	HMDB11773	9311721	8614639	7669805	9680437	6860133	8559649	16774578	11803940	8843305	10012197	9872964	10336664	8811599	5030027	7243412	6428618	9091997	6361246	10409693	5842883	8589787	10960427	8052513	8538660	8557361	6847540	6938912	6907580	9767165	9918960	8686803	13178942	9412673	9794195	9699973	11508520
1549	N-oleoyltaurine	Lipid	Endocannabinoid	39732	LC/MS Neg	100003119	5610	388.253	52514-04-2	6437033	4941625			1015555		478024	1565115	715336	4025573	256744	1952731	5030292	979300			617364	223565	674787	2274543	918577		1617269	565586	3637768	2620433	2194934	862107	2165143		370692		646661	408420	581695	2666031	4783918	167181	79062	3066169
2249	N-palmitoyl-sphinganine (d18:0/16:0)	Lipid	Sphingolipid Metabolism	52604	LC/MS Pos Late	100009028	3090	540.535	5966-29-0	5283572	4446685		HMDB11760	159641	122475	93020	166716	79765		423641	192570	173789	411370	205188	103828	186270	77976		96106	165681		377046	66729	354137	297759	304152	539633	175835	296413	109927		234593	140378	117715	167456	192622	62999	370472	229482
2344	N-palmitoyl-sphingosine (d18:1/16:0)	Lipid	Ceramides	44877	LC/MS Pos Late	1518	2893	538.519	24696-26-2	5283564	4446677		HMDB04949	13698124	14417725	12032654	17591160	12122510	16444361	24852048	20578950	12823428	18842058	13399373	13107046	18609000	10024253	9467053	10627352	20437846	10292338	23582072	11881813	21114992	13325810	14650379	9579358	16394294	10434913	13692887	15445495	16820940	16207829	20195170	27856718	18628680	22039180	25423008	26452936
1551	N-palmitoyltaurine	Lipid	Endocannabinoid	39835	LC/MS Neg	100003239	5560	362.237	83982-06-3		14435932						942361	576687	2721852	255394	1057295	1518510	337779					370907	1326074	835295		1018641		1934126	1334713	1634279	449019	1361745				543245			2422664	2416333	169421		2257487
2346	N-stearoyl-sphingosine (d18:1/18:0)*	Lipid	Ceramides	54979	LC/MS Pos Late	1547	3392	566.551	104404-17-3	5283565	4446678		HMDB04950	1171819	780106	591334	1438432	1117394	373726	911821	1352790	962578	982083	1084456	888577	809505	574406	546540	491385	1319149	455008	1400357	400917	710157	824093	331710	425255	503378	619617	501090	386008	314103	677091	679921	1345485	539923	503075	542009	913387
108	N-trimethyl 5-aminovalerate	Amino Acid	Lysine Metabolism	57687	LC/MS Pos Early	100015962	2186	160.133			34236878			41076356	46693676	34830240	44161172	43626708	41146208	48619192	48624964	38759308	35599172	30176090	32608208	29614976	31833344	41382300	43379128	54556976	33404320	35563228	30543764	30256544	44228620	28614432	26324356	38221824	34647608	38020412	24290378	27076920	32116860	35336912	35257620	30755756	36532696	26613200	26293534
3206	N1-methylinosine	Nucleotide	Purine Metabolism, (Hypo)Xanthine/Inosine containing	48351	LC/MS Pos Early	100001409	1430	283.104	20245-33-4	65095	513976		HMDB02721	99958	119951	113270	140687	90433	112464	136987	76999	119962	143616	143732	159552	78128		83374	229887		138694	122416	46931	119840	157802	75584	94181	101594	101823	72918	46575	146129	66827		146641	99277	97881	80268	148020
91	N6,N6,N6-trimethyllysine	Amino Acid	Lysine Metabolism	1498	LC/MS Pos Early	189	2825	189.16	23284-33-5	440120	140379	C03793	HMDB01325	16059497	7903780	8361635	16374056	9418443	11778246	16020874	19857722	10947863	28756314	9479698	14794916	13176141	12035789	9078433	7233594	12955698	7812166	14545770	9217961	11807086	9589650	6792091	5993794	10659009	7384235	8669967	8776133	10001434	10841134	7746340	13908140	11228744	8565509	9639311	9851185
86	N6-acetyllysine	Amino Acid	Lysine Metabolism	36752	LC/MS Pos Early	100001734	2131	189.123	692-04-6	92832	83801	C02727	HMDB00206	5260204	4297359	3164999	11110857	3943367	7258950	7220552	13117424	3362508	8648638	2675805	4665987	4663924	3672673	3301145	3654024	6087630	3785371	5222802	3830096	4727677	3206515	2173532	2623385	4788385	2577447	4341145	2730892	4881395	4323765	2407962	6031138	3675135	4337722	3969353	2632737
3238	N6-carbamoylthreonyladenosine	Nucleotide	Purine Metabolism, Adenine containing	35157	LC/MS Neg	100001415	2164	411.127	24719-82-2	161466	141829		HMDB41623	58911	88381	58141	90606	67642	96265	87251	109701	62115	62946	86822	81358	45216	61707	84350	100468	51371	97515	84212	51613	60287	101599	48885	47075	127987	58219	75958	78488	74119	93991	93485	101242	70473	95498	105365	54911
90	N6-carboxyethyllysine	Amino Acid	Lysine Metabolism	37458	LC/MS Pos Early	100001769	2695	219.134	5746-03-02		11312319			4210990	4107131	3261402	3761237	2953909	2106079	3837730	2890714	3643310	5845558	3515640	5985452	3101751	2642521	3433158	2259749	4188421	3865593	3279761	2752916	3545711	4369855	3428750	2701512	3706678	3550413	4875175	3205128	2869664	4047854	2028149	2690901	4335171	2646532	2949108	3188960
1051	N6-carboxymethyllysine	Carbohydrate	Advanced Glycation End-product	36713	LC/MS Pos Early	100001768	2500	205.118	5746-04-03	123800	11217184			2202349	2317508	1659251	2034146	1514257	1264713	2119547	1839935	1820229	3080789	1765918	1866134	1535240	1294856	1531446	1078214	2340644	1929969	1729336	1548114	2018774	1971486	1746675	1740320	1838215	1913212	2094980	1560635	1351688	1718346	1413565	1398708	1645763	1185996	1499014	1762367
3229	N6-methyladenosine	Nucleotide	Purine Metabolism, Adenine containing	37114	LC/MS Pos Early	213	2264	282.12	1867-73-8	1869	92307		HMDB04044	546304	381846	509818	593730	446468	452785	437260	530036	438727	413827	497555	427257	536140	456783	525365	543356	374011	479096	572204	428425	435407	535256	452588	454239	494761	420017	473481	422384	386007	418976	626693	500343	497485	556556	456290	394853
3247	N6-succinyladenosine	Nucleotide	Purine Metabolism, Adenine containing	48130	LC/MS Neg	100001664	980	382.1	4542-23-8	165243			HMDB00912	145824	135851	70111	232638	172007	156387	161960	165011	140639	138590	192432	166999	95384	127639	237046	167812	166153	141226	223981	135870	270288	182617	151217	89767	133448	88937	126141	135818	104438	170901	173443	149331	107830	159802	263494	156624
1140	nervonate (24:1n9)*	Lipid	Long Chain Fatty Acid	52674	LC/MS Neg	100001231	6804	365.342	506-37-6	5281120	4444565	C08323	HMDB02368	163577056	32307656	101954816	58386684	104331792	200444112	40784264	35336504	288362272	33806296	20262660	27537600	76807616	43239336	74427104	244714496	23522766	28412370	54423316	33951228	221940464	338460576	96689744	53615248	221409184	63642480	44079408	18842894	38333340	66090436	71489600	44862092	423067520	32496442	7621195	107291504
3347	nicotinamide	Cofactors and Vitamins	Nicotinate and Nicotinamide Metabolism	594	LC/MS Pos Early	432	1942	123.055	98-92-0	936	911	C00153	HMDB01406	722417472	704878784	709337920	695723072	592259840	536139744	742740608	622322112	639757376	787561664	781791744	768987072	764155200	727277696	702253504	642278784	674658752	726796480	793472320	836209600	797594240	799960640	782232576	884870528	735535424	818893248	789802048	643179840	714315584	653258752	669113664	657323392	654447296	679609792	753474688	710152000
3351	nicotinamide adenine dinucleotide (NAD+)	Cofactors and Vitamins	Nicotinate and Nicotinamide Metabolism	5278	LC/MS Neg	1310	1434	662.102	53-84-9	5893	5681	C00003	HMDB00902	418383	357780	403109	559957	505027	325639	412648	485860	330889	288128	428443	341469	476830	416813	379101	460513	431235	415342	687161	246439	410449	361855	221426	269184	408522	307196	419626	618535	360654	448572	665633	500709	402878	715263	547301	266491
3349	nicotinamide ribonucleotide (NMN)	Cofactors and Vitamins	Nicotinate and Nicotinamide Metabolism	22152	LC/MS Pos Early	1312	766	335.064	1094-61-7	14180	13553	C00455	HMDB00229	134610	149504	132029	257521	275465	147138	413784	131079	267200	211308	186231	330184	314739	176087	265199	205209	286432	275876	252438	152846	214206	167911	162912	187452	286569	250842	270412	253364	348233	401210	422186	329829	248367	388448	324668	481647
3350	nicotinamide riboside	Cofactors and Vitamins	Nicotinate and Nicotinamide Metabolism	33013	LC/MS Pos Early	100001310	2040	255.098	1341-23-7	439924		C03150	HMDB00855	20749640	23792830	33450170	19662064	32244104	19925392	16492910	14176776	22817572	14862006	8943036	7988165	5146500	8325297	3955437	48119676	38851328	20080084	8815912	5201236	5322237	2374179	14078807	3853775	37177428	7355295	8567496	16180329	40839204	24056128	19790126	46826012	24303116	34818408	18462092	22468838
3344	nicotinate	Cofactors and Vitamins	Nicotinate and Nicotinamide Metabolism	1504	LC/MS Pos Early	567	1673	124.039	59-67-6	938	913	C00253	HMDB01488	3981011	3534813	1158661	2542351	1547126	2547237	1768858	2610286	1308162	3275852	4331942	1909861	4249070	1391842	714717	1056001	1023682	590265	1358771	5754645	985328	3738800	1236079	6446098	1821737	4007973	5339877	2945201	798642	2379186	4766486	1167082	1169112	2611569	2296282	1009203
1125	nonadecanoate (19:0)	Lipid	Long Chain Fatty Acid	1356	LC/MS Neg	892	6068	297.28	646-30-0	12591	12071	C16535	HMDB00772	33416700	10626249	12199931	22413926	12311055	42580656	8931626	12915699	40746888	12901786	3007299	4029235	10892907	8898202	11079387	22308268	9127532	8004163	16785288	11428737	47160132	41960464	28905938	12141008	46358952	6848672	9983695	3589817	10381143	9840184	12435656	17109372	59255516	8014390	3361208	31476486
4391	O-sulfo-L-tyrosine	Xenobiotics	Chemical	45413	LC/MS Neg	100005384	990	260.023		514186	448617			77832	73810	48977	105591	76522	55801	95902	100267	63811	70359	59568	67505	80102	51758	64229	61097	68294	80941	90002	47988	79462	92807	76247	49475	86870	64847	67420	55930	49080	67999	83654	69394	47261	87453	69833	57123
1118	oleate/vaccenate (18:1)	Lipid	Long Chain Fatty Acid	52285	LC/MS Neg	100008930	5655	281.249						14851972096	9035428864	9443512320	14212207616	10617012224	15824510976	6876110848	10406150144	16567634944	10321029120	3370054656	4018902784	9542775808	7165439488	9568927744	11594040320	9303056384	7763915776	10735116288	8370685440	17802536960	14029724672	14591367168	8280070144	17876404224	6108299264	8543265792	4480924672	8570229248	8277317120	8795926528	12289345536	15899554816	5018337792	3002879488	14603385856
1538	oleoyl ethanolamide	Lipid	Endocannabinoid	38102	LC/MS Pos Late	1137	1661	326.305	11-58-0;111-58-0	5283454	4446574		HMDB02088	94200	120617	219054	149439	253322	112697	842002	133567	238446	277378		623376		200147	111235		316850	343200	221095	145501	505445	264165	187641	315047	164592	303219	153298	128120	352912	200641	256386	204560	119136	204439	258058	326356
2206	oleoyl-linolenoyl-glycerol (18:1/18:3) [2]*	Lipid	Diacylglycerol	54970	LC/MS Pos Late	100010944	2819	634.541					HMDB07220	26942528	16785620	11800461	18962660	7916107	7560754	2626341	16854152	6138241	11217615	14012518	13150435	8146506	6476536	9227546	6445487	7731401	9119739	11436301	14410042	9610316	3635536	5779840	6512620	6216337	2347757	8341307	7928100	1465355	5347165	12727619	1833325	3091097	1551141	3773554	3072746
2203	oleoyl-linoleoyl-glycerol (18:1/18:2) [1]	Lipid	Diacylglycerol	46798	LC/MS Pos Late	100002989	3115	636.556	106292-55-1		23975985		HMDB07219	5102236	2586953	2002117	3694067	2775267	1181871	275648	2530543	1085075	1608589	1760449	1643432	1706326	2530347	2305211	1026970	996081	947534	2296831	2372656	1985194	480617	464227	871275	1039101	239872		672033	352542	1092176	2134201	223622	599418	181439	534600	314761
2204	oleoyl-linoleoyl-glycerol (18:1/18:2) [2]	Lipid	Diacylglycerol	46799	LC/MS Pos Late	100002990	3223	636.556	104346-53-4		29788004		HMDB07219	60835308	43091128	29724660	44290300	27212028	25699938	8860719	38442748	24560406	28768508	27574492	32571010	27918040	35985692	30492306	17974110	20997268	23759108	29482440	29952102	26090702	12181571	22091320	19894940	18295080	8225126	21691400	23758428	8028972	18784876	34858376	5361938	10965742	6642791	13658379	6950476
1347	oleoylcarnitine (C18:1)	Lipid	Fatty Acid Metabolism(Acyl Carnitine)	35160	LC/MS Pos Late	100001501	1423	426.358	38677-66-6	6441392	21403150		HMDB05065	421345	237103	140627	996791	239624	845554	674894	908635	223940	1041210	592125	687455	281225	268002	177632	492644	276852	206820	277113	325545	576703	1253826	670925	599890	368241	928389	338436	171142	357200	688723	645546	424602	599962	382530	313080	688945
1387	oleoylcholine	Lipid	Fatty Acid Metabolism (Acyl Choline)	53260	LC/MS Pos Late	100009331	1449	368.352						175753	170157	169397	297132	373568	69276	93562	346666	185849	171234			368161	194397	100720	370883	185179	74067	365743	211564	321888	320139	153607	125953	193905	214549	176177	459113	284886	588262	1012170	452250	338249	360905	337327	250793
1154	omega-3 arachidonate (20:4n3)	Lipid	Polyunsaturated Fatty Acid (n3 and n6)	19387	LC/MS Neg	100000582	5510	303.233	24880-40-8	11722594	9897310		HMDB02177	1660102912	927891328	775918912	1394237568	757689344	1326009728	332521984	1068160256	1207454080	793019968	237656816	244367024	646675968	434910304	714877760	856610432	576188352	558847680	845970880	673221696	1101396352	906215552	838576896	533793984	1256508672	319927520	672959488	266907920	425451264	381106240	621552000	565507520	872845696	188570160	123934600	908670720
416	ophthalmate	Amino Acid	Glutathione Metabolism	34592	LC/MS Pos Early	100001311	2085	290.135	495-27-2	7018721	7993181		HMDB05765	1099310	1820756	1378428	1671689	4469739	1067924	891214	1076766	1507579	1296199	1667719	1773945	1306042	1632468	2309684	2470407	1505473	1336445	1942183	2060635	1518860	2103136	1409422	1935226	1795471	2166695	2236739	3635988	4322609	4113141	2975250	5938427	5230222	5140982	2948813	5965782
348	ornithine	Amino Acid	Urea cycle; Arginine and Proline Metabolism	1493	LC/MS Pos Early	444	2800	133.097	3184-13-2	6262	6026	C00077	HMDB03374	78821920	85481456	96743840	152094672	100902680	110771848	204726720	131338448	100093656	113911112	99383048	36825924	115847120	126422376	63169664	155032880	172759776	73586432	144078528	145102192	157022464	68520392	122871512	136316480	180115088	74791568	82312520	112595872	209345680	156927232	170072864	194040336	206651504	125467240	228866096	162522768
3276	orotate	Nucleotide	Pyrimidine Metabolism, Orotate containing	1505	LC/MS Polar	445	1638.1	155.01	50887-69-9	967	942	C00295	HMDB00226	3316921	2160119	2042439	9429391	10885502	16904088	1751314	6060126	1476255	1565049	2738650	1025339	3158936	1378667	2143221	1451071	1693856	13524811	4026458	3303844	1430253	694346	1319030	1435628	2040205	1602414	2119097	588134	258535	717097	1654741	1294460	773666	2344458	644126	689481
3278	orotidine	Nucleotide	Pyrimidine Metabolism, Orotate containing	35172	LC/MS Polar	100001416	2250	287.052	314-50-1	92751	83729		HMDB00788	449360	367828	359565	622793	416629	1840653	347026	626952	360079	262578	346822	676929	408661	245424	364004	389499	254377	569077	382739	355351	380466	246457	263284	244917	403387	335327	353597	185927	117854	201468	288869	198947	159176	238081	167648	166162
1111	palmitate (16:0)	Lipid	Long Chain Fatty Acid	1336	LC/MS Neg	424	5618	255.233	57-10-3	985	960	C00249	HMDB00220	6660867072	3583717632	4061145856	5574724608	4373782016	6120101888	2766961152	3937196800	7004817408	3929627136	1627111296	1797803904	4292186368	2816674304	3824243456	5796150784	3525188096	3161823488	4090907392	2871923712	6603398656	6306663936	5626562048	3499011584	5521267200	2740176896	3192919808	1891848448	3182218240	3075192832	3260310016	5420877312	7820819968	2491134976	1362688768	5303748096
1112	palmitoleate (16:1n7)	Lipid	Long Chain Fatty Acid	33447	LC/MS Neg	452	5475	253.217	373-49-9	445638	393216	C08362	HMDB03229	4474802176	2176497920	2311757312	3910968064	2873741824	3612550400	1128299776	2844122368	4503693824	2453652480	775590528	1020963904	2464990208	1939834624	2248174592	3138286336	1655075072	1753383296	2499224064	1922305024	4273792256	3334642432	3667284736	1778975616	3747091200	1173939072	1990818304	1113151872	1864776832	1772619008	2024431872	2512636416	4127897088	1014629120	502192960	3130025216
1560	palmitoleoyl ethanolamide*	Lipid	Endocannabinoid	57541	LC/MS Pos Late	100015862	1546	298.274		9835868	8011589		HMDB13648	60785		68517	57981			93416		59977	55014	54164	110382	101794	75989		49672	73373	84644		53714	104164	65468			58762				79427	92324	94896	79034		55930	54454	65286
2188	palmitoleoyl-oleoyl-glycerol (16:1/18:1) [1]*	Lipid	Diacylglycerol	52632	LC/MS Pos Late	100009053	3035	610.541		9543694	7822644		HMDB07131	1384875	762019	359608	988569	522282	187510		614392	307587	447703	391960	432268	568899	619324	393005	201828	230769	408094	416785	617090	361025	91445	180932					317863			618142				96641
2189	palmitoleoyl-oleoyl-glycerol (16:1/18:1) [2]*	Lipid	Diacylglycerol	52631	LC/MS Pos Late	100009054	3154	610.541						12281532	7553271	2127815	4484950	2772520	1457072	475573	2675966	1743260	2609599	2000538	2868061	4519339	2365886		1459971	1091053	2397364	2176971	2147093	1714286	788810	2167840		1161728	406126	1773642	2263674		1177171	3090397	314858	716827	384059		471857
1343	palmitoleoylcarnitine (C16:1)*	Lipid	Fatty Acid Metabolism(Acyl Carnitine)	53223	LC/MS Pos Late	100009406	1357	398.326		71464547	28639183			117731			320877		273436	159050	271977		290337		141617				278858					146870	272799	101894	65190		203917	79255		58519	173278	183995	130262	171341		81334	150593
2260	palmitoyl dihydrosphingomyelin (d18:0/16:0)*	Lipid	Sphingolipid Metabolism	52434	LC/MS Pos Late	100008954	2290	705.591		9939965	8115586			740641	775222	1021091	970886	1171174	1148737	2141355	724030	1150068	1483103	916589	562474	1150828	1263018	726587	976127	1075983	723596	1421918	628567	1603739	1467052	2512488	3003415	1121309	2160357	759097	652136	872180	937847	620379	995626	1174701	499314	1835530	944170
1541	palmitoyl ethanolamide	Lipid	Endocannabinoid	38165	LC/MS Pos Late	1489	1643	300.29	544-31-0	4671	4509	C16512	HMDB02100	447258	373853	478493	485265	462091	366363	861455	377986	414662	610948	442531	677663	479200	372595	338819	405625	473962	454325	497435	373234	745353	437528	402197	459122	335608	397784	307648	420401	426974	425040	438579	524621	361277	447153	469993	460776
2262	palmitoyl sphingomyelin (d18:1/16:0)	Lipid	Sphingolipid Metabolism	37506	LC/MS Pos Late	100002107	2168	703.575	6254-89-3	9939941	8115562			40021100	29064044	36305420	41121852	37077148	37975232	47296080	45119584	35094432	41532000	31730586	23337156	49466168	42975200	31354732	30214962	36443416	26918942	46026052	40223508	41196252	28741652	43330420	27267372	33294702	28382564	33538356	46101320	33551388	42145916	53001904	45444760	44774692	35097392	52429192	50805876
2193	palmitoyl-arachidonoyl-glycerol (16:0/20:4) [2]*	Lipid	Diacylglycerol	54958	LC/MS Pos Late	100010925	3015	634.541					HMDB07112	841286	676295	368257	739123	203735	411338		541077	266418	372541	405890	447747	461125	361955	243503	412847	204853	196140	407321	707513	472083	282913		424667	215761	164842	225247	246931		253036	310681		180632		243377	95100
2196	palmitoyl-docosahexaenoyl-glycerol (16:0/22:6) [2]*	Lipid	Diacylglycerol	57374	LC/MS Pos Late	100015619	2830	658.541					HMDB07121	5074075	3257780	4709153	4118964	4080138	6000697	2076391	5583350	3118851	5339515	3735080	1737899	3653577	3181575	2222280	3830362	2916835	2760807	4313736	4520470	5155196	3093122	3662254	4749578	2569411	1226608	2433444	4906195	1423786	1972033	5105873	2188132	2011710	3301842	2881946	1934882
2186	palmitoyl-linoleoyl-glycerol (16:0/18:2) [2]*	Lipid	Diacylglycerol	52634	LC/MS Pos Late	100009055	3197	610.541					HMDB07103			2765278	2927675	1607534	2212221	701113	3483685	2369717	2471403	1217655	1928771		3557662	4170081	1496391	1205054	1923366	2447311	2856784	3606534	1298421	2151180		1385064	862238	1838198	1742838		1369876	2763014	315210	1032597	513980	409532	908661
2184	palmitoyl-oleoyl-glycerol (16:0/18:1) [2]*	Lipid	Diacylglycerol	54942	LC/MS Pos Late	100010917	3695	612.556				C13861	HMDB07102	2119705	1645254	1465035	1755095	1101141	1006873		1712452	1158849	1501380	1749150	1261717	1190827	1697760	1388341	571223	767571	1254572	1493028	1748695	1814034	533662	1071916	1118217	809855	264457	741383	1037295	204633	676033	1705287	114524	393346	165988	643674	304392
1342	palmitoylcarnitine (C16)	Lipid	Fatty Acid Metabolism(Acyl Carnitine)	44681	LC/MS Pos Late	100000776	1425	400.342	6865-14-1	461	448	C02990	HMDB00222	278774	184686	173613	488225	179285	715883	494582	509187	189576	395338	205338	413561	216814	236467	199163	438531	331531	184572	168505	171431	351558	868873	287752	359204	325972	447081	269759	136086	281702	317705	375391	420003	335168	330532	204675	339878
1386	palmitoylcholine	Lipid	Fatty Acid Metabolism (Acyl Choline)	52944	LC/MS Pos Late	100009233	1482	342.337		151731	133731			159883	115969	84053	120166	169191	80440	95521	209152	126039	124627	152751	129401	146857	148930	130555	239287	130746		144104	210667	184968	266850		138549	134664	206438	139523	202389	169445	223125	420969	284059	259348	239744	134111	97105
3374	pantothenate	Cofactors and Vitamins	Pantothenate and CoA Metabolism	1508	LC/MS Pos Early	1024	1667	220.118	137-08-6	6613	6361	C00864	HMDB00210	48871612	50908704	57333372	59204796	62993688	52369368	55742532	52768456	53736656	38174192	44661304	40411392	52615548	51917100	58632712	76830640	52119464	45253552	55156976	46712060	57273744	43658596	52571824	46267128	63345748	44962612	43502472	62516104	58883096	53789744	72266856	67245544	52310712	73022528	53391868	53424848
1110	pentadecanoate (15:0)	Lipid	Long Chain Fatty Acid	1361	LC/MS Neg	980	5521	241.217	1002-84-2;10002-84-2	13849	13249	C16537	HMDB00826	333488128	182395328	179340368	263372096	194916048	287437056	108067528	186653952	273437408	177175456	81959552	100888336	174295920	136971936	200414800	222561344	167560192	144967072	165530704	130924112	237433072	231491728	243173936	134995104	251313600	112068248	159854832	102715992	128581768	143451200	151852128	198482544	292252768	102139568	65938504	208732416
109	phenylalanine	Amino Acid	Phenylalanine Metabolism	64	LC/MS Pos Early	460	2878	166.086	63-91-2	6140	5910	C00079	HMDB00159	691105472	552604992	520621248	689243136	560644352	612960512	729258240	630891200	640190336	1046477312	670431552	761359424	648464576	513515392	556944448	518825280	604342464	505894784	672693248	580405632	703587648	674459584	538759680	588742528	596366208	582951488	582082176	458399040	642464064	620688960	454522144	602887872	625267968	582357504	567061184	649235200
683	phenylalanylglycine	Peptide	Dipeptide	41370	LC/MS Neg	100003588	2462	221.093	721-90-4	98207	88678		HMDB28995	280013	135199	86566	146403	147173	97376	103683	156648	106849	370399	304457	234875	78873	40188	87410	88562	64873	111595	85092	46233	121027	80063	108098	83628	83071	67735	184439	52922	52650	112783	36820	54927	41458	97166	39806	36924
3535	phenylpropionylglycine	Xenobiotics	Benzoate Metabolism	35434	LC/MS Neg	100001591	2945.3	206.082	56613-60-6	152323	134261		HMDB00860		110144	149877	98418	70090	152277		70367	194497	57784		72135		35658	115488		45429				184157		41249			79412	97441		62191	129571	89519	170266	145828		95082	155480
1080	phosphate	Energy	Oxidative Phosphorylation	42109	LC/MS Pos Early	461	576	98.9842	7664-38-2	1061	1032	C00009	HMDB01429	151801680	139289568	150563856	157995376	156714144	117560768	142036384	111841816	150481344	135733712	149379280	143127664	158007408	147790688	164467776	146034864	138429376	121529368	138592704	161840576	147160960	157735824	136674304	122611168	151293120	141029872	147718048	147687008	164416720	165015456	162762448	165521568	166934176	146773824	165460112	144589616
882	phosphoenolpyruvate (PEP)	Carbohydrate	Glycolysis, Gluconeogenesis, and Pyruvate Metabolism	597	LC/MS Neg	463	587.3	166.975	10526-80-4	1005	980	C00074	HMDB00263	186882	192364	290239	229596	401030	672819	86777	426179	156809	183157	186307	99875	80865	219232	135488	536713	266687	142056	191500	100459	95126	246036	47061	96924	228604	118550	115799	141572	90478	90623	221227	207051	106595	287944	177722	82516
1601	phosphoethanolamine	Lipid	Phospholipid Metabolism	1600	LC/MS Neg	1026	638	140.012	1071-23-4	1015	990	C00346	HMDB00224	3204960	3161052	3119780	4241819	3569628	3999099	3999801	4639840	3853616	2907588	3000765	2285942	2798745	2743284	3420927	3220351	3595430	3426655	3446847	3220224	4400694	4111887	3172241	2940914	3752193	3338980	2808542	3104128	3693218	3651815	4458813	4170647	3796991	3461660	4461106	3531334
3376	phosphopantetheine	Cofactors and Vitamins	Pantothenate and CoA Metabolism	15504	LC/MS Neg	100000328	1597	357.089	NA	987	103123	C01134	HMDB01416	102004	63145	91686	108096	109194	24630	69372	109505	76423	227954	129565	89750	64951	170298	27321		26637	53025	117533	184755	59365	85856	95389	153591		127350	74170	132412	49883	60555	151846	58600	40227	44361	158302	84044
2286	phytosphingosine	Lipid	Sphingolipid Metabolism	1510	LC/MS Pos Late	469	1367	318.3	554-62-1	122121	21238683	C12144	HMDB04610	498781	439576	450553	571635	303067	282086	457335	902671	692467	864292	594232	451743	926491	528541	349450	239243	438780	508407	849242	651476	639527	680979	524589	661218	309328	527206	313686	834726	399828	466503	983075	298667	421238	331227	684788	387087
1355	pimeloylcarnitine/3-methyladipoylcarnitine (C7-DC)	Lipid	Fatty Acid Metabolism(Acyl Carnitine)	53224	LC/MS Pos Early	100009407	2773	304.175						148933	274415	173194	193602	177375	130018	279491	216921	127976	161295	109441	243716	179543	110680	155895	426237	358049	224385	89771	235303	146336	173173	356239	136411	251502	75878	201735	187096	266135	224767	162257	302003	297593	218319	122352	186431
103	pipecolate	Amino Acid	Lysine Metabolism	1444	LC/MS Pos Early	1025	2200	130.086	4043-87-2	849	826	C00408	HMDB00070	2632191	2786563	3164367	4597324	8986783	3928004	14503851	5549915	4044886	3933425	2895675	2271547	17089664	2382244	13607180	2527711	3369742	3354858	4118024	16682879	4463236	16542443	4131405	3794377	4685721	2966571	4426111	3919004	3883153	11483588	3986224	3230753	4333240	3200132	3494424	3271217
368	pro-hydroxy-pro	Amino Acid	Urea cycle; Arginine and Proline Metabolism	35127	LC/MS Pos Early	100001167	2128	229.118	18684-24-7	11673055	9847785		HMDB06695	4600695	5320557	4474966	4810801	3875482	5087025	4214461	5686053	5411844	5591401	4976095	3914095	5145923	4233125	3904486	2696645	5577751	3963421	5022621	4282072	6174815	5732783	5327447	5172036	5154614	5795679	4084644	6280809	4557910	5508330	6537421	3681245	5005209	4256023	7057707	4149030
355	proline	Amino Acid	Urea cycle; Arginine and Proline Metabolism	1898	LC/MS Pos Early	480	1603	116.071	147-85-3	145742	128566	C00148	HMDB00162	1194542720	1009881984	1008232000	1101732608	873933504	1094032000	1227088768	1139426816	1024152384	1536886528	1081004416	1165660416	1098951424	1111954048	967587264	906297024	1063295424	920886848	1240912000	1119893632	1285723776	997839872	955115712	1046356864	1054823872	968488512	979002816	823883456	1141514368	1050611904	899062464	982402688	1059227264	871088704	1006491392	981748416
701	prolylglycine	Peptide	Dipeptide	40703	LC/MS Pos Early	100003674	2136	173.092	2578-57-6	6426709	4932143		HMDB11178	14606335	5574946	4276767	8531327	5552328	2973392	5539920	6326151	7242610	18853816	7435611	15342008	10637536	5072928	6052002	5629761	5677662	4643767	7839126	7187707	8223638	7015476	6672774	8027703	4153632	7644155	7177208	7307098	5462090	4902461	3340741	4158393	4774334	3257021	3142210	3891847
1311	propionylcarnitine (C3)	Lipid	Fatty Acid Metabolism (also BCAA Metabolism)	32452	LC/MS Pos Early	100001162	2590	218.139	17298-37-2	107738	96904	C03017	HMDB00824	13868721	8298746	9546360	4422722	9438093	8703707	6689779	10003670	4671943	15113350	8080867	17119092	7198776	6979446	3811692	7271145	6047178	7461424	7144724	7927113	3481776	8345069	5171724	4900377	8127512	10167350	13183587	7719848	5091060	5746483	11818928	4939365	6992989	6345982	9623364	6893906
3290	pseudouridine	Nucleotide	Pyrimidine Metabolism, Uracil containing	33442	LC/MS Pos Early	821	800	245.077	1445-07-4	15047	21403010	C02067	HMDB00767	366045	372205	378038	378791	250632	314149	465519	311996	330521	351420	237832	366680	283461	348704	430035	315139	430655	308925	330425	374542	385890	272880	168291	192042	387556	232695	310411	399518	509883	366073	418550	473148	407824	442130	399973	337057
3416	pterin	Cofactors and Vitamins	Pterin Metabolism	43023	LC/MS Neg	100004216	1370	162.042	22363-60-4	73000	65806	C00715	HMDB00802	592901	720966	531605	790150	463128	342113	671694	606042	708965	437726	564995	703815	791143	849321	534625	439267	533173	949562	869978	652955	955294	719146	898743	522217	739073	933103	810386	1206532	820243	689188	1056901	959450	880603	562443	642057	544074
383	putrescine	Amino Acid	Polyamine Metabolism	1408	LC/MS Pos Early	49	3027	89.1073	110-60-1	1045	13837702	C00134	HMDB01414	16772012	11570196	14898762	17794952	17329500	20938836	15481606	23775102	13034384	25602072	19030830	11966857	16020913	11966176	15534537	18857930	7962417	10474177	14877204	21108532	12942140	15262884	15044233	15809985	10444081	12436510	16194651	10713714	11767648	13450143	13506785	11411306	13928396	12719304	13886267	15552714
3457	pyridoxal	Cofactors and Vitamins	Vitamin B6 Metabolism	1651	LC/MS Pos Early	491	2343	168.066	65-22-5	1050	1021	C00250	HMDB01545	9902468	7511952	8794691	9474370	10815960	6319723	10801277	7978697	9525391	8510479	8261640	9324544	11133067	8045413	11474610	11611181	11388714	8092803	10521730	7561859	11440434	9542080	8921630	9130499	9437659	8961104	9729706	12666179	10718654	12746573	11013669	13996755	13594399	14395591	8691618	9060534
3454	pyridoxamine	Cofactors and Vitamins	Vitamin B6 Metabolism	2150	LC/MS Pos Early	568	2975	169.097	58052-48-5	1052	1023	C00534	HMDB01431	2339981	1845665	2005584	2141990	2397790	1296519	2364423	2081296	2225284	2536121	2079210	2369119	2468753	1966727	2455115	2186605	2228141	1963245	2664986	2070669	4104315	2051664	1865206	2618335	1567479	2193052	2460077	2651400	3285561	2706797	3017157	2688308	2851832	2787256	2685316	2899076
3455	pyridoxamine phosphate	Cofactors and Vitamins	Vitamin B6 Metabolism	3138	LC/MS Pos Early	493	1932	249.063	529-96-4	1053	1024	C00647	HMDB01555	4754932	3751724	4340268	5138824	4397032	2618486	4563022	4608504	4474637	5364663	4371250	4080763	5570462	4496019	3793118	4028985	4347602	3532433	6363730	5166279	6426524	4670335	4058254	4564553	4397089	3661572	4132028	4049898	5930767	5439153	5780568	5234776	5112107	4649727	5636146	5642024
3458	pyridoxate	Cofactors and Vitamins	Vitamin B6 Metabolism	31555	LC/MS Polar	100001121	846	182.046	82-82-6	6723	6467	C00847	HMDB00017	13870221	10263686	13785447	8244935	9724304	4494664	12419167	8555258	10193208	11008127	12969559	18511016	13506045	9962425	12153191	11794474	9106722	8339461	11189549	12350876	13868370	11471821	11065415	15056188	7801907	12693881	8550677	11443772	13088755	12300162	10747679	8809634	12945457	8554909	8999701	10019803
3649	retinal	Xenobiotics	Food Component/Plant	40807	LC/MS Pos Late	100004088	1666	285.221		638015	553582	C00376	HMDB01358	229631	158069	214236	161213	154767	456567	374945	155755	224490		242936	203810	214571	232312	241625	403030	688576	144554	250886	56559	205355	628324	89821	270417	276087	513181	177838	65278	238009	339792	144395	819130	389823	363227	404557	304413
3447	retinol (Vitamin A)	Cofactors and Vitamins	Vitamin A Metabolism	1806	LC/MS Pos Late	498	1636	269.226	68-26-8	445354	393012	C00473	HMDB00305	13215905	10448590	27358698	11640989	11648640	37292112	42376424	13802672	30005684	23015322	30440760	30016214	16013341	25192320	16219949	41915524	60303828	23144188	32976548	7820580	38416276	84706328	24574766	45678916	31323288	79521424	25860540	9868062	40781640	38139256	15133198	79474664	33333812	27106538	45031008	60947248
902	ribitol	Carbohydrate	Pentose Metabolism	15772	LC/MS Polar	100000406	1789.6	151.061	488-81-3	6912	10254628	C00474	HMDB00508	531199	451151	451093	339908	522730	406673	357034	376292	466742	611302	398269	682599	455344	450757	233874	489912	476248	433064	342950	325187	395685	468210	414983	350468	439000	540059	321864	354862	449366	259558	308976	372362	278227	226405	426090	317363
3371	riboflavin (Vitamin B2)	Cofactors and Vitamins	Riboflavin Metabolism	1827	LC/MS Pos Early	500	2292	377.146	83-88-5	493570	431981	C00255	HMDB00244	2193558	1503278	2679293	1448012	2015601	1318416	1108475	1444209	1961824	1579127	2209423	2224381	1913892	1484273	2112474	2394498	1455965	889016	1406012	1125745	1463477	1595337	1072654	1737982	1505622	1546976	1357087	1706116	1656546	2660808	1809673	1716844	2753386	1274944	1305001	1448363
901	ribose	Carbohydrate	Pentose Metabolism	1471	LC/MS Polar	914	1508.2	195.051	50-69-1	5779	4470639	C00121	HMDB00283	9553219	11278852	9957011	10010319	11548064	11979106	12800205	8047850	8072004	10897111	9411613	12464646	7710239	8458273	12392448	13208365	10127566	9562395	9423674	13329943	12996463	11125981	12673841	11187251	10643064	11712192	12375269	9827498	11380259	9414015	6955682	10243078	10489974	10160881	9669316	9983537
893	ribose 1-phosphate	Carbohydrate	Pentose Phosphate Pathway	1763	LC/MS Polar	219	4025	229.012	50-99-7;58459-37-3	439236	388373	C00620	HMDB01489	813770	646723	568002	1360026	530671	379219	1870052	444859	803624	767581	438067	1042649	885035	915114	635011	579853	839689	1088434	911140	866225	1767646	1291181	530459	1278777	1336375	1308489	883653	2196214	3914831	1512750	2693121	3003567	2626043	1795313	2437909	2938514
892	ribose 5-phosphate	Carbohydrate	Pentose Phosphate Pathway	561	LC/MS Polar	19	4193	229.012	18265-46-8;108321-05-7		394672	C00117	HMDB01548	789375	310782	945149	898626	578371	135587	991108	414527	1018439	381891	713289	184305	1008478	1078439	1024884	1193216	572148	2335652	1096439	747629	971228	1025974	696268	1642716	1546534	1997395	1293692	1026272	540334	885874	998267	685246	968222	419503		1215561
897	ribulose/xylulose 5-phosphate	Carbohydrate	Pentose Phosphate Pathway	37288	LC/MS Polar	100002179	3888	229.012				C00199		2138401	1545923	716224	1337289	1738665	2428618	1167536	829145	1104849	1462504	1088318	2131713	2153924	1341672	618925	1489366	1302981	1681198	576855	1207067	1033086	2732486	2481476	2123291	732424	2742529	1179430	1257405	719583	1031018	379236	652314	579861	699678	286086	676329
319	S-adenosylhomocysteine (SAH)	Amino Acid	Methionine, Cysteine, SAM and Taurine Metabolism	42382	LC/MS Pos Early	197	2832	385.129	979-92-0	439155	16788012	C00021	HMDB00939	1677308	1452376	1889909	2538726	1322008	1315448	1927430	2250066	1669729	1825555	1862427	2354684	5467063	2820283	1430622	1020125	1528132	2013993	7129522	2768694	2016120	4691390	1781349	2173759	1951941	2975060	1604509	2447207	2422298	1902904	6144949	3243901	2137290	2793199	3265392	2866745
318	S-adenosylmethionine (SAM)	Amino Acid	Methionine, Cysteine, SAM and Taurine Metabolism	15915	LC/MS Pos Early	1263	3002	399.145	24346-00-7;86867-01-8;86867-0108	34756		C00019	HMDB01185	1758258	1907519	1503572	1536551	1229835	1380869	995481	1176727	1561438	4051351	2225927	2279911	1038224	1065752	1595203	1480553	1754124	1454422	728137	1378279	1200349	1410004	2507671	2082304	960804	1580572	2472326	1478000	1017894	1532104	551130	1004267	1279121	855005	1110543	1331024
4248	S-carboxymethyl-L-cysteine	Xenobiotics	Drug	47897	LC/MS Pos Early	100002324	1490	180.033	638-23-3	1080	1050	C03727	HMDB29415	383952	516722	606364	397857	288877	513324	276988	375853	568297	370754	559159	260463	353172	313066	405777	551066	406742	463785	331970	227029	343021	327159	304324	273640	489919	251695	222587	131618	200255	295309	215594	237018	264265	173037	247310	259182
327	S-methylcysteine	Amino Acid	Methionine, Cysteine, SAM and Taurine Metabolism	39592	LC/MS Pos Early	100002749	1955	119.016	1187-84-4	24417	22826		HMDB02108	853806	1354969	1162503	1187120	1168021	1176145	1113494	1042874	1116264	1194577	1004727	716909	1076159	875985	967889	1011445	1179768	1072206	1067637	1234180	1152417	1079029	1016948	1211383	1544516	910448	1265847	673642	853097	1066761	881712	775856	865370	861830	811279	822198
407	S-methylglutathione	Amino Acid	Glutathione Metabolism	33944	LC/MS Pos Early	100001259	2200	322.107	2922-56-7	3605667	2841309	C11347		880600	1289776	1288536	783881	690391	524704	2246202	730699	807885	1127227	1748683	1330671	1484683	963841	926453	766516	773658	981288	722319	1776448	883887	1189953	1165184	1362659	1160536	1083915	1740866	2109074	1210606	1294171	1142242	787896	1100035	856182	1124650	1182598
4	sarcosine	Amino Acid	Glycine, Serine and Threonine Metabolism	1516	LC/MS Pos Early	1023	1280	90.055	107-97-1	1088	1057	C00213	HMDB00271	11760618	13978481	16456205	8187762	1803273	2742695	3052601	12961530	15580149	15632872	23928232	9760079	5121603	5905948	5570572	1297937	5511514	17621944	11100763	7853324	12914860	21700660	4489482	15534416	5796480	13328371	9459413	5647014	6112463	10602645	6999333	1631520	8411968	1767382	12149513	14790187
1570	scyllo-inositol	Lipid	Inositol Metabolism	32379	LC/MS Polar	100001215	3468	225.062	488-59-5	892	10254646	C06153	HMDB06088	2405997	3594217	2216595	3180785	1701849	2517566	3200175	2423599	2846711	2880736	2472794	2190850	1562969	2100404	1981137	2039133	2111288	2220675	2755965	2234949	3181907	2997246	3472104	2923243	3248648	2707229	2838194	1670339	2971720	1945693	2478219	3894447	2034307	2426088	3990109	4470283
927	sedoheptulose	Carbohydrate	Pentose Metabolism	53237	LC/MS Polar	100002619	2255	209.067	3019-74-7	5459879	4573620		HMDB03219	16991240	19280796	18357972	17421556	19881524	8302333	17691724	10541087	13837150	7876411	9249334	11177443	10776916	14217366	13085950	23806084	19956010	13939336	15478144	12208607	13463996	7828570	9491581	5338311	27281824	9148114	14122552	19738692	31920830	14214132	29012130	35965216	15124612	19697132	12982740	14953074
895	sedoheptulose-7-phosphate	Carbohydrate	Pentose Phosphate Pathway	35649	LC/MS Neg	100001628	599.6	289.033	2646-35-7	616	596	C05382	HMDB01068	2280774	1958180	2594256	2763908	2038633	1394274	1665290	1779335	2469976	1629058	2086891	1003144	2098230	2850368	3042621	3190091	2709687	2645862	3797170	2116021	3130704	1351117	2168174	3778795	2714838	2773583	3219025	4726699	1246705	2615402	2716062	1604851	3581815	1190972	632189	3030795
9	serine	Amino Acid	Glycine, Serine and Threonine Metabolism	1648	LC/MS Pos Early	503	1239	106.05	56-45-1	5951	5736	C00065	HMDB00187	262508560	201959616	210950352	240846096	209577776	217350064	260180208	205400928	218743792	320769760	185456592	220935056	247184048	214725520	215071072	244755088	278126912	166285680	241806912	219916304	262877952	187727200	189294864	161101504	249108688	172200784	198141152	214457552	251272800	243404112	202005712	229152416	262029728	220054976	194144320	211953168
384	spermidine	Amino Acid	Polyamine Metabolism	485	LC/MS Pos Early	50	3355	146.165	124-20-9	1102	1071	C00315	HMDB01257	2319425	1931149	2387840	2172410	1932024	2824317	2651822	3325474	2194478	5869131	2499424	1822703	2464634	2507813	2305166	2442173	1690894	1965748	1963561	4075778	2263924	3283691	2097960	3251454	1809055	2562065	2180577	1946459	1801982	2195053	1769208	1972903	2440890	1965624	2001233	2293727
2245	sphinganine	Lipid	Sphingolipid Metabolism	17769	LC/MS Pos Late	313	1413	302.305	3102-56-5	3126	3014	C00836	HMDB00269	2504697	1696555	1695860	2062172	1653291	755412	2730406	4722588	2818794	3704059	2351849	2172511	5026421	2197404	1348130	1110283	1314098	1927330	3659637	3068080	2915017	3425261	2362928	3763971	1178749	3142356	1489038	3531488	1402743	2163620	6810078	1451588	2255466	2017621	2708416	1460439
2268	sphingomyelin (d18:1/14:0, d16:1/16:0)*	Lipid	Sphingolipid Metabolism	42463	LC/MS Pos Late	100004328	1998	675.544		11433862	9608732		HMDB12097	14498531	12931911	14003618	17952930	14893963	16499699	27059370	19637662	17101476	16139454	14046106	13062756	14511086	16606819	17362524	12952619	14956592	13677418	14505023	15448048	15309300	15537399	16643513	16458067	14921788	11999015	13338766	14430335	14443059	16029794	17890844	18081114	16879424	15393061	16340353	17172046
2272	sphingomyelin (d18:1/17:0, d17:1/18:0, d19:1/16:0)	Lipid	Sphingolipid Metabolism	52615	LC/MS Pos Late	100008920	2312	717.591	121999-64-2					327553	472854	377363	539610	407571	743930	744128	561489	279541	647647	278072	221225	409720	549383	361478	447653	591212	356051	521576	521832	406389	221679	721912	321061	392663	235263	344761	538212	601195	440689	433417	737438	586047	489393	937047	796301
2274	sphingomyelin (d18:1/20:0, d16:1/22:0)*	Lipid	Sphingolipid Metabolism	48490	LC/MS Pos Late	100006290	2685	759.638			23113477		HMDB12102	213202	133018	288356	220535	246313	195078	239456	127295	223620	252163	190891	96180	192177	230644	274142	220191	132707	196211		212693	180962	283407	221592	246266	161377	210315	189286	159138	154477	203136	222692	270101		215149	283687	180152
2277	sphingomyelin (d18:1/22:1, d18:2/22:0, d16:1/24:1)*	Lipid	Sphingolipid Metabolism	48493	LC/MS Pos Late	100006295	2666	785.653			29368329		HMDB12104	19176744	18324290	22296476	22351998	18872828	21449356	19345184	19159260	22062758	21217678	20208720	17695730	20911532	19888542	22823326	21325400	21599180	22301456	23367044	22236388	22528284	19760370	21787208	19719116	21799280	18087356	20944680	23947078	23177268	20530712	24825912	25793572	22691252	23124694	23479216	24826204
2294	sphingomyelin (d18:1/22:2, d18:2/22:1, d16:1/24:2)*	Lipid	Sphingolipid Metabolism	57477	LC/MS Pos Late	100006296	2209	783.637						136085	119884	150282	155968		82704	125276	85034	167565	168094	154610	153216		153497	185139	122899	127880	166086	156811	147559	143659	123033	144759	186717	212116	118468	185497		122573	114225	173275			106468	149713	178736
2279	sphingomyelin (d18:1/24:1, d18:2/24:0)*	Lipid	Sphingolipid Metabolism	47153	LC/MS Pos Late	100005986	3033	813.684	94359-13-4		24846874		HMDB12107	874246	1288683	929947	1412528	1164690	1352237	1253454	1137781	1079888	1421250	805613	772308	1023143	1031858	983060	1242979	1528153	1415105	2100738	1522494	2007975	1026600	1276570	933964	1395976	734863	1216950	1041132	1800205	1192530	896618	1498636	1163113	1991350	1516289	1555130
2278	sphingomyelin (d18:2/23:0, d18:1/23:1, d17:1/24:1)*	Lipid	Sphingolipid Metabolism	52435	LC/MS Pos Late	100008956	2845	799.669						13154043	11080416	12477122	11298365	11636405	9996184	10626885	11835255	15208881	10570869	14530054	9859345	14520265	11759903	16568520	14488155	12806482	11091630	11907362	11788415	12252680	11711538	10658142	10116125	11932817	11362917	10457378	14195268	12869616	11961550	17496064	13485066	15982077	12235334	11553458	14008971
2280	sphingomyelin (d18:2/24:1, d18:1/24:2)*	Lipid	Sphingolipid Metabolism	52437	LC/MS Pos Late	100008957	2635	811.669						9797670	8620668	11736290	10261114	10653552	9946825	13168925	10899241	11518163	12212578	11774698	9722344	11776207	12163598	13339323	10166921	12213958	11991795	13953067	13804575	14466118	11679624	11487034	12927530	12202262	10623089	11530644	10121940	10134623	11146011	11630103	11782145	10626034	9797767	10660581	10988956
2283	sphingosine	Lipid	Sphingolipid Metabolism	17747	LC/MS Pos Late	297	1393	300.29	123-78-4	5353955	4510275	C00319	HMDB00252	42649332	43933228	40666328	44590300	33551846	29732996	41967660	85928152	54803644	61521140	51533856	43880488	84953680	40493240	31564836	26071918	39357380	42748456	66213212	59907824	51542008	52461920	39336668	41839828	28017552	41703352	30785420	68679472	31913142	41209944	91843832	31673328	36584996	48573180	47185612	33014928
3877	stachydrine	Xenobiotics	Food Component/Plant	34384	LC/MS Pos Early	100001296	1440	144.102	4136-37-2	115244	103115	C10172	HMDB04827	169458032	149851008	167141936	160636624	153331904	131046656	153091616	174219760	174799488	145955248	166986624	144937040	174921408	153116112	185434944	147900624	134797296	146322464	190728096	138942704	158049056	170468064	149244624	146315424	159452144	163184016	146000960	161026352	160440928	172927152	212655472	161203296	154497408	181505120	158055936	169507824
1116	stearate (18:0)	Lipid	Long Chain Fatty Acid	1358	LC/MS Neg	439	5872	283.264	57-11-4	5281	5091	C01530	HMDB00827	4188265472	1923365632	2198504960	3595499264	2584602880	4009567744	1755784960	2375378688	4555493888	2444392448	848436352	997809920	2474935552	1987859712	1909357824	3008290048	1576536192	1678477824	2496153600	1826493440	5244645888	3882501632	3440167168	2442759168	3818955008	1565124096	1623283072	915003840	1638611200	1550197888	1639659776	2345034752	4123706880	1171864960	644279616	2702216960
1148	stearidonate (18:4n3)	Lipid	Polyunsaturated Fatty Acid (n3 and n6)	33969	LC/MS Neg	100001229	5395	275.202	111174-40-4	5312508	4471933	C16300	HMDB06547	1433034880	646190720	598740288	1133440512	754564480	1198276736	242477920	820856576	1065404544	523306464	312468480	301566976	580602176	551448256	563799616	862685632	350778080	440192672	638673024	625960192	1166899200	843612288	817148736	403038144	1006440000	227823744	463954432	332505632	430846144	427703328	638863552	608087488	1326649216	314513440	214769824	911542976
2263	stearoyl sphingomyelin (d18:1/18:0)	Lipid	Sphingolipid Metabolism	19503	LC/MS Pos Late	1538	2400	731.606	85187-10-6;85187-10-6	6453725	4956085	C00550	HMDB01348	2003839	1908123	1450483	2910813	3210601	1074031	2412620	1820800	2236204	1844766	1873858	1198381	1090441	2347953	2236349	1890435	3067581	1081602	2182235	956267	1303335	1212340	969602	1280417	1244406	1265172	1378201	809778	851722	1349793	1086274	3240289	1596054	1207759	1235002	1783906
2215	stearoyl-arachidonoyl-glycerol (18:0/20:4) [2]*	Lipid	Diacylglycerol	57449	LC/MS Pos Late	100010950	3522	662.572						954847	839190	912069	1241871	538667	1194041	630441	1813638	1192817	1273599	731222	773378	1638853	1664597	832796	825503	1415870	1086735	1643902	2365712	1678075	1019109	956938	1170961	1152052	955929	855346	1198274	554803	1523498	2013495	584246	864569	518917	903484	1065024
2221	stearoyl-docosahexaenoyl-glycerol (18:0/22:6) [2]*	Lipid	Diacylglycerol	57368	LC/MS Pos Late	100015617	3256	686.572						3231215	2631489	4129851	3412388	2938663	4714783	1971872	5583952	3503101	4753559	3615204	1906848	4545284	4002279	2197814	3118308	2586107	2752000	4680759	4844726	5341744	3025139	3172873	5095109	2122476	1977705	2060957	2979353	1220433	2728587	4400987	1388370	1942468	1644391	2587552	2179745
1344	stearoylcarnitine (C18)	Lipid	Fatty Acid Metabolism(Acyl Carnitine)	34409	LC/MS Pos Late	100001391	1485	428.373	18822-91-8	6426855	21233653		HMDB00848	359994	241314	280814	614161	273321	468281	442480	582087	237225	601367	507212	499334	257011	286970	325335	556077	317803	215163	412689	408238	486384	734591	657888	397185	378975	375233	258169	220897	374229	555243	422551	417505	546267	400652	300178	500901
1064	succinate	Energy	TCA Cycle	1437	LC/MS Polar	252	3149	117.019	110-15-6	1110	1078	C00042	HMDB00254	499310976	448472224	407013440	402063200	441952000	368553344	10609722	402478400	339313056	498972480	514034848	413192448	267673280	239430880	381592768	434866752	254936128	393455744	205103952	436198368	262165744	363262624	508993440	533139808	295513248	446102496	578630208	432672096	155273344	409156320	276572096	21376924	386667360	215517680	93122112	334217248
1063	succinylcarnitine (C4-DC)	Energy	TCA Cycle	37058	LC/MS Pos Early	100001948	2291	262.129	256928-74-2	71464481	28639166		HMDB61717	341914	273333	330669	363463	394450	272461	348661	434534	289558	330681	279860	292947	310409	359477	317374	380582	264619	371145	222914	256929	394885	401169	267074	285216	391285	481452	705119	306156	187569	367600	312847	255054	271899	319495	212660	251155
4388	sulfate*	Xenobiotics	Chemical	46960	LC/MS Neg	100002528	616	96.9601	14808-79-8	1118	1086	C00059	HMDB01448	6779294	8523198	6182901	6299577	8490963	6055268	10308905	8607689	8049443	11540072	6969353	7083850	5341323	7627046	9045010	10127622	6846121	7627197	4677947	5251994	6289192	7268509	5588897	6621257	8333984	6134520	6624330	6529058	7525047	5837148	5893464	7274604	8748916	7694452	8619958	6840798
4000	tartronate (hydroxymalonate)	Xenobiotics	Bacterial/Fungal	20693	LC/MS Neg	100000840	610	118.999	80-69-3	45	44	C02287	HMDB35227	275245	448690	457591	487870	362899	515376	452344	415031	400402	275979	547233	394476	642129	479748	825710	701321	522632	393669	401554	299748	469266	490635	329758	412029	725089	438518	544370	654182	395894	802513	688253	544068	759460	1179990	489111	395297
337	taurine	Amino Acid	Methionine, Cysteine, SAM and Taurine Metabolism	2125	LC/MS Neg	512	690	124.007	107-35-7	1123	1091	C00245	HMDB00251	357849344	306245952	364266784	380782976	331897024	338747648	427395744	359173632	374136480	376284896	335329664	353465408	353815360	371611872	390327808	404195872	376378592	388623456	368706752	370095040	443750752	407614592	424098048	407072960	353948448	372252384	398844544	428272800	424895904	394162240	404214784	447702752	367703296	395665280	451607200	401378944
2581	taurochenodeoxycholate	Lipid	Primary Bile Acid Metabolism	18494	LC/MS Neg	1629	5250	498.289	6009-98-9	387316	343282	C05465	HMDB00951	39938544	10821990	7904520	74803160	25870960	15858537	41836192	36100944	19403992	24899208	20455322	5768218	13499994	46254448	16809352	24535010	22509056	18036732	8845660	3810535	10162828	59202968	14875119	21016940	45268208	34882156	9581140	29635784	4394018	27789100	44448136	10371379	10378611	3193181	35624716	8325572
2578	taurocholate	Lipid	Primary Bile Acid Metabolism	18497	LC/MS Neg	1648	5150	514.284	145-42-6	6675		C05122	HMDB00036	375932448	180815536	106701352	787507328	259523440	221890496	1142310784	410052160	211471008	192356000	237399456	130814576	139715616	275837984	175069744	428377152	239562944	255824720	111151520	74547680	106996688	553665792	164762496	263804192	238087600	279729344	162418672	254422976	75177024	288351104	287985504	168317600	150100592	81101616	487449152	125014328
2625	taurocholenate sulfate	Lipid	Secondary Bile Acid Metabolism	32807	LC/MS Neg	100001990	4750	279.614						84116	37651	68164	95790	61495		55950	62734	31732	54359	39510	54504	30336	21673	51300	43453		56353	66678	36613		112961	25763	26497		87960	106466		43643	39426	46051	44462	39313		43461
3439	thiamin (Vitamin B1)	Cofactors and Vitamins	Thiamine Metabolism	5341	LC/MS Pos Early	873	3050	265.112	59-43-8	1130		C00378	HMDB00235	1805621	1610709	1670886	1407107	1541798	2220270	1840436	1187921	1654959	2527639	1838628	2218325	1339062	1002760	1989534	2183602	1350489	1407257	1469223	1144882	2702831	1455221	1483404	1649949	1370906	1185383	1052359	768351	1982617	1510587	769798	1441990	1987150	1135712	1244374	1738708
3441	thiamin diphosphate	Cofactors and Vitamins	Thiamine Metabolism	35670	LC/MS Neg	522	1195.1	423.03	154-87-0	1132	8715	C00068	HMDB01372	33763	78812	81832	109312	108323		65310	100946	77367	69331	73403	94987	131060	147409	124469	52740	102681	113292	158588	88574	89056	91087	72981	65874	112821	96866	120566	196400	89954	110723	296478	161022	107062	179219	280378	118836
3440	thiamin monophosphate	Cofactors and Vitamins	Thiamine Metabolism	15798	LC/MS Pos Early	523	2378	345.078	532-40-1	3382778	2627905	C01081	HMDB02666	2243516	1732901	1747529	2326647	1719729	1413481	2162213	1676293	1798419	2443505	1885375	1984261	1697977	1509868	1760458	1526859	1677401	1892640	2253678	1657165	2445681	2108881	2163411	2199434	1695736	1510382	1777540	1705802	2208890	2372746	2242408	2344258	2186545	1943190	2558489	2416588
4526	thioproline	Xenobiotics	Chemical	53231	LC/MS Pos Early	100009232	1250	134.027	34592-47-4	93176	84120			40934016	49654856	53026296	49802644	30009636	42665184	38517088	35328224	55598252	42728496	41988372	27289812	43324656	45614812	50835236	51210580	40845068	46339224	44972864	30836176	46960436	38032252	44106956	27568624	54174508	27396212	26327040	18900848	37233956	43680456	23323624	38505516	40413808	18690326	36592600	33779528
3387	threonate	Cofactors and Vitamins	Ascorbate and Aldarate Metabolism	27738	LC/MS Polar	100001022	2384	135.03	70753-61-6	151152	133224	C01620	HMDB00943	30294314	35323928	47195576	34356952	40314644	44069208	53803736	26804348	49239040	34815864	45010108	40348848	50734184	36503396	45753096	46723992	41574616	39520180	37052744	26306228	44789272	46998336	29488076	37541840	59601888	48691164	47330872	43399788	48277124	56505984	55933816	48479380	51133392	51596196	41152476	41527556
16	threonine	Amino Acid	Glycine, Serine and Threonine Metabolism	1284	LC/MS Pos Early	564	1514	120.066	72-19-5	6288	6051	C00188	HMDB00167	658947712	601267456	630570688	596890112	480597408	459577504	591105024	633829760	645639616	882804416	671186880	528927808	651575296	625721408	606008512	415180384	584790400	513404448	711725696	689406592	818457536	722000000	541204352	773740608	668825792	615237760	523999008	606619712	693101312	711587008	599825472	615465344	603392896	504056384	535474560	636136448
366	trans-4-hydroxyproline	Amino Acid	Urea cycle; Arginine and Proline Metabolism	32306	LC/MS Pos Early	1001	1064	132.066	51-35-4	5810	5605	C01157	HMDB00725	106026448	177862160	127042816	141266864	120063592	157105648	135296048	182732448	133759864	136670160	106575896	118802576	120854128	134935008	147748816	159051360	179259888	143144352	134468256	200601232	201459520	137383344	166011024	161234512	177971936	161583584	161927488	147533904	193610656	163101456	200304528	136909264	161075024	157660864	147583504	151383360
69	trans-urocanate	Amino Acid	Histidine Metabolism	607	LC/MS Pos Early	537	2285	139.05	104-98-3	736715	643824	C00785	HMDB00301	1302613	1962222	1680529	1623466	1205707	964791	1244751	1359503	1240259	1559714	1169651	1453300	1450871	2139477	1614718	1630154	2053509	1676899	1637524	2298056	1600611	1226711	970407	1055019	2133094	998508	942831	1371414	2675458	1796574	1054962	2460204	1941790	341016	2012299	1531461
1133	tricosenoate (23:1)	Lipid	Long Chain Fatty Acid	53255	LC/MS Neg	100009068	6400	351.327		543855	473411			14836899	4918573	8299424	11801650	7190243	28297364	6632076	9287206	23699384	7784140	1620801	2613452	5949471	4098671	5754407	20305552	6552982	6327266	8902305	3827646	28704870	35405984	14747255	6096248	28395264	5809258	7075916	1629716	5476469	5759374	7086784	11959020	37389376	5019846	2016796	20650492
3364	trigonelline (N'-methylnicotinate)	Cofactors and Vitamins	Nicotinate and Nicotinamide Metabolism	32401	LC/MS Pos Early	100001092	1388	138.055	535-83-1	5570	5369	C01004	HMDB00875	1748791	1608415	1172739	687804	871345	1613805	678270	889839	847689	540651	971600	1106149	871174	1199682	1287617	1189087	678118	619119	294024	806205	741428	658051	728612	636612	2039626	1335492	1142672	491349	253562	557258	923190	477368	671530	777952	607015	668876
1606	trimethylamine N-oxide	Lipid	Phospholipid Metabolism	40406	LC/MS Pos Early	100003397	2100	76.0757	1184-78-7	1145	1113	C01104	HMDB00925	12980897	10559331	11385228	11918262	11119176	13189378	14368570	16534147	8607150	14373929	11481654	7810927	6575466	7388894	10324554	9560214	6800825	7928284	9085514	9388221	6691936	19515796	12868263	9112025	13296394	13968029	9504439	7840935	7504518	7746122	8939747	9214376	12607277	11978007	14556103	11898741
195	tryptophan	Amino Acid	Tryptophan Metabolism	54	LC/MS Pos Early	565	2986	205.097	73-22-3	6305	6066	C00078	HMDB00929	198679456	199791360	192740672	216200864	169658752	166759936	177199968	149902672	169555008	326375680	221847328	188422720	163106656	134540352	191711280	156701024	167390608	141208480	174255648	161365360	216708880	166319504	143055872	173215952	178417136	146111536	192321696	110354400	174042288	214897568	93389472	140428000	177422864	140690784	150792304	186254192
123	tyrosine	Amino Acid	Tyrosine Metabolism	1299	LC/MS Pos Early	815	2430	182.081	60-18-4	6057	5833	C00082	HMDB00158	370542144	254166512	224875216	436688640	291128768	207191120	339290816	303400320	274051872	431308512	264135312	278189760	297090592	268508800	252626704	232072576	267313712	249601584	316807392	259229168	357753312	211997888	274912800	175450896	240520208	221222496	265735600	265890400	256434080	325955840	194475552	274826048	300901760	200030272	152686720	239830480
1007	UDP-galactose	Carbohydrate	Nucleotide Sugar	15860	LC/MS Polar	100000298	4000	565.048	2956-16-3;91183-98-1;137868-52-1	18068	17069	C00052	HMDB00302	3289008	3755542	1919957	1560524	3259292	3955068	4282296	2914861	3869712	4415274	3124350	2928205	2853625	2966318	3454719	3876119	1640449	3183457	2406562	3442840	5120220	2674883	5139256	4827459	888169	3678254	4021742	4836734	1387569	2375650	1451941	1550658	1682201	3910736	2584784	2745238
1003	UDP-glucose	Carbohydrate	Nucleotide Sugar	32344	LC/MS Polar	1096	3950	565.048	117756-22-6	8629	8308	C00029	HMDB00286	4568970	5592540	2235157	891156	6822061	11038895	4175177	6097021	7078567	13926917	7172134	7043448	4300799	5623836	6695553	6718997	1278614	5740471	2990403	6073675	8007954	4117736	18587144	15499099		9312945	6918000	4628150	351402	955366	980825	679563	602900	9605890	827917	1114974
1008	UDP-glucuronate	Carbohydrate	Nucleotide Sugar	2763	LC/MS Neg	1097	588	579.027	28053-08-9;63700-19-6	17473	16522	C00167	HMDB00935	3850059	265349	35934	1658863	458701	20896	2194969	808185	122065	413642	1025269	79104	4181794	2338794	854911	908349	988681	1312781	3295446	1958668	466309	3069863	4511756	1850141	2430528	2562273	1820257	7056891	202537	911267	1983081	133116	2665048	131879	1279319	138745
1014	UDP-N-acetylglucosamine/galactosamine	Carbohydrate	Nucleotide Sugar	46148	LC/MS Polar	100002957	3657	606.074						3895693	3685085	3460727	4587162	4039477	4585754	8370128	3042518	3510383	4472442	3282179	3862900	3499562	3560062	3267820	4836347	3089079	3520060	3145585	2812854	3356762	3502781	4810581	2949250	4179702	3498951	3898256	4267586	4020705	2466932	2888957	4170393	2109102	4362957	3510581	3412970
3289	uracil	Nucleotide	Pyrimidine Metabolism, Uracil containing	605	LC/MS Polar	825	1089.7	111.02	66-22-8	1174	1141	C00106	HMDB00300	10710918	17320748	23924192	11422212	2951551	13163555	21523884	10712682	11293887	10371942	15390252	11234644	4927723	5286750	21156494	5582285	11735226	8813483	10710846	10639236	17984238	17290982	5700633	10746343	18580932	5803139	11369002	2471934	16699911	14220722	5588135	7135385	8489330	6952597	26801830	17168232
3209	urate	Nucleotide	Purine Metabolism, (Hypo)Xanthine/Inosine containing	1604	LC/MS Pos Early	1134	776	169.036	69-93-2;120K5305	1175		C00366	HMDB00289	2931311	1377544	1339997	715264	1247904	1189285	513174	1242889	1219946	4246024	1608089	3692183	774598	428803	1030377	938866	435103	934407	559673	617499	1124574	1461611	837930	1062223	766112	1079582	1294505	853930	878554	1100107	630942	450722	533239	825568	445208	517385
346	urea	Amino Acid	Urea cycle; Arginine and Proline Metabolism	1670	LC/MS Pos Early	533	700	121.072	57-13-6	1176	1143	C00086	HMDB00294	3907862	4849735	4446851	7811697	8009587	5876983	11421664	6217735	5901590	6190644	4992958	4274871	4407993	4295040	4104787	8835398	10373702	5049012	6821309	5568379	7613244	5009497	7266357	5707943	8670690	4101656	5349010	6394464	11451804	8002252	8753968	13485515	10260431	12096445	10937283	9379761
3288	uridine	Nucleotide	Pyrimidine Metabolism, Uracil containing	606	LC/MS Neg	535	1457.6	243.062	58-96-8	6029	5807	C00299	HMDB00296	49004084	47571560	44175656	54825828	52789664	40843672	58941800	52236076	46043576	39891708	43402528	31564536	47841876	63580468	53368972	56942444	44220088	52265640	64538056	46604336	52119624	58036796	43435936	34129104	65627616	46800772	55555652	76241048	67878424	71530728	75312456	70846544	68339408	63887640	81289392	61068920
3285	uridine 3'-monophosphate (3'-UMP)	Nucleotide	Pyrimidine Metabolism, Uracil containing	39764	LC/MS Neg	106	750	323.029	35170-0-7;35170-03-7	101543	91753	C01368		5215790	3395654	2679176	4716251	3932406	5797774	4132180	4765632	2532391	3837247	4944770	4927518	2271382	2139953	2915933	5523135	2175811	2649763	3010421	2429554	2639818	5464613	2305993	2679784	2314247	2013932	3343270	1403641	2497421	3694139	1056200	2404322	2595663	3447390	1729409	2066049
3282	uridine 5'-diphosphate (UDP)	Nucleotide	Pyrimidine Metabolism, Uracil containing	5345	LC/MS Neg	870	599.5	402.995	21931-53-3	6031	5809	C00015	HMDB00295	370336			212339	146215		530995	99095	81355	38381	108065	200380	523008	182379	108562	135286	162813	240430	382793	126530	166057	271874	351626	119231	328518	191628	167054	511859	197000	132864	307601	249601	219986	355892	283410	52550
3283	uridine 5'-monophosphate (UMP)	Nucleotide	Pyrimidine Metabolism, Uracil containing	2856	LC/MS Neg	869	627	323.029	3387-36-8	6030	1399139	C00105	HMDB00288	517082	409007	159749	508734	418173	372891	1128285	409184	466541	402191	381988	286227	915665	498202	503616	399110	492174	486511	903111	462781	744127	718323	617257	635404	420354	553688	620470	830689	625428	771002	710046	502658	399728	1020899	813921	515124
296	valine	Amino Acid	Leucine, Isoleucine and Valine Metabolism	1649	LC/MS Pos Early	566	2479	118.086	72-18-4	6287	6050	C00183	HMDB00883	834361344	663695424	676104832	779867200	624522304	583711104	771539008	733255040	726841216	1085682432	724260160	774896832	761665472	648399040	637168832	556764224	723345408	590140864	802033856	705772416	831699264	735539200	618016384	650697088	685918080	627902592	709612160	617326272	733003968	760817280	560081472	701099392	771928512	597854912	643843776	713049472
783	valylglutamine	Peptide	Dipeptide	42079	LC/MS Pos Early	100003640	2295	246.145	42854-54-6	5253209	4419671		HMDB29125	982636	252569	370609	554498	428145	408990	602528	579265	734450	1893066	438334	1642981	624607	508390	408589	482672	399155	441788	624325	355976	576147	452542	470637	358593	367506	419497	669895	372958	473286	648044	358343	631446	511815	333887	366938	593234
784	valylglycine	Peptide	Dipeptide	40475	LC/MS Pos Early	100003641	2444	175.108	686-43-1	136487	120256		HMDB29127	11110489	3314115	3467744	7082263	5830529	6192490	8022370	7463618	9884685	33085908	7581561	22289132	8184500	4921175	5033004	5915133	5997396	6390581	6926078	3597031	7449719	8080582	7834715	5669088	3664626	6559272	9986828	3842974	6038602	6859881	3607370	6086329	5013215	4448079	4880920	8113463
787	valylleucine	Peptide	Dipeptide	39994	LC/MS Pos Early	100003210	3138	231.17	22906-55-4	352039	312586		HMDB29131	788515	527424	440179	983950	638365	460617	517502	549458	803050	1676131	768393	777180	748455	441126	843611	670420	346844	718149	673361	366755	607893	411929	708698	416776	447651	358864	1192889	339397	550137	911087	181979	476469	612887	147640	336707	602765
3201	xanthine	Nucleotide	Purine Metabolism, (Hypo)Xanthine/Inosine containing	3147	LC/MS Pos Early	1004	1032	153.041	69-89-6	1188	1151	C00385	HMDB00292	46369424	33450518	29886792	22617444	19439784	31542926	35432720	29128710	31733972	50412044	47395504	35288708	16509714	16676830	26601976	15796730	18185924	16240054	26173900	29399032	31897804	43162872	27658766	48282576	23566456	33346844	38823172	18623940	21700380	22965992	27840632	11668128	20876024	40227416	16785380	20576544
3203	xanthosine	Nucleotide	Purine Metabolism, (Hypo)Xanthine/Inosine containing	15136	LC/MS Neg	100000299	1075	283.068	146-80-5	64959	58484	C01762	HMDB00299	485077	531167	464701	297498	336600	240131	343547	503525	313640	743507	954112	958351	186908	182495	211903	378385	430757	428465	280911	337375	285139	621288	422003	432789	474795	364604	559010	223584	310607	537378	417813	381566	215520	524640	552888	505318
1374	ximenoylcarnitine (C26:1)*	Lipid	Fatty Acid Metabolism(Acyl Carnitine)	57517	LC/MS Pos Late	100015836	1607	538.483						5382698	2736125	1881685	3078698	2111535		1015985	2330421	1754162	2256344	2140791	1897332	2431320	2126093	1812995		1455625		2570936	2803299	902243	1517592	830212	851381	1339309	961588		1129894	935785	1632903	2562180		1576427		923517	1178382
[truncated: 18 more columns]
