# Supplementary material for: Tolerance and dose-response assessment of subchronic dietary ethoxyquin exposure in Atlantic salmon (Salmo salar L.)
Source: PLoS One. 2019 Jan 25;14(1):e0211128. doi: 10.1371/journal.pone.0211128 (PMC6347454; doi:10.1371/journal.pone.0211128)
Supplement: S3 Table — (XLSX) [file pone.0211128.s005.xlsx]

## Sheet: Table S3
PATHWAY_SORTORDER	CAS	CHEMICAL_ID	CHEMSPIDER	COMP_ID	HMDB_ID	KEGG	MASS	BIOCHEMICAL	PLATFORM	PUBCHEM	RI	SUB_PATHWAY	SUPER_PATHWAY	Num. matches	F-statistic	p-value	q-value	Rｲ-statistic	EQ0	EQ0	EQ0	EQ0	EQ0	EQ0	EQ0	EQ0	EQ0	EQ1	EQ1	EQ1	EQ1	EQ1	EQ1	EQ1	EQ1	EQ1	EQ2	EQ2	EQ2	EQ2	EQ2	EQ2	EQ2	EQ2	EQ2	EQ3	EQ3	EQ3	EQ3
43	2490-97-3	100001253	158492	33943	HMDB06029	C02716	189.087	N-acetylglutamine	LC/MS Pos Early	182230	845	Glutamate Metabolism	Amino Acid	1	35.7778	2.44962e-10	1.21991e-07	0.770335	21.1013	20.9454	21.1482	20.9365	20.9031	20.6881	21.4852	20.9957	20.9267	21.0453	20.7931	21.0849	21.0929	20.9853	21.0359	20.2712	20.805	20.9139	20.7863	20.7755	21.2224	20.5242	21.1573	20.852	20.8193	20.8647	20.9743	19.987	19.7413	20.2368	20.3292
403	70-18-8	496	111188	2127	HMDB00125	C00051	308.091	glutathione, reduced (GSH)	LC/MS Pos Early	124886	2000	Glutathione Metabolism	Amino Acid	1	28.6418	3.44437e-09	6.11597e-07	0.728642	27.7904	27.0618	26.4075	27.3129	27.2821	26.2167	28.2636	27.1581	27.242	28.2476	27.5943	28.3298	27.8828	28.205	27.0147	27.2783	27.0819	27.3982	27.878	28.6244	28.3877	28.4761	28.53	28.237	27.7423	28.6036	28.5718	29.522	29.477	28.9278	28.6638
409	19246-18-5	278	58762	35637	HMDB00078	C01419	179.048	cysteinylglycine	LC/MS Pos Early	439498	2132	Glutathione Metabolism	Amino Acid	1	28.4749	3.68432e-09	6.11597e-07	0.727485	21.6855	21.1277	20.3483	21.2526	21.1269	19.9086	21.9427	20.9834	20.8884	21.8744	21.3886	22.081	21.7514	22.0284	20.485	21.1126	20.7683	21.2024	21.7264	22.5631	22.3209	22.1351	22.1976	22.1445	21.6222	22.4301	22.4717	23.5422	23.4729	22.7265	22.5793
53	908055	100003260	2474	40007	HMDB02201	N/A	176.092	carboxyethyl-GABA	LC/MS Pos Early	2572	2085	Glutamate Metabolism	Amino Acid	1	22.5581	4.91348e-08	5.09028e-06	0.678955	18.983	18.9913	19.0009	19.031	18.4045	18.7996	19.0364	18.9417	18.452	18.9536	19.1299	19.0638	19.0698	18.4398	18.5237	18.8604	18.5695	19.1561	18.4887	18.4157	18.7405	18.4884	18.4495	18.3894	18.6764	18.6755	19.1307	18.1343	17.8042	18.2792	18.0867
416	495-27-2	100001311	7993181	34592	HMDB05765	N/A	290.135	ophthalmate	LC/MS Pos Early	7018721	2085	Glutathione Metabolism	Amino Acid	1	22.4754	5.11072e-08	5.09028e-06	0.678153	20.0682	20.7961	20.3946	20.6729	22.0918	20.0264	19.7654	20.0383	20.5238	20.3059	20.6694	20.7585	20.3168	20.6386	21.1393	21.2363	20.5218	20.35	20.8892	20.9747	20.5346	21.0041	20.4267	20.8841	20.7759	21.0471	21.093	21.7939	22.0435	21.9718	21.5046
893	50-99-7;58459-37-3	219	388373	1763	HMDB01489	C00620	229.012	ribose 1-phosphate	LC/MS Polar	439236	4025	Pentose Phosphate Pathway	Carbohydrate	1	20.5254	1.33005e-07	1.10394e-05	0.658032	19.6343	19.3028	19.1155	20.3752	19.0175	18.5327	20.8346	18.763	19.6162	19.55	18.7408	19.9918	19.7554	19.8036	19.2764	19.1453	19.6795	20.0538	19.7973	19.7244	20.7534	20.3003	19.0169	20.2863	20.3499	20.3195	19.7531	21.0666	21.9005	20.5287	21.3608
404	103239-24-3	448	58835	27727	HMDB03337	C00127	613.159	glutathione, oxidized (GSSG)	LC/MS Pos Early	65359	2667	Glutathione Metabolism	Amino Acid	1	16.8027	9.82971e-07	6.99314e-05	0.611688	24.9283	25.4465	25.2002	25.2609	24.8943	24.4825	25.1658	24.7867	25.2954	24.9245	25.5762	24.6953	25.6793	24.9762	25.6342	24.9268	25.2401	25.2523	25.3616	25.2832	25.4326	25.4152	25.1211	25.0605	25.7189	25.0542	25.7758	25.8143	25.8302	26.2582	25.836
411	98-79-3	1021	7127	1494	HMDB00267	C01879	130.05	5-oxoproline	LC/MS Pos Early	7405	1044	Glutathione Metabolism	Amino Acid	1	14.1786	4.74845e-06	0.000295591	0.570677	24.8819	24.6289	24.6664	25.0102	24.5898	24.3967	25.0663	24.7859	24.6547	25.0053	24.7418	24.9159	24.9463	25.0225	24.5966	24.6957	24.8871	24.5053	25.2184	25.2776	25.5037	24.8715	24.9448	25.1256	24.8953	24.6844	24.7093	25.2785	25.198	25.2265	25.5453
1575	573-35-3;106032-59-1	370	17215924	43849	HMDB00213	C01177	259.022	inositol 1-phosphate (I1P)	LC/MS Polar	440194	4785	Inositol Metabolism	Lipid	1	13.2145	8.82147e-06	0.000488121	0.553343	19.9263	19.4386	19.9473	19.6571	19.2185	18.8494	20.0494	19.6949	19.5092	19.7468	19.6862	20.1442	20.0387	19.9959	19.6067	19.3783	18.9299	19.1146	19.9469	19.689	20.5516	20.1508	19.9349	19.2549	19.5511	19.6839	19.4867	20.9696	20.414	20.9306	20.9416
3347	98-92-0	432	911	594	HMDB01406	C00153	123.055	nicotinamide	LC/MS Pos Early	936	1942	Nicotinate and Nicotinamide Metabolism	Cofactors and Vitamins	1	12.4928	1.42494e-05	0.000709618	0.539425	29.4283	29.3928	29.4019	29.3739	29.1417	28.998	29.4683	29.2131	29.253	29.5528	29.5422	29.5184	29.5093	29.4379	29.3874	29.2586	29.3296	29.437	29.5636	29.6393	29.5711	29.5754	29.543	29.7209	29.4542	29.6091	29.5569	29.2606	29.412	29.2831	29.3177
3278	314-50-1	100001416	83729	35172	HMDB00788	N/A	287.052	orotidine	LC/MS Polar	92751	2250	Pyrimidine Metabolism, Orotate containing	Nucleotide	1	12.2499	1.67983e-05	0.000711817	0.534544	18.7775	18.4887	18.4559	19.2484	18.6684	20.8118	18.4047	19.258	18.458	18.0024	18.4038	19.3686	18.6405	17.9049	18.4736	18.5713	17.9566	19.1183	18.546	18.4389	18.5374	17.911	18.0063	17.9019	18.6218	18.3552	18.4317	17.5044	16.8466	17.6202	18.1401
4248	638-23-3	100002324	1050	47897	HMDB29415	C03727	180.033	S-carboxymethyl-L-cysteine	LC/MS Pos Early	1080	1490	Drug	Xenobiotics	1	12.2194	1.71522e-05	0.000711817	0.533922	18.5506	18.979	19.2098	18.6019	18.1401	18.9695	18.0795	18.5198	19.1163	18.5001	19.0929	17.9907	18.43	18.2561	18.6303	19.0719	18.6338	18.8231	18.3407	17.7925	18.3879	18.3196	18.2152	18.0619	18.9022	17.9413	17.764	17.006	17.6115	18.1719	17.718
436	66471-20-3	100001295	2302065	33947	HMDB29160	N/A	332.125	gamma-glutamyltryptophan	LC/MS Neg	3989307	1960	Gamma-glutamyl Amino Acid	Peptide	1	11.4274	2.97065e-05	0.00113799	0.517216	16.5926	16.859	16.7763	17.4079	16.757	17.1983	15.9023	17.1933	16.9938	17.5953	16.741	16.8007	17.1137	17.0315	17.1595	16.6482	17.4253	17.6976	17.4324	17.3338	17.3882	16.9489	17.2225	17.3982	17.8567	17.2601	17.2534	17.7965	17.7851	17.4786	17.6112
3288	58-96-8	535	5807	606	HMDB00296	C00299	243.062	uridine	LC/MS Neg	6029	1457.6	Pyrimidine Metabolism, Uracil containing	Nucleotide	1	11.1335	3.6596e-05	0.00130177	0.510708	25.5464	25.5036	25.3967	25.7084	25.6538	25.2836	25.8128	25.6385	25.4565	25.2496	25.3713	24.9118	25.5118	25.9221	25.6695	25.763	25.3982	25.6394	25.9436	25.474	25.6353	25.7905	25.3724	25.0245	25.9678	25.48	25.7274	26.1841	26.0164	26.0921	26.1664
314	108646-71-5	100005463	167798	45428	N/A	N/A	208.064	N-acetylmethionine sulfoxide	LC/MS Pos Early	193368	880	Methionine, Cysteine, SAM and Taurine Metabolism	Amino Acid	1	10.34	6.51541e-05	0.00212443	0.492226	16.4491	16.5204	16.8084	15.7766	15.7359	16.9616	15.7285	16.5915	16.7718	16.9008	17.0793	16.9671	15.7086	16.0291	16.0635	17.2657	17.0866	16.4556	16.1314	16.2897	15.9695	15.9677	15.8138	15.8393	16.4	15.7859	16.1706	15.6506	15.8447	15.8419	15.3563
424	636-58-8	1036	819	1778	HMDB01049	C00669	251.07	gamma-glutamylcysteine	LC/MS Pos Early	842	2118	Gamma-glutamyl Amino Acid	Peptide	1	10.2773	6.82548e-05	0.00212443	0.490704	20.1663	19.1345	18.474	19.3648	19.5113	18.3933	20.2596	19.3982	19.1796	20.5644	19.8276	21.0401	19.6061	19.9636	18.4652	19.3318	18.9758	19.0353	19.8918	20.1734	20.522	20.5326	20.5213	20.2951	19.2442	21.0379	20.8613	21.0944	21.0758	20.6293	20.3893
1050	N/A	100006435	N/A	46539	HMDB00215	N/A	222.097	N-acetylglucosamine/N-acetylgalactosamine	LC/MS Pos Early	24139	715	Aminosugar Metabolism	Carbohydrate	1	10.0458	8.11139e-05	0.00226713	0.485013	23.5519	23.2279	23.3648	23.1756	23.6918	23.0932	22.9036	23.3976	23.0965	23.7488	23.4719	23.082	23.1366	23.1395	23.2541	23.3772	23.1023	23.0631	23.6214	23.4753	23.7893	23.2936	23.1545	23.205	23.476	22.9215	23.0345	23.9755	23.6015	24.1826	23.5257
77	2625-49-2	100001208	68319	32350	HMDB02820	C05828	141.066	1-methylimidazoleacetate	LC/MS Pos Early	75810	2064	Histidine Metabolism	Amino Acid	1	10.0323	8.19446e-05	0.00226713	0.484675	19.0151	19.499	19.2786	18.6648	18.672	19.8226	19.8404	19.1409	19.2989	19.5923	18.8899	19.5814	19.1967	19.12	18.6261	19.6176	19.1597	19.6766	18.5587	18.9815	19.4873	18.6628	19.5678	18.5006	18.9109	19.0513	18.7622	19.2311	18.3742	18.6627	18.4523
1890	383907-33-3	100000616	21403055	52449	HMDB09815	N/A	904.591	1-stearoyl-2-arachidonoyl-GPI (18:0/20:4)	LC/MS Pos Late	N/A	3000	Phosphatidylinositol (PI)	Lipid	1	9.71419	0.000104208	0.00273135	0.476633	25.9004	25.8849	25.9725	25.8961	26.1858	25.8003	25.8503	25.7659	26.0101	25.8439	25.6812	25.764	25.8703	26.1063	25.9396	25.9649	26.1436	25.9468	26.1093	25.9332	25.935	25.8498	25.9045	25.6258	25.9587	25.8003	25.6811	26.1172	26.2433	26.0997	26.0105
327	1187-84-4	100002749	22826	39592	HMDB02108	N/A	119.016	S-methylcysteine	LC/MS Pos Early	24417	1955	Methionine, Cysteine, SAM and Taurine Metabolism	Amino Acid	1	9.57572	0.000115829	0.00287091	0.473053	19.7035	20.3698	20.1488	20.179	20.1556	20.1656	20.0867	19.9921	20.0902	20.1881	19.9384	19.4514	20.0375	19.7405	19.8845	19.948	20.1701	20.0322	20.026	20.2351	20.1362	20.0413	19.9558	20.2082	20.5587	19.7962	20.2717	19.3616	19.7024	20.0248	19.7499
3378	N/A	100010805	168079	54675	N/A	N/A	728.152	3'-dephospho-acetyl-CoA	LC/MS Neg	193680	2313	Pantothenate and CoA Metabolism	Cofactors and Vitamins	1	9.51812	0.000121062	0.00287091	0.471549	17.3732	17.0976	16.8422	17.3276	17.607	15.9807	17.4404	17.4229	17.0173	16.517	16.8764	17.4415	17.3915	17.6483	17.3183	17.4587	18.067	16.5535	17.9194	18.0486	16.9728	17.2784	16.0334	16.3121	16.772	17.3648	17.973	18.1532	18.2094	18.0481	18.4564
3373	130-40-5	100000251	690	15797	HMDB01520	C00061	455.097	flavin mononucleotide (FMN)	LC/MS Neg	710	2390	Riboflavin Metabolism	Cofactors and Vitamins	1	9.17247	0.000158213	0.00358137	0.462342	17.4928	17.6957	17.4098	18.0617	17.7746	16.7525	18.0263	17.7607	17.5067	17.5703	17.8044	18.1239	17.8232	17.8021	17.857	17.9295	17.8427	17.5807	18.425	17.8897	17.8952	18.134	17.3131	17.3078	17.8329	17.6765	17.9432	18.0706	18.3795	18.1955	18.7626
1085	102029-73-2	1830	392413	43840	HMDB01206	C00024	403.556	acetyl CoA	LC/MS Neg	444493	1691	Fatty Acid Metabolism	Lipid	1	8.64536	0.000239984	0.00519617	0.447667	14.4494	14.4894	13.4128	14.0867	14.6363	14.2608	14.8083	14.1799	14.579	14.5842	14.6335	14.7144	14.5188	14.7568	14.681	14.5609	14.6245	14.5089	15.0188	14.6746	14.827	14.8004	14.6319	14.6044	14.5752	14.7495	15.6995	14.6657	15.0397	14.9902	15.8374
400	463-003;463-00-3	100000096	486	15681	HMDB03464	C01035	146.092	4-guanidinobutanoate	LC/MS Pos Early	500	2320	Guanidino and Acetamido Metabolism	Amino Acid	1	8.49917	0.000269884	0.00560009	0.443454	19.9706	20.3898	19.65	20.0704	20.0258	20.5697	20.5084	20.1497	20.2115	20.1758	20.1775	19.3775	19.7065	20.3741	20.1261	20.5274	19.631	19.3131	20.0031	20.0071	20.4622	20.1521	20.4835	20.1366	21.0046	20.0777	20.1717	19.571	18.8412	19.5988	19.9811
1003	117756-22-6	1096	8308	32344	HMDB00286	C00029	565.048	UDP-glucose	LC/MS Polar	8629	3950	Nucleotide Sugar	Carbohydrate	1	8.41201	0.000289567	0.00576817	0.440912	22.1234	22.4151	21.0919	19.7653	22.7018	23.3961	21.9934	22.5397	22.755	23.7314	22.774	22.7479	22.0362	22.4231	22.6748	22.6798	20.2861	22.4527	21.5119	22.5341	22.933	21.9734	24.1478	23.8857	21.0294	23.1508	22.7219	22.142	18.4228	19.8657	19.9036
339	107-68-6	100004056	7594	42989	N/A	N/A	140.038	N-methyltaurine	LC/MS Pos Early	7882	670	Methionine, Cysteine, SAM and Taurine Metabolism	Amino Acid	1	8.18954	0.000347039	0.00664714	0.434315	24.6947	25.1209	23.8147	24.4006	24.5525	24.461	24.3163	24.176	23.7844	23.8757	23.2481	24.1357	23.7607	23.9308	24.4264	24.7371	24.5751	23.1698	24.1333	23.6699	24.2888	23.3091	24.14	23.6946	24.4899	24.0177	24.1186	23.1699	22.8259	23.6974	23.275
3223	73-24-5	880	185	554	HMDB00034	C00147	136.062	adenine	LC/MS Pos Early	190	2221	Purine Metabolism, Adenine containing	Nucleotide	1	7.85223	0.00045839	0.00845474	0.424012	25.9202	25.4765	25.6501	26.3486	26.2846	25.8264	26.4189	25.9152	25.7324	26.8952	26.4814	25.5362	27.344	27.4173	27.1376	25.9403	25.761	26.2275	27.5526	27.9869	27.0544	26.5802	27.8446	27.4556	25.7658	27.6155	27.0217	27.4236	25.7758	26.7049	26.8547
1015	3063-71-6	1223	N/A	36831	HMDB01176	C00128	613.14	cytidine 5'-monophospho-N-acetylneuraminic acid	LC/MS Polar	448209	3900	Nucleotide Sugar	Carbohydrate	1	7.79759	0.000479738	0.00853248	0.422307	19.3812	19.3612	18.9286	19.9382	19.0731	19.2877	19.4032	19.2405	19.0663	19.0675	18.9461	18.8292	20.0537	19.7444	19.3172	19.3837	19.2862	19.0629	20.135	19.8421	19.9604	19.6178	19.9195	19.7436	19.493	19.9247	19.7871	19.6744	20.1495	19.7075	19.852
3276	50887-69-9	445	942	1505	HMDB00226	C00295	155.01	orotate	LC/MS Polar	967	1638.1	Pyrimidine Metabolism, Orotate containing	Nucleotide	1	7.71072	0.000515872	0.00885876	0.419576	21.6614	21.0427	20.9619	23.1687	23.3759	24.0109	20.74	22.5309	20.4935	20.5778	21.385	19.9677	21.591	20.3948	21.0313	20.4687	20.6919	23.6891	21.9411	21.6557	20.4478	19.4053	20.331	20.4533	20.9603	20.6118	21.015	19.1658	17.98	19.4518	20.6582
374	157-07-3	100002769	140984	57461	HMDB03148	N/A	176.103	argininate*	LC/MS Pos Early	160437	2150	Urea cycle; Arginine and Proline Metabolism	Amino Acid	1	7.67028	0.000533666	0.00885885	0.418296	17.4382	17.5284	17.821	17.9308	17.6919	17.4924	18.2473	17.5738	17.9949	17.9985	17.5742	17.8671	18.0847	17.7371	17.2533	17.8743	18.0021	17.5198	17.6668	17.7019	18.6079	17.5961	18.2857	18.0749	17.7726	18.0289	17.9986	17.0425	17.5066	17.3074	16.7947
108	N/A	100015962	34236878	57687	N/A	N/A	160.133	N-trimethyl 5-aminovalerate	LC/MS Pos Early	N/A	2186	Lysine Metabolism	Amino Acid	1	7.58189	0.000574862	0.00923488	0.415479	25.2918	25.4767	25.0538	25.3963	25.3787	25.2943	25.535	25.5352	25.208	25.0853	24.8469	24.9587	24.8198	24.924	25.3025	25.3705	25.7013	24.9935	25.0839	24.8644	24.8507	25.3985	24.7702	24.6499	25.1879	25.0463	25.1803	24.5339	24.6906	24.9368	25.0747
2143	N/A	100008952	N/A	52431	HMDB11565	N/A	253.217	1-palmitoleoylglycerol (16:1)*	LC/MS Neg	N/A	6094	Monoacylglycerol	Lipid	1	7.42042	0.00065906	0.0102566	0.410261	29.4935	27.5556	27.7678	28.8391	27.5436	28.5647	25.5109	28.0635	28.8841	28.3828	26.0898	26.1856	27.9968	26.8756	26.9807	27.3205	25.9381	26.6914	27.9906	27.2999	29.2713	28.3833	28.8563	27.9291	27.656	26.5268	26.9465	25.5024	25.3365	26.7035	26.6072
346	57-13-6	533	1143	1670	HMDB00294	C00086	121.072	urea	LC/MS Pos Early	1176	700	Urea cycle; Arginine and Proline Metabolism	Amino Acid	1	7.31365	0.000721849	0.010704	0.406759	21.8979	22.2095	22.0844	22.8972	22.9333	22.4866	23.4453	22.568	22.4927	22.5617	22.2515	22.0275	22.0717	22.0342	21.9689	23.0749	23.3064	22.2676	22.7016	22.4088	22.8601	22.2562	22.7928	22.4445	23.0477	21.9678	22.3508	22.6084	23.4491	22.932	23.0615
406	13081-14-6	100001437	3455404	35159	HMDB00656	N/A	427.095	cysteine-glutathione disulfide	LC/MS Pos Early	4247235	2465	Glutathione Metabolism	Amino Acid	1	7.29923	0.000730799	0.010704	0.406283	24.2907	25.394	25.3946	24.7833	23.5261	24.9705	23.3776	24.0223	24.9119	24.4145	25.0222	23.5167	23.5379	23.1959	24.8127	24.6992	24.3558	24.9214	23.8962	23.1718	24.2001	23.539	24.3584	23.8144	24.6581	22.7364	23.2886	22.0458	23.5185	23.7193	22.6987
3350	1341-23-7	100001310	N/A	33013	HMDB00855	C03150	255.098	nicotinamide riboside	LC/MS Pos Early	439924	2040	Nicotinate and Nicotinamide Metabolism	Cofactors and Vitamins	1	7.24465	0.000765769	0.0107081	0.404473	24.3066	24.504	24.9955	24.2289	24.9425	24.2481	23.9753	23.757	24.4436	23.8251	23.0923	22.9294	22.2952	22.9891	21.9154	25.5201	25.2115	24.2593	23.0717	22.3104	22.3436	21.179	23.747	21.8778	25.1479	22.8104	23.0304	23.9477	25.2834	24.5199	24.2383
3272	961-07-9	348	163230	1411	HMDB00085	C00330	266.089	2'-deoxyguanosine	LC/MS Neg	187790	1751	Purine Metabolism, Guanine containing	Nucleotide	1	7.20679	0.000791063	0.0107081	0.403212	19.416	19.1434	18.3881	19.1565	18.1926	19.8383	19.0238	19.7794	18.5411	18.8268	19.5777	19.1402	17.8067	17.6807	19.0627	19.3247	18.2059	18.5018	18.1777	17.4025	18.1075	18.7671	18.4433	18.5528	18.8488	18.3738	18.9172	17.812	17.5853	18.7531	17.8686
2151	N/A	100006121	N/A	48341	N/A	N/A	305.249	1-dihomo-linolenylglycerol (20:3)	LC/MS Neg	N/A	6400	Monoacylglycerol	Lipid	1	7.20016	0.000795579	0.0107081	0.402991	26.5101	24.5582	24.3382	25.6564	24.3846	25.3346	23.3514	24.9602	26.1162	25.5136	23.0065	23.1777	24.6789	23.9393	23.8476	23.9688	23.3856	23.7505	25.035	24.1277	27.1521	26.2244	26.1033	24.9825	25.5016	23.5863	24.1112	22.3119	22.9614	23.709	23.7562
3349	1094-61-7	1312	13553	22152	HMDB00229	C00455	335.064	nicotinamide ribonucleotide (NMN)	LC/MS Pos Early	14180	766	Nicotinate and Nicotinamide Metabolism	Cofactors and Vitamins	1	6.91532	0.00101806	0.013342	0.393318	17.0384	17.1898	17.0105	17.9743	18.0715	17.1668	18.6585	17.0001	18.0276	17.689	17.5067	18.3329	18.2638	17.4259	18.0167	17.6467	18.1278	18.0737	17.9456	17.2217	17.7086	17.3573	17.3137	17.5162	18.1285	17.9364	18.0448	17.9509	18.4097	18.614	18.6875
1979	N/A	100005805	7826050	46130	N/A	N/A	498.283	1-palmitoyl-GPS (16:0)*	LC/MS Pos Late	9547100	1551	Lysophospholipid	Lipid	1	6.86008	0.00106837	0.0136423	0.391406	19.7375	19.5853	18.7874	19.2659	18.7125	20.7651	18.432	20.0967	18.789	19.6432	19.7077	18.9917	18.8844	18.9203	19.7125	18.9515	18.7505	18.9273	19.2282	18.9968	18.9556	19.1803	19.4297	18.4688	18.7568	18.9644	19.3527	18.4211	18.1661	18.8065	18.3537
2277	N/A	100006295	29368329	48493	HMDB12104	N/A	785.653	sphingomyelin (d18:1/22:1, d18:2/22:0, d16:1/24:1)*	LC/MS Pos Late	N/A	2666	Sphingolipid Metabolism	Lipid	1	6.78114	0.00114489	0.0142539	0.388653	24.1929	24.1273	24.4103	24.4139	24.1698	24.3544	24.2055	24.1915	24.3951	24.3388	24.2685	24.0769	24.3178	24.2454	24.444	24.3461	24.3645	24.4106	24.478	24.4064	24.4252	24.2361	24.377	24.2331	24.3778	24.1085	24.3201	24.5133	24.4662	24.2913	24.5653
3441	154-87-0	522	8715	35670	HMDB01372	C00068	423.03	thiamin diphosphate	LC/MS Neg	1132	1195.1	Thiamine Metabolism	Cofactors and Vitamins	1	6.75292	0.00117363	0.0142553	0.387662	15.0432	16.2661	16.3204	16.7381	16.725	15.9875	15.995	16.6232	16.2394	16.0812	16.1636	16.5354	16.9999	17.1695	16.9254	15.6866	16.6478	16.7897	17.2749	16.4346	16.4424	16.475	16.1552	16.0074	16.7837	16.5637	16.8795	17.5834	16.4569	16.7566	18.1776
2148	124151-74-2	100001435	21403134	34393	HMDB11569	N/A	277.217	1-linolenoylglycerol (18:3)	LC/MS Neg	53480978	6214	Monoacylglycerol	Lipid	1	6.67317	0.00125907	0.0148732	0.384846	28.9808	26.989	26.8653	28.1556	26.5701	28.0616	24.1589	27.5329	28.214	27.7065	25.438	25.6027	27.1375	26.0106	26.0044	26.5955	25.2175	26.1267	27.5195	26.53	28.4875	27.8938	27.986	27.0877	27.0415	25.2468	26.3008	24.6314	24.4592	25.5904	25.9779
2204	104346-53-4	100002990	29788004	46799	HMDB07219	N/A	636.556	oleoyl-linoleoyl-glycerol (18:1/18:2) [2]	LC/MS Pos Late	N/A	3223	Diacylglycerol	Lipid	1	6.65076	0.00128424	0.0148732	0.38405	25.8584	25.3609	24.8252	25.4005	24.6977	24.6153	23.079	25.1962	24.5498	24.778	24.7168	24.9571	24.7347	25.1009	24.8619	24.0994	24.3237	24.502	24.8134	24.8362	24.637	23.5382	24.397	24.2459	24.125	22.9716	24.3706	24.5019	22.9368	24.1631	25.055
331	56-89-3	279	575	56	HMDB00192	C00491	239.017	cystine	LC/MS Polar	67678	3424	Methionine, Cysteine, SAM and Taurine Metabolism	Amino Acid	1	6.60866	0.00133298	0.0150869	0.382549	22.3638	22.8348	23.0727	22.0772	20.8974	22.725	21.484	21.9705	22.3299	23.0508	22.7174	21.9877	20.6881	21.5427	21.9449	22.2114	21.5293	22.6273	21.619	21.1077	21.9149	21.5671	22.8227	21.7115	21.7202	20.8343	19.8118	18.7071	21.8818	21.1318	18.3843
2146	111-03-5	100000924	4446588	21184	HMDB11567	N/A	281.249	1-oleoylglycerol (18:1)	LC/MS Neg	5283468	6650	Monoacylglycerol	Lipid	1	6.554	0.0013992	0.0154845	0.380589	32.6209	31.0325	31.4398	32.0923	31.1613	31.9539	29.5963	31.4124	32.4503	31.7517	29.6343	29.962	31.3333	30.7272	30.6822	31.0496	30.0054	30.4996	31.4412	30.8381	32.775	32.1494	32.1632	31.421	31.6824	30.2287	30.6509	29.1453	29.9212	30.3154	30.4523
3317	71-30-7	881	577	573	HMDB00630	C00380	112.051	cytosine	LC/MS Pos Early	597	2060	Pyrimidine Metabolism, Cytidine containing	Nucleotide	1	6.48026	0.00149411	0.0159273	0.377925	20.2367	20.4045	19.6064	19.9141	19.8342	21.0404	20.7646	20.0146	19.8079	20.0895	20.0796	20.8532	19.7076	19.9198	20.3688	20.6296	20.1547	21.1217	19.7843	19.4697	19.914	19.9185	19.6355	19.7712	19.5249	20.1529	20.6798	19.4796	19.5023	19.7976	19.5835
6	107-43-7	799	24219951173	3141	HMDB00043	C00719	118.086	betaine	LC/MS Pos Early	247	1064	Glycine, Serine and Threonine Metabolism	Amino Acid	1	6.47347	0.00150318	0.0159273	0.377679	28.2367	28.5507	28.0252	28.1603	28.533	28.625	28.6369	28.5018	28.7662	28.4813	28.2245	28.1603	28.4964	28.6388	29.084	28.6185	29.0447	28.159	28.1003	28.3805	28.66	28.4534	28.6664	28.2396	28.9113	28.1145	28.8331	29.0674	29.2179	29.1346	28.9029
3372	146-14-5;84366-81-4	327	559059	2134	HMDB01248	C00016	784.15	flavin adenine dinucleotide (FAD)	LC/MS Neg	643975	2425	Riboflavin Metabolism	Cofactors and Vitamins	1	6.44039	0.00154825	0.016063	0.376476	20.4954	20.4733	20.3409	20.7701	20.5856	19.9101	20.6851	20.5878	20.3259	20.3905	20.3037	20.3432	20.6465	20.5391	20.462	20.674	20.8213	20.5014	20.9289	20.504	20.749	20.3199	20.3196	20.1323	20.3828	20.2425	20.5027	20.8562	20.7579	20.7007	21.0034
3431	55482-27-4;55482-27-4	250	10628548	2137	HMDB01008	C00500	583.255	biliverdin	LC/MS Pos Late	5353439	1016	Hemoglobin and Porphyrin Metabolism	Cofactors and Vitamins	1	6.33945	0.00169478	0.017185	0.372775	19.4568	19.7508	19.5193	20.1452	19.2413	19.6136	20.3459	19.5769	19.4498	19.1396	19.4944	18.7255	19.4422	19.2671	19.6625	19.8324	19.8798	19.7178	18.7063	18.454	18.8359	19.4463	18.7752	19.0566	19.3199	19.2002	19.0993	19.6371	18.9302	19.9204	19.828
320	454-29-5	311	757	15128	HMDB00742	C00155	136.043	homocysteine	LC/MS Pos Early	778	2155	Methionine, Cysteine, SAM and Taurine Metabolism	Amino Acid	1	6.31519	0.00173214	0.017185	0.371879	19.019	18.4946	19.0421	20.065	18.6174	17.8949	19.0821	19.4416	18.7236	20.0733	20.1187	20.4036	20.7534	19.8508	18.7254	17.8379	18.7454	19.5619	21.2966	21.205	19.806	21.1631	19.7495	21.082	18.5612	20.7019	19.826	20.172	20.2941	19.6902	20.3988
897	N/A	100002179	N/A	37288	N/A	C00199	229.012	ribulose/xylulose 5-phosphate	LC/MS Polar	N/A	3888	Pentose Phosphate Pathway	Carbohydrate	1	6.29751	0.00175991	0.017185	0.371224	21.0281	20.56	19.4501	20.3509	20.7295	21.2117	20.155	19.6613	20.0754	20.48	20.0537	21.0236	21.0385	20.3556	19.2394	20.5063	20.3134	20.6811	19.1378	20.2031	19.9785	21.3818	21.2428	21.0179	19.4823	21.3871	20.1697	20.262	19.4568	19.9756	18.5327
3218	60-92-4	207	268	2831	HMDB00058	C00575	328.045	adenosine 3',5'-cyclic monophosphate (cAMP)	LC/MS Neg	6076	1952.2	Purine Metabolism, Adenine containing	Nucleotide	1	6.24355	0.00184763	0.0176946	0.369218	18.77	19.5531	18.4858	19.2405	17.6579	18.8327	19.3274	18.1359	18.1929	17.0067	18.8608	17.2957	15.9898	16.5719	16.608	16.4008	18.4536	19.1363	18.8876	19.742	20.3613	19.1813	18.8392	19.1168	19.8889	17.8339	17.7035	17.2322	18.9554	18.5284	19.1676
2153	N/A	100009403	24765798	53220	HMDB11580	N/A	301.217	1-eicosapentaenoylglycerol (20:5)*	LC/MS Neg	N/A	5988	Monoacylglycerol	Lipid	1	6.21122	0.0019024	0.0178754	0.368009	26.662	25.017	24.9946	26.0388	24.5798	26.2451	23.3483	25.5671	26.1988	26.0978	23.486	23.1574	25.2035	23.9362	23.581	24.8482	23.4043	24.1054	25.7139	24.3318	27.2744	26.7206	26.4831	26.1812	25.1878	24.366	24.3596	22.8068	23.1594	23.954	24.2001
3224	5142-22-3	54	71157	1527	HMDB11599	C02216	150.077	1-methyladenine	LC/MS Pos Early	78821	2133	Purine Metabolism, Adenine containing	Nucleotide	1	6.1505	0.00200995	0.0185362	0.365728	23.2567	23.2617	23.0929	23.4851	23.3079	23.216	23.6366	22.9108	23.1265	23.3098	22.9318	23.1552	22.9763	22.7826	23.1588	23.1678	23.2008	23.0634	23.0672	22.6045	23.1308	23.1491	22.3171	22.5184	23.5417	22.5749	22.7099	23.1105	23.8107	23.2465	23.1806
1387	N/A	100009331	N/A	53260	N/A	N/A	368.352	oleoylcholine	LC/MS Pos Late	N/A	1449	Fatty Acid Metabolism (Acyl Choline)	Lipid	1	6.11825	0.00206967	0.0187399	0.364509	17.4232	17.3765	17.37	18.1807	18.511	16.0801	16.5136	18.4032	17.5038	17.3856	17.3331	17.5526	18.49	17.5686	16.62	18.5006	17.4986	16.1765	18.4805	17.6907	18.2962	18.2883	17.2289	16.9425	17.565	17.7109	17.4267	18.8085	18.12	19.1661	19.949
2147	2277-28-3	100001040	4446589	27447	N/A	N/A	279.233	1-linoleoylglycerol (18:2)	LC/MS Neg	5283469	6477	Monoacylglycerol	Lipid	1	6.08113	0.00214073	0.0189349	0.3631	30.925	28.8564	28.6746	30.0501	28.4862	29.9591	26.6915	29.2169	30.1279	29.542	27.2449	27.3567	28.9786	28.0758	28.1796	28.3833	27.6469	28.1443	29.1318	28.3671	30.4312	29.939	29.8663	28.7315	29.1358	27.173	28.1154	26.533	26.6729	27.7864	27.9468
337	107-35-7	512	1091	2125	HMDB00251	C00245	124.007	taurine	LC/MS Neg	1123	690	Methionine, Cysteine, SAM and Taurine Metabolism	Amino Acid	1	6.05249	0.00219733	0.0189349	0.362009	28.4148	28.1901	28.4404	28.5044	28.3062	28.3356	28.671	28.4201	28.479	28.4872	28.321	28.397	28.3984	28.4692	28.5401	28.5905	28.4876	28.5338	28.4579	28.4633	28.7252	28.6026	28.6598	28.6007	28.399	28.4717	28.5713	28.674	28.6625	28.5542	28.5905
2184	N/A	100010917	N/A	54942	HMDB07102	C13861	612.556	palmitoyl-oleoyl-glycerol (16:0/18:1) [2]*	LC/MS Pos Late	N/A	3695	Diacylglycerol	Lipid	1	6.04854	0.00220526	0.0189349	0.361858	21.0154	20.6499	20.4825	20.7431	20.0706	19.9415	18.5728	20.7076	20.1443	20.5179	20.7382	20.267	20.1835	20.6952	20.4049	19.1237	19.5499	20.2588	20.5098	20.7378	20.7908	19.0256	20.0318	20.0928	19.6273	18.0127	19.4999	19.9844	17.6427	19.3667	20.7016
2186	N/A	100009055	N/A	52634	HMDB07103	N/A	610.541	palmitoyl-linoleoyl-glycerol (16:0/18:2) [2]*	LC/MS Pos Late	N/A	3197	Diacylglycerol	Lipid	1	6.02602	0.00225104	0.0190003	0.360998	21.8721	21.3343	21.399	21.4813	20.6164	21.0771	19.4193	21.7322	21.1763	21.2369	20.2157	20.8793	21.0132	21.7625	21.9916	20.5131	20.2007	20.8752	21.2228	21.446	21.7822	20.3083	21.0367	20.7966	20.4015	19.7177	20.8099	20.733	19.4853	20.3856	21.3978
3405	N/A	100008998	N/A	52473	N/A	N/A	416.364	gamma-tocopherol/beta-tocopherol	LC/MS Pos Late	N/A	2384	Tocopherol Metabolism	Cofactors and Vitamins	1	5.93609	0.00244414	0.0198557	0.357537	25.5814	25.3777	24.6582	25.6839	24.3943	24.9676	25.5911	25.9628	24.7676	25.5474	25.058	24.4184	24.9634	24.2334	24.3746	23.7077	25.024	24.8149	25.69	24.9849	25.087	24.9119	24.6525	24.704	25.3073	24.4615	25.0843	24.1339	23.775	24.6628	24.3799
2206	N/A	100010944	N/A	54970	HMDB07220	N/A	634.541	oleoyl-linolenoyl-glycerol (18:1/18:3) [2]*	LC/MS Pos Late	N/A	2819	Diacylglycerol	Lipid	1	5.92966	0.00245862	0.0198557	0.357287	24.6834	24.0007	23.4923	24.1767	22.9164	22.8501	21.3246	24.0066	22.5494	23.4193	23.7402	23.6486	22.9577	22.6268	23.1375	22.6199	22.8823	23.1206	23.4471	23.7806	23.1962	21.7937	22.4626	22.6348	22.5676	21.1629	22.9918	22.9185	20.4828	22.3503	23.6015
2142	542-44-9	100000827	14201	21127	HMDB31074	N/A	255.233	1-palmitoylglycerol (16:0)	LC/MS Neg	14900	6550	Monoacylglycerol	Lipid	1	5.92375	0.00247199	0.0198557	0.357058	29.3558	28.1333	27.564	28.5839	27.5146	28.8243	25.8351	27.8723	28.5442	27.8573	25.6473	25.9372	27.3436	26.8697	27.2333	27.2636	26.8038	26.7884	27.5921	27.2904	28.8313	28.2278	28.2511	26.947	28.3276	26.1158	26.9704	25.5249	25.613	26.6302	26.982
1	56-40-6	340	730	58	HMDB00123	C00037	76.0393	glycine	LC/MS Pos Early	750	1375	Glycine, Serine and Threonine Metabolism	Amino Acid	1	5.86438	0.00261066	0.0206366	0.35475	27.4979	27.5067	27.3688	27.5569	27.3569	27.3823	27.4199	27.179	27.3817	27.6525	27.2955	27.0413	27.3875	27.4872	27.4247	27.5453	27.5148	27.1889	27.5057	27.5511	27.453	27.3347	27.432	27.3824	27.7097	27.2655	27.5867	27.6368	27.7998	27.5565	27.4722
3292	1463-10-1	100001446	393058	35136	HMDB00884	N/A	257.078	5-methyluridine (ribothymidine)	LC/MS Neg	445408	1778.1	Pyrimidine Metabolism, Uracil containing	Nucleotide	1	5.81996	0.00271979	0.0211633	0.353011	17.0894	16.9899	16.6697	17.115	17.1212	17.1648	17.6761	17.3357	16.7472	16.6086	16.8915	17.2034	16.3337	16.8192	17.2131	16.9488	16.7011	16.9446	16.9518	15.5396	17.1023	16.851	15.8229	15.5643	17.9549	16.1723	16.446	17.2589	17.4574	17.2788	17.6333
683	721-90-4	100003588	88678	41370	HMDB28995	N/A	221.093	phenylalanylglycine	LC/MS Neg	98207	2462	Dipeptide	Peptide	1	5.75013	0.00290119	0.0222276	0.350259	18.0951	17.0447	16.4015	17.1596	17.1672	16.5713	16.6618	17.2572	16.7052	18.4987	18.2159	17.8415	16.2672	15.2945	16.4155	16.4344	15.9853	16.7679	16.3767	15.4966	16.885	16.2888	16.722	16.3517	16.3421	16.0476	17.4928	15.6916	15.6841	16.7832	15.1682
3574	675-20-7	100004295	12144	43400	HMDB11749	N/A	100.076	2-piperidinone	LC/MS Pos Early	12665	1675	Food Component/Plant	Xenobiotics	1	5.61682	0.00328396	0.0247789	0.34494	23.1604	23.0508	22.8581	23.1791	22.7425	22.7874	23.6164	23.0096	22.8223	23.1989	22.8709	22.6544	23.0459	22.8514	22.7602	22.7977	23.2005	23.0681	23.0248	22.8225	23.0808	23.1677	23.3072	22.6677	23.1896	23.3267	22.9831	23.4644	23.5136	23.0669	22.7498
2203	106292-55-1	100002989	23975985	46798	HMDB07219	N/A	636.556	oleoyl-linoleoyl-glycerol (18:1/18:2) [1]	LC/MS Pos Late	N/A	3115	Diacylglycerol	Lipid	1	5.58885	0.00337084	0.0250549	0.343813	22.2827	21.3028	20.9331	21.8168	21.4042	20.1726	18.0725	21.271	20.0494	20.6174	20.7475	20.6483	20.7025	21.2709	21.1365	19.97	19.9259	19.8538	21.1312	21.1781	20.9208	18.8745	18.8245	19.7328	19.9869	17.8719	20.1903	19.3582	18.4274	20.0588	21.0253
1078	94249-01-1	1211	181	15488	HMDB01494	C00227	138.98	acetylphosphate	LC/MS Polar	186	4013.9	Oxidative Phosphorylation	Energy	1	5.54672	0.00350634	0.0256788	0.342107	23.0909	22.9942	22.8507	22.9331	22.9884	22.6445	22.8398	22.8518	23.2981	22.8044	22.4606	22.5037	23.1603	23.055	22.806	23.5029	23.1088	23.3913	22.8948	22.4513	23.0962	22.9185	23.1146	23.6579	22.7334	23.4393	22.8228	22.9407	21.6482	23.0822	22.4166
3454	58052-48-5	568	1023	2150	HMDB01431	C00534	169.097	pyridoxamine	LC/MS Pos Early	1052	2975	Vitamin B6 Metabolism	Cofactors and Vitamins	1	5.42162	0.0039436	0.0283549	0.336992	21.1581	20.8157	20.9356	21.0305	21.1933	20.3062	21.1731	20.989	21.0856	21.2742	20.9876	21.1759	21.2354	20.9074	21.2274	21.0603	21.0874	20.9048	21.3457	20.9817	21.9687	20.9684	20.8309	21.3202	20.58	21.0645	21.2303	21.3383	21.6477	21.3682	21.5248
2158	N/A	100008953	N/A	52432	HMDB11565	N/A	253.217	2-palmitoleoylglycerol (16:1)*	LC/MS Neg	N/A	6016	Monoacylglycerol	Lipid	1	5.41038	0.00398563	0.0283549	0.336528	28.4281	26.4035	26.291	27.5747	26.1826	28.0365	24.8134	27.0084	28.2504	27.5453	25.0731	25.1452	26.6783	25.567	25.645	26.4254	25.3036	25.805	27.0302	25.8399	28.4865	28.2872	28.3624	27.0154	26.8905	25.8286	26.091	24.45	24.4335	25.806	25.9045
1635	63-89-8	100000657	398235	19130	HMDB00564	D03585	734.569	1,2-dipalmitoyl-GPC (16:0/16:0)	LC/MS Pos Late	452110	2365	Phosphatidylcholine (PC)	Lipid	1	5.33251	0.00429001	0.0300905	0.333299	23.1196	22.9382	23.048	23.3491	23.2985	23.3911	23.2464	23.6263	23.4306	23.2469	23.1767	23.3653	23.0846	22.8365	23.5537	22.8618	23.2602	22.8356	23.038	22.8616	22.9206	23.2697	23.0709	22.5655	23.1171	22.9975	22.8516	22.7495	22.8004	22.9556	23.2382
3307	56-41-7;107-95-9	244	234	55	HMDB00056	C00099	90.055	beta-alanine	LC/MS Pos Early	239	1905	Pyrimidine Metabolism, Uracil containing	Nucleotide	1	5.29502	0.00444523	0.0307462	0.331733	27.1017	27.3559	27.0611	27.4323	27.53	27.1453	26.9717	26.8259	27.0859	26.8681	26.9863	27.1319	26.9214	26.9232	27.1367	27.4049	27.5005	27.0178	27.1211	26.9819	26.9401	26.795	26.8503	26.4517	27.373	26.7885	27.1855	27.1745	27.5755	27.5026	27.158
430	2566-39-4	1268	133115	18369	HMDB11171	N/A	261.144	gamma-glutamylleucine	LC/MS Pos Early	151023	2991	Gamma-glutamyl Amino Acid	Peptide	1	5.26736	0.00456351	0.0311319	0.330573	19.0243	19.7845	19.4475	19.9681	19.5922	19.6406	19.5319	19.1722	20.0328	20.0053	19.3508	19.5183	19.2692	19.0993	19.7691	19.46	19.7459	19.3677	19.2956	19.3948	19.797	19.9807	19.575	19.5112	20.0972	19.6253	19.5485	19.7412	19.7822	19.8595	20.1265
1762	26662-94-2	1526	4446615	19263	HMDB05320	N/A	718.538	1-palmitoyl-2-oleoyl-GPE (16:0/18:1)	LC/MS Pos Late	5283496	2509	Phosphatidylethanolamine (PE)	Lipid	1	5.23719	0.00469634	0.0316008	0.329303	21.7651	21.9194	21.9651	22.1742	21.8128	22.1305	22.5608	22.1279	21.9611	21.817	22.0663	21.7583	21.9724	21.9713	22.0207	21.9136	22.6088	22.0502	22.1047	21.6738	22.4928	22.1648	22.5078	22.5131	22.2782	22.0937	21.9375	22.4099	22.5077	21.9814	22.3565
17	17093-74-2	100001274	3841173	33939	N/A	N/A	160.062	N-acetylthreonine	LC/MS Neg	152204	821.6	Glycine, Serine and Threonine Metabolism	Amino Acid	1	5.22324	0.00475915	0.0316008	0.328714	18.785	18.9084	18.4535	19.0279	18.7544	18.2764	19.1926	19.2616	18.8935	19.4195	18.9445	19.0046	18.5398	18.8281	18.7749	18.3353	18.8712	18.9113	19.3658	19.0815	19.1215	19.3501	19.0054	19.1946	19.2731	19.0082	18.8833	18.3392	18.4934	18.5924	18.8392
2160	3443-84-3	100000943	4478086	21232	HMDB11537	N/A	281.249	2-oleoylglycerol (18:1)	LC/MS Neg	5319879	6500	Monoacylglycerol	Lipid	1	5.19794	0.0048753	0.031946	0.327644	31.8649	30.2692	30.4528	31.3043	30.3402	31.5322	29.3712	30.6435	32.0327	31.2601	28.9411	29.2319	30.4372	29.7442	29.7374	30.5222	29.7382	29.9075	30.74	29.7447	32.1858	31.967	32.0622	30.9029	31.1429	30.1517	30.1736	28.5521	29.2081	29.8603	29.9376
871	103213-47-4	1232	19969987	12021	HMDB00124	C05345	259.022	fructose-6-phosphate	LC/MS Polar	69507	4261	Glycolysis, Gluconeogenesis, and Pyruvate Metabolism	Carbohydrate	1	5.18383	0.00494141	0.0319588	0.327045	21.2614	20.7516	20.8262	21.3616	20.7702	20.4491	20.3867	20.1629	21.0502	20.9102	20.951	20.2487	20.9152	21.2033	21.2674	21.435	20.6988	21.008	21.6375	21.4978	21.9348	21.6198	21.1211	22.084	21.1622	22.3808	21.7858	22.5859	20.7722	21.6036	21.3611
2139	75685-84-6	100001618	71382	35625	HMDB11561	C01885	227.202	1-myristoylglycerol (14:0)	LC/MS Neg	79050	6353.3	Monoacylglycerol	Lipid	1	5.13548	0.00517511	0.0330411	0.324986	27.7618	25.8938	25.5742	26.8877	25.4158	27.2682	23.6559	26.0088	26.8364	26.3103	24.1815	24.4047	25.8435	25.0391	25.3817	25.4355	24.3236	24.8771	26.1186	25.4972	27.2986	26.7645	26.6126	25.71	25.9686	24.0076	25.1178	23.5996	23.5872	24.7672	24.971
1021	3616-42-0	290	8013767	580	HMDB01254	C00352	258.038	glucosamine-6-phosphate	LC/MS Polar	439217	4521.5	Aminosugar Metabolism	Carbohydrate	1	5.1072	0.00531721	0.0335186	0.323776	15.9204	16.9036	16.1733	17.1583	17.1028	16.3417	17.1749	17.0266	16.784	16.5201	17.3125	17.0013	17.4825	17.7513	16.6269	16.0812	16.5958	16.5123	17.726	17.4856	17.5613	16.5707	17.535	18.3861	16.8498	18.0754	17.4007	18.4385	17.0374	18.032	16.8629
2189	N/A	100009054	N/A	52631	N/A	N/A	610.541	palmitoleoyl-oleoyl-glycerol (16:1/18:1) [2]*	LC/MS Pos Late	N/A	3154	Diacylglycerol	Lipid	1	5.04536	0.00564239	0.0346865	0.321115	23.55	22.8487	21.0209	22.0967	21.4028	20.4746	18.8593	21.3516	20.7334	21.3154	20.932	21.4516	22.1077	21.174	21.3148	20.4775	20.0573	21.193	21.0539	21.034	20.7092	19.5893	21.0478	20.6049	20.1478	18.6316	20.7583	21.1102	19.4246	20.1669	21.5594
1601	1071-23-4	1026	990	1600	HMDB00224	C00346	140.012	phosphoethanolamine	LC/MS Neg	1015	638	Phospholipid Metabolism	Lipid	1	5.03849	0.00567983	0.0346865	0.320817	21.6119	21.592	21.573	22.0163	21.7673	21.9312	21.9315	22.1456	21.8778	21.4714	21.5169	21.1244	21.4163	21.3875	21.706	21.6188	21.7777	21.7084	21.7168	21.6187	22.0693	21.9714	21.5971	21.4878	21.8393	21.671	21.4214	21.5658	21.8164	21.8002	22.0882
2415	83-46-5	100001033	192962	27414	HMDB00852	C01753	397.383	beta-sitosterol	LC/MS Pos Late	222284	3054	Sterol	Lipid	1	5.03272	0.00571143	0.0346865	0.320568	17.8589	17.4491	17.852	17.6214	17.1721	18.2861	18.3737	18.1328	17.4447	18.8526	17.2039	18.2904	17.9393	18.1944	18.334	18.1276	18.2735	16.8224	18.2936	17.0312	17.1042	16.8321	16.9056	16.5448	17.6782	17.6435	16.9954	17.947	18.249	17.6975	19.2297
3217	130-49-4	100001694	N/A	36815	HMDB11617	C00946	346.056	adenosine 2'-monophosphate (2'-AMP)	LC/MS Neg	94136	1497.7	Purine Metabolism, Adenine containing	Nucleotide	1	4.97846	0.00601799	0.036108	0.318212	23.5788	23.0943	23.3454	23.2921	23.346	23.6256	23.3251	23.9201	22.9702	23.0094	23.4959	23.3089	23.1912	23.1572	23.4205	23.5866	22.9586	22.9484	23.1446	22.877	23.0422	23.4225	22.7788	22.9441	22.9388	23.1237	22.7681	23.1482	23.0196	23.3241	23.2238
3285	35170-0-7;35170-03-7	106	91753	39764	N/A	C01368	323.029	uridine 3'-monophosphate (3'-UMP)	LC/MS Neg	101543	750	Pyrimidine Metabolism, Uracil containing	Nucleotide	1	4.96319	0.00610736	0.0362061	0.317546	22.3145	21.6953	21.3534	22.1692	21.907	22.4671	21.9785	22.1842	21.2721	21.8716	22.2375	22.2324	21.1151	21.0291	21.4755	22.3971	21.0531	21.3374	21.5215	21.2123	21.332	22.3817	21.137	21.3537	21.1421	20.9416	21.6728	20.4207	21.252	21.8168	20.0105
92	13204-98-3	100000054	1002	15685	HMDB00450	C16741	163.108	5-hydroxylysine	LC/MS Pos Early	1029	2790	Lysine Metabolism	Amino Acid	1	4.95099	0.00617975	0.0362061	0.317013	18.5251	18.2218	17.9627	18.5761	18.1659	18.6894	18.1769	18.5025	18.2316	18.8821	17.7605	18.232	18.2179	18.0745	18.2967	18.1639	18.6339	17.9295	17.6612	17.6998	17.8201	18.1456	17.6403	17.5467	18.1944	17.7433	18.0883	17.6143	18.2754	18.5851	18.8368
1154	24880-40-8	100000582	9897310	19387	HMDB02177	N/A	303.233	omega-3 arachidonate (20:4n3)	LC/MS Neg	11722594	5510	Polyunsaturated Fatty Acid (n3 and n6)	Lipid	1	4.93768	0.0062598	0.0362486	0.31643	30.6286	29.7894	29.5313	30.3768	29.497	30.3044	28.3089	29.9925	30.1693	29.5628	27.8243	27.8645	29.2685	28.6961	29.4131	29.6741	29.102	29.0579	29.656	29.3265	30.0367	29.7553	29.6434	28.9917	30.2268	28.2532	29.3259	27.9918	28.6644	28.5056	29.2113
2280	N/A	100008957	N/A	52437	N/A	N/A	811.669	sphingomyelin (d18:2/24:1, d18:1/24:2)*	LC/MS Pos Late	N/A	2635	Sphingolipid Metabolism	Lipid	1	4.91435	0.00640274	0.0364561	0.315406	23.224	23.0394	23.4845	23.2907	23.3448	23.2458	23.6506	23.3777	23.4574	23.5419	23.4892	23.2129	23.4894	23.5361	23.6692	23.2774	23.542	23.5155	23.7341	23.7186	23.7862	23.4775	23.4535	23.6239	23.5406	23.3407	23.459	23.271	23.2728	23.41	23.4714
3290	1445-07-4	821	21403010	33442	HMDB00767	C02067	245.077	pseudouridine	LC/MS Pos Early	15047	800	Pyrimidine Metabolism, Uracil containing	Nucleotide	1	4.89579	0.0065189	0.0364561	0.31459	18.4817	18.5057	18.5282	18.531	17.9352	18.2611	18.8285	18.2512	18.3344	18.4228	17.8596	18.4842	18.1128	18.4116	18.7141	18.2656	18.7162	18.2369	18.334	18.5148	18.5578	18.0579	17.3606	17.5511	18.564	17.8281	18.2438	18.6079	18.9598	18.4818	18.675
2161	3443-82-1	100000987	4517636	32506	HMDB11538	N/A	279.233	2-linoleoylglycerol (18:2)	LC/MS Neg	5365676	6250	Monoacylglycerol	Lipid	1	4.89032	0.00655359	0.0364561	0.314349	29.8259	27.982	27.7336	29.0307	27.6734	29.3375	26.3213	28.4251	29.5033	28.9115	26.4862	26.5862	28.0354	27.0247	27.2336	27.984	27.1746	27.4296	28.1674	27.2932	29.4465	29.4397	29.5138	28.1467	28.2983	27.251	27.5967	26.0918	26.0423	27.3894	27.2819
1107	544-64-9	100001198	4444564	32418	HMDB02000	C08322	225.186	myristoleate (14:1n5)	LC/MS Neg	5281119	5346.9	Long Chain Fatty Acid	Lipid	1	4.88485	0.00658845	0.0364561	0.314107	26.2606	25.4242	25.4359	25.9632	25.3335	25.3592	24.8566	25.4602	25.8241	25.2254	25.1452	24.6828	25.1944	25.1381	24.8723	24.7184	24.5938	25.1571	25.4561	25.6466	26.5626	25.5818	25.6452	25.2279	25.9814	24.5431	25.0783	24.6693	25.0192	24.9723	25.3585
2170	N/A	100010940	N/A	54966	N/A	N/A	608.525	diacylglycerol (16:1/18:2 [2], 16:0/18:3 [1])*	LC/MS Pos Late	N/A	2733	Diacylglycerol	Lipid	1	4.87292	0.00666513	0.0364751	0.313581	22.7181	21.9493	21.2761	22.0511	21.4349	20.8301	19.0997	21.4914	20.8226	21.0633	21.3757	21.1449	21.1314	21.5215	21.0392	20.2684	20.3527	20.9424	21.2004	21.6757	21.5713	19.9626	20.7094	20.6706	20.4052	19.2992	20.8904	21.1766	18.4	20.312	21.563
2152	35474-99-8	100001433	4445452	34397	HMDB11549	C13857	303.233	1-arachidonylglycerol (20:4)	LC/MS Neg	5282281	6250	Monoacylglycerol	Lipid	1	4.85671	0.00677083	0.0366508	0.312864	25.3354	23.4206	23.7468	24.6192	23.5529	24.9723	22.696	24.2358	25.3012	24.9786	22.3211	22.2497	23.8244	22.6181	23.027	23.7789	22.7332	22.9069	24.1203	23.3314	26.0012	25.9132	25.3295	24.8688	24.0575	23.4476	23.3451	21.5227	22.6399	23.3897	22.9734
3457	65-22-5	491	1021	1651	HMDB01545	C00250	168.066	pyridoxal	LC/MS Pos Early	1050	2343	Vitamin B6 Metabolism	Cofactors and Vitamins	1	4.79206	0.00721042	0.0386106	0.30999	23.2394	22.8408	23.0682	23.1756	23.3667	22.5914	23.3647	22.9277	23.1833	23.0208	22.978	23.1526	23.4083	22.9397	23.4519	23.469	23.4411	22.9482	23.3269	22.8503	23.4476	23.1859	23.0889	23.1223	23.17	23.0952	23.214	23.5945	23.3536	23.6036	23.3928
82	673-49-4	100006123	62805	48679	HMDB13253	C05135	154.097	N-acetylhistamine	LC/MS Pos Early	69602	2287	Histidine Metabolism	Amino Acid	1	4.75267	0.00749288	0.0396963	0.308228	20.0109	19.9498	19.3506	20.52	19.8552	21.1713	21.4996	20.0575	19.8823	22.4557	20.1838	19.5426	19.424	20.9071	19.3956	21.0298	20.6534	20.4678	20.3393	19.2451	20.8593	19.6627	19.9695	20.256	20.2085	19.7051	20.1608	19.3555	19.3879	19.417	19.0976
2163	N/A	100009404	9835555	53221	HMDB11550	N/A	301.217	2-eicosapentaenoylglycerol (20:5)*	LC/MS Neg	11660820	5943	Monoacylglycerol	Lipid	1	4.72704	0.00768294	0.0402748	0.307076	25.0735	23.514	23.1362	24.279	23.0846	25.0465	22.3361	23.9432	24.9848	24.8511	21.7536	21.7208	23.4555	22.3996	21.9384	23.3435	22.6169	22.8951	24.0479	22.6583	25.8051	25.814	25.3271	24.9874	23.8242	23.3719	23.2514	21.402	21.9561	22.736	22.9274
1386	N/A	100009233	133731	52944	N/A	N/A	342.337	palmitoylcholine	LC/MS Pos Late	151731	1482	Fatty Acid Metabolism (Acyl Choline)	Lipid	1	4.65193	0.00826975	0.0428993	0.303679	17.2867	16.8234	16.359	16.8747	17.3683	16.2956	16.5435	17.6742	16.9435	16.9273	17.2208	16.9815	17.1641	17.1843	16.9943	17.8684	16.9964	16.8387	17.1368	17.6846	17.4969	18.0257	17.127	17.08	17.039	17.6553	17.0901	17.6268	17.3705	17.7675	18.6834
924	N/A	100006430	N/A	48885	N/A	C01904	151.061	arabitol/xylitol	LC/MS Polar	6912	1932.4	Pentose Metabolism	Carbohydrate	1	4.64125	0.00835698	0.0429049	0.303193	17.6416	18.4706	17.3955	17.4786	17.6328	18.0546	17.8031	17.612	17.8095	18.3732	17.6716	18.7971	17.9867	17.8014	16.7937	18.148	18.2025	17.854	17.577	17.3572	17.1765	17.8475	18.2613	17.7904	17.0244	18.4868	17.5133	17.183	17.6767	17.4295	16.8325
2360	N/A	100015752	N/A	57444	N/A	N/A	826.677	glycosyl-N-(2-hydroxynervonoyl)-sphingosine (d18:1/24:1(2OH))*	LC/MS Pos Late	N/A	3839	Ceramides	Lipid	1	4.5787	0.00888752	0.0450441	0.300334	24.2635	24.5721	24.9918	24.4161	24.3495	24.1187	26.2988	24.6954	25.308	24.9178	24.4393	24.1634	24.6452	24.5664	24.7732	24.7737	25.3549	24.8785	24.8146	24.5885	25.4428	24.8769	25.136	24.943	24.6824	24.7672	24.3209	25.4602	25.6186	25.1987	24.9596
868	103192-55-8	291	19952394	31260	HMDB01401	C00668	259.022	glucose 6-phosphate	LC/MS Polar	5958	4537	Glycolysis, Gluconeogenesis, and Pyruvate Metabolism	Carbohydrate	1	4.56953	0.00896824	0.0450441	0.299913	22.1788	21.7182	22.1369	22.5026	21.6326	20.6813	21.9666	21.5397	21.9692	21.9875	21.7353	20.6184	22.7245	22.8094	22.1748	22.1764	22.0797	22.0261	23.0812	22.2752	23.1638	22.4624	22.8766	23.2569	22.2408	23.0778	22.6892	23.6675	22.1756	23.165	22.5378
426	10148-81-9	1140	133013	2730	HMDB11738	C05283	276.119	gamma-glutamylglutamine	LC/MS Pos Early	150914	1430	Gamma-glutamyl Amino Acid	Peptide	1	4.56089	0.009045	0.0450441	0.299515	18.9148	18.5453	18.1612	18.9168	18.5385	17.0164	17.1144	18.8171	17.7904	18.8181	18.174	17.5883	17.8233	18.6814	17.8757	16.8076	18.2125	17.3822	19.3615	18.3422	19.1499	18.463	18.2979	18.5902	18.3314	17.3439	17.7754	19.6801	18.7102	19.05	19.6514
3314	84-52-6	105	225079	2959	N/A	C05822	324.059	cytidine 3'-monophosphate (3'-CMP)	LC/MS Pos Early	66535	920	Pyrimidine Metabolism, Cytidine containing	Nucleotide	1	4.5393	0.00923988	0.045559	0.298521	22.0064	21.5974	21.196	21.6681	21.2392	23.5046	21.7827	23.3593	20.858	21.7836	21.9635	22.1273	20.677	20.7121	21.027	22.4351	20.906	20.9834	20.9268	20.9701	21.0432	22.1909	20.6487	21.3388	20.8967	20.6074	21.3022	20.1231	21.1468	21.459	20.6591
107	660-88-8	100000454	135	18319	HMDB03355	C00431	118.086	5-aminovalerate	LC/MS Pos Early	138	2220	Lysine Metabolism	Amino Acid	1	4.43565	0.0102388	0.0499893	0.293707	27.222	27.5693	27.2845	27.5554	27.2328	27.9623	26.9634	27.3615	27.3046	26.7741	27.3223	27.3358	27.2404	26.9794	28.0186	27.8685	27.4826	26.9578	26.8546	26.345	26.8551	26.9314	26.9295	26.5387	27.3444	26.4212	27.2062	27.43	26.7022	27.4283	26.6651
2344	24696-26-2	1518	4446677	44877	HMDB04949	N/A	538.519	N-palmitoyl-sphingosine (d18:1/16:0)	LC/MS Pos Late	5283564	2893	Ceramides	Lipid	1	4.40839	0.01052	0.0508636	0.29243	23.7075	23.7813	23.5205	24.0683	23.5312	23.9711	24.5669	24.2947	23.6123	24.1675	23.6757	23.6438	24.1495	23.257	23.1745	23.3413	24.2847	23.2951	24.4912	23.5023	24.3318	23.6677	23.8044	23.1915	23.9667	23.3149	23.7069	23.8807	24.0038	23.9502	24.2675
363	1572591	100000285	388369	32984	HMDB03357	C00437	175.108	N-alpha-acetylornithine	LC/MS Pos Early	439232	2000	Urea cycle; Arginine and Proline Metabolism	Amino Acid	1	4.39792	0.0106302	0.0509023	0.291938	16.5748	16.9801	17.0603	17.3534	16.6665	17.1319	17.3401	17.2223	17.134	18.0021	16.6496	16.6698	16.8456	16.7902	16.8405	16.5115	16.7217	16.8919	17.2059	16.4121	17.363	16.8266	16.7873	16.5903	16.6425	16.9788	16.7618	16.5587	16.2236	16.9331	16.391
48	1499-55-4	100001103	66546	33487	HMDB61715	N/A	162.076	glutamate, gamma-methyl ester	LC/MS Pos Early	68662	2170	Glutamate Metabolism	Amino Acid	1	4.33069	0.011367	0.0539122	0.288764	23.7934	23.4378	23.6084	23.5558	23.7814	23.4602	23.5572	23.4284	23.7568	24.3215	24.066	24.1822	24.0766	23.5792	23.648	23.347	23.0273	23.6631	23.7591	24.0551	23.9093	24.1966	24.4627	24.4376	23.6432	23.7958	23.9354	23.452	23.9088	23.9138	23.4237
359	155-84-0	100001266	60752	33953	HMDB04620	C02562	217.13	N-acetylarginine	LC/MS Pos Early	67427	2245	Urea cycle; Arginine and Proline Metabolism	Amino Acid	1	4.30817	0.0116257	0.0544669	0.287694	17.0238	16.839	16.0097	17.779	16.9915	17.5014	17.9282	16.9071	17.2043	16.9635	16.1256	15.6469	16.7782	16.4508	15.9182	16.0403	15.937	16.175	16.6651	16.6543	17.4984	16.717	17.17	17.1486	16.8091	16.0269	16.1013	16.1219	18.1259	16.622	16.5692
980	70442-25-0;104872-94-8	294	19969422	1469	HMDB01078	C00275	259.022	mannose-6-phosphate	LC/MS Polar	439198	4510	Fructose, Mannose and Galactose Metabolism	Carbohydrate	1	4.30157	0.0117027	0.0544669	0.28738	19.7222	19.1242	19.7988	20.0384	19.1542	18.5153	19.1213	18.7654	19.7502	19.7346	19.5995	18.5227	20.848	20.9141	19.9553	20.0045	20.286	19.657	20.8458	20.3677	20.5203	20.0509	20.5927	21.3408	19.7907	20.8519	20.3132	21.3416	20.0688	20.9235	20.1312
2156	27214-38-6	100001408	121585	34383	HMDB11530	N/A	227.202	2-myristoylglycerol (14:0)	LC/MS Neg	137938	6230	Monoacylglycerol	Lipid	1	4.26456	0.0121446	0.0559999	0.285613	26.5546	25.0348	24.3588	25.8273	24.3168	26.6793	23.1532	25.1331	26.009	25.6571	22.8587	23.1772	24.924	23.7694	24.0719	24.6308	23.9689	24.2862	25.1792	24.4229	26.4967	26.3834	26.279	25.0552	25.2019	23.5948	24.599	22.754	22.8646	23.767	24.2223
1352	N/A	100006614	28540385	52988	HMDB61677	N/A	290.16	adipoylcarnitine (C6-DC)	LC/MS Pos Early	71296139	2558	Fatty Acid Metabolism(Acyl Carnitine)	Lipid	1	4.24678	0.012363	0.0564841	0.284762	19.002	19.3944	18.9916	18.9293	18.8415	18.3944	19.1153	19.4346	19.3413	18.8659	18.9212	19.8421	19.179	18.6374	19.1026	20.2652	19.9901	19.507	18.6239	19.281	18.3322	19.4218	19.9202	18.6294	19.3606	18.8807	19.4705	19.5796	19.5744	19.277	19.6915
2141	104140-07-0	100001431	165667	47898	N/A	N/A	241.217	1-pentadecanoylglycerol (15:0)	LC/MS Neg	190750	6200	Monoacylglycerol	Lipid	1	4.22849	0.0125921	0.0570079	0.283883	24.9069	22.6357	22.7899	23.3879	22.7412	23.7084	20.6445	22.7541	24.0539	22.7927	21.3865	21.563	22.8317	22.1638	22.5197	22.6152	21.4895	21.6168	22.4224	22.0514	23.8199	23.7221	23.1827	22.1539	22.8027	21.8075	21.898	21.2669	20.7718	22.1786	22.1824
1644	26853-31-6;26853-31-6	1539	4940699	52461	HMDB07972	N/A	760.585	1-palmitoyl-2-oleoyl-GPC (16:0/18:1)	LC/MS Pos Late	6436017	2358	Phosphatidylcholine (PC)	Lipid	1	4.21164	0.0128069	0.0574582	0.283073	28.2623	28.2338	28.4527	28.5213	28.3647	28.3519	28.3288	28.4349	28.4965	28.357	28.2519	28.4452	28.2934	28.4441	28.4577	28.2103	28.5537	28.23	28.4433	28.1952	28.4946	28.2916	28.3118	28.3291	28.4131	28.2401	28.1773	28.3216	28.4671	28.4181	28.6294
1374	N/A	100015836	N/A	57517	N/A	N/A	538.483	ximenoylcarnitine (C26:1)*	LC/MS Pos Late	N/A	1607	Fatty Acid Metabolism(Acyl Carnitine)	Lipid	1	4.18745	0.0131224	0.0583478	0.281905	22.3599	21.3837	20.8436	21.5539	21.0099	20.6084	19.9544	21.1522	20.7423	21.1056	21.0297	20.8555	21.2133	21.0198	20.7899	20.1082	20.4732	20.3709	21.2939	21.4187	19.7832	20.5334	19.6631	19.6994	20.3531	19.8751	20.3849	20.1078	19.8358	20.639	21.2889
1804	N/A	100009222	24768565	53189	HMDB09102	N/A	764.522	1-linoleoyl-2-arachidonoyl-GPE (18:2/20:4)*	LC/MS Pos Late	N/A	2030	Phosphatidylethanolamine (PE)	Lipid	1	4.12437	0.0139837	0.0611218	0.278843	25.2827	25.0775	25.7244	25.7263	25.5988	25.7712	25.6652	25.4352	25.6208	25.3886	25.4117	24.8805	25.6007	25.4751	25.3808	25.8039	25.6028	25.4621	25.7642	25.2593	26.0879	25.3959	25.7081	25.712	25.5018	25.5686	25.3322	25.692	25.7477	25.5271	25.8219
701	2578-57-6	100003674	4932143	40703	HMDB11178	N/A	173.092	prolylglycine	LC/MS Pos Early	6426709	2136	Dipeptide	Peptide	1	4.12381	0.0139917	0.0611218	0.278815	23.8001	22.4105	22.0281	23.0243	22.4047	21.5037	22.4014	22.5929	22.7881	24.1684	22.826	23.871	23.3427	22.2744	22.529	22.4246	22.4369	22.1469	22.9023	22.7771	22.9713	22.7421	22.6699	22.9366	21.9859	22.8659	22.775	22.8009	22.381	22.2251	21.6717
3251	117-68-0	100002704	3402	39786	N/A	N/A	362.051	guanosine 3'-monophosphate (3'-GMP)	LC/MS Neg	3522	773.9	Purine Metabolism, Guanine containing	Nucleotide	1	4.09329	0.0144299	0.0624878	0.277324	21.5618	20.9153	20.5889	21.5073	21.2779	22.2907	21.1927	22.1267	20.6937	20.9621	21.6033	21.4692	20.4825	20.2904	20.8043	21.5673	20.5319	20.6718	20.9468	20.1641	20.6944	21.5314	20.4814	20.5605	20.5429	20.1075	20.9974	19.8809	20.6258	21.2791	20.3066
1299	N/A	100001483	21403143	35103	N/A	N/A	307.264	1-dihomo-linoleoylglycerol (20:2)	LC/MS Neg	N/A	6800	Fatty Acid, Keto	Lipid	1	4.07639	0.0146788	0.0630174	0.276495	26.291	23.1697	24.2171	24.0546	24.38	23.5259	21.4298	23.2064	25.5604	23.679	22.5604	22.8738	24.4058	23.6002	23.6702	23.5024	21.5842	22.2366	23.6627	22.5861	24.9585	25.9472	24.0746	23.0322	24.3539	23.5397	22.7386	22.3732	21.2447	23.5042	23.4537
344	1119-34-2	231	227	1638	HMDB00517	C00062	175.119	arginine	LC/MS Pos Early	232	2825	Urea cycle; Arginine and Proline Metabolism	Amino Acid	1	4.05628	0.0149806	0.0634988	0.275507	29.8806	29.3471	29.523	29.605	29.5563	29.3559	29.1412	29.7543	29.6226	30.3957	29.5678	30.0007	29.551	29.2874	29.5924	28.9931	29.0718	29.166	29.4221	29.3115	29.4986	29.5939	28.8666	28.7975	29.1077	29.4035	29.5166	28.9673	29.3461	29.4821	28.6367
3273	N/A	100002733	392466	52442	N/A	N/A	362.051	guanosine 2'-monophosphate (2'-GMP)*	LC/MS Neg	444571	1241	Purine Metabolism, Guanine containing	Nucleotide	1	4.05199	0.0150459	0.0634988	0.275296	21.0096	20.3361	19.7482	20.7175	20.5169	22.3908	20.5026	22.738	19.6259	20.4435	21.1677	21.1773	19.3119	19.1122	19.8284	20.4878	19.5183	19.9568	19.9732	18.628	19.7114	21.3823	19.6416	19.7018	19.4129	19.6209	20.203	18.8697	19.0546	20.4042	20.165
3200	68-94-0	171	768	3127	HMDB00157	C00262	135.031	hypoxanthine	LC/MS Polar	790	1515.8	Purine Metabolism, (Hypo)Xanthine/Inosine containing	Nucleotide	1	4.04223	0.0151955	0.0635912	0.274816	23.83	23.5229	23.2637	23.5906	23.0906	23.7074	24.493	23.5937	23.5696	24.1767	23.9413	23.306	22.9498	22.9647	23.671	22.7158	23.3252	22.4339	23.6575	24.0883	24.1471	23.942	23.6443	24.7481	23.5667	23.9169	24.0406	23.1131	23.2494	23.177	23.974
890	921-62-0;53411-70-4	100000341	82615	15442	HMDB01316	C00345	275.017	6-phosphogluconate	LC/MS Neg	91493	583.9	Pentose Phosphate Pathway	Carbohydrate	1	4.01385	0.0156395	0.064459	0.273414	23.4251	23.2638	22.3129	23.0969	23.6196	22.8637	23.9414	23.1223	22.6561	19.1229	17.8705	19.1037	21.0133	21.5626	22.8055	24.5941	23.9819	23.8266	20.2558	21.0138	22.5199	21.3259	22.5754	17.8024	22.5629	20.065	22.055	23.7899	18.7713	22.0282	20.5988
348	3184-13-2	444	6026	1493	HMDB03374	C00077	133.097	ornithine	LC/MS Pos Early	6262	2800	Urea cycle; Arginine and Proline Metabolism	Amino Acid	1	4.01245	0.0156617	0.064459	0.273344	26.2321	26.3491	26.5277	27.1804	26.5884	26.723	27.6091	26.9687	26.5768	26.7633	26.5665	25.1342	26.7876	26.9137	25.9127	27.208	27.3642	26.1329	27.1023	27.1125	27.2264	26.03	26.8726	27.0224	27.4243	26.1564	26.2946	26.7466	27.6413	27.2255	27.3416
2193	N/A	100010925	N/A	54958	HMDB07112	N/A	634.541	palmitoyl-arachidonoyl-glycerol (16:0/20:4) [2]*	LC/MS Pos Late	N/A	3015	Diacylglycerol	Lipid	1	3.98685	0.0160745	0.0656155	0.272075	19.6822	19.3673	18.4904	19.4955	17.6363	18.65	18.3647	19.0455	18.0233	18.507	18.6307	18.7723	18.8148	18.4655	17.8936	18.6552	17.6442	17.5815	18.6358	19.4324	18.8487	18.11	17.9724	18.696	17.7191	17.3307	17.7811	17.9137	18.1901	17.949	18.2451
2157	23470-00-0	100001048	110006	33419	HMDB11533	N/A	255.233	2-palmitoylglycerol (16:0)	LC/MS Neg	123409	6400	Monoacylglycerol	Lipid	1	3.96243	0.0164789	0.0667194	0.27086	28.4811	26.6447	26.1179	27.3407	26.1116	28.3193	24.6736	26.5794	27.898	26.8309	24.802	24.8762	26.0641	25.6454	25.9849	25.9845	25.8821	25.8391	26.6017	25.7683	28.4972	28.1573	27.8432	26.3646	27.581	25.2	25.9627	24.7304	24.4283	25.9036	26.2734
1379	461-05-2	100000007	10455	15500	HMDB00062	C00318	162.112	carnitine	LC/MS Pos Early	10917	1978	Carnitine Metabolism	Lipid	1	3.94538	0.0167675	0.0669776	0.270009	26.7456	26.6075	26.385	26.5974	25.9134	26.9701	26.9194	26.5805	26.08	26.9683	26.4497	26.7592	26.1908	26.6432	26.6825	26.398	26.1264	26.557	26.4127	26.8319	26.6153	26.3057	26.556	26.3154	26.7209	26.2468	26.8467	26.2603	26.0169	26.3561	26.2845
202	180509-18-6	100006379	9157171	48782	N/A	N/A	367.15	C-glycosyltryptophan	LC/MS Pos Early	10981970	2700	Tryptophan Metabolism	Amino Acid	1	3.94274	0.0168128	0.0669776	0.269877	22.2116	22.4544	21.9346	22.2773	21.764	21.8829	21.7515	21.7155	22.0545	22.2223	21.8346	22.3721	22.2707	21.8997	22.3269	22.1609	22.4255	22.3761	22.3442	22.416	22.6159	22.1437	22.1548	21.8432	22.2969	22.0658	22.4804	22.3237	22.5959	22.4009	22.2202
1971	N/A	100009370	N/A	53204	N/A	N/A	502.293	1-omega-arachidonoyl-GPE (20:4n3)*	LC/MS Pos Late	N/A	1430	Lysophospholipid	Lipid	1	3.92659	0.017092	0.0669776	0.269069	20.1981	20.1214	20.0555	19.8599	19.8315	20.4655	20.0281	20.0806	19.8512	20.3818	20.1509	20.6159	19.7629	19.6024	19.7672	19.6149	19.8258	19.7323	20.0472	19.8082	20.2121	20.1252	19.6422	20.0039	19.7926	20.0966	19.4771	19.2438	19.4052	19.7788	19.6522
1152	59708-86-0	100001195	4471981	32417	HMDB02823	C16534	333.28	docosatrienoate (22:3n3)	LC/MS Neg	5312556	5823	Polyunsaturated Fatty Acid (n3 and n6)	Lipid	1	3.92331	0.0171493	0.0669776	0.268904	24.0093	22.553	22.7946	23.4622	22.8403	23.8941	21.9773	23.1867	24.5705	23.6498	20.67	20.6206	22.8997	21.7376	22.4128	23.1109	21.8212	22.3065	23.268	22.9646	24.5274	24.4517	23.8477	22.7866	24.4931	22.067	22.5254	20.3086	22.2964	22.083	22.1173
1164	2091-39-6	1231	4944228	17805	HMDB05060	C16525	307.264	dihomo-linoleate (20:2n6)	LC/MS Neg	6439848	5730	Polyunsaturated Fatty Acid (n3 and n6)	Lipid	1	3.91955	0.0172151	0.0669776	0.268716	30.5247	29.2058	29.2264	30.1254	29.5267	30.3805	28.5288	29.6628	30.899	29.8036	27.1168	27.5577	29.452	28.7028	29.2151	29.418	28.9245	28.8793	29.8359	29.2198	30.7515	30.5307	30.2447	29.0866	30.9066	28.4604	29.1571	27.2627	28.7926	28.7222	28.9205
3257	938-85-2	100001133	63498	32395	HMDB03282	N/A	164.058	1-methylguanine	LC/MS Neg	70315	1643	Purine Metabolism, Guanine containing	Nucleotide	1	3.85581	0.0183739	0.0709319	0.265507	15.2203	15.479	15.2565	15.4529	15.378	15.3737	15.8552	15.3914	15.1192	15.2039	15.5392	15.6374	14.9186	14.9218	15.5921	15.9763	15.1691	15.4239	14.8524	14.1629	15.1352	15.4452	14.7499	14.2586	15.6427	14.2069	14.7129	14.6001	15.3925	14.7967	14.9317
358	102783-24-4	100001810	110375	36808	HMDB01539	C03626	203.15	dimethylarginine (SDMA + ADMA)	LC/MS Pos Early	123831	2850	Urea cycle; Arginine and Proline Metabolism	Amino Acid	1	3.83152	0.018837	0.0721601	0.264276	25.5562	24.598	24.573	25.5605	24.9265	25.5807	25.1503	25.1682	24.7898	26.0826	24.5859	25.4529	25.3292	24.8759	25.0366	24.8862	25.1257	24.6068	25.1224	24.5739	24.7635	24.3088	24.1909	23.6692	24.9997	24.0483	24.7289	24.5703	25.1744	25.2732	24.2872
902	488-81-3	100000406	10254628	15772	HMDB00508	C00474	151.061	ribitol	LC/MS Polar	6912	1789.6	Pentose Metabolism	Carbohydrate	1	3.81813	0.0190975	0.0725996	0.263595	19.0189	18.7833	18.7831	18.3748	18.9957	18.6335	18.4457	18.5215	18.8323	19.2215	18.6034	19.3807	18.7966	18.782	17.8354	18.9022	18.8614	18.7242	18.3876	18.3109	18.594	18.8368	18.6627	18.4189	18.7439	19.0428	18.2961	18.4369	18.7775	17.9857	18.2371
309	65-82-7	1083	395338	1589	HMDB11745	C02712	190.054	N-acetylmethionine	LC/MS Neg	448580	1787	Methionine, Cysteine, SAM and Taurine Metabolism	Amino Acid	1	3.80858	0.0192855	0.0727589	0.26311	22.1422	22.233	22.0021	21.4805	21.4276	21.9704	21.9452	21.8977	22.0271	22.6971	22.1703	22.4219	20.4917	21.2938	21.4674	22.379	22.3074	22.117	20.756	21.5476	21.8883	21.3384	21.7872	21.4833	21.9602	21.4286	21.716	20.8815	20.9729	21.6795	21.283
923	15839-70-0;102129-65-7	100001644	193	35652	HMDB06557	C00498	588.075	adenosine-5'-diphosphoglucose	LC/MS Neg	16500	901.9	Pentose Metabolism	Carbohydrate	1	3.79963	0.0194635	0.0728784	0.262654	16.1748	14.5557	15.5718	16.6954	15.8347	16.0901	17.1474	15.5302	16.7821	17.4793	16.7447	18.3502	17.6699	17.0247	16.3538	15.3565	16.5972	16.3975	18.7453	16.7061	17.9854	17.9018	16.8984	17.7682	15.5658	17.4375	17.3975	16.0827	17.6518	16.0492	17.6964
454	1638-60-4	100001890	227831	37093	HMDB28691	N/A	203.139	alanylleucine	LC/MS Pos Early	259583	3055	Dipeptide	Peptide	1	3.78563	0.0197452	0.0728858	0.26194	21.4069	20.7184	20.4674	21.4033	21.2432	19.8967	20.1815	20.72	20.7276	22.0195	21.3454	20.7808	20.8173	20.4638	21.0924	20.4194	19.9589	20.3611	20.8506	20.5014	20.7576	20.0984	20.6728	20.3922	19.9181	19.8031	21.3792	20.0149	20.2008	21.1667	19.2747
1116	57-11-4	439	5091	1358	HMDB00827	C01530	283.264	stearate (18:0)	LC/MS Neg	5281	5872	Long Chain Fatty Acid	Lipid	1	3.785	0.0197582	0.0728858	0.261907	31.9637	30.841	31.0339	31.7435	31.2673	31.9008	30.7095	31.1455	32.085	31.1868	29.6602	29.8942	31.2047	30.8886	30.8304	31.4863	30.5541	30.6445	31.2171	30.7664	32.2882	31.8543	31.6798	31.1859	31.8305	30.5436	30.5963	29.7692	30.6098	30.5298	30.6107
1163	7370-49-2	100001182	4445934	32415	HMDB61714	C16533	335.296	docosadienoate (22:2n6)	LC/MS Neg	5282807	6034	Polyunsaturated Fatty Acid (n3 and n6)	Lipid	1	3.76208	0.0202292	0.0740747	0.260735	25.4997	23.782	24.0837	24.7554	24.1636	25.6962	23.5787	24.1869	26.0154	24.4401	22.0188	22.6925	23.8815	23.5984	23.8387	24.7819	23.3322	23.7237	24.6111	24.1534	26.1752	25.9879	25.4366	24.0892	26.395	23.4448	24.1227	21.6605	23.6739	23.4227	23.6634
1048	88759-55-1	100001320	2061231	42420	HMDB00613	N/A	135.03	erythronate*	LC/MS Polar	2781043	2186	Aminosugar Metabolism	Carbohydrate	1	3.74224	0.0206466	0.0748097	0.259717	23.8865	24.0527	23.8831	23.8446	23.8745	23.9378	23.784	23.2231	23.6661	24.1337	23.8842	24.4554	23.6478	23.7413	24.0337	24.1729	23.8858	23.9887	23.7894	24.0603	23.914	24.0782	24.0026	24.2787	23.7062	24.3805	24.1948	23.9237	23.7833	23.0819	23.8517
10	97-14-3	100001851	58744	37076	HMDB02931	N/A	148.06	N-acetylserine	LC/MS Pos Early	65249	811	Glycine, Serine and Threonine Metabolism	Amino Acid	1	3.73336	0.0208363	0.0748097	0.259261	22.7636	22.9341	22.7843	22.7251	22.6368	21.8005	21.9363	22.121	22.2082	22.6185	22.9788	22.1227	22.0409	22.2487	22.8606	22.0856	22.05	21.973	22.3585	22.4815	22.7145	21.9907	22.3428	22.5066	22.1672	21.9771	22.5867	22.0384	21.9898	22.5491	21.6838
1787	N/A	100009078	7825703	52687	HMDB05349	N/A	742.538	1-oleoyl-2-linoleoyl-GPE (18:1/18:2)*	LC/MS Pos Late	9546753	2270	Phosphatidylethanolamine (PE)	Lipid	1	3.7313	0.0208806	0.0748097	0.259155	21.5288	21.2847	21.8362	21.8345	21.6834	21.9911	22.1677	21.6509	22.1098	21.6953	21.7192	21.4622	21.9076	21.6941	21.8838	21.9887	22.2511	21.7424	21.9433	21.7831	22.2488	21.6453	22.298	22.1407	21.7987	21.9031	21.8537	22.1653	21.9621	21.7923	22.2828
4482	105450-08-6	100004555	28689447	43265	N/A	N/A	266.139	benzoylcarnitine*	LC/MS Pos Early	N/A	3041	Chemical	Xenobiotics	1	3.717	0.0211906	0.0749549	0.258418	17.648	17.2898	16.9843	18.0348	17.2235	17.7443	18.3468	17.973	17.2393	17.4995	17.3628	17.2864	17.9081	17.9714	18.2696	17.5571	17.8032	17.3895	17.3315	17.3337	16.924	17.4496	17.5006	16.4958	18.1012	17.6981	18.0384	17.7293	16.9671	17.3142	17.15
3216	84-21-9	100001449	10463793	35142	HMDB03540	C01367	346.056	adenosine 3'-monophosphate (3'-AMP)	LC/MS Neg	41211	1245	Purine Metabolism, Adenine containing	Nucleotide	1	3.71556	0.0212222	0.0749549	0.258344	22.7879	22.5268	22.1482	22.8804	22.7097	22.9072	22.7844	23.1205	21.879	22.4466	23.1764	23.0422	21.6107	22.0393	22.3729	22.997	21.549	22.1418	22.4688	21.669	22.1021	22.7525	21.8441	21.6673	22.2193	21.4798	22.3853	21.6052	21.8978	22.7441	21.9063
42	1430871	100000282	1266066	15720	HMDB01138	C00624	190.071	N-acetylglutamate	LC/MS Pos Early	70914	1050	Glutamate Metabolism	Amino Acid	1	3.69992	0.0215672	0.0756369	0.257537	17.026	17.1575	16.9326	16.6175	17.3075	17.4871	16.9003	17.4226	17.0185	17.2097	16.8382	17.3993	17.1833	17.2651	17.3757	17.0904	17.6193	17.2302	16.6487	17.1026	17.0805	17.2357	17.0429	16.9986	16.9974	17.0118	17.1052	17.0114	16.3853	17.1047	16.769
1449	263399-34-4	179	8142232	38399	HMDB04704	C14828	313.238	9,10-DiHOME	LC/MS Neg	9966640	5180	Fatty Acid, Dihydroxy	Lipid	1	3.64553	0.0228142	0.0794507	0.254715	18.7469	17.1331	18.0409	17.9984	17.9876	17.6784	16.9027	18.8969	17.6344	18.6631	18.5985	17.2328	17.7162	19.0999	17.2393	17.9582	18.7215	18.9318	19.195	18.1965	19.1657	18.8067	17.2058	17.9839	19.4764	17.4118	17.7162	18.809	19.612	18.1703	19.1536
927	3019-74-7	100002619	4573620	53237	HMDB03219	N/A	209.067	sedoheptulose	LC/MS Polar	5459879	2255	Pentose Metabolism	Carbohydrate	1	3.62278	0.0233579	0.0807795	0.253529	24.0183	24.2007	24.1299	24.0544	24.2449	22.9851	24.0766	23.3295	23.722	22.9091	23.1409	23.4141	23.3614	23.7612	23.6415	24.5048	24.2503	23.7327	23.8837	23.5414	23.6826	22.9003	23.1782	22.348	24.7014	23.125	23.7515	24.2345	24.928	23.7608	24.7902
3364	535-83-1	100001092	5369	32401	HMDB00875	C01004	138.055	trigonelline (N'-methylnicotinate)	LC/MS Pos Early	5570	1388	Nicotinate and Nicotinamide Metabolism	Cofactors and Vitamins	1	3.61495	0.0235484	0.0808765	0.253119	20.7379	20.6172	20.1615	19.3916	19.7329	20.622	19.3715	19.7632	19.6932	19.0443	19.89	20.0771	19.7326	20.1942	20.2963	20.1814	19.3712	19.2399	18.1656	19.6208	19.4999	19.3278	19.4748	19.2801	20.9599	20.3489	20.124	18.9064	17.952	19.088	19.8163
1132	N/A	100001335	4445895	33587	HMDB02231	C16526	309.28	eicosenoate (20:1)	LC/MS Neg	5282768	5950	Long Chain Fatty Acid	Lipid	1	3.60238	0.0238572	0.0811011	0.252461	32.2702	31.3232	31.162	31.6999	31.1908	32.1675	30.8308	31.3881	32.4864	31.4273	29.3307	29.7168	31.3104	30.6885	31.0845	31.5147	30.8449	31.2469	31.5173	31.6306	32.4449	32.4483	32.1072	31.2091	32.6213	30.7708	31.2648	29.6884	31.0408	30.8461	31.0426
65	39145-52-3	100001293	68142	33946	HMDB32055	C02997	198.087	N-acetylhistidine	LC/MS Pos Early	75619	2065	Histidine Metabolism	Amino Acid	1	3.59906	0.0239395	0.0811011	0.252287	18.7731	18.5528	17.8953	20.2872	18.7715	20.3917	19.1925	20.8241	18.2319	19.0519	18.2491	18.4713	17.7654	16.6545	17.9286	18.6114	17.327	18.3821	16.6173	16.5182	18.1926	20.4965	19.4141	18.7072	17.4861	18.4011	17.4814	17.8825	17.9595	17.9165	16.8653
1159	17046-59-2	100001739	4471954	35718	HMDB02925	C03242	305.249	dihomo-linolenate (20:3n3 or n6)	LC/MS Neg	5280581	5596	Polyunsaturated Fatty Acid (n3 and n6)	Lipid	1	3.57057	0.0246582	0.0829715	0.250791	29.7187	28.8741	28.6963	29.4528	29.0034	29.5366	28.3016	29.1032	29.9116	29.0859	26.9806	27.2212	28.8486	28.1757	28.7411	29.0382	28.6303	28.3348	29.045	28.6774	29.7053	29.513	29.4981	28.3695	29.8855	27.7706	28.5696	27.1521	28.3471	28.3014	28.421
2155	N/A	100001481	10477810	35153	HMDB11587	N/A	309.222	1-docosahexaenoylglycerol (22:6)	LC/MS Neg	N/A	6150	Monoacylglycerol	Lipid	1	3.53424	0.0256074	0.0855693	0.248874	28.2077	26.591	27.2708	27.7816	26.7581	28.3602	25.8695	27.4317	28.6039	28.3796	25.1873	24.8694	27.6705	25.9983	26.2074	27.6101	25.9185	26.2343	27.7837	26.8054	28.8985	28.9853	28.723	28.1782	27.2299	26.8647	26.412	25.1801	25.8025	26.8717	26.4664
2263	85187-10-6;85187-10-6	1538	4956085	19503	HMDB01348	C00550	731.606	stearoyl sphingomyelin (d18:1/18:0)	LC/MS Pos Late	6453725	2400	Sphingolipid Metabolism	Lipid	1	3.52801	0.0257739	0.0855693	0.248545	20.9343	20.8637	20.4681	21.473	21.6144	20.0346	21.2022	20.7961	21.0926	20.815	20.8376	20.1927	20.0565	21.163	21.0927	20.8503	21.5487	20.0447	21.0574	19.8671	20.3138	20.2094	19.887	20.2882	20.247	20.2709	20.3944	19.6272	19.7	20.3643	20.051
366	51-35-4	1001	5605	32306	HMDB00725	C01157	132.066	trans-4-hydroxyproline	LC/MS Pos Early	5810	1064	Urea cycle; Arginine and Proline Metabolism	Amino Acid	1	3.50851	0.0263028	0.0867469	0.247511	26.6598	27.4062	26.9207	27.0738	26.8392	27.2272	27.0115	27.4452	26.9951	27.0261	26.6673	26.824	26.8487	27.0077	27.1386	27.2449	27.4175	27.0929	27.0027	27.5798	27.5859	27.0336	27.3067	27.2646	27.4071	27.2677	27.2708	27.1365	27.5286	27.2812	27.5776
41	56-85-9	563	5746	53	HMDB00641	C00064	147.076	glutamine	LC/MS Pos Early	5961	1291	Glutamate Metabolism	Amino Acid	1	3.47599	0.0272102	0.0889228	0.24578	30.7498	30.5181	30.6426	30.861	30.38	30.2683	30.9859	30.7883	30.7702	31.0444	30.6209	30.7088	30.7906	30.872	30.5572	30.4776	30.945	30.2793	31.1623	31.0545	31.3309	30.7176	30.9736	30.9134	30.7699	30.4248	30.4492	30.7656	30.9668	30.9943	31.2115
2262	6254-89-3	100002107	8115562	37506	N/A	N/A	703.575	palmitoyl sphingomyelin (d18:1/16:0)	LC/MS Pos Late	9939941	2168	Sphingolipid Metabolism	Lipid	1	3.47214	0.0273197	0.0889228	0.245575	25.2543	24.7927	25.1137	25.2934	25.144	25.1786	25.4952	25.4272	25.0647	25.3077	24.9194	24.4761	25.5599	25.357	24.9022	24.8488	25.1192	24.6821	25.4559	25.2615	25.296	24.7766	25.3689	24.7007	24.9888	24.7585	24.9993	25.4583	24.9999	25.3289	25.6595
1126	73033-09-7	100001277	4471938	33972	HMDB13622	N/A	295.264	10-nonadecenoate (19:1n9)	LC/MS Neg	5312513	5780	Long Chain Fatty Acid	Lipid	1	3.44847	0.0280036	0.0901231	0.24431	27.9604	26.4981	26.5939	27.5234	26.6333	27.9177	25.9068	26.8128	28.3027	26.8216	24.3192	24.8156	26.5285	26.0146	26.4789	26.9384	26.1401	26.09	27.0684	26.5905	28.4272	28.0921	27.8181	26.6456	28.2986	25.8397	26.3795	24.6838	26.3117	26.1529	26.4656
2278	N/A	100008956	N/A	52435	N/A	N/A	799.669	sphingomyelin (d18:2/23:0, d18:1/23:1, d17:1/24:1)*	LC/MS Pos Late	N/A	2845	Sphingolipid Metabolism	Lipid	1	3.44687	0.0280504	0.0901231	0.244224	23.649	23.4015	23.5728	23.4296	23.4721	23.2529	23.3412	23.4966	23.8584	23.3336	23.7925	23.2331	23.7916	23.4874	23.9819	23.7884	23.6104	23.403	23.5054	23.4909	23.5466	23.4814	23.3455	23.2702	23.5084	23.4378	23.318	23.7589	23.6175	23.5119	24.0605
4526	34592-47-4	100009232	84120	53231	N/A	N/A	134.027	thioproline	LC/MS Pos Early	93176	1250	Chemical	Xenobiotics	1	3.3984	0.0295099	0.0937659	0.24162	25.2868	25.5654	25.6602	25.5697	24.8389	25.3466	25.199	25.0743	25.7285	25.3487	25.3235	24.7019	25.3687	25.443	25.5993	25.6099	25.2837	25.4657	25.4226	24.8781	25.4849	25.1807	25.3945	24.7165	25.6911	24.7075	24.65	24.1719	25.1501	25.3805	24.4753
2164	N/A	100006352	24765781	48675	HMDB11557	N/A	309.222	2-docosahexaenoylglycerol (22:6)*	LC/MS Neg	N/A	6050	Monoacylglycerol	Lipid	1	3.39676	0.0295607	0.0937659	0.241531	26.2051	24.346	24.9824	25.5171	24.6083	27.1135	24.5005	25.3475	26.9746	26.4256	23.1979	22.848	25.3475	23.7796	24.0294	26.0392	24.457	24.3089	25.9543	24.4676	27.561	27.6678	27.6536	26.3996	26.0337	25.5197	24.682	23.4401	24.1326	25.2897	24.7642
2417	474-62-4	100001269	151215	33997	HMDB02869	C01789	383.367	campesterol	LC/MS Pos Late	173183	2873	Sterol	Lipid	1	3.38639	0.0298838	0.0941906	0.240972	20.0346	20.4644	20.4891	20.4913	20.4526	20.4596	20.3135	20.4713	20.5116	20.7601	20.0407	20.8292	20.2646	20.8589	20.8185	20.5618	21.0286	20.0462	20.6753	20.03	20.0742	19.5767	20.1851	20.046	20.5124	20.5346	19.9605	21.0079	20.7017	20.5462	21.1423
2169	N/A	100010935	N/A	54954	N/A	N/A	584.525	diacylglycerol (14:0/18:1, 16:0/16:1) [2]*	LC/MS Pos Late	N/A	3183	Diacylglycerol	Lipid	1	3.34133	0.031331	0.098131	0.23853	19.9546	19.2789	18.2613	19.1531	18.4558	16.89	17.4993	19.0134	17.972	18.0255	18.0683	18.3613	18.2096	18.4347	17.7505	17.074	16.5626	17.7118	17.9994	18.3938	18.4361	17.7851	18.0838	17.5873	16.2437	17.4941	17.1927	18.0762	17.4292	15.8156	18.7386
1224	2724-59-6	100002356	2340933	38296	HMDB37397	N/A	297.28	17-methylstearate	LC/MS Neg	3083779	5993	Fatty Acid, Branched	Lipid	1	3.33298	0.0316071	0.098377	0.238076	22.7743	21.6187	21.5127	22.3224	21.5095	23.0482	21.1854	21.7101	23.2751	21.9038	19.6655	19.4422	21.5946	21.2582	21.5002	22.1598	21.1529	21.2404	21.8407	21.4979	23.5088	23.154	22.915	21.8705	23.2806	21.1173	21.4991	19.5483	21.4381	21.0948	21.4838
3220	75431-54-8	1214	19951095	15691	HMDB00061	C00054	426.022	adenosine 3',5'-diphosphate	LC/MS Neg	159296	575	Purine Metabolism, Adenine containing	Nucleotide	1	3.28003	0.0334183	0.103369	0.235183	18.2188	18.2449	18.7112	18.9456	18.7341	17.27	17.8105	18.6762	18.4204	17.8752	18.8464	17.6881	19.1699	18.8468	18.1137	17.6347	18.5543	18.3242	19.5998	18.3064	18.4833	18.2936	17.6547	18.1288	19.0302	18.1487	18.8971	18.5061	18.3897	19.0886	19.9974
3374	137-08-6	1024	6361	1508	HMDB00210	C00864	220.118	pantothenate	LC/MS Pos Early	6613	1667	Pantothenate and CoA Metabolism	Cofactors and Vitamins	1	3.2384	0.0349187	0.107343	0.232894	25.5425	25.6014	25.7729	25.8192	25.9087	25.6422	25.7323	25.6532	25.6794	25.1861	25.4125	25.2683	25.649	25.6297	25.8052	26.1952	25.6353	25.4315	25.717	25.4773	25.7714	25.3798	25.6478	25.4635	25.9167	25.4222	25.3746	25.8977	25.8113	25.6808	26.1068
1912	17364-16-8	100001263	78064	33955	HMDB10382	N/A	496.34	1-palmitoyl-GPC (16:0)	LC/MS Pos Late	86554	1525	Lysophospholipid	Lipid	1	3.22307	0.0354889	0.108426	0.232047	25.9369	25.617	25.683	25.5889	25.6327	25.685	25.344	25.5876	25.6264	26.0087	26.0681	25.8105	25.3264	25.3811	25.4711	25.4179	25.3146	25.3698	25.4657	25.5332	25.82	25.5183	25.7061	25.8765	25.3774	25.7364	25.595	25.3111	25.2961	25.3418	25.351
3428	635-65-4	1090	4444055	43807	HMDB00054	C00486	585.271	bilirubin (Z,Z)	LC/MS Pos Late	5280352	1840	Hemoglobin and Porphyrin Metabolism	Cofactors and Vitamins	1	3.21571	0.0357659	0.108606	0.23164	18.7224	19.0472	19.3372	19.4025	18.7139	18.802	20.2132	19.0112	18.7839	17.7762	18.7759	19.9787	18.7462	17.8903	19.4719	19.0324	18.9758	18.6311	18.8417	18.6594	17.3918	18.6452	16.5043	17.5267	18.9374	18.1392	19.174	18.668	18.9779	18.8171	18.8219
4000	80-69-3	100000840	44	20693	HMDB35227	C02287	118.999	tartronate (hydroxymalonate)	LC/MS Neg	45	610	Bacterial/Fungal	Xenobiotics	1	3.2056	0.0361503	0.108745	0.23108	18.0704	18.7754	18.8037	18.8961	18.4692	18.9753	18.7871	18.6629	18.6111	18.0742	19.0618	18.5896	19.2925	18.8719	19.6553	19.4197	18.9954	18.5866	18.6152	18.1934	18.84	18.9043	18.331	18.6524	19.4678	18.7423	19.0542	19.3193	18.5948	19.6142	19.3926
3440	532-40-1	523	2627905	15798	HMDB02666	C01081	345.078	thiamin monophosphate	LC/MS Pos Early	3382778	2378	Thiamine Metabolism	Cofactors and Vitamins	1	3.20304	0.0362482	0.108745	0.230938	21.0973	20.7248	20.7369	21.1498	20.7138	20.4308	21.0441	20.6768	20.7783	21.2205	20.8464	20.9202	20.6954	20.526	20.7475	20.5421	20.6778	20.852	21.1038	20.6603	21.2218	21.008	21.0449	21.0687	20.6935	20.5265	20.7615	20.702	21.0749	21.1781	21.0966
3392	7695-31-2	100002328	2033	38288	HMDB34227	C13202	490.425	alpha-tocopherol acetate	LC/MS Pos Late	2117	2702	Tocopherol Metabolism	Cofactors and Vitamins	1	3.15165	0.0382759	0.11414	0.228078	21.0081	19.7167	18.7087	20.191	18.4178	17.4814	17.9592	20.4574	18.4164	20.2572	20.545	19.5464	19.4078	19.8579	19.2029	16.8069	18.2479	18.4599	19.6814	20.3329	19.4734	17.8718	17.6113	18.2597	18.8527	17.8325	18.7966	18.5206	17.384	18.1577	19.5
3291	2140-76-3	100010896	92343	57655	N/A	N/A	257.078	2'-O-methyluridine	LC/MS Neg	102212	1831	Pyrimidine Metabolism, Uracil containing	Nucleotide	1	3.1353	0.0389455	0.115445	0.227163	15.0585	14.5753	14.7778	15.0368	15.0052	14.6483	14.6491	14.6051	14.5357	15.0161	14.1843	14.8043	14.7068	14.4979	14.7855	14.9186	15.0523	14.6027	14.9958	13.3228	15.1539	13.9832	14.3729	14.5406	14.7147	14.504	14.5613	14.5585	14.3997	14.9469	15.061
3416	22363-60-4	100004216	65806	43023	HMDB00802	C00715	162.042	pterin	LC/MS Neg	73000	1370	Pterin Metabolism	Cofactors and Vitamins	1	3.12176	0.039509	0.116423	0.226405	19.1774	19.4596	19.02	19.5918	18.8211	18.3841	19.3574	19.2091	19.4354	18.7397	19.1079	19.4248	19.5936	19.6959	19.0282	18.7447	19.0242	19.8569	19.7306	19.3166	19.8656	19.4559	19.7775	18.9943	19.4954	19.8317	19.6283	20.2024	19.6457	19.3945	20.0114
39	4033-40-3	100001257	90090	33942	HMDB06028	N/A	175.071	N-acetylasparagine	LC/MS Pos Early	99715	785	Alanine and Aspartate Metabolism	Amino Acid	1	3.10912	0.0400432	0.117303	0.225695	16.9564	16.5117	16.2935	16.6143	16.3596	16.6785	17.2898	16.2793	16.5441	15.9205	16.3312	16.4142	16.7634	16.7006	16.7302	16.6952	16.8561	15.8022	17.0404	16.4229	16.9314	16.3871	16.528	17.0314	16.5792	16.1573	16.2038	16.2672	16.411	16.5001	15.1874
3283	3387-36-8	869	1399139	2856	HMDB00288	C00105	323.029	uridine 5'-monophosphate (UMP)	LC/MS Neg	6030	627	Pyrimidine Metabolism, Uracil containing	Nucleotide	1	3.10053	0.0404103	0.117578	0.225212	18.98	18.6418	17.2854	18.9566	18.6737	18.5084	20.1057	18.6424	18.8316	18.6175	18.5432	18.1268	19.8045	18.9264	18.942	18.6064	18.9088	18.8921	19.7845	18.82	19.5052	19.4543	19.2355	19.2773	18.6812	19.0787	19.243	19.6639	19.2545	19.5564	19.4376
1076	N/A	100008929	N/A	52282	N/A	N/A	205.035	2-methylcitrate/homocitrate	LC/MS Neg	N/A	575	TCA Cycle	Energy	1	3.09591	0.0406093	0.117578	0.224951	19.9395	19.8889	20.029	19.6639	19.8695	18.816	18.387	19.4359	19.8907	19.8774	20.5394	20.2939	19.5844	19.8588	19.7682	19.3184	19.7484	20.3428	19.9243	19.7272	20.2632	20.6041	19.676	19.5613	20.4784	20.2589	20.1767	20.3999	20.1305	19.8553	19.8061
2144	68002-72-2	100001429	96316	34391	N/A	N/A	269.249	1-margaroylglycerol (17:0)	LC/MS Neg	107036	6571	Monoacylglycerol	Lipid	1	3.07613	0.0414729	0.118418	0.223836	23.7494	21.1552	22.0322	22.6271	21.6258	22.9645	19.9052	21.7712	23.1226	21.9585	19.7809	20.7518	21.8109	21.0886	21.566	21.5116	20.8439	21.0711	21.8759	21.5031	23.5597	23.2512	22.7425	21.3942	23.0146	20.7953	20.7214	20.4157	20.4219	21.4878	21.9184
1640	59403-51-9	100008921	24766643	52616	HMDB07970	N/A	762.601	1-palmitoyl-2-stearoyl-GPC (16:0/18:0)	LC/MS Pos Late	N/A	2653	Phosphatidylcholine (PC)	Lipid	1	3.06652	0.0418991	0.118418	0.223293	19.9485	19.2593	19.3209	19.5226	19.5861	19.2611	19.1724	19.4767	19.3668	19.7557	19.4784	19.605	19.4901	19.499	19.4463	18.7881	19.158	19.0744	19.4732	19.3653	18.963	19.3394	19.1759	19.5229	19.0611	19.3072	18.9785	18.899	18.82	18.9301	19.3806
3201	69-89-6	1004	1151	3147	HMDB00292	C00385	153.041	xanthine	LC/MS Pos Early	1188	1032	Purine Metabolism, (Hypo)Xanthine/Inosine containing	Nucleotide	1	3.063	0.0420564	0.118418	0.223094	25.4667	24.9955	24.833	24.4309	24.2125	24.9108	25.0786	24.7959	24.9195	25.5873	25.4982	25.0727	23.9768	23.9913	24.665	23.9131	24.1163	23.9531	24.6416	24.8093	24.927	25.3633	24.7212	25.525	24.4902	24.991	25.2104	24.1507	24.3712	24.453	24.7307
1221	N/A	100002945	N/A	38768	N/A	N/A	269.249	15-methylpalmitate	LC/MS Neg	17903417	5695	Fatty Acid, Branched	Lipid	1	3.06285	0.0420632	0.118418	0.223085	26.8899	25.6118	25.9109	26.6132	26.1594	26.6788	25.1838	26	26.7757	26.0892	24.5872	24.6119	25.6544	25.3898	25.4201	26.3106	25.7538	25.3631	26.0767	25.7683	26.654	26.5972	26.495	25.6963	26.7249	25.1347	25.5061	24.7794	22.9679	25.3031	25.6984
319	979-92-0	197	16788012	42382	HMDB00939	C00021	385.129	S-adenosylhomocysteine (SAH)	LC/MS Pos Early	439155	2832	Methionine, Cysteine, SAM and Taurine Metabolism	Amino Acid	1	3.06229	0.0420882	0.118418	0.223054	20.6777	20.47	20.8499	21.2757	20.3343	20.3271	20.8782	21.1015	20.6712	20.7999	20.8288	21.1671	22.3823	21.4274	20.4482	19.9603	20.5433	20.9416	22.7654	21.4008	20.9431	22.1616	20.7645	21.0518	20.8965	21.5045	20.6137	21.2227	21.2079	20.8598	22.551
313	3226-65-1	100000039	139840	18374	HMDB02005	C02989	166.053	methionine sulfoxide	LC/MS Pos Early	158980	1272	Methionine, Cysteine, SAM and Taurine Metabolism	Amino Acid	1	3.04931	0.0426743	0.119392	0.222318	22.1284	22.1606	22.0758	22.1205	21.8243	22.198	22.1921	22.2486	22.1499	22.3587	22.0842	21.8468	22.3709	21.5763	22.2147	22.3931	22.1188	21.6637	22.3031	22.0038	21.9948	21.8586	21.6174	21.5618	22.0355	21.4375	21.7927	21.754	21.9254	22.0039	21.7594
2272	121999-64-2	100008920	N/A	52615	N/A	N/A	717.591	sphingomyelin (d18:1/17:0, d17:1/18:0, d19:1/16:0)	LC/MS Pos Late	N/A	2312	Sphingolipid Metabolism	Lipid	1	3.03433	0.0433608	0.120635	0.221468	18.3214	18.851	18.5256	19.0416	18.6367	19.5048	19.5052	19.0989	18.0927	19.3048	18.0851	17.7552	18.6443	19.0675	18.4635	18.772	19.1733	18.4417	18.9925	18.9932	18.6325	17.7581	19.4615	18.2925	18.5829	17.8439	18.3952	19.0378	19.1975	18.7494	18.7254
1722	998-06-1	100008903	4450312	52603	HMDB08138	N/A	782.569	1,2-dilinoleoyl-GPC (18:2/18:2)	LC/MS Pos Late	5288075	2006	Phosphatidylcholine (PC)	Lipid	1	3.02417	0.0438333	0.121272	0.22089	24.4935	23.7133	24.4332	23.9035	24.1315	23.9489	24.2575	23.7007	23.8654	23.8736	24.2638	23.9559	23.4156	24.2355	24.1793	23.8303	24.1611	24.3443	24.3347	23.8107	24.1983	23.9934	24.4889	24.0505	24.4326	23.899	23.792	24.1862	24.258	24.546	24.1767
2221	N/A	100015617	N/A	57368	N/A	N/A	686.572	stearoyl-docosahexaenoyl-glycerol (18:0/22:6) [2]*	LC/MS Pos Late	N/A	3256	Diacylglycerol	Lipid	1	2.98952	0.0454853	0.125148	0.218913	21.6236	21.3274	21.9777	21.7024	21.4867	22.1688	20.9111	22.4129	21.7402	22.1806	21.7856	20.8628	22.1159	21.9324	21.0676	21.5723	21.3024	21.392	22.1583	22.208	22.3489	21.5286	21.5974	22.2807	21.0173	20.9154	20.9749	21.5066	20.219	21.3797	22.0694
1730	35418-59-8	100001869	17347139	42450	HMDB08048	N/A	810.601	1-stearoyl-2-arachidonoyl-GPC (18:0/20:4)	LC/MS Pos Late	16219824	2300	Phosphatidylcholine (PC)	Lipid	1	2.97215	0.0463376	0.126132	0.217918	23.2847	22.8836	23.2441	23.561	23.5584	23.464	23.7564	22.9651	23.2838	23.2197	23.2395	23.5474	23.1001	23.4217	22.989	22.8207	23.3888	22.9656	23.152	22.9091	23.4382	23.229	23.1994	23.2518	23.1351	22.9844	22.7849	23.0495	23.3712	23.2241	23.3236
990	19046-60-7	100000300	N/A	15706	HMDB00645	C00446	259.022	galactose 1-phosphate	LC/MS Polar	123912	4552	Fructose, Mannose and Galactose Metabolism	Carbohydrate	1	2.97191	0.0463496	0.126132	0.217904	19.2063	18.4831	20.4266	19.5264	18.0246	16.3273	18.424	13.9813	18.9189	17.8397	19.1983	17.0333	19.3602	19.7259	19.6747	19.3704	18.7617	18.3175	18.8852	17.5657	18.8808	20.1383	18.5035	18.809	20.0237	19.3317	18.4285	20.7929	20.1579	20.8281	20.58
1025	207300-70-7	100000257	58552	15443	HMDB00127	C00191	193.035	glucuronate	LC/MS Polar	444791	3233.3	Aminosugar Metabolism	Carbohydrate	1	2.96632	0.0466272	0.126198	0.217584	26.1688	27.1562	26.322	26.942	26.9958	26.6334	27.417	26.6869	26.9113	26.7683	26.3067	26.2318	26.4067	26.6471	26.5922	26.7041	27.34	26.8887	27.1614	27.0149	27.2495	26.355	26.945	26.582	27.1623	26.5578	27.1343	26.5151	27.7962	26.7363	26.8511
86	692-04-6	100001734	83801	36752	HMDB00206	C02727	189.123	N6-acetyllysine	LC/MS Pos Early	92832	2131	Lysine Metabolism	Amino Acid	1	2.95278	0.0473076	0.127138	0.216806	22.3267	22.035	21.5938	23.4055	21.911	22.7913	22.7837	23.645	21.6811	23.044	21.3515	22.1538	22.1531	21.8084	21.6545	21.8011	22.5374	21.852	22.3164	21.8689	22.1727	21.6126	21.0516	21.323	22.1911	21.2975	22.0496	21.3809	22.2189	22.0439	21.1994
1115	29743-97-3	100001278	4471860	33971	HMDB60038	N/A	267.233	10-heptadecenoate (17:1n7)	LC/MS Neg	5312435	5555	Long Chain Fatty Acid	Lipid	1	2.94928	0.0474855	0.127138	0.216605	29.2549	28.1402	28.1859	29.0576	28.5498	29.1425	27.5674	28.5892	29.317	28.3992	26.1608	26.4219	28.1979	27.7673	28.1016	28.5817	28.068	27.7257	28.5202	28.0198	29.324	29.0613	29.1101	28.1544	29.1558	27.4963	27.9561	26.6844	28.0635	27.8574	28.0686
3455	529-96-4	493	1024	3138	HMDB01555	C00647	249.063	pyridoxamine phosphate	LC/MS Pos Early	1053	1932	Vitamin B6 Metabolism	Cofactors and Vitamins	1	2.9431	0.0478002	0.127297	0.216249	22.181	21.8391	22.0494	22.293	22.0681	21.3203	22.1216	22.1359	22.0933	22.3551	22.0596	21.9604	22.4094	22.1002	21.855	21.942	22.0518	21.7522	22.6014	22.3007	22.6156	22.1551	21.9524	22.122	22.0681	21.804	21.9784	21.9495	22.4998	22.375	22.4628
1595	67-48-1	1256	149278	15506	HMDB00097	C00114	104.107	choline	LC/MS Pos Early	305	1961	Phospholipid Metabolism	Lipid	1	2.93668	0.0481299	0.127493	0.215879	29.5757	29.7715	29.7851	29.8737	29.9953	29.5321	29.7042	29.6635	29.8995	29.3737	29.2769	29.3746	30.0385	29.7055	29.8369	29.8342	30.0825	29.6936	29.945	29.8018	29.8908	29.8297	29.5635	29.5996	29.9214	29.6732	29.6563	29.8007	30.0266	29.7529	29.9817
377	60-27-5	275	568	513	HMDB00562	C00791	114.066	creatinine	LC/MS Pos Early	588	2055	Creatine Metabolism	Amino Acid	1	2.91928	0.0490359	0.128824	0.214875	23.9477	23.9719	23.9191	24.1887	23.8484	23.9417	24.3023	24.0545	23.7329	24.0719	23.6479	23.5458	23.7987	23.9425	23.9524	23.8622	23.6641	24.443	23.7709	24.0389	24.0322	23.8809	23.7447	23.6522	23.8523	23.5381	23.8123	23.8602	23.6763	23.6482	23.8363
882	10526-80-4	463	980	597	HMDB00263	C00074	166.975	phosphoenolpyruvate (PEP)	LC/MS Neg	1005	587.3	Glycolysis, Gluconeogenesis, and Pyruvate Metabolism	Carbohydrate	1	2.91267	0.0493847	0.128824	0.214493	17.5118	17.5535	18.1469	17.8087	18.6133	19.3599	16.405	18.7011	17.2586	17.4827	17.5073	16.6078	16.3032	17.7421	17.0478	19.0338	18.0248	17.1161	17.547	16.6162	16.5376	17.9085	15.5222	16.5646	17.8025	16.8551	16.8213	17.1112	16.4653	16.4676	17.7552
1143	24257-10-1	100015797	10171040	57658	N/A	N/A	315.233	heneicosapentaenoate (21:5n3)	LC/MS Neg	11998573	5514	Polyunsaturated Fatty Acid (n3 and n6)	Lipid	1	2.91222	0.0494083	0.128824	0.214467	28.0149	27.1866	26.9876	27.7443	27.1218	27.8655	25.9242	27.4876	28.0037	27.3895	25.0648	25.1567	26.9262	26.4894	26.8618	27.3698	26.4426	26.4989	27.3329	26.95	27.795	27.6659	27.5435	26.7345	27.7617	25.9772	26.6749	25.7901	26.5066	26.6152	26.9441
2188	N/A	100009053	7822644	52632	HMDB07131	N/A	610.541	palmitoleoyl-oleoyl-glycerol (16:1/18:1) [1]*	LC/MS Pos Late	9543694	3035	Diacylglycerol	Lipid	1	2.9013	0.0499903	0.129662	0.213835	20.4013	19.5395	18.4561	19.915	18.9945	17.5166	17.7531	19.2288	18.2306	18.7722	18.5803	18.7216	19.1178	19.2403	18.5842	17.6228	17.8161	18.6385	18.6689	19.2351	18.4617	16.4806	17.4651	18.4063	18.2037	17.7291	18.4556	18.278	17.7355	18.3002	19.2376
[truncated: 5 more columns]
