# Supplementary material for: Tolerance and dose-response assessment of subchronic dietary ethoxyquin exposure in Atlantic salmon (Salmo salar L.)
Source: PLoS One. 2019 Jan 25;14(1):e0211128. doi: 10.1371/journal.pone.0211128 (PMC6347454; doi:10.1371/journal.pone.0211128)
Supplement: S4 Table — (XLSX) [file pone.0211128.s006.xlsx]

## Sheet: Table S4
	CHEMICAL_ID	PATHWAY_SORTORDER	CAS	CHEMSPIDER	COMP_ID	HMDB_ID	KEGG	MASS	BIOCHEMICAL	PLATFORM	PUBCHEM	RI	SUB_PATHWAY	SUPER_PATHWAY	Num..matches	F.statistic	p.value	q.value.x	R.U.FF72..statistic	EQ1.p.value	q.value.y	Difference.x	Fold.change.x	EQ2.p.value	q.value.x.1	Difference.y	Fold.change.y	EQ3.p.value	q.value.y.1	Difference	Fold.change
58	1232	871	103213-47-4	19969987	12021	HMDB06029	C02716	189.087	N-acetylglutamine	LC/MS Pos Early	182230	845	Glutamate Metabolism	Amino Acid	1	35.7778	2.44962e-10	1.21991e-07	0.770335	0.294184	0.877403	-0.122505	0.918591	0.22362	0.608539	-0.128233	0.914952	9.21329e-08	4.58822e-05	-1.01396	0.495185
7	207	3218	60-92-4	268	2831	HMDB00125	C00051	308.091	glutathione, reduced (GSH)	LC/MS Pos Early	124886	2000	Glutathione Metabolism	Amino Acid	1	28.6418	3.44437e-09	6.11597e-07	0.728642	0.0953382	0.577789	0.477511	1.39234	0.00016408	0.016447	1.1462	2.2133	4.43689e-07	7.74326e-05	1.90456	3.74394
48	1026	1601	1071-23-4	990	1600	HMDB00078	C01419	179.048	cysteinylglycine	LC/MS Pos Early	439498	2132	Glutathione Metabolism	Amino Acid	1	28.4749	3.68432e-09	6.11597e-07	0.727485	0.192408	0.745637	0.38088	1.30214	0.000149709	0.016447	1.14971	2.2187	4.66461e-07	7.74326e-05	1.95327	3.87253
150	100004555	4482	105450-08-6	28689447	43265	HMDB00296	C00299	243.062	uridine	LC/MS Neg	6029	1457.6	Pyrimidine Metabolism, Uracil containing	Nucleotide	1	11.1335	3.6596e-05	0.00130177	0.510708	0.592812	0.941534	-0.0626346	0.957514	0.691425	0.899033	0.046139	1.0325	1.55931e-06	0.000176636	0.514735	1.42873
112	100001416	3278	314-50-1	83729	35172	HMDB02201	N/A	176.092	carboxyethyl-GABA	LC/MS Pos Early	2572	2085	Glutamate Metabolism	Amino Acid	1	22.5581	4.91348e-08	5.09028e-06	0.678955	0.912119	0.997475	0.0140131	1.00976	0.0488445	0.303245	-0.242861	0.845068	1.77346e-06	0.000176636	-0.832565	0.56153
147	100004056	339	107-68-6	7594	42989	HMDB03337	C00127	613.159	glutathione, oxidized (GSSG)	LC/MS Pos Early	65359	2667	Glutathione Metabolism	Amino Acid	1	16.8027	9.82971e-07	6.99314e-05	0.611688	0.318194	0.878382	0.160473	1.11765	0.0353954	0.267075	0.306925	1.23707	3.4312e-06	0.000272878	0.939352	1.91767
116	100001435	2148	124151-74-2	21403134	34393	HMDB00267	C01879	130.05	5-oxoproline	LC/MS Pos Early	7405	1044	Glutathione Metabolism	Amino Acid	1	14.1786	4.74845e-06	0.000295591	0.570677	0.465287	0.910522	0.0706474	1.05019	0.0266631	0.260358	0.283311	1.21698	3.83563e-06	0.000272878	0.58488	1.49991
61	1312	3349	1094-61-7	13553	22152	HMDB01489	C00620	229.012	ribose 1-phosphate	LC/MS Polar	439236	4025	Pentose Phosphate Pathway	Carbohydrate	1	20.5254	1.33005e-07	1.10394e-05	0.658032	0.75939	0.991269	0.0894328	1.06395	0.0784417	0.375615	0.567705	1.48216	1.15811e-05	0.000720922	1.77637	3.42564
57	1231	1164	2091-39-6	4944228	17805	HMDB01049	C00669	251.07	gamma-glutamylcysteine	LC/MS Pos Early	842	2118	Gamma-glutamyl Amino Acid	Peptide	1	10.2773	6.82548e-05	0.00212443	0.490704	0.358016	0.895388	0.325368	1.25298	0.00204397	0.0632165	1.02201	2.03075	2.20886e-05	0.00112792	1.41936	2.67466
119	100001449	3216	84-21-9	10463793	35142	HMDB05765	N/A	290.135	ophthalmate	LC/MS Pos Early	7018721	2085	Glutathione Metabolism	Amino Acid	1	22.4754	5.11072e-08	5.09028e-06	0.678153	0.509865	0.919042	0.173244	1.12759	0.156353	0.504539	0.361323	1.2846	2.2649e-05	0.00112792	1.56112	2.95083
49	1036	424	636-58-8	819	1778	HMDB00213	C01177	259.022	inositol 1-phosphate (I1P)	LC/MS Polar	440194	4785	Inositol Metabolism	Lipid	1	13.2145	8.82147e-06	0.000488121	0.553343	0.839676	0.995616	0.0389614	1.02737	0.249912	0.638702	0.217692	1.16287	3.49717e-05	0.00158326	1.01834	2.02559
94	100001195	1152	59708-86-0	4471981	32417	N/A	N/A	160.133	N-trimethyl 5-aminovalerate	LC/MS Pos Early	N/A	2186	Lysine Metabolism	Amino Acid	1	7.58189	0.000574862	0.00923488	0.415479	0.0448506	0.390941	-0.240803	0.846274	0.00211614	0.0632165	-0.348649	0.785319	3.8629e-05	0.0016031	-0.505735	0.704301
140	100002769	374	157-07-3	140984	57461	N/A	N/A	728.152	3'-dephospho-acetyl-CoA	LC/MS Neg	193680	2313	Pantothenate and CoA Metabolism	Cofactors and Vitamins	1	9.51812	0.000121062	0.00287091	0.471549	0.591817	0.941534	0.129257	1.09373	0.832796	0.953408	0.0628481	1.04453	6.59422e-05	0.00252609	1.21156	2.31588
86	100000987	2161	3443-82-1	4517636	32506	HMDB29415	C03727	180.033	S-carboxymethyl-L-cysteine	LC/MS Pos Early	1080	1490	Drug	Xenobiotics	1	12.2194	1.71522e-05	0.000711817	0.533922	0.658903	0.9449	-0.0819541	0.944777	0.0147721	0.203954	-0.493446	0.710326	8.92388e-05	0.00317435	-0.943625	0.519925
184	100010925	2193	N/A	N/A	54958	N/A	N/A	140.038	N-methyltaurine	LC/MS Pos Early	7882	670	Methionine, Cysteine, SAM and Taurine Metabolism	Amino Acid	1	8.18954	0.000347039	0.00664714	0.434315	0.113846	0.604539	-0.38464	0.76597	0.0538512	0.317591	-0.384373	0.766112	0.000102121	0.0033904	-1.02354	0.491908
185	100010935	2169	N/A	N/A	54954	HMDB00788	N/A	287.052	orotidine	LC/MS Polar	92751	2250	Pyrimidine Metabolism, Orotate containing	Nucleotide	1	12.2499	1.67983e-05	0.000711817	0.534544	0.1554	0.697142	-0.459026	0.727477	0.0313588	0.265105	-0.646785	0.638702	0.000111683	0.00341437	-1.44659	0.366887
23	432	3347	98-92-0	911	594	HMDB29160	N/A	332.125	gamma-glutamyltryptophan	LC/MS Neg	3989307	1960	Gamma-glutamyl Amino Acid	Peptide	1	11.4274	2.97065e-05	0.00113799	0.517216	0.16394	0.70381	0.281365	1.21534	0.00972485	0.17937	0.490412	1.40485	0.000127896	0.00341437	0.989898	1.98604
37	563	41	56-85-9	5746	53	HMDB02108	N/A	119.016	S-methylcysteine	LC/MS Pos Early	24417	1955	Methionine, Cysteine, SAM and Taurine Metabolism	Amino Acid	1	9.57572	0.000115829	0.00287091	0.473053	0.103429	0.584102	-0.166773	0.890833	0.695629	0.902144	0.0375298	1.02636	0.000128858	0.00341437	-0.418711	0.748093
189	100015752	2360	N/A	N/A	57444	HMDB00043	C00719	118.086	betaine	LC/MS Pos Early	247	1064	Glycine, Serine and Threonine Metabolism	Amino Acid	1	6.47347	0.00150318	0.0159273	0.377679	0.505561	0.918867	0.0968418	1.06943	0.786121	0.937277	0.0359052	1.0252	0.000130267	0.00341437	0.503076	1.41723
164	100008929	1076	N/A	N/A	52282	HMDB28995	N/A	221.093	phenylalanylglycine	LC/MS Neg	98207	2462	Dipeptide	Peptide	1	5.75013	0.00290119	0.0222276	0.350259	0.713914	0.978133	-0.149176	0.901765	0.0396627	0.282172	-0.562252	0.677244	0.000137647	0.00342741	-1.29231	0.408298
114	100001431	2141	104140-07-0	165667	47898	HMDB00085	C00330	266.089	2'-deoxyguanosine	LC/MS Neg	187790	1751	Purine Metabolism, Guanine containing	Nucleotide	1	7.20679	0.000791063	0.0107081	0.403212	0.228155	0.796396	-0.372431	0.772479	0.0186779	0.215312	-0.654274	0.635395	0.000176018	0.0040867	-1.15355	0.449517
24	439	1116	57-11-4	5091	1358	HMDB00742	C00155	136.043	homocysteine	LC/MS Pos Early	778	2155	Methionine, Cysteine, SAM and Taurine Metabolism	Amino Acid	1	6.31519	0.00173214	0.017185	0.371879	0.111064	0.603541	0.632234	1.54996	0.00136784	0.0556701	1.44568	2.72391	0.000187868	0.0040867	1.1297	2.18813
186	100010940	2170	N/A	N/A	54966	HMDB01431	C00534	169.097	pyridoxamine	LC/MS Pos Early	1052	2975	Vitamin B6 Metabolism	Cofactors and Vitamins	1	5.42162	0.0039436	0.0283549	0.336992	0.225333	0.796396	0.13036	1.09457	0.282603	0.651556	0.178147	1.13143	0.000196976	0.0040867	0.469763	1.38488
30	493	3455	529-96-4	1024	3138	HMDB00215	N/A	222.097	N-acetylglucosamine/N-acetylgalactosamine	LC/MS Pos Early	24139	715	Aminosugar Metabolism	Carbohydrate	1	10.0458	8.11139e-05	0.00226713	0.485013	0.901263	0.997475	-0.0141775	0.990221	0.683455	0.893334	0.0519918	1.0367	0.000206896	0.0040867	0.531996	1.44593
82	100000827	2142	542-44-9	14201	21127	HMDB00034	C00147	136.062	adenine	LC/MS Pos Early	190	2221	Purine Metabolism, Adenine containing	Nucleotide	1	7.85223	0.00045839	0.00845474	0.424012	0.0416985	0.390941	0.574172	1.48882	0.000165131	0.016447	1.25605	2.3884	0.000210895	0.0040867	0.93258	1.90869
35	533	346	57-13-6	1143	1670	HMDB09815	N/A	904.591	1-stearoyl-2-arachidonoyl-GPI (18:0/20:4)	LC/MS Pos Late	N/A	3000	Phosphatidylinositol (PI)	Lipid	1	9.71419	0.000104208	0.00273135	0.476633	0.992406	0.997475	-0.000628157	0.999565	0.432976	0.774436	-0.052063	0.964556	0.000213362	0.0040867	0.251176	1.19018
178	100009370	1971	N/A	N/A	53204	HMDB00123	C00037	76.0393	glycine	LC/MS Pos Early	750	1375	Glycine, Serine and Threonine Metabolism	Amino Acid	1	5.86438	0.00261066	0.0206366	0.35475	0.866885	0.997475	-0.0125058	0.991369	0.294543	0.663242	0.0634037	1.04493	0.000291972	0.00538526	0.23181	1.17431
15	290	1021	3616-42-0	8013767	580	HMDB03464	C01035	146.092	4-guanidinobutanoate	LC/MS Pos Early	500	2320	Guanidino and Acetamido Metabolism	Amino Acid	1	8.49917	0.000269884	0.00560009	0.443454	0.193721	0.745637	-0.237402	0.848271	0.474676	0.788987	0.105879	1.07615	0.000318576	0.00566611	-0.655009	0.635071
110	100001335	1132	N/A	4445895	33587	HMDB01316	C00345	275.017	6-phosphogluconate	LC/MS Neg	91493	583.9	Pentose Phosphate Pathway	Carbohydrate	1	4.01385	0.0156395	0.064459	0.273414	0.0714808	0.476214	-1.60231	0.329349	0.00215799	0.0632165	-2.01396	0.247593	0.000399357	0.00685793	-2.69473	0.154457
90	100001092	3364	535-83-1	5369	32401	HMDB01520	C00061	455.097	flavin mononucleotide (FMN)	LC/MS Neg	710	2390	Riboflavin Metabolism	Cofactors and Vitamins	1	9.17247	0.000158213	0.00358137	0.462342	0.167563	0.707221	0.205898	1.1534	0.242606	0.634291	0.215178	1.16085	0.000432195	0.00714686	0.775519	1.71181
22	370	1575	573-35-3;106032-59-1	17215924	43849	HMDB61677	N/A	290.16	adipoylcarnitine (C6-DC)	LC/MS Pos Early	71296139	2558	Fatty Acid Metabolism(Acyl Carnitine)	Lipid	1	4.24678	0.012363	0.0564841	0.284762	0.160832	0.698673	0.318456	1.247	0.797183	0.940752	0.052887	1.03734	0.000444885	0.00714686	0.66409	1.58457
17	294	980	70442-25-0;104872-94-8	19969422	1469	HMDB00226	C00295	155.01	orotate	LC/MS Polar	967	1638.1	Pyrimidine Metabolism, Orotate containing	Nucleotide	1	7.71072	0.000515872	0.00885876	0.419576	0.128506	0.639958	-0.909839	0.532245	0.0248867	0.25293	-1.24051	0.423224	0.000474449	0.00738361	-2.33466	0.198243
25	444	348	3184-13-2	6026	1493	HMDB12104	N/A	785.653	sphingomyelin (d18:1/22:1, d18:2/22:0, d16:1/24:1)*	LC/MS Pos Late	N/A	2666	Sphingolipid Metabolism	Lipid	1	6.78114	0.00114489	0.0142539	0.388653	0.472381	0.910522	0.0390975	1.02747	0.326785	0.68772	0.0557175	1.03938	0.000559233	0.00843933	0.216091	1.16158
28	463	882	10526-80-4	980	597	HMDB02820	C05828	141.066	1-methylimidazoleacetate	LC/MS Pos Early	75810	2064	Histidine Metabolism	Amino Acid	1	10.0323	8.19446e-05	0.00226713	0.484675	0.895102	0.997475	0.0253156	1.0177	0.130262	0.472164	-0.305473	0.809177	0.000670131	0.00969251	-0.949949	0.517651
62	1518	2344	24696-26-2	4446677	44877	HMDB03357	C00437	175.108	N-alpha-acetylornithine	LC/MS Pos Early	439232	2000	Urea cycle; Arginine and Proline Metabolism	Amino Acid	1	4.39792	0.0106302	0.0509023	0.291938	0.334046	0.889598	-0.171151	0.888134	0.139155	0.480372	-0.21056	0.864202	0.000681201	0.00969251	-0.551182	0.682461
157	100006379	202	180509-18-6	9157171	48782	HMDB11745	C02712	190.054	N-acetylmethionine	LC/MS Neg	448580	1787	Methionine, Cysteine, SAM and Taurine Metabolism	Amino Acid	1	3.80858	0.0192855	0.0727589	0.26311	0.923941	0.997475	0.0243994	1.01706	0.0316556	0.265105	-0.357817	0.780344	0.000802267	0.0107195	-0.5783	0.669752
12	275	377	60-27-5	568	513	N/A	N/A	502.293	1-omega-arachidonoyl-GPE (20:4n3)*	LC/MS Pos Late	N/A	1430	Lysophospholipid	Lipid	1	3.92659	0.017092	0.0669776	0.269069	0.413594	0.895388	-0.115281	0.923202	0.195871	0.567116	-0.142959	0.905659	0.000802534	0.0107195	-0.41295	0.751086
50	1083	309	65-82-7	395338	1589	HMDB10382	N/A	496.34	1-palmitoyl-GPC (16:0)	LC/MS Pos Late	86554	1525	Lysophospholipid	Lipid	1	3.22307	0.0354889	0.108426	0.232047	0.606697	0.943138	-0.0592584	0.959757	0.916269	0.980376	-0.00808949	0.994408	0.000840521	0.0107195	-0.251116	0.840246
6	197	319	979-92-0	16788012	42382	N/A	N/A	416.364	gamma-tocopherol/beta-tocopherol	LC/MS Pos Late	N/A	2384	Tocopherol Metabolism	Cofactors and Vitamins	1	5.93609	0.00244414	0.0198557	0.357537	0.0523257	0.394821	-0.538079	0.688687	0.299658	0.663242	-0.233481	0.85058	0.000845506	0.0107195	-0.849091	0.555134
1	54	3224	5142-22-3	71157	1527	HMDB00656	N/A	427.095	cysteine-glutathione disulfide	LC/MS Pos Early	4247235	2465	Glutathione Metabolism	Amino Acid	1	7.29923	0.000730799	0.010704	0.406283	0.48298	0.910522	-0.243878	0.844472	0.0290045	0.262041	-0.778691	0.582895	0.000861006	0.0107195	-1.40093	0.378685
165	100008952	2143	N/A	N/A	52431	HMDB01206	C00024	403.556	acetyl CoA	LC/MS Neg	444493	1691	Fatty Acid Metabolism	Lipid	1	8.64536	0.000239984	0.00519617	0.447667	0.0492466	0.390941	0.297812	1.22928	0.0106408	0.18309	0.519854	1.43381	0.000913562	0.0110964	0.803305	1.74509
81	100000657	1635	63-89-8	398235	19130	HMDB01372	C00068	423.03	thiamin diphosphate	LC/MS Neg	1132	1195.1	Thiamine Metabolism	Cofactors and Vitamins	1	6.75292	0.00117363	0.0142553	0.387662	0.173104	0.707221	0.340133	1.26587	0.132737	0.472164	0.342058	1.26756	0.00129356	0.015338	1.04984	2.07031
115	100001433	2152	35474-99-8	4445452	34397	HMDB00564	D03585	734.569	1,2-dipalmitoyl-GPC (16:0/16:0)	LC/MS Pos Late	452110	2365	Phosphatidylcholine (PC)	Lipid	1	5.33251	0.00429001	0.0300905	0.333299	0.233309	0.796396	-0.136264	0.909873	0.0060639	0.137265	-0.306141	0.808802	0.00134121	0.0155179	-0.358784	0.779822
106	100001295	436	66471-20-3	2302065	33947	HMDB00517	C00062	175.119	arginine	LC/MS Pos Early	232	2825	Urea cycle; Arginine and Proline Metabolism	Amino Acid	1	4.05628	0.0149806	0.0634988	0.275507	0.917677	0.997475	-0.0177926	0.987743	0.0558245	0.317591	-0.252002	0.839731	0.00137106	0.0155179	-0.458733	0.727625
70	100000096	400	463-003;463-00-3	486	15681	N/A	N/A	208.064	N-acetylmethionine sulfoxide	LC/MS Pos Early	193368	880	Methionine, Cysteine, SAM and Taurine Metabolism	Amino Acid	1	10.34	6.51541e-05	0.00212443	0.492226	0.340523	0.889725	0.245839	1.18578	0.0847538	0.382299	-0.330639	0.795184	0.00148805	0.0164677	-0.924941	0.526702
172	100009055	2186	N/A	N/A	52634	N/A	C01904	151.061	arabitol/xylitol	LC/MS Polar	6912	1932.4	Pentose Metabolism	Carbohydrate	1	4.64125	0.00835698	0.0429049	0.303193	0.383022	0.895388	0.192208	1.14251	0.627767	0.876534	-0.0959801	0.935636	0.00186061	0.0201431	-0.527452	0.693779
127	100001810	358	102783-24-4	110375	36808	HMDB01248	C00016	784.15	flavin adenine dinucleotide (FAD)	LC/MS Neg	643975	2425	Riboflavin Metabolism	Cofactors and Vitamins	1	6.44039	0.00154825	0.016063	0.376476	0.586707	0.941534	0.0563997	1.03987	0.932422	0.983475	-0.0102605	0.992913	0.00191434	0.0202839	0.372242	1.29436
123	100001644	923	15839-70-0;102129-65-7	193	35652	N/A	C01368	323.029	uridine 3'-monophosphate (3'-UMP)	LC/MS Neg	101543	750	Pyrimidine Metabolism, Uracil containing	Nucleotide	1	4.96319	0.00610736	0.0362061	0.317546	0.229582	0.796396	-0.288015	0.819028	0.0190235	0.215312	-0.516272	0.699176	0.00205801	0.0213518	-0.879874	0.543415
130	100001890	454	1638-60-4	227831	37093	N/A	C00199	229.012	ribulose/xylulose 5-phosphate	LC/MS Polar	N/A	3888	Pentose Phosphate Pathway	Carbohydrate	1	6.29751	0.00175991	0.017185	0.371224	0.847909	0.997475	0.052163	1.03682	0.804396	0.94432	0.0865426	1.06182	0.00218786	0.0222358	-1.06939	0.47652
31	496	403	70-18-8	111188	2127	HMDB00939	C00021	385.129	S-adenosylhomocysteine (SAH)	LC/MS Pos Early	439155	2832	Methionine, Cysteine, SAM and Taurine Metabolism	Amino Acid	1	3.06229	0.0420882	0.118418	0.223054	0.41394	0.895388	0.212594	1.15877	0.0319404	0.265105	0.612911	1.52934	0.0022719	0.0223868	0.712854	1.63904
138	100002733	3273	N/A	392466	52442	HMDB00251	C00245	124.007	taurine	LC/MS Neg	1123	690	Methionine, Cysteine, SAM and Taurine Metabolism	Amino Acid	1	6.05249	0.00219733	0.0189349	0.362009	0.347537	0.89213	0.051477	1.03633	0.0360868	0.268227	0.13221	1.09597	0.002309	0.0223868	0.200242	1.14889
14	279	331	56-89-3	575	56	HMDB00229	C00455	335.064	nicotinamide ribonucleotide (NMN)	LC/MS Pos Early	14180	766	Nicotinate and Nicotinamide Metabolism	Cofactors and Vitamins	1	6.91532	0.00101806	0.013342	0.393318	0.180861	0.72055	0.327305	1.25467	0.631399	0.877956	0.115039	1.083	0.00233758	0.0223868	0.83684	1.78613
32	512	337	107-35-7	1091	2125	HMDB05320	N/A	718.538	1-palmitoyl-2-oleoyl-GPE (16:0/18:1)	LC/MS Pos Late	5283496	2509	Phosphatidylethanolamine (PE)	Lipid	1	5.23719	0.00469634	0.0316008	0.329303	0.818995	0.995616	-0.0264937	0.981804	0.24487	0.635132	0.149927	1.10951	0.00243634	0.0228168	0.384398	1.30531
54	1211	1078	94249-01-1	181	15488	HMDB11565	N/A	253.217	1-palmitoleoylglycerol (16:1)*	LC/MS Neg	N/A	6094	Monoacylglycerol	Lipid	1	7.42042	0.00065906	0.0102566	0.410261	0.0371723	0.390941	-1.08461	0.471518	0.758887	0.928565	-0.151431	0.900357	0.00247411	0.0228168	-2.10836	0.23191
174	100009222	1804	N/A	24768565	53189	HMDB00875	C01004	138.055	trigonelline (N'-methylnicotinate)	LC/MS Pos Early	5570	1388	Nicotinate and Nicotinamide Metabolism	Cofactors and Vitamins	1	3.61495	0.0235484	0.0808765	0.253119	0.346576	0.89213	-0.229333	0.853029	0.266392	0.638702	-0.365469	0.776216	0.00294116	0.0266309	-0.886053	0.541092
177	100009331	1387	N/A	N/A	53260	HMDB00294	C00086	121.072	urea	LC/MS Pos Early	1176	700	Urea cycle; Arginine and Proline Metabolism	Amino Acid	1	7.31365	0.000721849	0.010704	0.406759	0.489797	0.910522	-0.161176	0.894296	0.917876	0.980376	-0.0204877	0.985899	0.00307745	0.0273518	0.675952	1.59765
64	1538	2263	85187-10-6;85187-10-6	4956085	19503	N/A	N/A	498.283	1-palmitoyl-GPS (16:0)*	LC/MS Pos Late	9547100	1551	Lysophospholipid	Lipid	1	6.86008	0.00106837	0.0136423	0.391406	0.523708	0.924074	-0.186911	0.878484	0.265593	0.638702	-0.315319	0.803673	0.00316149	0.0273518	-0.99889	0.500385
43	881	3317	71-30-7	577	573	N/A	N/A	368.352	oleoylcholine	LC/MS Pos Late	N/A	1449	Fatty Acid Metabolism (Acyl Choline)	Lipid	1	6.11825	0.00206967	0.0187399	0.364509	0.944264	0.997475	-0.0262892	0.981943	0.446814	0.778019	0.251955	1.19082	0.00318555	0.0273518	1.17746	2.26178
180	100009404	2163	N/A	9835555	53221	HMDB03540	C01367	346.056	adenosine 3'-monophosphate (3'-AMP)	LC/MS Neg	41211	1245	Purine Metabolism, Adenine containing	Nucleotide	1	3.71556	0.0212222	0.0749549	0.258344	0.289533	0.877403	-0.263137	0.833274	0.00936673	0.17937	-0.5729	0.672264	0.00328744	0.0275581	-0.652433	0.636206
167	100008956	2278	N/A	N/A	52435	HMDB04704	C14828	313.238	9,10-DiHOME	LC/MS Neg	9966640	5180	Fatty Acid, Dihydroxy	Lipid	1	3.64553	0.0228142	0.0794507	0.254715	0.297828	0.877403	0.3491	1.27377	0.213135	0.589672	0.459852	1.3754	0.00332025	0.0275581	1.12112	2.17516
176	100009233	1386	N/A	133731	52944	HMDB00630	C00380	112.051	cytosine	LC/MS Pos Early	597	2060	Pyrimidine Metabolism, Cytidine containing	Nucleotide	1	6.48026	0.00149411	0.0159273	0.377925	0.522476	0.924074	0.144566	1.1054	0.145106	0.494951	-0.308069	0.807722	0.00350242	0.0284113	-0.623743	0.648985
26	445	3276	50887-69-9	942	1505	N/A	N/A	367.15	C-glycosyltryptophan	LC/MS Pos Early	10981970	2700	Tryptophan Metabolism	Amino Acid	1	3.94274	0.0168128	0.0669776	0.269877	0.0865212	0.538595	0.204728	1.15247	0.0435155	0.299871	0.257207	1.19516	0.00353715	0.0284113	0.333371	1.25995
137	100002704	3251	117-68-0	3402	39786	HMDB00562	C00791	114.066	creatinine	LC/MS Pos Early	588	2055	Creatine Metabolism	Amino Acid	1	2.91928	0.0490359	0.128824	0.214875	0.323043	0.878382	-0.108745	0.927395	0.0406226	0.28493	-0.176081	0.885104	0.00363434	0.0287286	-0.264854	0.832283
152	100005805	1979	N/A	7826050	46130	HMDB13253	C05135	154.097	N-acetylhistamine	LC/MS Pos Early	69602	2287	Histidine Metabolism	Amino Acid	1	4.75267	0.00749288	0.0396963	0.308228	0.629829	0.943138	0.195831	1.14538	0.458552	0.786196	-0.210108	0.864472	0.0038824	0.0298495	-0.94542	0.519279
51	1090	3428	635-65-4	4444055	43807	HMDB07112	N/A	634.541	palmitoyl-arachidonoyl-glycerol (16:0/20:4) [2]*	LC/MS Pos Late	N/A	3015	Diacylglycerol	Lipid	1	3.98685	0.0160745	0.0656155	0.272075	0.156787	0.697142	-0.421135	0.746837	0.162817	0.509954	-0.469882	0.722023	0.00396275	0.0299007	-0.972903	0.50948
63	1526	1762	26662-94-2	4446615	19263	HMDB11569	N/A	277.217	1-linolenoylglycerol (18:3)	LC/MS Neg	53480978	6214	Monoacylglycerol	Lipid	1	6.67317	0.00125907	0.0148732	0.384846	0.0635319	0.445618	-1.07655	0.474162	0.784358	0.937277	-0.159397	0.895399	0.00407292	0.030212	-2.20559	0.216796
8	219	893	50-99-7;58459-37-3	388373	1763	N/A	N/A	305.249	1-dihomo-linolenylglycerol (20:3)	LC/MS Neg	N/A	6400	Monoacylglycerol	Lipid	1	7.20016	0.000795579	0.0107081	0.402991	0.0178849	0.390941	-1.10459	0.465035	0.72863	0.916809	0.17935	1.13237	0.00413356	0.030212	-1.98486	0.252637
21	348	3272	961-07-9	163230	1411	HMDB07219	N/A	636.556	oleoyl-linoleoyl-glycerol (18:1/18:2) [1]	LC/MS Pos Late	N/A	3115	Diacylglycerol	Lipid	1	5.58885	0.00337084	0.0250549	0.343813	0.557257	0.935028	-0.270267	0.829166	0.111233	0.444556	-0.954895	0.515879	0.00437426	0.030212	-1.85671	0.276105
46	1021	411	98-79-3	7127	1494	HMDB31074	N/A	255.233	1-palmitoylglycerol (16:0)	LC/MS Neg	14900	6550	Monoacylglycerol	Lipid	1	5.92375	0.00247199	0.0198557	0.357058	0.0119522	0.390941	-1.16482	0.446019	0.372936	0.731189	-0.408199	0.753563	0.00437581	0.030212	-1.79549	0.288073
125	100001734	86	692-04-6	83801	36752	HMDB07219	N/A	636.556	oleoyl-linoleoyl-glycerol (18:1/18:2) [2]	LC/MS Pos Late	N/A	3223	Diacylglycerol	Lipid	1	6.65076	0.00128424	0.0148732	0.38405	0.563169	0.935028	-0.167602	0.890321	0.0780208	0.375615	-0.627575	0.647263	0.00440854	0.030212	-1.34334	0.394108
155	100006295	2277	N/A	29368329	48493	HMDB07103	N/A	610.541	palmitoyl-linoleoyl-glycerol (16:0/18:2) [2]*	LC/MS Pos Late	N/A	3197	Diacylglycerol	Lipid	1	6.02602	0.00225104	0.0190003	0.360998	0.631073	0.943138	-0.157774	0.896407	0.387143	0.743465	-0.287381	0.819388	0.00442866	0.030212	-1.3838	0.383209
160	100006614	1352	N/A	28540385	52988	HMDB00192	C00491	239.017	cystine	LC/MS Polar	67678	3424	Methionine, Cysteine, SAM and Taurine Metabolism	Amino Acid	1	6.60866	0.00133298	0.0150869	0.382549	0.633286	0.943138	-0.161751	0.893939	0.0557248	0.317591	-0.73845	0.599383	0.00452801	0.0304723	-2.02484	0.245733
40	821	3290	1445-07-4	21403010	33442	N/A	N/A	279.233	1-linoleoylglycerol (18:2)	LC/MS Neg	5283469	6477	Monoacylglycerol	Lipid	1	6.08113	0.00214073	0.0189349	0.3631	0.0448662	0.390941	-1.04839	0.483508	0.669302	0.892182	-0.232937	0.850901	0.00472479	0.0309598	-2.05747	0.240237
170	100009053	2188	N/A	7822644	52632	HMDB07102	C13861	612.556	palmitoyl-oleoyl-glycerol (16:0/18:1) [2]*	LC/MS Pos Late	N/A	3695	Diacylglycerol	Lipid	1	6.04854	0.00220526	0.0189349	0.361858	0.830059	0.995616	-0.0653985	0.955681	0.264238	0.638702	-0.44437	0.734905	0.00504387	0.0326214	-1.59881	0.330149
33	522	3441	154-87-0	8715	35670	HMDB32055	C02997	198.087	N-acetylhistidine	LC/MS Pos Early	75619	2065	Histidine Metabolism	Amino Acid	1	3.59906	0.0239395	0.0811011	0.252287	0.0141356	0.390941	-1.16432	0.446174	0.071663	0.358124	-1.0673	0.477211	0.0052659	0.0333646	-1.43564	0.369684
175	100009232	4526	34592-47-4	84120	53231	HMDB11567	N/A	281.249	1-oleoylglycerol (18:1)	LC/MS Neg	5283468	6650	Monoacylglycerol	Lipid	1	6.554	0.0013992	0.0154845	0.380589	0.0309958	0.390941	-0.901604	0.535291	0.912529	0.980376	-0.0455231	0.968938	0.00529278	0.0333646	-1.76815	0.293585
191	100015836	1374	N/A	N/A	57517	HMDB07220	N/A	634.541	oleoyl-linolenoyl-glycerol (18:1/18:3) [2]*	LC/MS Pos Late	N/A	2819	Diacylglycerol	Lipid	1	5.92966	0.00245862	0.0198557	0.357287	0.5865	0.941534	-0.205258	0.867383	0.150057	0.495454	-0.662541	0.631765	0.00543062	0.0338056	-1.59087	0.331972
52	1096	1003	117756-22-6	8308	32344	HMDB01545	C00250	168.066	pyridoxal	LC/MS Pos Early	1050	2343	Vitamin B6 Metabolism	Cofactors and Vitamins	1	4.79206	0.00721042	0.0386106	0.30999	0.331235	0.88958	0.116887	1.08439	0.429677	0.774436	0.0825854	1.05891	0.00558548	0.0343403	0.395924	1.31578
20	340	1	56-40-6	730	58	HMDB03374	C00077	133.097	ornithine	LC/MS Pos Early	6262	2800	Urea cycle; Arginine and Proline Metabolism	Amino Acid	1	4.01245	0.0156617	0.064459	0.273344	0.436128	0.908092	-0.219117	0.859091	0.811752	0.944828	0.0540233	1.03816	0.00571875	0.0347309	0.589205	1.50442
139	100002749	327	1187-84-4	22826	39592	N/A	C05822	324.059	cytidine 3'-monophosphate (3'-CMP)	LC/MS Pos Early	66535	920	Pyrimidine Metabolism, Cytidine containing	Nucleotide	1	4.5393	0.00923988	0.045559	0.298521	0.199958	0.760147	-0.51075	0.701858	0.0334247	0.265118	-0.80966	0.570516	0.00581622	0.0348973	-1.11148	0.462818
74	100000285	363	1572591	388369	32984	HMDB02177	N/A	303.233	omega-3 arachidonate (20:4n3)	LC/MS Neg	11722594	5510	Polyunsaturated Fatty Acid (n3 and n6)	Lipid	1	4.93768	0.0062598	0.0362486	0.31643	0.013206	0.390941	-0.903902	0.534439	0.232591	0.622744	-0.375872	0.770639	0.00629982	0.0373489	-1.25715	0.418369
77	100000406	902	488-81-3	10254628	15772	HMDB11171	N/A	261.144	gamma-glutamylleucine	LC/MS Pos Early	151023	2991	Gamma-glutamyl Amino Acid	Peptide	1	5.26736	0.00456351	0.0311319	0.330573	0.65001	0.943138	-0.0676072	0.954219	0.628359	0.876534	0.0701235	1.04981	0.00670922	0.0393082	0.407794	1.32666
103	100001277	1126	73033-09-7	4471938	33972	HMDB01176	C00128	613.14	cytidine 5'-monophospho-N-acetylneuraminic acid	LC/MS Polar	448209	3900	Nucleotide Sugar	Carbohydrate	1	7.79759	0.000479738	0.00853248	0.422307	0.994349	0.997475	0.00117049	1.00081	0.000335981	0.021966	0.526982	1.44091	0.00699275	0.0401941	0.404029	1.3232
45	1004	3201	69-89-6	1151	3147	HMDB03148	N/A	176.103	argininate*	LC/MS Pos Early	160437	2150	Urea cycle; Arginine and Proline Metabolism	Amino Acid	1	7.67028	0.000533666	0.00885885	0.418296	0.869842	0.997475	0.0213733	1.01493	0.135071	0.4737	0.223856	1.16785	0.00702186	0.0401941	-0.434043	0.740184
3	106	3285	35170-0-7;35170-03-7	91753	39764	HMDB00641	C00064	147.076	glutamine	LC/MS Pos Early	5961	1291	Glutamate Metabolism	Amino Acid	1	3.47599	0.0272102	0.0889228	0.24578	0.746814	0.989131	0.0368284	1.02586	0.132693	0.472164	0.203542	1.15152	0.00741834	0.041981	0.350633	1.27512
145	100003588	683	721-90-4	88678	41370	HMDB11580	N/A	301.217	1-eicosapentaenoylglycerol (20:5)*	LC/MS Neg	N/A	5988	Monoacylglycerol	Lipid	1	6.21122	0.0019024	0.0178754	0.368009	0.0222931	0.390941	-1.2035	0.43422	0.67291	0.892182	0.218559	1.16357	0.00754629	0.041988	-1.71606	0.30438
98	100001257	39	4033-40-3	90090	33942	HMDB00286	C00029	565.048	UDP-glucose	LC/MS Polar	8629	3950	Nucleotide Sugar	Carbohydrate	1	8.41201	0.000289567	0.00576817	0.440912	0.486596	0.910522	0.336024	1.26227	0.269847	0.641093	0.567366	1.48182	0.0075882	0.041988	-1.88096	0.271503
89	100001048	2157	23470-00-0	110006	33419	HMDB01254	C00352	258.038	glucosamine-6-phosphate	LC/MS Polar	439217	4521.5	Aminosugar Metabolism	Carbohydrate	1	5.1072	0.00531721	0.0335186	0.323776	0.555405	0.935028	0.144241	1.10515	0.00542797	0.128721	0.778337	1.71515	0.00793475	0.0434231	0.790626	1.72983
107	100001310	3350	1341-23-7	N/A	33013	N/A	N/A	362.051	guanosine 2'-monophosphate (2'-GMP)*	LC/MS Neg	444571	1241	Purine Metabolism, Guanine containing	Nucleotide	1	4.05199	0.0150459	0.0634988	0.275296	0.11411	0.604539	-0.731321	0.602352	0.0294664	0.262041	-1.0345	0.488184	0.00806652	0.0436644	-1.25504	0.418982
148	100004216	3416	22363-60-4	65806	43023	HMDB11561	C01885	227.202	1-myristoylglycerol (14:0)	LC/MS Neg	79050	6353.3	Monoacylglycerol	Lipid	1	5.13548	0.00517511	0.0330411	0.324986	0.0408591	0.390941	-1.05617	0.480905	0.645473	0.878296	-0.245235	0.843678	0.00857166	0.0439086	-1.82767	0.281718
2	105	3314	84-52-6	225079	2959	HMDB07970	N/A	762.601	1-palmitoyl-2-stearoyl-GPC (16:0/18:0)	LC/MS Pos Late	N/A	2653	Phosphatidylcholine (PC)	Lipid	1	3.06652	0.0418991	0.118418	0.223293	0.596254	0.942649	-0.0688224	0.953416	0.0853489	0.382299	-0.192005	0.875389	0.00862925	0.0439086	-0.324285	0.798694
87	100001033	2415	83-46-5	192962	27414	HMDB00508	C00474	151.061	ribitol	LC/MS Polar	6912	1789.6	Pentose Metabolism	Carbohydrate	1	3.81813	0.0190975	0.0725996	0.263595	0.632358	0.943138	0.0798459	1.05691	0.306621	0.665876	-0.121667	0.919125	0.00869479	0.0439086	-0.399338	0.758206
27	448	404	103239-24-3	58835	27727	N/A	N/A	608.525	diacylglycerol (16:1/18:2 [2], 16:0/18:3 [1])*	LC/MS Pos Late	N/A	2733	Diacylglycerol	Lipid	1	4.87292	0.00666513	0.0364751	0.313581	0.404938	0.895388	-0.314848	0.803936	0.184613	0.557195	-0.58762	0.66544	0.0087499	0.0439086	-1.4569	0.364275
122	100001618	2139	75685-84-6	71382	35625	N/A	N/A	362.051	guanosine 3'-monophosphate (3'-GMP)	LC/MS Neg	3522	773.9	Purine Metabolism, Guanine containing	Nucleotide	1	4.09329	0.0144299	0.0624878	0.277324	0.123619	0.628184	-0.41915	0.747865	0.0136396	0.203954	-0.680958	0.623751	0.00881698	0.0439086	-0.751515	0.593979
109	100001320	1048	88759-55-1	2061231	42420	N/A	N/A	538.483	ximenoylcarnitine (C26:1)*	LC/MS Pos Late	N/A	1607	Fatty Acid Metabolism(Acyl Carnitine)	Lipid	1	4.18745	0.0131224	0.0583478	0.281905	0.270105	0.856765	-0.293566	0.815883	0.0331196	0.265118	-0.733732	0.601346	0.00939161	0.0458532	-0.82814	0.563255
99	100001263	1912	17364-16-8	78064	33955	HMDB35227	C02287	118.999	tartronate (hydroxymalonate)	LC/MS Neg	45	610	Bacterial/Fungal	Xenobiotics	1	3.2056	0.0361503	0.108745	0.23108	0.154189	0.697142	0.277334	1.21195	0.599754	0.871108	0.0832958	1.05944	0.00962885	0.0461074	0.568951	1.48344
118	100001446	3292	1463-10-1	393058	35136	N/A	N/A	342.337	palmitoylcholine	LC/MS Pos Late	151731	1482	Fatty Acid Metabolism (Acyl Choline)	Lipid	1	4.65193	0.00826975	0.0428993	0.303679	0.249132	0.827118	0.222984	1.16715	0.0313669	0.265105	0.462958	1.37836	0.00974301	0.0462097	0.761226	1.69493
171	100009054	2189	N/A	N/A	52631	HMDB02931	N/A	148.06	N-acetylserine	LC/MS Pos Early	65249	811	Glycine, Serine and Threonine Metabolism	Amino Acid	1	3.73336	0.0208363	0.0748097	0.259261	0.592928	0.941534	-0.103459	0.930798	0.602544	0.871108	-0.0871485	0.941382	0.0102707	0.047802	-0.501489	0.706377
154	100006123	82	673-49-4	62805	48679	HMDB01494	C00227	138.98	acetylphosphate	LC/MS Polar	186	4013.9	Oxidative Phosphorylation	Energy	1	5.54672	0.00350634	0.0256788	0.342107	0.80803	0.995616	0.0335011	1.02349	0.610475	0.871108	0.0708008	1.0503	0.0106497	0.0489749	-0.592015	0.663415
5	179	1449	263399-34-4	8142232	38399	HMDB05349	N/A	742.538	1-oleoyl-2-linoleoyl-GPE (18:1/18:2)*	LC/MS Pos Late	9546753	2270	Phosphatidylethanolamine (PE)	Lipid	1	3.7313	0.0208806	0.0748097	0.259155	0.815474	0.995616	0.0285852	1.02001	0.178033	0.540611	0.169725	1.12484	0.0107268	0.0489749	0.324328	1.25208
111	100001408	2156	27214-38-6	121585	34383	HMDB02005	C02989	166.053	methionine sulfoxide	LC/MS Pos Early	158980	1272	Methionine, Cysteine, SAM and Taurine Metabolism	Amino Acid	1	3.04931	0.0426743	0.119392	0.222318	0.642381	0.943138	-0.0523321	0.964376	0.0133716	0.203954	-0.276998	0.825307	0.0108177	0.0489749	-0.275714	0.826041
124	100001694	3217	130-49-4	N/A	36815	N/A	N/A	610.541	palmitoleoyl-oleoyl-glycerol (16:1/18:1) [2]*	LC/MS Pos Late	N/A	3154	Diacylglycerol	Lipid	1	5.04536	0.00564239	0.0346865	0.321115	0.612525	0.943138	-0.257188	0.836717	0.0865765	0.382299	-0.973461	0.509283	0.0111013	0.0498057	-1.69166	0.309571
9	231	344	1119-34-2	227	1638	HMDB00097	C00114	104.107	choline	LC/MS Pos Early	305	1961	Phospholipid Metabolism	Lipid	1	2.93668	0.0481299	0.127493	0.215879	0.564209	0.935028	-0.0649062	0.956007	0.899498	0.978057	0.00898552	1.00625	0.0117964	0.0515732	0.190454	1.14112
53	1140	426	10148-81-9	133013	2730	HMDB28691	N/A	203.139	alanylleucine	LC/MS Pos Early	259583	3055	Dipeptide	Peptide	1	3.78563	0.0197452	0.0728858	0.26194	0.841807	0.995771	0.0548471	1.03875	0.288721	0.661076	-0.265748	0.831768	0.0118059	0.0515732	-0.730168	0.602834
135	100002356	1224	2724-59-6	2340933	38296	HMDB11617	C00946	346.056	adenosine 2'-monophosphate (2'-AMP)	LC/MS Neg	94136	1497.7	Purine Metabolism, Adenine containing	Nucleotide	1	4.97846	0.00601799	0.036108	0.318212	0.220209	0.796396	-0.157876	0.896344	0.0048261	0.12017	-0.384188	0.76621	0.0121731	0.0522603	-0.323293	0.799244
96	100001208	77	2625-49-2	68319	32350	HMDB11565	N/A	253.217	2-palmitoleoylglycerol (16:1)*	LC/MS Neg	N/A	6016	Monoacylglycerol	Lipid	1	5.41038	0.00398563	0.0283549	0.336528	0.0380219	0.390941	-1.08898	0.470092	0.86293	0.959239	0.0936595	1.06707	0.0123751	0.0526734	-1.7902	0.289133
29	491	3457	65-22-5	1021	1651	HMDB01555	C00647	249.063	pyridoxamine phosphate	LC/MS Pos Early	1053	1932	Vitamin B6 Metabolism	Cofactors and Vitamins	1	2.9431	0.0478002	0.127297	0.216249	0.725393	0.978133	0.0426638	1.03001	0.231524	0.622744	0.166248	1.12214	0.0135276	0.056854	0.310365	1.24002
92	100001133	3257	938-85-2	63498	32395	HMDB11538	N/A	279.233	2-linoleoylglycerol (18:2)	LC/MS Neg	5365676	6250	Monoacylglycerol	Lipid	1	4.89032	0.00655359	0.0364561	0.314349	0.0426095	0.390941	-0.996337	0.501271	0.877406	0.9667	-0.0754975	0.949015	0.0137352	0.056854	-1.69978	0.307833
34	523	3440	532-40-1	2627905	15798	HMDB09102	N/A	764.522	1-linoleoyl-2-arachidonoyl-GPE (18:2/20:4)*	LC/MS Pos Late	N/A	2030	Phosphatidylethanolamine (PE)	Lipid	1	4.12437	0.0139837	0.0611218	0.278843	0.397781	0.895388	-0.0995354	0.933334	0.687025	0.89565	0.0475638	1.03352	0.0138139	0.056854	0.273685	1.20889
102	100001274	17	17093-74-2	3841173	33939	HMDB02000	C08322	225.186	myristoleate (14:1n5)	LC/MS Neg	5281119	5346.9	Long Chain Fatty Acid	Lipid	1	4.88485	0.00658845	0.0364561	0.314107	0.00245248	0.390941	-0.576676	0.670507	0.927302	0.982545	-0.0216435	0.98511	0.0149495	0.0600393	-0.61457	0.653124
159	100006435	1050	N/A	N/A	46539	HMDB06028	N/A	175.071	N-acetylasparagine	LC/MS Pos Early	99715	785	Alanine and Aspartate Metabolism	Amino Acid	1	3.10912	0.0400432	0.117303	0.225695	0.399869	0.895388	-0.14594	0.90379	0.865027	0.959429	-0.0272851	0.981265	0.0155586	0.0614642	-0.466321	0.723808
117	100001437	406	13081-14-6	3455404	35159	N/A	N/A	241.217	1-pentadecanoylglycerol (15:0)	LC/MS Neg	190750	6200	Monoacylglycerol	Lipid	1	4.22849	0.0125921	0.0570079	0.283883	0.0452055	0.390941	-0.960389	0.513918	0.387905	0.743465	-0.41797	0.748477	0.0156292	0.0614642	-1.61911	0.325536
41	869	3283	3387-36-8	1399139	2856	HMDB11749	N/A	100.076	2-piperidinone	LC/MS Pos Early	12665	1675	Food Component/Plant	Xenobiotics	1	5.61682	0.00328396	0.0247789	0.34494	0.452106	0.910522	-0.0865097	0.941798	0.747337	0.921223	0.0381671	1.02681	0.016335	0.0635534	0.37261	1.29469
71	100000251	3373	130-40-5	690	15797	N/A	N/A	584.525	diacylglycerol (14:0/18:1, 16:0/16:1) [2]*	LC/MS Pos Late	N/A	3183	Diacylglycerol	Lipid	1	3.34133	0.031331	0.098131	0.23853	0.0853018	0.538595	-0.69777	0.616524	0.0560168	0.317591	-0.806911	0.571605	0.0166369	0.0642263	-1.15443	0.449242
179	100009403	2153	N/A	24765798	53220	HMDB06557	C00498	588.075	adenosine-5'-diphosphoglucose	LC/MS Neg	16500	901.9	Pentose Metabolism	Carbohydrate	1	3.79963	0.0194635	0.0728784	0.262654	0.0468749	0.390941	0.843491	1.79439	0.00423893	0.113604	1.33596	2.52444	0.0167993	0.0643541	1.20529	2.30584
44	1001	366	51-35-4	5605	32306	HMDB11537	N/A	281.249	2-oleoylglycerol (18:1)	LC/MS Neg	5319879	6500	Monoacylglycerol	Lipid	1	5.19794	0.0048753	0.031946	0.327644	0.025241	0.390941	-0.921246	0.528053	0.742547	0.919871	0.139969	1.10188	0.0170677	0.0644982	-1.44608	0.367017
144	100003260	53	908055	2474	40007	N/A	N/A	686.572	stearoyl-docosahexaenoyl-glycerol (18:0/22:6) [2]*	LC/MS Pos Late	N/A	3256	Diacylglycerol	Lipid	1	2.98952	0.0454853	0.125148	0.218913	0.563964	0.935028	-0.126567	0.916008	0.888001	0.972591	-0.0357117	0.97555	0.0170959	0.0644982	-0.652635	0.636118
187	100010944	2206	N/A	N/A	54970	HMDB11738	C05283	276.119	gamma-glutamylglutamine	LC/MS Pos Early	150914	1430	Gamma-glutamyl Amino Acid	Peptide	1	4.56089	0.009045	0.0450441	0.299515	0.413242	0.895388	-0.27243	0.827924	0.533598	0.836537	0.204514	1.1523	0.0176687	0.065813	0.771133	1.70661
67	100000007	1379	461-05-2	10455	15500	HMDB00062	C00318	162.112	carnitine	LC/MS Pos Early	10917	1978	Carnitine Metabolism	Lipid	1	3.94538	0.0167675	0.0669776	0.270009	0.985936	0.997475	-0.00266223	0.998156	0.967681	0.991843	0.00580809	1.00403	0.0179422	0.0661869	-0.354878	0.781936
59	1256	1595	67-48-1	149278	15506	HMDB00061	C00054	426.022	adenosine 3',5'-diphosphate	LC/MS Neg	159296	575	Purine Metabolism, Adenine containing	Nucleotide	1	3.28003	0.0334183	0.103369	0.235183	0.992703	0.997475	0.00236468	1.00164	0.53037	0.836537	0.16787	1.1234	0.0186373	0.068206	0.747151	1.67847
39	799	6	107-43-7	24219951173	3141	N/A	N/A	266.139	benzoylcarnitine*	LC/MS Pos Early	N/A	3041	Chemical	Xenobiotics	1	3.717	0.0211906	0.0749549	0.258418	0.74321	0.989131	0.0626329	1.04437	0.441351	0.774436	-0.178996	0.883318	0.0188081	0.068206	-0.579037	0.66941
142	100002989	2203	106292-55-1	23975985	46798	HMDB02666	C01081	345.078	thiamin monophosphate	LC/MS Pos Early	3382778	2378	Thiamine Metabolism	Cofactors and Vitamins	1	3.20304	0.0362482	0.108745	0.230938	0.736597	0.983446	-0.0360754	0.975304	0.475293	0.788987	0.0818219	1.05835	0.0189005	0.068206	0.25571	1.19392
108	100001311	416	495-27-2	7993181	34592	HMDB34227	C13202	490.425	alpha-tocopherol acetate	LC/MS Pos Late	2117	2702	Tocopherol Metabolism	Cofactors and Vitamins	1	3.15165	0.0382759	0.11414	0.228078	0.996129	0.997475	-0.00276777	0.998083	0.443201	0.774436	-0.404935	0.75527	0.0191891	0.0687495	-1.3541	0.391178
161	100008903	1722	998-06-1	4450312	52603	N/A	N/A	307.264	1-dihomo-linoleoylglycerol (20:2)	LC/MS Neg	N/A	6800	Fatty Acid, Keto	Lipid	1	4.07639	0.0146788	0.0630174	0.276495	0.141709	0.678567	-0.858006	0.551715	0.86292	0.959239	-0.104588	0.93007	0.0195334	0.0694831	-1.89633	0.268626
128	100001851	10	97-14-3	58744	37076	HMDB02925	C03242	305.249	dihomo-linolenate (20:3n3 or n6)	LC/MS Neg	5280581	5596	Polyunsaturated Fatty Acid (n3 and n6)	Lipid	1	3.57057	0.0246582	0.0829715	0.250791	0.0151629	0.390941	-0.837987	0.559424	0.560582	0.84597	-0.173797	0.886506	0.020577	0.0711621	-1.03771	0.487101
97	100001253	43	2490-97-3	158492	33943	N/A	N/A	134.027	thioproline	LC/MS Pos Early	93176	1250	Chemical	Xenobiotics	1	3.3984	0.0295099	0.0937659	0.24162	0.918075	0.997475	-0.0138997	0.990412	0.165987	0.511492	-0.238165	0.847823	0.0207796	0.0713673	-0.481583	0.716191
173	100009078	1787	N/A	7825703	52687	HMDB00827	C01530	283.264	stearate (18:0)	LC/MS Neg	5281	5872	Long Chain Fatty Acid	Lipid	1	3.785	0.0197582	0.0728858	0.261907	0.0173721	0.390941	-0.70447	0.613668	0.768042	0.92964	-0.0808888	0.945475	0.0216283	0.0732712	-0.820171	0.566375
132	100002179	897	N/A	N/A	37288	N/A	N/A	826.677	glycosyl-N-(2-hydroxynervonoyl)-sphingosine (d18:1/24:1(2OH))*	LC/MS Pos Late	N/A	3839	Ceramides	Lipid	1	4.5787	0.00888752	0.0450441	0.300334	0.828168	0.995616	-0.0557272	0.962109	0.807792	0.94432	0.0620346	1.04394	0.0225944	0.0754281	0.604097	1.52003
133	100002324	4248	638-23-3	1050	47897	HMDB08138	N/A	782.569	1,2-dilinoleoyl-GPC (18:2/18:2)	LC/MS Pos Late	5288075	2006	Phosphatidylcholine (PC)	Lipid	1	3.02417	0.0438333	0.121272	0.22089	0.881696	0.997475	-0.0209101	0.985611	0.647827	0.878296	0.0614001	1.04348	0.0227961	0.0754281	0.326732	1.25417
188	100015617	2221	N/A	N/A	57368	HMDB00292	C00385	153.041	xanthine	LC/MS Pos Early	1188	1032	Purine Metabolism, (Hypo)Xanthine/Inosine containing	Nucleotide	1	3.063	0.0420564	0.118418	0.223094	0.239154	0.804722	-0.318845	0.801711	0.499397	0.812744	0.115062	1.08302	0.0230306	0.0754554	-0.509961	0.702241
56	1223	1015	3063-71-6	N/A	36831	HMDB11530	N/A	227.202	2-myristoylglycerol (14:0)	LC/MS Neg	137938	6230	Monoacylglycerol	Lipid	1	4.26456	0.0121446	0.0559999	0.285613	0.039349	0.390941	-1.08029	0.472932	0.975041	0.991843	0.0161362	1.01125	0.0249274	0.0802735	-1.56538	0.337889
11	250	3431	55482-27-4;55482-27-4	10628548	2137	HMDB00767	C02067	245.077	pseudouridine	LC/MS Pos Early	15047	800	Pyrimidine Metabolism, Uracil containing	Nucleotide	1	4.89579	0.0065189	0.0364561	0.31459	0.702949	0.977846	-0.048126	0.967192	0.103906	0.43121	-0.293874	0.815709	0.0250285	0.0802735	0.253709	1.19227
19	327	3372	146-14-5;84366-81-4	559059	2134	HMDB04949	N/A	538.519	N-palmitoyl-sphingosine (d18:1/16:0)	LC/MS Pos Late	5283564	2893	Ceramides	Lipid	1	4.40839	0.01052	0.0508636	0.29243	0.242108	0.809195	-0.22941	0.852984	0.534174	0.836537	-0.119591	0.920449	0.0251459	0.0802735	0.397899	1.31759
36	535	3288	58-96-8	5807	606	HMDB11549	C13857	303.233	1-arachidonylglycerol (20:4)	LC/MS Neg	5282281	6250	Monoacylglycerol	Lipid	1	4.85671	0.00677083	0.0366508	0.312864	0.0251429	0.390941	-1.04915	0.483254	0.558531	0.84597	0.281573	1.21552	0.0260451	0.0826144	-1.48721	0.356702
168	100008957	2280	N/A	N/A	52437	N/A	N/A	205.035	2-methylcitrate/homocitrate	LC/MS Neg	N/A	575	TCA Cycle	Energy	1	3.09591	0.0406093	0.117578	0.224951	0.121401	0.623275	0.379041	1.30048	0.0337698	0.265118	0.527756	1.44169	0.027644	0.0865831	0.542859	1.45686
38	568	3454	58052-48-5	1023	2150	HMDB07131	N/A	610.541	palmitoleoyl-oleoyl-glycerol (16:1/18:1) [1]*	LC/MS Pos Late	9543694	3035	Diacylglycerol	Lipid	1	2.9013	0.0499903	0.129662	0.213835	0.392703	0.895388	-0.326848	0.797276	0.0867466	0.382299	-0.769927	0.586447	0.027901	0.086842	-0.978944	0.507351
55	1214	3220	75431-54-8	19951095	15691	HMDB05060	C16525	307.264	dihomo-linoleate (20:2n6)	LC/MS Neg	6439848	5730	Polyunsaturated Fatty Acid (n3 and n6)	Lipid	1	3.91955	0.0172151	0.0669776	0.268716	0.0207138	0.390941	-1.00113	0.499609	0.974101	0.991843	0.0125826	1.00876	0.0296908	0.0903658	-1.20936	0.43246
158	100006430	924	N/A	N/A	48885	HMDB00645	C00446	259.022	galactose 1-phosphate	LC/MS Polar	123912	4552	Fructose, Mannose and Galactose Metabolism	Carbohydrate	1	2.97191	0.0463496	0.126132	0.217904	0.365147	0.895388	0.662583	1.58291	0.263803	0.638702	0.805318	1.74753	0.030288	0.0914145	1.77527	3.42302
80	100000616	1890	383907-33-3	21403055	52449	HMDB11533	N/A	255.233	2-palmitoylglycerol (16:0)	LC/MS Neg	123409	6400	Monoacylglycerol	Lipid	1	3.96243	0.0164789	0.0667194	0.27086	0.0243628	0.390941	-1.13967	0.453863	0.970594	0.991843	-0.0211495	0.985447	0.0311603	0.0929211	-1.42679	0.371958
113	100001429	2144	68002-72-2	96316	34391	HMDB00802	C00715	162.042	pterin	LC/MS Neg	73000	1370	Pterin Metabolism	Cofactors and Vitamins	1	3.12176	0.039509	0.116423	0.226405	0.655273	0.943138	0.084464	1.06029	0.0202291	0.223869	0.404454	1.32359	0.0331426	0.0970884	0.429489	1.34676
192	100015962	108	N/A	34236878	57687	HMDB00054	C00486	585.271	bilirubin (Z,Z)	LC/MS Pos Late	5280352	1840	Hemoglobin and Porphyrin Metabolism	Cofactors and Vitamins	1	3.21571	0.0357659	0.108606	0.23164	0.293063	0.877403	-0.306129	0.808809	0.0154995	0.203954	-0.912658	0.531205	0.0343309	0.0993999	-0.456841	0.72858
149	100004295	3574	675-20-7	12144	43400	N/A	N/A	799.669	sphingomyelin (d18:2/23:0, d18:1/23:1, d17:1/24:1)*	LC/MS Pos Late	N/A	2845	Sphingolipid Metabolism	Lipid	1	3.44687	0.0280504	0.0901231	0.244224	0.323745	0.878382	0.105286	1.07571	0.366546	0.724316	-0.0633426	0.957044	0.0356127	0.101926	0.203959	1.15185
190	100015797	1143	24257-10-1	10171040	57658	HMDB01348	C00550	731.606	stearoyl sphingomyelin (d18:1/18:0)	LC/MS Pos Late	6453725	2400	Sphingolipid Metabolism	Lipid	1	3.52801	0.0257739	0.0855693	0.248545	0.396738	0.895388	-0.208666	0.865337	0.00433431	0.113604	-0.660448	0.632682	0.0374079	0.105249	-0.588477	0.665045
151	100005463	314	108646-71-5	167798	45428	HMDB07972	N/A	760.585	1-palmitoyl-2-oleoyl-GPC (16:0/18:1)	LC/MS Pos Late	6436017	2358	Phosphatidylcholine (PC)	Lipid	1	4.21164	0.0128069	0.0574582	0.283073	0.671762	0.955822	-0.0226038	0.984454	0.236389	0.629529	-0.0612079	0.958461	0.038564	0.106919	0.12041	1.08704
100	100001266	359	155-84-0	60752	33953	HMDB01078	C00275	259.022	mannose-6-phosphate	LC/MS Polar	439198	4510	Fructose, Mannose and Galactose Metabolism	Carbohydrate	1	4.30157	0.0117027	0.0544669	0.28738	0.0541032	0.399107	0.614631	1.53117	0.000101984	0.016447	1.1871	2.27695	0.0394155	0.108047	0.886192	1.84829
69	100000054	92	13204-98-3	1002	15685	HMDB11550	N/A	301.217	2-eicosapentaenoylglycerol (20:5)*	LC/MS Neg	11660820	5943	Monoacylglycerol	Lipid	1	4.72704	0.00768294	0.0402748	0.307076	0.0257309	0.390941	-1.15816	0.448084	0.434898	0.774436	0.409943	1.32863	0.0397008	0.108047	-1.34952	0.392423
88	100001040	2147	2277-28-3	4446589	27447	HMDB00263	C00074	166.975	phosphoenolpyruvate (PEP)	LC/MS Neg	1005	587.3	Glycolysis, Gluconeogenesis, and Pyruvate Metabolism	Carbohydrate	1	2.91267	0.0493847	0.128824	0.214493	0.229236	0.796396	-0.499239	0.70748	0.0177584	0.210564	-1.02043	0.49297	0.0426102	0.113677	-0.810128	0.570331
76	100000341	890	921-62-0;53411-70-4	82615	15442	HMDB00206	C02727	189.123	N6-acetyllysine	LC/MS Pos Early	92832	2131	Lysine Metabolism	Amino Acid	1	2.95278	0.0473076	0.127138	0.216806	0.174675	0.707221	-0.424128	0.745289	0.0284041	0.262041	-0.698839	0.616068	0.0426859	0.113677	-0.63328	0.644709
105	100001293	65	39145-52-3	68142	33946	HMDB01401	C00668	259.022	glucose 6-phosphate	LC/MS Polar	5958	4537	Glycolysis, Gluconeogenesis, and Pyruvate Metabolism	Carbohydrate	1	4.56953	0.00896824	0.0450441	0.299913	0.426514	0.900018	0.222933	1.1671	0.000352868	0.021966	0.977553	1.96912	0.0466811	0.122087	0.734301	1.66359
13	278	409	19246-18-5	58762	35637	HMDB00288	C00105	323.029	uridine 5'-monophosphate (UMP)	LC/MS Neg	6030	627	Pyrimidine Metabolism, Uracil containing	Nucleotide	1	3.10053	0.0404103	0.117578	0.225212	0.775625	0.991269	0.0824403	1.05881	0.0814151	0.381103	0.4949	1.40922	0.0475991	0.12282	0.600563	1.51631
65	1539	1644	26853-31-6;26853-31-6	4940699	52461	HMDB02823	C16534	333.28	docosatrienoate (22:3n3)	LC/MS Neg	5312556	5823	Polyunsaturated Fatty Acid (n3 and n6)	Lipid	1	3.92331	0.0171493	0.0669776	0.268904	0.021675	0.390941	-1.11764	0.460846	0.662597	0.89182	0.182622	1.13494	0.0488099	0.125235	-1.27946	0.41195
143	100002990	2204	104346-53-4	29788004	46799	N/A	N/A	315.233	heneicosapentaenoate (21:5n3)	LC/MS Neg	11998573	5514	Polyunsaturated Fatty Acid (n3 and n6)	Lipid	1	2.91222	0.0494083	0.128824	0.214467	0.0227376	0.390941	-0.904077	0.534374	0.495698	0.812032	-0.211188	0.863826	0.0498438	0.126001	-0.870177	0.54708
60	1268	430	2566-39-4	133115	18369	N/A	N/A	269.249	15-methylpalmitate	LC/MS Neg	17903417	5695	Fatty Acid, Branched	Lipid	1	3.06285	0.0420632	0.118418	0.223085	0.0163455	0.390941	-0.738156	0.599505	0.640208	0.878296	-0.130032	0.913811	0.0510099	0.127653	-0.958923	0.514441
134	100002328	3392	7695-31-2	2033	38288	N/A	N/A	269.249	1-margaroylglycerol (17:0)	LC/MS Neg	107036	6571	Monoacylglycerol	Lipid	1	3.07613	0.0414729	0.118418	0.223836	0.048902	0.390941	-0.952212	0.516839	0.984231	0.9922	-0.0105945	0.992683	0.0540718	0.133969	-1.18971	0.438391
83	100000840	4000	80-69-3	44	20693	HMDB00884	N/A	257.078	5-methyluridine (ribothymidine)	LC/MS Neg	445408	1778.1	Pyrimidine Metabolism, Uracil containing	Nucleotide	1	5.81996	0.00271979	0.0211633	0.353011	0.0861217	0.538595	-0.249427	0.841231	0.0482337	0.303245	-0.611524	0.654505	0.0682165	0.156552	0.337019	1.26314
78	100000454	107	660-88-8	135	18319	HMDB60038	N/A	267.233	10-heptadecenoate (17:1n7)	LC/MS Neg	5312435	5555	Long Chain Fatty Acid	Lipid	1	2.94928	0.0474855	0.127138	0.216605	0.0164613	0.390941	-0.93114	0.524444	0.710773	0.912281	-0.111844	0.925405	0.071946	0.160104	-0.817274	0.567513
121	100001483	1299	N/A	21403143	35103	HMDB00725	C01157	132.066	trans-4-hydroxyproline	LC/MS Pos Early	5810	1064	Urea cycle; Arginine and Proline Metabolism	Amino Acid	1	3.50851	0.0263028	0.0867469	0.247511	0.767388	0.991269	-0.0345677	0.976324	0.0454539	0.299871	0.237784	1.17918	0.0784373	0.171324	0.197748	1.14691
181	100010805	3378	N/A	168079	54675	HMDB61714	C16533	335.296	docosadienoate (22:2n6)	LC/MS Neg	5282807	6034	Polyunsaturated Fatty Acid (n3 and n6)	Lipid	1	3.76208	0.0202292	0.0740747	0.260735	0.0204846	0.390941	-1.05043	0.482824	0.536677	0.837821	0.294907	1.22681	0.0800734	0.171373	-1.04944	0.483157
183	100010917	2184	N/A	N/A	54942	HMDB13622	N/A	295.264	10-nonadecenoate (19:1n9)	LC/MS Neg	5312513	5780	Long Chain Fatty Acid	Lipid	1	3.44847	0.0280036	0.0901231	0.24431	0.0139916	0.390941	-1.11136	0.462858	0.790755	0.937277	0.112271	1.08093	0.0938744	0.195604	-0.922499	0.527594
163	100008921	1640	59403-51-9	24766643	52616	HMDB02231	C16526	309.28	eicosenoate (20:1)	LC/MS Neg	5282768	5950	Long Chain Fatty Acid	Lipid	1	3.60238	0.0238572	0.0811011	0.252461	0.0216792	0.390941	-0.817117	0.567575	0.574224	0.861335	0.166168	1.12207	0.0965221	0.197811	-0.693431	0.618381
79	100000582	1154	24880-40-8	9897310	19387	HMDB00124	C05345	259.022	fructose-6-phosphate	LC/MS Polar	69507	4261	Glycolysis, Gluconeogenesis, and Pyruvate Metabolism	Carbohydrate	1	5.18383	0.00494141	0.0319588	0.327045	0.324543	0.878382	0.179741	1.13268	0.000212662	0.017651	0.911534	1.88104	0.101926	0.203037	0.529618	1.44355
68	100000039	313	3226-65-1	139840	18374	HMDB37397	N/A	297.28	17-methylstearate	LC/MS Neg	3083779	5993	Fatty Acid, Branched	Lipid	1	3.33298	0.0316071	0.098377	0.238076	0.0242201	0.390941	-1.0043	0.498513	0.634667	0.877956	0.191959	1.14231	0.1072	0.209355	-0.822154	0.565597
93	100001182	1163	7370-49-2	4445934	32415	HMDB03355	C00431	118.086	5-aminovalerate	LC/MS Pos Early	138	2220	Lysine Metabolism	Amino Acid	1	4.43565	0.0102388	0.0499893	0.293707	0.75538	0.991269	-0.0529154	0.963986	0.00156502	0.0556701	-0.558859	0.678839	0.116696	0.221829	-0.27017	0.829222
85	100000943	2160	3443-84-3	4478086	21232	HMDB03282	N/A	164.058	1-methylguanine	LC/MS Neg	70315	1643	Purine Metabolism, Guanine containing	Nucleotide	1	3.85581	0.0183739	0.0709319	0.265507	0.908124	0.997475	-0.0160004	0.988971	0.00682886	0.14786	-0.595507	0.661812	0.153657	0.278258	-0.281979	0.822462
66	1830	1085	102029-73-2	392413	43840	HMDB00852	C01753	397.383	beta-sitosterol	LC/MS Pos Late	222284	3054	Sterol	Lipid	1	5.03272	0.00571143	0.0346865	0.320568	0.420319	0.895388	0.205258	1.15289	0.0223383	0.240783	-0.573581	0.671947	0.162273	0.287588	0.337987	1.26399
169	100008998	3405	N/A	N/A	52473	N/A	N/A	160.062	N-acetylthreonine	LC/MS Neg	152204	821.6	Glycine, Serine and Threonine Metabolism	Amino Acid	1	5.22324	0.00475915	0.0316008	0.328714	0.954829	0.997475	0.00844447	1.00587	0.0227245	0.240783	0.303369	1.23402	0.166124	0.291302	-0.209654	0.864745
91	100001103	48	1499-55-4	66546	33487	HMDB04620	C02562	217.13	N-acetylarginine	LC/MS Pos Early	67427	2245	Urea cycle; Arginine and Proline Metabolism	Amino Acid	1	4.30817	0.0116257	0.0544669	0.287694	0.00156456	0.390941	-0.905381	0.533892	0.150228	0.495454	-0.377035	0.770019	0.273407	0.418943	-0.32905	0.79606
153	100006121	2151	N/A	N/A	48341	HMDB00855	C03150	255.098	nicotinamide riboside	LC/MS Pos Early	439924	2040	Nicotinate and Nicotinamide Metabolism	Cofactors and Vitamins	1	7.24465	0.000765769	0.0107081	0.404473	0.0789211	0.510425	-0.818256	0.567127	0.00151934	0.0556701	-1.5426	0.343266	0.285033	0.43014	0.246218	1.18609
84	100000924	2146	111-03-5	4446588	21184	HMDB01539	C03626	203.15	dimethylarginine (SDMA + ADMA)	LC/MS Pos Early	123831	2850	Urea cycle; Arginine and Proline Metabolism	Amino Acid	1	3.83152	0.018837	0.0721601	0.264276	0.966766	0.997475	0.00873142	1.00607	0.00957081	0.17937	-0.610857	0.654808	0.307204	0.451291	-0.207415	0.866087
42	880	3223	73-24-5	185	554	HMDB11599	C02216	150.077	1-methyladenine	LC/MS Pos Early	78821	2133	Purine Metabolism, Adenine containing	Nucleotide	1	6.1505	0.00200995	0.0185362	0.365728	0.0717189	0.476214	-0.171986	0.88762	0.014623	0.203954	-0.408954	0.753169	0.314544	0.456685	0.126045	1.0913
95	100001198	1107	544-64-9	4444564	32418	HMDB01406	C00153	123.055	nicotinamide	LC/MS Pos Early	936	1942	Nicotinate and Nicotinamide Metabolism	Cofactors and Vitamins	1	12.4928	1.42494e-05	0.000709618	0.539425	0.0330665	0.390941	0.144703	1.1055	0.000142407	0.016447	0.284731	1.21818	0.440156	0.58924	0.045876	1.03231
18	311	320	454-29-5	757	15128	HMDB00613	N/A	135.03	erythronate*	LC/MS Polar	2781043	2186	Aminosugar Metabolism	Carbohydrate	1	3.74224	0.0206466	0.0748097	0.259717	0.0988817	0.577789	0.199026	1.14792	0.0346038	0.265118	0.250251	1.18941	0.558316	0.678702	-0.0687302	0.953477
141	100002945	1221	N/A	N/A	38768	HMDB01008	C00500	583.255	biliverdin	LC/MS Pos Late	5353439	1016	Hemoglobin and Porphyrin Metabolism	Cofactors and Vitamins	1	6.33945	0.00169478	0.017185	0.372775	0.225807	0.796396	-0.21536	0.861331	0.000504808	0.0251395	-0.689557	0.620044	0.591869	0.703462	-0.0982219	0.934184
104	100001278	1115	29743-97-3	4471860	33971	HMDB61715	N/A	162.076	glutamate, gamma-methyl ester	LC/MS Pos Early	68662	2170	Glutamate Metabolism	Amino Acid	1	4.33069	0.011367	0.0539122	0.288764	0.273713	0.862352	0.170176	1.1252	0.00130948	0.0556701	0.423947	1.34159	0.652998	0.752762	-0.0519416	0.964637
75	100000300	990	19046-60-7	N/A	15706	HMDB00224	C00346	140.012	phosphoethanolamine	LC/MS Neg	1015	638	Phospholipid Metabolism	Lipid	1	5.03849	0.00567983	0.0346865	0.320817	0.00625953	0.390941	-0.302145	0.811045	0.252599	0.638702	-0.117089	0.922046	0.773	0.847916	0.0262267	1.01835
16	291	868	103192-55-8	19952394	31260	HMDB00058	C00575	328.045	adenosine 3',5'-cyclic monophosphate (cAMP)	LC/MS Neg	6076	1952.2	Purine Metabolism, Adenine containing	Nucleotide	1	6.24355	0.00184763	0.0176946	0.369218	0.00835825	0.390941	-1.31919	0.400761	0.317752	0.676242	0.373165	1.29519	0.81588	0.871906	-0.0786922	0.946916
166	100008953	2158	N/A	N/A	52432	N/A	N/A	811.669	sphingomyelin (d18:2/24:1, d18:1/24:2)*	LC/MS Pos Late	N/A	2635	Sphingolipid Metabolism	Lipid	1	4.91435	0.00640274	0.0364561	0.315406	0.106418	0.588848	0.12873	1.09333	0.0106619	0.18309	0.224357	1.16826	0.867611	0.913468	0.0111974	1.00779
126	100001739	1159	17046-59-2	4471954	35718	HMDB00450	C16741	163.108	5-hydroxylysine	LC/MS Pos Early	1029	2790	Lysine Metabolism	Amino Acid	1	4.95099	0.00617975	0.0362061	0.317013	0.501649	0.91846	-0.0956508	0.93585	0.000439605	0.0243248	-0.501356	0.706442	0.947995	0.955671	0.0110164	1.00767
