# Supplementary material for: Tolerance and dose-response assessment of subchronic dietary ethoxyquin exposure in Atlantic salmon (Salmo salar L.)
Source: PLoS One. 2019 Jan 25;14(1):e0211128. doi: 10.1371/journal.pone.0211128 (PMC6347454; doi:10.1371/journal.pone.0211128)
Supplement: S5 Table — A) 'Canonical Pathways', B) 'Diseases and Bio Functions', and C) 'Tox Functions' enriched with regulated (p<0.05, Qlucore) metabolites in liver samples from Atlantic salmon after 90 days dietary exposure to increasing levels of EQ. D) 'Upstream Regulators' predicted from regulated (p<0.05, Qlucore) metabolites in liver samples of Atlantic salmon after 90 days dietary exposure to increasing levels of EQ. (XLSX) [file pone.0211128.s007.xlsx]

## Sheet: Table S5A
Ingenuity Canonical Pathways	Analysis Name	Score	Ratio	#Molecules	Molecules
Sonic Hedgehog Signaling	Observation 1	2.23	1	1	cyclic AMP
Circadian Rhythm Signaling	Observation 1	1.93	0.5	1	cyclic AMP
Melanocyte Development and Pigmentation Signaling	Observation 1	1.93	0.5	1	cyclic AMP
Androgen Signaling	Observation 1	1.76	0.333	1	cyclic AMP
IL-1 Signaling	Observation 1	1.76	0.333	1	cyclic AMP
Gαi Signaling	Observation 1	1.76	0.333	1	cyclic AMP
CDK5 Signaling	Observation 1	1.63	0.25	1	cyclic AMP
Leptin Signaling in Obesity	Observation 1	1.63	0.25	1	cyclic AMP
S-methyl-5'-thioadenosine Degradation II	Observation 1	1.63	0.25	1	adenine
S-methyl-5'-thioadenosine Degradation II	Observation 2	1.1	0.25	1	adenine
S-methyl-5'-thioadenosine Degradation II	Observation 3	0.849	0.25	1	adenine
Gαs Signaling	Observation 1	1.63	0.25	1	cyclic AMP
ERK/MAPK Signaling	Observation 1	1.63	0.25	1	cyclic AMP
cAMP-mediated signaling	Observation 1	1.63	0.25	1	cyclic AMP
PPARα/RXRα Activation	Observation 1	1.54	0.2	1	cyclic AMP
Colorectal Cancer Metastasis Signaling	Observation 1	1.54	0.2	1	cyclic AMP
Netrin Signaling	Observation 1	1.54	0.2	1	cyclic AMP
Acetyl-CoA Biosynthesis I (Pyruvate Dehydrogenase Complex)	Observation 1	1.54	0.2	1	acetyl-coenzyme A
Acetyl-CoA Biosynthesis I (Pyruvate Dehydrogenase Complex)	Observation 2	1.01	0.2	1	acetyl-coenzyme A
Acetyl-CoA Biosynthesis I (Pyruvate Dehydrogenase Complex)	Observation 3	0.76	0.2	1	acetyl-coenzyme A
Fatty Acid Biosynthesis Initiation II	Observation 1	1.54	0.2	1	acetyl-coenzyme A
Fatty Acid Biosynthesis Initiation II	Observation 2	1.01	0.2	1	acetyl-coenzyme A
Fatty Acid Biosynthesis Initiation II	Observation 3	0.76	0.2	1	acetyl-coenzyme A
Leukocyte Extravasation Signaling	Observation 1	1.46	0.167	1	cyclic AMP
Axonal Guidance Signaling	Observation 1	1.46	0.167	1	cyclic AMP
GNRH Signaling	Observation 1	1.46	0.167	1	cyclic AMP
Breast Cancer Regulation by Stathmin1	Observation 1	1.46	0.167	1	cyclic AMP
Triacylglycerol Degradation	Observation 1	1.46	0.167	1	monoacylglycerol
Triacylglycerol Degradation	Observation 3	0.689	0.167	1	monoacylglycerol
NAD Biosynthesis III	Observation 1	1.46	0.167	1	niacinamide
NAD Biosynthesis III	Observation 2	0.931	0.167	1	niacinamide
NAD Biosynthesis III	Observation 3	0.689	0.167	1	NMN
Acetate Conversion to Acetyl-CoA	Observation 1	1.46	0.167	1	acetyl-coenzyme A
Acetate Conversion to Acetyl-CoA	Observation 2	0.931	0.167	1	acetyl-coenzyme A
Acetate Conversion to Acetyl-CoA	Observation 3	0.689	0.167	1	acetyl-coenzyme A
Insulin Receptor Signaling	Observation 1	1.46	0.167	1	cyclic AMP
LXR/RXR Activation	Observation 1	1.39	0.143	1	acetyl-coenzyme A
LXR/RXR Activation	Observation 2	0.869	0.143	1	acetyl-coenzyme A
LXR/RXR Activation	Observation 3	0.63	0.143	1	acetyl-coenzyme A
TR/RXR Activation	Observation 1	1.39	0.143	1	cyclic AMP
RAR Activation	Observation 1	1.39	0.143	1	cyclic AMP
Role of NFAT in Cardiac Hypertrophy	Observation 1	1.39	0.143	1	cyclic AMP
tRNA Splicing	Observation 1	1.39	0.143	1	niacinamide
tRNA Splicing	Observation 2	0.869	0.143	1	niacinamide
Acetyl-CoA Biosynthesis III (from Citrate)	Observation 1	1.39	0.143	1	acetyl-coenzyme A
Acetyl-CoA Biosynthesis III (from Citrate)	Observation 2	0.869	0.143	1	acetyl-coenzyme A
Acetyl-CoA Biosynthesis III (from Citrate)	Observation 3	0.63	0.143	1	acetyl-coenzyme A
Ceramide Degradation	Observation 1	1.39	0.143	1	phosphorylethanolamine
Threonine Degradation II	Observation 1	1.39	0.143	1	acetyl-coenzyme A
Threonine Degradation II	Observation 2	0.869	0.143	1	acetyl-coenzyme A
Threonine Degradation II	Observation 3	1.59	0.286	2	acetyl-coenzyme A,glycine
Adenine and Adenosine Salvage I	Observation 1	1.39	0.143	1	adenine
Adenine and Adenosine Salvage I	Observation 2	0.869	0.143	1	adenine
Adenine and Adenosine Salvage I	Observation 3	0.63	0.143	1	adenine
GPCR-Mediated Nutrient Sensing in Enteroendocrine Cells	Observation 1	1.39	0.143	1	cyclic AMP
Synaptic Long Term Potentiation	Observation 1	1.34	0.125	1	cyclic AMP
CXCR4 Signaling	Observation 1	1.34	0.125	1	cyclic AMP
Molecular Mechanisms of Cancer	Observation 1	1.34	0.125	1	cyclic AMP
CREB Signaling in Neurons	Observation 1	1.34	0.125	1	cyclic AMP
Phospholipase C Signaling	Observation 1	1.34	0.125	1	cyclic AMP
Sertoli Cell-Sertoli Cell Junction Signaling	Observation 1	1.34	0.125	1	cyclic AMP
Sertoli Cell-Sertoli Cell Junction Signaling	Observation 3	0.58	0.125	1	L-arginine
β-alanine Degradation I	Observation 1	1.34	0.125	1	acetyl-coenzyme A
β-alanine Degradation I	Observation 2	0.815	0.125	1	acetyl-coenzyme A
β-alanine Degradation I	Observation 3	0.58	0.125	1	acetyl-coenzyme A
Ketogenesis	Observation 1	1.34	0.125	1	acetyl-coenzyme A
Ketogenesis	Observation 2	0.815	0.125	1	acetyl-coenzyme A
Ketogenesis	Observation 3	0.58	0.125	1	acetyl-coenzyme A
Morphine Biosynthesis	Observation 1	1.34	0.125	1	acetyl-coenzyme A
Morphine Biosynthesis	Observation 2	0.815	0.125	1	acetyl-coenzyme A
Morphine Biosynthesis	Observation 3	0.58	0.125	1	acetyl-coenzyme A
Cardiac β-adrenergic Signaling	Observation 1	1.34	0.125	1	cyclic AMP
G-Protein Coupled Receptor Signaling	Observation 1	1.34	0.125	1	cyclic AMP
GPCR-Mediated Integration of Enteroendocrine Signaling Exemplified by an L Cell	Observation 1	1.34	0.125	1	cyclic AMP
Gustation Pathway	Observation 1	1.34	0.125	1	cyclic AMP
Renin-Angiotensin Signaling	Observation 1	1.29	0.111	1	cyclic AMP
Cardiac Hypertrophy Signaling	Observation 1	1.29	0.111	1	cyclic AMP
Ketolysis	Observation 1	1.29	0.111	1	acetyl-coenzyme A
Ketolysis	Observation 2	0.768	0.111	1	acetyl-coenzyme A
Ketolysis	Observation 3	0.536	0.111	1	acetyl-coenzyme A
Biotin-carboxyl Carrier Protein Assembly	Observation 1	1.29	0.111	1	acetyl-coenzyme A
Biotin-carboxyl Carrier Protein Assembly	Observation 2	0.768	0.111	1	acetyl-coenzyme A
Biotin-carboxyl Carrier Protein Assembly	Observation 3	0.536	0.111	1	acetyl-coenzyme A
α-Adrenergic Signaling	Observation 1	1.24	0.1	1	cyclic AMP
Relaxin Signaling	Observation 1	1.24	0.1	1	cyclic AMP
Relaxin Signaling	Observation 3	0.498	0.1	1	L-arginine
Corticotropin Releasing Hormone Signaling	Observation 1	1.24	0.1	1	cyclic AMP
Corticotropin Releasing Hormone Signaling	Observation 3	0.498	0.1	1	L-arginine
G Beta Gamma Signaling	Observation 1	1.24	0.1	1	cyclic AMP
P2Y Purigenic Receptor Signaling Pathway	Observation 1	1.24	0.1	1	cyclic AMP
Sphingosine and Sphingosine-1-phosphate Metabolism	Observation 1	1.24	0.1	1	phosphorylethanolamine
Phosphatidylethanolamine Biosynthesis II	Observation 1	1.24	0.1	1	phosphorylethanolamine
Spermine and Spermidine Degradation I	Observation 1	1.24	0.1	1	acetyl-coenzyme A
Spermine and Spermidine Degradation I	Observation 2	0.726	0.1	1	acetyl-coenzyme A
Spermine and Spermidine Degradation I	Observation 3	0.498	0.1	1	acetyl-coenzyme A
Adenine and Adenosine Salvage III	Observation 1	1.24	0.1	1	adenine
Adenine and Adenosine Salvage III	Observation 2	0.726	0.1	1	adenine
Adenine and Adenosine Salvage III	Observation 3	0.498	0.1	1	adenine
Ethanol Degradation II	Observation 1	1.24	0.1	1	acetyl-coenzyme A
Ethanol Degradation II	Observation 2	0.726	0.1	1	acetyl-coenzyme A
Ethanol Degradation II	Observation 3	0.498	0.1	1	acetyl-coenzyme A
FXR/RXR Activation	Observation 1	1.2	0.0909	1	cyclic AMP
Glutaryl-CoA Degradation	Observation 1	1.2	0.0909	1	acetyl-coenzyme A
Glutaryl-CoA Degradation	Observation 2	0.689	0.0909	1	acetyl-coenzyme A
Glutaryl-CoA Degradation	Observation 3	1.22	0.182	2	adenine-riboflavin dinucleotide,acetyl-coenzyme A
Serotonin and Melatonin Biosynthesis	Observation 1	1.2	0.0909	1	acetyl-coenzyme A
Serotonin and Melatonin Biosynthesis	Observation 2	1.7	0.182	2	S-adenosylhomocysteine,acetyl-coenzyme A
Serotonin and Melatonin Biosynthesis	Observation 3	1.22	0.182	2	S-adenosylhomocysteine,acetyl-coenzyme A
Glutathione-mediated Detoxification	Observation 1	1.2	0.0909	1	acetyl-coenzyme A
Glutathione-mediated Detoxification	Observation 2	1.7	0.182	2	glutathione,acetyl-coenzyme A
Glutathione-mediated Detoxification	Observation 3	2.18	0.273	3	glutathione,acetyl-coenzyme A,glycine
UDP-N-acetyl-D-glucosamine Biosynthesis II	Observation 1	1.2	0.0909	1	acetyl-coenzyme A
UDP-N-acetyl-D-glucosamine Biosynthesis II	Observation 2	1.7	0.182	2	glucosamine-6-phosphate,acetyl-coenzyme A
UDP-N-acetyl-D-glucosamine Biosynthesis II	Observation 3	2.18	0.273	3	glucosamine-6-phosphate,L-glutamine,acetyl-coenzyme A
Ethanol Degradation IV	Observation 1	1.2	0.0909	1	acetyl-coenzyme A
Ethanol Degradation IV	Observation 2	0.689	0.0909	1	acetyl-coenzyme A
Ethanol Degradation IV	Observation 3	0.464	0.0909	1	acetyl-coenzyme A
Protein Kinase A Signaling	Observation 1	1.17	0.0833	1	cyclic AMP
Purine Ribonucleosides Degradation to Ribose-1-phosphate	Observation 1	1.17	0.0833	1	adenine
Purine Ribonucleosides Degradation to Ribose-1-phosphate	Observation 2	0.656	0.0833	1	adenine
Purine Ribonucleosides Degradation to Ribose-1-phosphate	Observation 3	1.15	0.167	2	adenine,xanthine
Putrescine Degradation III	Observation 1	1.17	0.0833	1	acetyl-coenzyme A
Putrescine Degradation III	Observation 2	0.656	0.0833	1	acetyl-coenzyme A
Putrescine Degradation III	Observation 3	0.434	0.0833	1	acetyl-coenzyme A
Oxidative Ethanol Degradation III	Observation 1	1.17	0.0833	1	acetyl-coenzyme A
Oxidative Ethanol Degradation III	Observation 2	0.656	0.0833	1	acetyl-coenzyme A
Oxidative Ethanol Degradation III	Observation 3	0.434	0.0833	1	acetyl-coenzyme A
Cellular Effects of Sildenafil (Viagra)	Observation 1	1.13	0.0769	1	cyclic AMP
Cellular Effects of Sildenafil (Viagra)	Observation 3	0.407	0.0769	1	L-arginine
Gap Junction Signaling	Observation 1	1.13	0.0769	1	cyclic AMP
eNOS Signaling	Observation 1	1.13	0.0769	1	cyclic AMP
eNOS Signaling	Observation 3	0.407	0.0769	1	L-arginine
Fatty Acid β-oxidation I	Observation 1	1.13	0.0769	1	acetyl-coenzyme A
Fatty Acid β-oxidation I	Observation 2	0.625	0.0769	1	acetyl-coenzyme A
Fatty Acid β-oxidation I	Observation 3	0.407	0.0769	1	acetyl-coenzyme A
Nitric Oxide Signaling in the Cardiovascular System	Observation 1	1.13	0.0769	1	cyclic AMP
Nitric Oxide Signaling in the Cardiovascular System	Observation 3	1.97	0.231	3	urea,L-arginine,L-ornithine
Dopamine-DARPP32 Feedback in cAMP Signaling	Observation 1	1.1	0.0714	1	cyclic AMP
Dopamine-DARPP32 Feedback in cAMP Signaling	Observation 3	0.382	0.0714	1	glycine
Mevalonate Pathway I	Observation 1	1.1	0.0714	1	acetyl-coenzyme A
Mevalonate Pathway I	Observation 2	0.597	0.0714	1	acetyl-coenzyme A
Mevalonate Pathway I	Observation 3	0.382	0.0714	1	acetyl-coenzyme A
Stearate Biosynthesis I (Animals)	Observation 1	1.1	0.0714	1	stearic acid
Stearate Biosynthesis I (Animals)	Observation 3	0.382	0.0714	1	stearic acid
4-hydroxybenzoate Biosynthesis	Observation 1	1.1	0.0714	1	acetyl-coenzyme A
4-hydroxybenzoate Biosynthesis	Observation 2	0.597	0.0714	1	acetyl-coenzyme A
4-hydroxybenzoate Biosynthesis	Observation 3	0.382	0.0714	1	acetyl-coenzyme A
Dopamine Receptor Signaling	Observation 1	1.1	0.0714	1	cyclic AMP
Hepatic Cholestasis	Observation 1	1.07	0.0667	1	cyclic AMP
Endothelin-1 Signaling	Observation 1	1.07	0.0667	1	cyclic AMP
Endothelin-1 Signaling	Observation 3	0.36	0.0667	1	L-arginine
Isoleucine Degradation I	Observation 1	1.07	0.0667	1	acetyl-coenzyme A
Isoleucine Degradation I	Observation 2	0.571	0.0667	1	acetyl-coenzyme A
Isoleucine Degradation I	Observation 3	0.977	0.133	2	adenine-riboflavin dinucleotide,acetyl-coenzyme A
UDP-N-acetyl-D-galactosamine Biosynthesis II	Observation 1	1.07	0.0667	1	acetyl-coenzyme A
UDP-N-acetyl-D-galactosamine Biosynthesis II	Observation 2	1.44	0.133	2	glucosamine-6-phosphate,acetyl-coenzyme A
UDP-N-acetyl-D-galactosamine Biosynthesis II	Observation 3	0.977	0.133	2	glucosamine-6-phosphate,acetyl-coenzyme A
Sperm Motility	Observation 1	1.07	0.0667	1	cyclic AMP
AMPK Signaling	Observation 1	1.02	0.0588	1	acetyl-coenzyme A
AMPK Signaling	Observation 2	0.525	0.0588	1	acetyl-coenzyme A
AMPK Signaling	Observation 3	0.32	0.0588	1	acetyl-coenzyme A
Leucine Degradation I	Observation 1	1.02	0.0588	1	acetyl-coenzyme A
Leucine Degradation I	Observation 2	0.525	0.0588	1	acetyl-coenzyme A
Leucine Degradation I	Observation 3	0.32	0.0588	1	acetyl-coenzyme A
TCA Cycle II (Eukaryotic)	Observation 1	0.996	0.0556	1	acetyl-coenzyme A
TCA Cycle II (Eukaryotic)	Observation 2	0.504	0.0556	1	acetyl-coenzyme A
TCA Cycle II (Eukaryotic)	Observation 3	0.302	0.0556	1	acetyl-coenzyme A
Superpathway of Geranylgeranyldiphosphate Biosynthesis I (via Mevalonate)	Observation 1	0.996	0.0556	1	acetyl-coenzyme A
Superpathway of Geranylgeranyldiphosphate Biosynthesis I (via Mevalonate)	Observation 2	0.504	0.0556	1	acetyl-coenzyme A
Superpathway of Geranylgeranyldiphosphate Biosynthesis I (via Mevalonate)	Observation 3	0.302	0.0556	1	acetyl-coenzyme A
Tryptophan Degradation III (Eukaryotic)	Observation 1	0.861	0.04	1	acetyl-coenzyme A
Tryptophan Degradation III (Eukaryotic)	Observation 2	0.39	0.04	1	acetyl-coenzyme A
Tryptophan Degradation III (Eukaryotic)	Observation 3	0.621	0.08	2	adenine-riboflavin dinucleotide,acetyl-coenzyme A
Superpathway of Cholesterol Biosynthesis	Observation 1	0.551	0.0182	1	acetyl-coenzyme A
IL-10 Signaling	Observation 2	2.62	0.5	2	biliverdine,bilirubin
IL-10 Signaling	Observation 3	0.849	0.25	1	bilirubin
Amyotrophic Lateral Sclerosis Signaling	Observation 3	0.536	0.111	1	L-glutamine
Mitochondrial Dysfunction	Observation 2	1.34	0.118	2	glutathione,glutathione disulfide
Mitochondrial Dysfunction	Observation 3	1.64	0.176	3	glutathione,adenine-riboflavin dinucleotide,glutathione disulfide
Ceramide Signaling	Observation 2	1.1	0.25	1	sphingomyelin
Ceramide Signaling	Observation 3	0.849	0.25	1	sphingomyelin
Antiproliferative Role of Somatostatin Receptor 2	Observation 3	0.849	0.25	1	L-arginine
Type II Diabetes Mellitus Signaling	Observation 2	1.17	0.0952	2	glucosamine-6-phosphate,sphingomyelin
Type II Diabetes Mellitus Signaling	Observation 3	0.737	0.0952	2	glucosamine-6-phosphate,sphingomyelin
Sphingosine-1-phosphate Signaling	Observation 2	1.1	0.25	1	sphingomyelin
Sphingosine-1-phosphate Signaling	Observation 3	0.849	0.25	1	sphingomyelin
Systemic Lupus Erythematosus Signaling	Observation 2	1.1	0.25	1	glutathione
Systemic Lupus Erythematosus Signaling	Observation 3	0.849	0.25	1	glutathione
Neuroprotective Role of THOP1 in Alzheimer's Disease	Observation 2	0.931	0.167	1	glutathione
Neuroprotective Role of THOP1 in Alzheimer's Disease	Observation 3	0.689	0.167	1	glutathione
Inhibition of Angiogenesis by TSP1	Observation 3	0.76	0.2	1	L-arginine
NGF Signaling	Observation 2	0.931	0.167	1	sphingomyelin
NGF Signaling	Observation 3	0.689	0.167	1	sphingomyelin
iNOS Signaling	Observation 3	0.966	0.333	1	L-arginine
nNOS Signaling in Neurons	Observation 3	0.76	0.2	1	L-arginine
nNOS Signaling in Skeletal Muscle Cells	Observation 3	0.76	0.2	1	L-arginine
Arsenate Detoxification I (Glutaredoxin)	Observation 2	2.82	0.25	3	glutathione,S-adenosylhomocysteine,glutathione disulfide
Arsenate Detoxification I (Glutaredoxin)	Observation 3	2.07	0.25	3	glutathione,S-adenosylhomocysteine,glutathione disulfide
Heparan Sulfate Biosynthesis	Observation 3	0.407	0.0769	2	3',5'-ADP
L-carnitine Biosynthesis	Observation 3	1.29	0.2	2	L-carnitine,glycine
NAD Biosynthesis from 2-amino-3-carboxymuconate Semialdehyde	Observation 3	0.498	0.1	1	L-glutamine
Bupropion Degradation	Observation 3	1.13	0.5	1	glycine
Glucose and Glucose-1-phosphate Degradation	Observation 2	0.656	0.0833	1	alpha-D-glucose 6-phosphate
Glucose and Glucose-1-phosphate Degradation	Observation 3	0.434	0.0833	1	alpha-D-glucose 6-phosphate
Thyroid Hormone Metabolism II (via Conjugation and/or Degradation)	Observation 3	0.257	0.0476	2	3',5'-ADP
NAD biosynthesis II (from tryptophan)	Observation 3	0.286	0.0526	1	L-glutamine
Dopamine Degradation	Observation 2	0.597	0.0714	1	S-adenosylhomocysteine
Dopamine Degradation	Observation 3	1.03	0.143	3	S-adenosylhomocysteine,3',5'-ADP
Arginine Biosynthesis IV	Observation 3	0.844	0.111	2	L-arginine,L-ornithine
Heparan Sulfate Biosynthesis (Late Stages)	Observation 3	0.536	0.111	2	3',5'-ADP
Pyrimidine Ribonucleotides De Novo Biosynthesis	Observation 2	0.434	0.0455	1	orotic acid
Pyrimidine Ribonucleotides De Novo Biosynthesis	Observation 3	1.34	0.136	3	orotic acid,L-glutamine,UMP
UDP-D-xylose and UDP-D-glucuronate Biosynthesis	Observation 3	0.76	0.2	1	UDP-D-glucose
Diphthamide Biosynthesis	Observation 2	0.768	0.111	1	S-adenosylhomocysteine
Diphthamide Biosynthesis	Observation 3	0.536	0.111	1	S-adenosylhomocysteine
Proline Biosynthesis II (from Arginine)	Observation 3	1.09	0.154	2	L-arginine,L-ornithine
Glutathione Redox Reactions I	Observation 2	2.1	0.286	2	glutathione,glutathione disulfide
Glutathione Redox Reactions I	Observation 3	1.59	0.286	2	glutathione,glutathione disulfide
Ubiquinol-10 Biosynthesis (Eukaryotic)	Observation 2	0.571	0.0667	1	S-adenosylhomocysteine
Ubiquinol-10 Biosynthesis (Eukaryotic)	Observation 3	0.36	0.0667	1	S-adenosylhomocysteine
Superpathway of Citrulline Metabolism	Observation 3	1.98	0.167	4	L-glutamine,urea,L-arginine,L-ornithine
Pentose Phosphate Pathway (Oxidative Branch)	Observation 2	0.931	0.167	1	gluconic acid-6-phosphate
Pentose Phosphate Pathway (Oxidative Branch)	Observation 3	1.73	0.333	2	gluconic acid-6-phosphate,D-ribulose 5-phosphate
Acyl Carrier Protein Metabolism	Observation 3	0.966	0.333	2	3',5'-ADP
Superpathway of Serine and Glycine Biosynthesis I	Observation 3	0.434	0.0833	1	glycine
Urea Cycle	Observation 3	1.87	0.214	3	urea,L-arginine,L-ornithine
Heme Degradation	Observation 2	2.1	0.286	2	biliverdine,bilirubin
Heme Degradation	Observation 3	0.63	0.143	1	bilirubin
Melatonin Degradation I	Observation 3	0.464	0.0909	2	3',5'-ADP
NAD Salvage Pathway II	Observation 2	0.768	0.111	1	nicotinamide-beta-riboside
NAD Salvage Pathway II	Observation 3	0.536	0.111	1	NMN
Pyridoxal 5'-phosphate Salvage Pathway	Observation 3	2.31	0.3	3	pyridoxamine phosphate,pyridoxamine,pyridoxal
Methylglyoxal Degradation I	Observation 2	1.01	0.2	1	glutathione
Methylglyoxal Degradation I	Observation 3	0.76	0.2	1	glutathione
(S)-reticuline Biosynthesis II	Observation 2	0.768	0.111	1	S-adenosylhomocysteine
(S)-reticuline Biosynthesis II	Observation 3	0.536	0.111	1	S-adenosylhomocysteine
Phospholipases	Observation 3	0.498	0.1	1	choline
Tetrapyrrole Biosynthesis II	Observation 3	0.58	0.125	1	glycine
Choline Biosynthesis III	Observation 3	0.536	0.111	1	choline
Arginine Degradation VI (Arginase 2 Pathway)	Observation 3	2.31	0.3	3	urea,L-arginine,L-ornithine
5-aminoimidazole Ribonucleotide Biosynthesis I	Observation 3	0.977	0.133	2	L-glutamine,glycine
Leukotriene Biosynthesis	Observation 2	0.689	0.0909	1	glutathione
Leukotriene Biosynthesis	Observation 3	1.22	0.182	2	glutathione,glycine
CMP-N-acetylneuraminate Biosynthesis I (Eukaryotes)	Observation 2	1.63	0.167	2	CMP-sialic acid,phosphoenolpyruvate
CMP-N-acetylneuraminate Biosynthesis I (Eukaryotes)	Observation 3	1.15	0.167	2	CMP-sialic acid,phosphoenolpyruvate
Glycine Biosynthesis III	Observation 3	0.849	0.25	1	glycine
Chondroitin Sulfate Biosynthesis	Observation 3	0.339	0.0625	2	3',5'-ADP
Choline Degradation I	Observation 3	1.89	0.4	2	choline,betaine
Dermatan Sulfate Biosynthesis	Observation 3	0.36	0.0667	2	3',5'-ADP
Catecholamine Biosynthesis	Observation 2	0.689	0.0909	1	S-adenosylhomocysteine
Catecholamine Biosynthesis	Observation 3	0.464	0.0909	1	S-adenosylhomocysteine
L-DOPA Degradation	Observation 2	0.689	0.0909	1	S-adenosylhomocysteine
L-DOPA Degradation	Observation 3	0.464	0.0909	1	S-adenosylhomocysteine
Pentose Phosphate Pathway (Non-oxidative Branch)	Observation 3	0.63	0.143	1	D-ribulose 5-phosphate
Glycogen Degradation III	Observation 2	0.931	0.167	1	alpha-D-glucose 6-phosphate
Glycogen Degradation III	Observation 3	0.689	0.167	1	alpha-D-glucose 6-phosphate
Thiamin Salvage III	Observation 3	0.849	0.25	1	thiamin pyrophosphate
Phosphatidylcholine Biosynthesis I	Observation 3	0.498	0.1	1	choline
tRNA Charging	Observation 3	0.669	0.0698	3	L-glutamine,glycine,L-arginine
Glutamine Biosynthesis I	Observation 3	0.689	0.167	1	L-glutamine
Urate Biosynthesis/Inosine 5'-phosphate Degradation	Observation 3	0.536	0.111	1	xanthine
Dermatan Sulfate Biosynthesis (Late Stages)	Observation 3	0.76	0.2	2	3',5'-ADP
NAD Salvage Pathway III	Observation 2	0.931	0.167	1	nicotinamide-beta-riboside
NAD Salvage Pathway III	Observation 3	0.689	0.167	1	NMN
Glycine Cleavage Complex	Observation 3	0.63	0.143	1	glycine
Glutathione Biosynthesis	Observation 2	1.98	0.25	2	glutathione,gamma-glutamylcysteine
Glutathione Biosynthesis	Observation 3	2.62	0.375	3	glutathione,gamma-glutamylcysteine,glycine
Pentose Phosphate Pathway	Observation 2	0.656	0.0833	1	gluconic acid-6-phosphate
Pentose Phosphate Pathway	Observation 3	1.15	0.167	2	gluconic acid-6-phosphate,D-ribulose 5-phosphate
Taurine Biosynthesis	Observation 2	0.931	0.167	1	taurine
Taurine Biosynthesis	Observation 3	0.689	0.167	1	taurine
Glycogen Degradation II	Observation 2	0.931	0.167	1	alpha-D-glucose 6-phosphate
Glycogen Degradation II	Observation 3	0.689	0.167	1	alpha-D-glucose 6-phosphate
Nicotine Degradation II	Observation 2	0.726	0.1	1	S-adenosylhomocysteine
Nicotine Degradation II	Observation 3	0.498	0.1	1	S-adenosylhomocysteine
Citrulline Biosynthesis	Observation 3	2.44	0.222	4	L-glutamine,urea,L-arginine,L-ornithine
Flavin Biosynthesis IV (Mammalian)	Observation 3	1.73	0.333	2	adenine-riboflavin dinucleotide,FMN
Valine Degradation I	Observation 3	0.32	0.0588	1	adenine-riboflavin dinucleotide
Ascorbate Recycling (Cytosolic)	Observation 2	1.98	0.25	2	glutathione,glutathione disulfide
Ascorbate Recycling (Cytosolic)	Observation 3	1.48	0.25	2	glutathione,glutathione disulfide
Purine Nucleotides Degradation II (Aerobic)	Observation 3	0.32	0.0588	1	xanthine
Mitochondrial L-carnitine Shuttle Pathway	Observation 3	0.849	0.25	1	L-carnitine
Glutathione Redox Reactions II	Observation 2	2.62	0.5	2	glutathione,glutathione disulfide
Glutathione Redox Reactions II	Observation 3	2.11	0.5	2	glutathione,glutathione disulfide
Serotonin Degradation	Observation 3	0.32	0.0588	2	3',5'-ADP
Phenylalanine Degradation IV (Mammalian, via Side Chain)	Observation 3	0.844	0.111	2	L-glutamine,glycine
Methionine Salvage II (Mammalian)	Observation 2	0.931	0.167	1	L-homocysteine
Methionine Salvage II (Mammalian)	Observation 3	1.73	0.333	2	L-homocysteine,betaine
Bile Acid Biosynthesis, Neutral Pathway	Observation 2	0.275	0.0278	1	taurine
Bile Acid Biosynthesis, Neutral Pathway	Observation 3	0.406	0.0556	2	glycine,taurine
Uridine-5'-phosphate Biosynthesis	Observation 2	0.525	0.0588	1	orotic acid
Uridine-5'-phosphate Biosynthesis	Observation 3	1.64	0.176	3	orotic acid,L-glutamine,UMP
Colanic Acid Building Blocks Biosynthesis	Observation 2	0.434	0.0455	1	mannose-6-phosphate
Colanic Acid Building Blocks Biosynthesis	Observation 3	0.705	0.0909	2	mannose-6-phosphate,UDP-D-glucose
γ-glutamyl Cycle	Observation 2	4.05	0.308	4	glutathione,cysteinylglycine,pyrrolidonecarboxylic acid,gamma-glutamylcysteine
γ-glutamyl Cycle	Observation 3	4.21	0.385	5	glutathione,cysteinylglycine,pyrrolidonecarboxylic acid,gamma-glutamylcysteine,glycine
Heme Biosynthesis II	Observation 3	0.382	0.0714	1	glycine
4-hydroxyproline Degradation I	Observation 2	0.768	0.111	1	trans-4-hydroxy-L-proline
Salvage Pathways of Pyrimidine Ribonucleotides	Observation 3	1.64	0.176	3	uridine,cytosine,UMP
Pyrimidine Ribonucleotides Interconversion	Observation 3	1.22	0.182	2	L-glutamine,UMP
Purine Nucleotides De Novo Biosynthesis II	Observation 3	0.509	0.0667	2	L-glutamine,glycine
Glycolysis I	Observation 2	0.547	0.0625	1	phosphoenolpyruvate
Glycolysis I	Observation 3	0.339	0.0625	1	phosphoenolpyruvate
Xanthine and Xanthosine Salvage	Observation 3	0.63	0.143	1	xanthine
Gluconeogenesis I	Observation 2	0.45	0.0476	1	phosphoenolpyruvate
Gluconeogenesis I	Observation 3	0.257	0.0476	1	phosphoenolpyruvate
Histamine Degradation	Observation 2	0.597	0.0714	1	S-adenosylhomocysteine
Histamine Degradation	Observation 3	0.382	0.0714	1	S-adenosylhomocysteine
L-glutamine Biosynthesis II (tRNA-dependent)	Observation 3	0.536	0.111	1	L-glutamine
Dolichyl-diphosphooligosaccharide Biosynthesis	Observation 3	0.806	0.105	2	UMP,UDP-D-glucose
Chondroitin Sulfate Biosynthesis (Late Stages)	Observation 3	0.536	0.111	2	3',5'-ADP
Guanosine Nucleotides Degradation III	Observation 3	0.498	0.1	1	xanthine
Glycine Degradation (Creatine Biosynthesis)	Observation 2	0.869	0.143	1	S-adenosylhomocysteine
Glycine Degradation (Creatine Biosynthesis)	Observation 3	4.25	0.571	4	S-adenosylhomocysteine,glycine,L-arginine,L-ornithine
Cysteine Biosynthesis/Homocysteine Degradation	Observation 2	0.931	0.167	1	L-homocysteine
Cysteine Biosynthesis/Homocysteine Degradation	Observation 3	0.689	0.167	1	L-homocysteine
Adenosine Nucleotides Degradation II	Observation 3	0.464	0.0909	1	xanthine
Superpathway of Melatonin Degradation	Observation 3	0.271	0.05	2	3',5'-ADP
Glycogen Biosynthesis II (from UDP-D-Glucose)	Observation 3	0.689	0.167	1	UDP-D-glucose
Noradrenaline and Adrenaline Degradation	Observation 2	0.525	0.0588	1	S-adenosylhomocysteine
Noradrenaline and Adrenaline Degradation	Observation 3	0.32	0.0588	1	S-adenosylhomocysteine
Arginine Degradation I (Arginase Pathway)	Observation 3	2.45	0.333	3	urea,L-arginine,L-ornithine
Citrulline-Nitric Oxide Cycle	Observation 3	0.464	0.0909	1	L-arginine
Asparagine Biosynthesis I	Observation 3	0.63	0.143	1	L-glutamine
GDP-glucose Biosynthesis	Observation 2	0.768	0.111	1	alpha-D-glucose 6-phosphate
GDP-glucose Biosynthesis	Observation 3	0.536	0.111	1	alpha-D-glucose 6-phosphate
Citrulline Degradation	Observation 3	0.63	0.143	1	L-ornithine
Sphingomyelin Metabolism	Observation 2	0.931	0.167	1	sphingomyelin
Sphingomyelin Metabolism	Observation 3	0.689	0.167	1	sphingomyelin
Galactose Degradation I (Leloir Pathway)	Observation 3	0.536	0.111	1	UDP-D-glucose
Putrescine Biosynthesis III	Observation 3	1.13	0.5	1	L-ornithine
Formaldehyde Oxidation II (Glutathione-dependent)	Observation 2	0.931	0.167	1	glutathione
Formaldehyde Oxidation II (Glutathione-dependent)	Observation 3	0.689	0.167	1	glutathione
dTMP De Novo Biosynthesis	Observation 3	0.536	0.111	1	glycine
Glycine Betaine Degradation	Observation 2	0.625	0.0769	1	L-homocysteine
Glycine Betaine Degradation	Observation 3	1.97	0.231	3	L-homocysteine,glycine,betaine
N-acetylglucosamine Degradation II	Observation 2	0.815	0.125	1	glucosamine-6-phosphate
N-acetylglucosamine Degradation II	Observation 3	0.58	0.125	1	glucosamine-6-phosphate
Methionine Degradation I (to Homocysteine)	Observation 2	1.98	0.25	2	S-adenosylhomocysteine,L-homocysteine
Methionine Degradation I (to Homocysteine)	Observation 3	1.48	0.25	2	S-adenosylhomocysteine,L-homocysteine
Superpathway of Methionine Degradation	Observation 2	0.817	0.0588	2	S-adenosylhomocysteine,L-homocysteine
Superpathway of Methionine Degradation	Observation 3	0.884	0.0882	3	S-adenosylhomocysteine,L-homocysteine,betaine
Folate Polyglutamylation	Observation 3	0.407	0.0769	1	glycine
Folate Transformations I	Observation 2	0.485	0.0526	1	L-homocysteine
Folate Transformations I	Observation 3	0.806	0.105	2	L-homocysteine,glycine
GDP-mannose Biosynthesis	Observation 2	0.869	0.143	1	mannose-6-phosphate
GDP-mannose Biosynthesis	Observation 3	0.63	0.143	1	mannose-6-phosphate
Glycine Biosynthesis I	Observation 3	0.849	0.25	1	glycine
D-mannose Degradation	Observation 2	1.39	0.5	1	mannose-6-phosphate
D-mannose Degradation	Observation 3	1.13	0.5	1	mannose-6-phosphate
Antioxidant Action of Vitamin C	Observation 2	2.24	0.333	2	glutathione,glutathione disulfide
Antioxidant Action of Vitamin C	Observation 3	1.73	0.333	2	glutathione,glutathione disulfide
Gαq Signaling	Observation 3	0.58	0.125	1	choline
Cysteine Biosynthesis III (mammalia)	Observation 2	1.56	0.154	2	S-adenosylhomocysteine,L-homocysteine
Cysteine Biosynthesis III (mammalia)	Observation 3	1.09	0.154	2	S-adenosylhomocysteine,L-homocysteine
Glycine Biosynthesis II	Observation 3	0.689	0.167	1	glycine
Glutamine Degradation I	Observation 3	0.966	0.333	1	L-glutamine
N-acetylglucosamine Degradation I	Observation 2	1.01	0.2	1	glucosamine-6-phosphate
N-acetylglucosamine Degradation I	Observation 3	0.76	0.2	1	glucosamine-6-phosphate
Vitamin-C Transport	Observation 2	2.1	0.286	2	glutathione,glutathione disulfide
Vitamin-C Transport	Observation 3	1.59	0.286	2	glutathione,glutathione disulfide
Oxidative Phosphorylation	Observation 3	0.498	0.1	1	adenine-riboflavin dinucleotide
Adipogenesis pathway	Observation 2	1.69	1	1	glutathione
Adipogenesis pathway	Observation 3	1.43	1	1	glutathione
PI3K/AKT Signaling	Observation 3	0.76	0.2	1	L-arginine
Glutamate Receptor Signaling	Observation 3	1.59	0.286	2	L-glutamine,glycine
Cancer Drug Resistance By Drug Efflux	Observation 2	0.869	0.143	1	glutathione
Cancer Drug Resistance By Drug Efflux	Observation 3	0.63	0.143	1	glutathione

## Sheet: Table S5B
Categories	Diseases or Functions Annotation	Comparison	p-Value	Score	Predicted Activation State	Activation z-score	Flags	#Molecules	Molecules
Cell Cycle	arrest in interphase	EQ1 vs EQ0	2.1e-05	4.67778				4	cyclic AMP,niacinamide,phosphorylethanolamine,stearic acid
Cancer, Organismal Functions, Organismal Injury and Abnormalities, Tumor Morphology	inhibition of tumor	EQ1 vs EQ0	0.000298	3.52578				2	cyclic AMP,niacinamide
Nucleic Acid Metabolism	quantity of NAD+	EQ1 vs EQ0	0.000446	3.35067				2	adenine,niacinamide
Cell Cycle	arrest in interphase of endothelial cells	EQ1 vs EQ0	0.000622	3.20621				2	phosphorylethanolamine,stearic acid
Cell Death and Survival	apoptosis of granulosa cells	EQ1 vs EQ0	0.000827	3.08249				2	cyclic AMP,stearic acid
Cancer, Cell Death and Survival, Organismal Injury and Abnormalities, Tumor Morphology	apoptosis of leukemia cells	EQ1 vs EQ0	0.000827	3.08249				2	cyclic AMP,niacinamide
Cellular Movement, Connective Tissue Development and Function	migration of fibroblasts	EQ1 vs EQ0	0.00161	2.79317				2	adenine,cyclic AMP
Gene Expression	transcription of RNA	EQ1 vs EQ0	0.00202	2.69465				3	acetyl-coenzyme A,cyclic AMP,niacinamide
Cardiovascular Disease, Cardiovascular System Development and Function, Cell Morphology, Organ Morphology, Organismal Development, Organismal Injury and Abnormalities, Skeletal and Muscular Disorders, Skeletal and Muscular System Development and Function, Tissue Morphology	hypertrophy of cardiomyocytes	EQ1 vs EQ0	0.00227	2.64397				2	cyclic AMP,niacinamide
Cancer, Cellular Development, Cellular Growth and Proliferation, Organismal Injury and Abnormalities, Tumor Morphology	proliferation of tumor cells	EQ1 vs EQ0	0.00255	2.59346				3	cyclic AMP,niacinamide,stearic acid
Cellular Development, Cellular Growth and Proliferation, Hematological System Development and Function, Lymphoid Tissue Structure and Development	proliferation of CD4+ T-lymphocytes	EQ1 vs EQ0	0.00264	2.5784				2	cyclic AMP,stearic acid
Cell Death and Survival	cell viability	EQ1 vs EQ0	0.00351	2.45469		0.707		4	cyclic AMP,niacinamide,phosphorylethanolamine,stearic acid
Dermatological Diseases and Conditions, Organismal Injury and Abnormalities	psoriasis	EQ1 vs EQ0	0.00391	2.40782				2	cyclic AMP,niacinamide
Cell Death and Survival, Endocrine System Disorders, Gastrointestinal Disease, Organismal Injury and Abnormalities	cell death of beta islet cells	EQ1 vs EQ0	0.00439	2.35754				2	niacinamide,stearic acid
Cell Cycle	interphase of tumor cell lines	EQ1 vs EQ0	0.00439	2.35754				2	cyclic AMP,niacinamide
Cellular Development, Cellular Growth and Proliferation, Digestive System Development and Function, Hepatic System Development and Function, Organ Development	proliferation of liver cells	EQ1 vs EQ0	0.00439	2.35754				2	cyclic AMP,stearic acid
Cell Death and Survival, Embryonic Development	cell death of embryonic cell lines	EQ1 vs EQ0	0.00489	2.31069				2	cyclic AMP,niacinamide
Cell Signaling, Molecular Transport, Vitamin and Mineral Metabolism	quantity of Ca2+	EQ1 vs EQ0	0.00494	2.30627		-1.929	bias	4	adenine,cyclic AMP,eicosa-11Z, 14Z-dienoic acid,stearic acid
Cellular Development, Cellular Growth and Proliferation, Hematological System Development and Function, Lymphoid Tissue Structure and Development	proliferation of mononuclear leukocytes	EQ1 vs EQ0	0.0053	2.27572				3	cyclic AMP,niacinamide,stearic acid
Cell Death and Survival, Organismal Injury and Abnormalities	cell death of epithelial cells	EQ1 vs EQ0	0.00577	2.23882				3	cyclic AMP,niacinamide,stearic acid
Cellular Function and Maintenance, Molecular Transport	absorption of phosphate	EQ1 vs EQ0	0.00586	2.2321				1	niacinamide
Dermatological Diseases and Conditions, Organismal Injury and Abnormalities	acantholysis	EQ1 vs EQ0	0.00586	2.2321				1	niacinamide
Drug Metabolism, Endocrine System Development and Function, Lipid Metabolism, Molecular Transport, Small Molecule Biochemistry	accumulation of beta-estradiol	EQ1 vs EQ0	0.00586	2.2321				1	cyclic AMP
Cancer, Cell Death and Survival, Organismal Injury and Abnormalities, Tumor Morphology	apoptosis of acute myeloid leukemia blast cells	EQ1 vs EQ0	0.00586	2.2321				1	cyclic AMP
Cancer, Cell Death and Survival, Organismal Injury and Abnormalities, Tumor Morphology	apoptosis of chronic lymphocytic leukemia B cells	EQ1 vs EQ0	0.00586	2.2321				1	niacinamide
Cell Death and Survival	apoptosis of monocyte-derived macrophages	EQ1 vs EQ0	0.00586	2.2321				1	niacinamide
Cell Death and Survival	apoptosis of synovial macrophages	EQ1 vs EQ0	0.00586	2.2321				1	niacinamide
Cardiovascular System Development and Function, Cell Cycle	arrest in G2/M phase of vascular endothelial cells	EQ1 vs EQ0	0.00586	2.2321				1	phosphorylethanolamine
Cell Cycle	arrest in S phase of lymphocytes	EQ1 vs EQ0	0.00586	2.2321				1	cyclic AMP
Cellular Development, Cellular Growth and Proliferation	arrest in growth of prostate cancer cell lines	EQ1 vs EQ0	0.00586	2.2321				1	cyclic AMP
Cell Cycle, Gene Expression	binding of M box motif	EQ1 vs EQ0	0.00586	2.2321				1	cyclic AMP
Small Molecule Biochemistry	biosynthesis of putrescine	EQ1 vs EQ0	0.00586	2.2321				1	cyclic AMP
Cardiovascular Disease, Organismal Injury and Abnormalities	calcification of coronary artery	EQ1 vs EQ0	0.00586	2.2321				1	adenine
Cardiovascular Disease, Organismal Injury and Abnormalities	calcification of thoracic aorta	EQ1 vs EQ0	0.00586	2.2321				1	adenine
Cell Morphology, Connective Tissue Development and Function	cell rounding of cardiac fibroblasts	EQ1 vs EQ0	0.00586	2.2321				1	cyclic AMP
Cell Death and Survival, Renal and Urological System Development and Function	cell viability of proximal tubule cells	EQ1 vs EQ0	0.00586	2.2321				1	phosphorylethanolamine
Cellular Movement	chemorepulsion of growth cone	EQ1 vs EQ0	0.00586	2.2321				1	cyclic AMP
Cellular Growth and Proliferation	clonogenicity of prostate cancer cell lines	EQ1 vs EQ0	0.00586	2.2321				1	cyclic AMP
Cell-To-Cell Signaling and Interaction, Nervous System Development and Function	conduction of sciatic nerve	EQ1 vs EQ0	0.00586	2.2321				1	niacinamide
Cell-To-Cell Signaling and Interaction, Nervous System Development and Function	conduction of sensory nerve	EQ1 vs EQ0	0.00586	2.2321				1	niacinamide
Cell Morphology, Cellular Development, Embryonic Development	conversion of embryonic stem cell lines	EQ1 vs EQ0	0.00586	2.2321				1	niacinamide
Cell-To-Cell Signaling and Interaction, Nervous System Development and Function	desensitization of hippocampal neurons	EQ1 vs EQ0	0.00586	2.2321				1	cyclic AMP
Cellular Compromise	destruction of pancreatic cancer cell lines	EQ1 vs EQ0	0.00586	2.2321				1	niacinamide
Cellular Assembly and Organization	development of dense core granules	EQ1 vs EQ0	0.00586	2.2321				1	cyclic AMP
Cellular Development, Tissue Development	differentiation of melanocytes	EQ1 vs EQ0	0.00586	2.2321				1	cyclic AMP
Cellular Development	differentiation of prostate cancer cell lines	EQ1 vs EQ0	0.00586	2.2321				1	cyclic AMP
Organ Morphology, Renal and Urological System Development and Function	dilation of renal tubule	EQ1 vs EQ0	0.00586	2.2321				1	adenine
Cellular Assembly and Organization, Cellular Compromise	disruption of actin cytoskeleton	EQ1 vs EQ0	0.00586	2.2321				1	cyclic AMP
Cellular Assembly and Organization, Cellular Compromise	disruption of actin filaments	EQ1 vs EQ0	0.00586	2.2321				1	phosphorylethanolamine
DNA Replication, Recombination, and Repair	elongation of mitotic spindle	EQ1 vs EQ0	0.00586	2.2321				1	niacinamide
Cancer, Organismal Injury and Abnormalities, Respiratory Disease	end-stage recurrent EGFR L858R mutation positive non-small cell lung carcinoma	EQ1 vs EQ0	0.00586	2.2321				1	niacinamide
Cancer, Organismal Injury and Abnormalities, Respiratory Disease	end-stage recurrent non-small cell lung carcinoma	EQ1 vs EQ0	0.00586	2.2321				1	niacinamide
Embryonic Development, Endocrine System Development and Function, Organ Development, Organ Morphology, Organismal Development, Tissue Development	enlargement of parathyroid gland	EQ1 vs EQ0	0.00586	2.2321				1	adenine
Cell Cycle	entry into S phase of brain cancer cell lines	EQ1 vs EQ0	0.00586	2.2321				1	cyclic AMP
Cell-To-Cell Signaling and Interaction, Cellular Growth and Proliferation, Nervous System Development and Function	excitation of noradrenergic neurons	EQ1 vs EQ0	0.00586	2.2321				1	cyclic AMP
Cellular Function and Maintenance, Molecular Transport	exocytosis by insulinoma cells	EQ1 vs EQ0	0.00586	2.2321				1	cyclic AMP
Endocrine System Development and Function	exocytotic capacity of beta islet cells	EQ1 vs EQ0	0.00586	2.2321				1	cyclic AMP
Connective Tissue Disorders, Organismal Injury and Abnormalities, Skeletal and Muscular Disorders	fibrosis of cortical bone	EQ1 vs EQ0	0.00586	2.2321				1	adenine
Small Molecule Biochemistry, Vitamin and Mineral Metabolism	formation of niacinamide	EQ1 vs EQ0	0.00586	2.2321				1	adenine
Cellular Assembly and Organization, Tissue Development	formation of tubules	EQ1 vs EQ0	0.00586	2.2321				1	cyclic AMP
Cancer, Organismal Injury and Abnormalities, Renal and Urological Disease	growth of bladder tumor	EQ1 vs EQ0	0.00586	2.2321				1	niacinamide
Cellular Development, Cellular Growth and Proliferation, Endocrine System Development and Function, Nervous System Development and Function, Organ Development	growth of somatotrophs	EQ1 vs EQ0	0.00586	2.2321				1	cyclic AMP
Cancer, Gastrointestinal Disease, Hepatic System Disease, Organismal Injury and Abnormalities	hyperplasia of cholangiocytes	EQ1 vs EQ0	0.00586	2.2321				1	cyclic AMP
Cancer, Neurological Disease, Organismal Functions, Organismal Injury and Abnormalities, Tumor Morphology	inhibition of glioma	EQ1 vs EQ0	0.00586	2.2321				1	cyclic AMP
Neurological Disease	interictal bursts of neurons	EQ1 vs EQ0	0.00586	2.2321				1	cyclic AMP
Cellular Movement	invasion by trophoblast cell lines	EQ1 vs EQ0	0.00586	2.2321				1	cyclic AMP
Cancer, Cellular Movement, Organismal Injury and Abnormalities, Tumor Morphology	invasion of chondrosarcoma cells	EQ1 vs EQ0	0.00586	2.2321				1	cyclic AMP
Cell-To-Cell Signaling and Interaction, Nervous System Development and Function	long term depression of corticostriatal neurons	EQ1 vs EQ0	0.00586	2.2321				1	cyclic AMP
Cancer, Cellular Development, Organismal Injury and Abnormalities, Tumor Morphology	maturation of acute myeloid leukemia blast cells	EQ1 vs EQ0	0.00586	2.2321				1	cyclic AMP
Cellular Function and Maintenance, Hair and Skin Development and Function	melanogenesis of melanoma cell lines	EQ1 vs EQ0	0.00586	2.2321				1	cyclic AMP
Nucleic Acid Metabolism, Small Molecule Biochemistry	metabolism of ADP	EQ1 vs EQ0	0.00586	2.2321				1	cyclic AMP
Cancer, Organismal Injury and Abnormalities	metastasis of kidney cancer cell lines	EQ1 vs EQ0	0.00586	2.2321				1	phosphorylethanolamine
Cellular Movement, Connective Tissue Development and Function	migration of cardiac fibroblasts	EQ1 vs EQ0	0.00586	2.2321				1	cyclic AMP
Cell Death and Survival	mitochondrial cell death of kidney cancer cell lines	EQ1 vs EQ0	0.00586	2.2321				1	phosphorylethanolamine
Cell Cycle, Nervous System Development and Function	mitogenesis of Schwann cells	EQ1 vs EQ0	0.00586	2.2321				1	cyclic AMP
Hematological System Development and Function	phosphatemia	EQ1 vs EQ0	0.00586	2.2321				1	niacinamide
Cellular Growth and Proliferation, Tissue Development	proliferation of follicular cells	EQ1 vs EQ0	0.00586	2.2321				1	cyclic AMP
Cellular Development, Cellular Growth and Proliferation, Endocrine System Development and Function, Organ Development	proliferation of thyroid cells	EQ1 vs EQ0	0.00586	2.2321				1	cyclic AMP
Skeletal and Muscular System Development and Function, Tissue Morphology	quantity of osteoid	EQ1 vs EQ0	0.00586	2.2321				1	adenine
Connective Tissue Development and Function, Hematological System Development and Function, Lymphoid Tissue Structure and Development, Organismal Development, Tissue Morphology	quantity of peripheral T lymphocyte	EQ1 vs EQ0	0.00586	2.2321				1	niacinamide
Connective Tissue Development and Function, Skeletal and Muscular System Development and Function	resorption of trabecular bone	EQ1 vs EQ0	0.00586	2.2321				1	adenine
Cell-To-Cell Signaling and Interaction, Cellular Compromise, Cellular Function and Maintenance, Hematological System Development and Function, Inflammatory Response	respiratory burst of lymphocytes	EQ1 vs EQ0	0.00586	2.2321				1	cyclic AMP
Cell-To-Cell Signaling and Interaction, Hematological System Development and Function	signaling of T lymphocytes	EQ1 vs EQ0	0.00586	2.2321				1	cyclic AMP
Cell-To-Cell Signaling and Interaction	signaling of neutrophils	EQ1 vs EQ0	0.00586	2.2321				1	cyclic AMP
Cell Death and Survival	survival of kidney cancer cell lines	EQ1 vs EQ0	0.00586	2.2321				1	phosphorylethanolamine
Cellular Development	transdifferentiation of acinar gland cells	EQ1 vs EQ0	0.00586	2.2321				1	niacinamide
Lipid Metabolism, Nucleic Acid Metabolism, Small Molecule Biochemistry	turnover of malonyl-coenzyme A	EQ1 vs EQ0	0.00586	2.2321				1	acetyl-coenzyme A
Neurological Disease, Organismal Injury and Abnormalities, Psychological Disorders	disorder of basal ganglia	EQ1 vs EQ0	0.00601	2.22113				3	cyclic AMP,niacinamide,phosphorylethanolamine
Tissue Development	growth of epithelial tissue	EQ1 vs EQ0	0.00731	2.13608				3	cyclic AMP,phosphorylethanolamine,stearic acid
Cell Death and Survival, Organismal Injury and Abnormalities	cell death of epithelial cell lines	EQ1 vs EQ0	0.00778	2.10902				2	cyclic AMP,niacinamide
Lipid Metabolism, Molecular Transport, Small Molecule Biochemistry	accumulation of lipid	EQ1 vs EQ0	0.00877	2.057				3	cyclic AMP,niacinamide,stearic acid
Cellular Development	differentiation of tumor cell lines	EQ1 vs EQ0	0.00911	2.04048				2	cyclic AMP,niacinamide
Lipid Metabolism, Molecular Transport, Small Molecule Biochemistry	accumulation of acylglycerol	EQ1 vs EQ0	0.0105	1.97881				2	niacinamide,stearic acid
Carbohydrate Metabolism, Molecular Transport, Small Molecule Biochemistry	uptake of 2-deoxyglucose	EQ1 vs EQ0	0.0113	1.94692				2	cyclic AMP,stearic acid
Cell Death and Survival, Cellular Compromise, Neurological Disease, Organismal Injury and Abnormalities, Tissue Morphology	Wallerian degeneration of neurites	EQ1 vs EQ0	0.0117	1.93181				1	niacinamide
Cell-To-Cell Signaling and Interaction, Hematological System Development and Function, Inflammatory Response	anti-inflammatory response of T lymphocytes	EQ1 vs EQ0	0.0117	1.93181				1	cyclic AMP
Cell-To-Cell Signaling and Interaction, Inflammatory Response	anti-inflammatory response of antigen presenting cells	EQ1 vs EQ0	0.0117	1.93181				1	cyclic AMP
Cell-To-Cell Signaling and Interaction, Hematological System Development and Function, Inflammatory Response	anti-inflammatory response of neutrophils	EQ1 vs EQ0	0.0117	1.93181				1	cyclic AMP
Connective Tissue Development and Function, Nervous System Development and Function, Skeletal and Muscular System Development and Function	bone mineral density of lumbar vertebra	EQ1 vs EQ0	0.0117	1.93181				1	adenine
Cell Death and Survival	cell death of myeloma cell lines	EQ1 vs EQ0	0.0117	1.93181				1	cyclic AMP
Cell Death and Survival, Endocrine System Development and Function	cell viability of endocrine cell lines	EQ1 vs EQ0	0.0117	1.93181				1	cyclic AMP
Cell-To-Cell Signaling and Interaction, Cellular Assembly and Organization, Cellular Movement, Nervous System Development and Function	chemoattraction of axons	EQ1 vs EQ0	0.0117	1.93181				1	cyclic AMP
Cellular Movement, Hematological System Development and Function, Immune Cell Trafficking, Inflammatory Response	chemotaxis of inflammatory leukocytes	EQ1 vs EQ0	0.0117	1.93181				1	cyclic AMP
Cell-To-Cell Signaling and Interaction, Cellular Movement, Nervous System Development and Function	contact repulsion of axons	EQ1 vs EQ0	0.0117	1.93181				1	cyclic AMP
Cardiovascular System Development and Function, Cell Morphology, Organ Development, Organ Morphology, Skeletal and Muscular System Development and Function	contraction of ventricular myocytes	EQ1 vs EQ0	0.0117	1.93181				1	cyclic AMP
Reproductive System Development and Function	decidualization of fibroblasts	EQ1 vs EQ0	0.0117	1.93181				1	cyclic AMP
Cellular Development	differentiation of embryonic cancer cell lines	EQ1 vs EQ0	0.0117	1.93181				1	cyclic AMP
Cellular Development, Connective Tissue Development and Function, Reproductive System Development and Function, Tissue Development	differentiation of endometrial stromal cells	EQ1 vs EQ0	0.0117	1.93181				1	cyclic AMP
Cellular Development, Embryonic Development, Nervous System Development and Function, Organismal Development, Tissue Development	differentiation of neuroblasts	EQ1 vs EQ0	0.0117	1.93181				1	cyclic AMP
Cellular Development, Embryonic Development, Organismal Development, Tissue Development	differentiation of parietal endoderm	EQ1 vs EQ0	0.0117	1.93181				1	cyclic AMP
Cellular Development, Embryonic Development, Organismal Development, Tissue Development	differentiation of primitive endoderm	EQ1 vs EQ0	0.0117	1.93181				1	cyclic AMP
Cellular Compromise	disorganization of cytoskeleton	EQ1 vs EQ0	0.0117	1.93181				1	phosphorylethanolamine
Cancer	exchange of tumor cell lines	EQ1 vs EQ0	0.0117	1.93181				1	cyclic AMP
Tissue Development	formation of lumen	EQ1 vs EQ0	0.0117	1.93181				1	cyclic AMP
Nervous System Development and Function	growth of dorsal root ganglion	EQ1 vs EQ0	0.0117	1.93181				1	cyclic AMP
Cellular Function and Maintenance	homeostasis of water	EQ1 vs EQ0	0.0117	1.93181				1	cyclic AMP
Cardiovascular Disease, Cardiovascular System Development and Function, Cell Morphology, Organ Morphology, Organismal Development, Organismal Injury and Abnormalities, Skeletal and Muscular Disorders, Skeletal and Muscular System Development and Function, Tissue Morphology	hypertrophy of ventricular myocytes	EQ1 vs EQ0	0.0117	1.93181				1	cyclic AMP
Cell-To-Cell Signaling and Interaction, Cellular Growth and Proliferation, Hematological Disease, Hematological System Development and Function, Immunological Disease	immunosuppression of T lymphocytes	EQ1 vs EQ0	0.0117	1.93181				1	cyclic AMP
Cellular Function and Maintenance	metabolism by leukemia cell lines	EQ1 vs EQ0	0.0117	1.93181				1	niacinamide
Cell Signaling, Vitamin and Mineral Metabolism	metabolism of Ca2+	EQ1 vs EQ0	0.0117	1.93181				1	cyclic AMP
Cellular Movement	migration of smooth muscle cell lines	EQ1 vs EQ0	0.0117	1.93181				1	cyclic AMP
Cellular Function and Maintenance	mitochondrial respiration of proximal tubule cells	EQ1 vs EQ0	0.0117	1.93181				1	niacinamide
Cell Cycle, Hair and Skin Development and Function	mitogenesis of epithelial cell lines	EQ1 vs EQ0	0.0117	1.93181				1	cyclic AMP
Nervous System Development and Function	regeneration of central nervous system	EQ1 vs EQ0	0.0117	1.93181				1	cyclic AMP
Skeletal and Muscular System Development and Function	relaxation of airway smooth muscle	EQ1 vs EQ0	0.0117	1.93181				1	cyclic AMP
Lipid Metabolism, Molecular Transport, Small Molecule Biochemistry	release of cholesterol	EQ1 vs EQ0	0.0117	1.93181				1	cyclic AMP
Cell Cycle	replication of Listeria monocytogenes	EQ1 vs EQ0	0.0117	1.93181				1	adenine
Lipid Metabolism, Reproductive System Development and Function, Small Molecule Biochemistry, Vitamin and Mineral Metabolism	steroidogenesis of Leydig cells	EQ1 vs EQ0	0.0117	1.93181				1	cyclic AMP
Cell-To-Cell Signaling and Interaction, Hematological System Development and Function, Immune Cell Trafficking, Inflammatory Response	activation of leukocytes	EQ1 vs EQ0	0.0122	1.91364				3	cyclic AMP,phosphorylethanolamine,stearic acid
Cancer, Organismal Injury and Abnormalities	cancer	EQ1 vs EQ0	0.0136	1.86646		0.243		4	cyclic AMP,niacinamide,phosphorylethanolamine,stearic acid
Cell Morphology, Cellular Function and Maintenance	autophagy of cells	EQ1 vs EQ0	0.0145	1.83863				2	acetyl-coenzyme A,cyclic AMP
Cancer, Organismal Injury and Abnormalities	non-melanoma solid tumor	EQ1 vs EQ0	0.0154	1.81248				3	cyclic AMP,niacinamide,stearic acid
Cellular Function and Maintenance	cellular homeostasis	EQ1 vs EQ0	0.0156	1.80688		-1.185		4	acetyl-coenzyme A,adenine,cyclic AMP,niacinamide
Cell-To-Cell Signaling and Interaction, Hematological System Development and Function, Immune Cell Trafficking, Inflammatory Response	activation of T lymphocytes	EQ1 vs EQ0	0.0162	1.79048				2	cyclic AMP,phosphorylethanolamine
Cell Death and Survival	apoptosis of connective tissue cells	EQ1 vs EQ0	0.0162	1.79048				2	cyclic AMP,niacinamide
Organismal Injury and Abnormalities, Renal and Urological Disease	chronic kidney disease	EQ1 vs EQ0	0.0162	1.79048				2	adenine,niacinamide
Cell Cycle	arrest in G0 phase of leukemia cell lines	EQ1 vs EQ0	0.0175	1.75696				1	niacinamide
Cell Morphology, Cellular Function and Maintenance	autophagy of bone cancer cell lines	EQ1 vs EQ0	0.0175	1.75696				1	acetyl-coenzyme A
Cell Morphology, Cellular Function and Maintenance	autophagy of sarcoma cell lines	EQ1 vs EQ0	0.0175	1.75696				1	acetyl-coenzyme A
Cellular Growth and Proliferation, Connective Tissue Development and Function	cytostasis of fibroblasts	EQ1 vs EQ0	0.0175	1.75696				1	cyclic AMP
Cellular Development, Developmental Disorder	dedifferentiation of Schwann cells	EQ1 vs EQ0	0.0175	1.75696				1	cyclic AMP
Cell-mediated Immune Response, Cellular Development, Cellular Function and Maintenance, Cellular Growth and Proliferation, Embryonic Development, Hematological System Development and Function, Hematopoiesis, Lymphoid Tissue Structure and Development, Organ Development, Organismal Development, Tissue Development	development of helper T lymphocytes	EQ1 vs EQ0	0.0175	1.75696				1	cyclic AMP
Cell Morphology, Cellular Assembly and Organization, Cellular Development, Cellular Function and Maintenance, Cellular Growth and Proliferation, Embryonic Development, Nervous System Development and Function, Organismal Development, Tissue Development	formation of dendritic spines	EQ1 vs EQ0	0.0175	1.75696				1	cyclic AMP
Dermatological Diseases and Conditions, Neurological Disease, Organismal Injury and Abnormalities	heat hyperalgesia	EQ1 vs EQ0	0.0175	1.75696				1	niacinamide
Inflammatory Response	immunomodulation	EQ1 vs EQ0	0.0175	1.75696				1	cyclic AMP
Gene Expression	induction of RNA	EQ1 vs EQ0	0.0175	1.75696				1	cyclic AMP
Organismal Injury and Abnormalities, Renal and Urological Disease	interstitial fibrosis of kidney	EQ1 vs EQ0	0.0175	1.75696				1	adenine
Cell Death and Survival	killing of Staphylococcus aureus	EQ1 vs EQ0	0.0175	1.75696				1	niacinamide
Cellular Movement, Hematological System Development and Function, Immune Cell Trafficking, Inflammatory Response	migration of monocyte-derived dendritic cells	EQ1 vs EQ0	0.0175	1.75696				1	cyclic AMP
Cellular Development, Cellular Growth and Proliferation, Connective Tissue Development and Function, Hematological System Development and Function, Lymphoid Tissue Structure and Development, Tissue Development	proliferation of PBMCs	EQ1 vs EQ0	0.0175	1.75696				1	niacinamide
Cellular Development, Cellular Growth and Proliferation, Nervous System Development and Function	proliferation of Schwann cells	EQ1 vs EQ0	0.0175	1.75696				1	cyclic AMP
Molecular Transport, Nucleic Acid Metabolism, Small Molecule Biochemistry	quantity of AMP	EQ1 vs EQ0	0.0175	1.75696				1	cyclic AMP
Digestive System Development and Function, Organismal Development, Tissue Morphology	quantity of bile duct	EQ1 vs EQ0	0.0175	1.75696				1	cyclic AMP
Cell-To-Cell Signaling and Interaction, Cellular Growth and Proliferation, Hematological System Development and Function	suppressive capacity of TREG cells	EQ1 vs EQ0	0.0175	1.75696				1	cyclic AMP
Drug Metabolism, Endocrine System Development and Function, Lipid Metabolism, Small Molecule Biochemistry, Vitamin and Mineral Metabolism	synthesis of hydrocortisone	EQ1 vs EQ0	0.0175	1.75696				1	cyclic AMP
Molecular Transport	transport of bicarbonate	EQ1 vs EQ0	0.0175	1.75696				1	cyclic AMP
Connective Tissue Development and Function, Skeletal and Muscular System Development and Function, Tissue Development	volume of trabecular bone	EQ1 vs EQ0	0.0175	1.75696				1	adenine
Cellular Function and Maintenance	ion homeostasis of cells	EQ1 vs EQ0	0.0181	1.74232				3	adenine,cyclic AMP,niacinamide
Cell Death and Survival	cell death of myeloid cells	EQ1 vs EQ0	0.019	1.72125				2	cyclic AMP,niacinamide
Cellular Movement, Hematological System Development and Function, Immune Cell Trafficking	cell movement of antigen presenting cells	EQ1 vs EQ0	0.02	1.69897				2	adenine,cyclic AMP
Carbohydrate Metabolism, Cellular Function and Maintenance, Molecular Transport, Small Molecule Biochemistry	transport of D-glucose	EQ1 vs EQ0	0.021	1.67778				2	cyclic AMP,stearic acid
Protein Trafficking	interaction of protein	EQ1 vs EQ0	0.022	1.65758				2	cyclic AMP,niacinamide
Cancer, Cellular Development, Cellular Growth and Proliferation, Organismal Injury and Abnormalities, Tumor Morphology	proliferation of cancer cells	EQ1 vs EQ0	0.022	1.65758				2	niacinamide,stearic acid
Molecular Transport	Increased Levels of Blood Urea Nitrogen	EQ1 vs EQ0	0.0233	1.63264				1	adenine
Post-Translational Modification	acetylation of protein	EQ1 vs EQ0	0.0233	1.63264				1	acetyl-coenzyme A
Cell Cycle	arrest in sub-G1 phase of vascular endothelial cells	EQ1 vs EQ0	0.0233	1.63264				1	stearic acid
Cellular Assembly and Organization	biogenesis of mitochondria	EQ1 vs EQ0	0.0233	1.63264				1	cyclic AMP
Connective Tissue Development and Function, Skeletal and Muscular System Development and Function	bone mineral density of femur	EQ1 vs EQ0	0.0233	1.63264				1	adenine
Cell Cycle, Endocrine System Development and Function	cell cycle progression of endocrine cell lines	EQ1 vs EQ0	0.0233	1.63264				1	cyclic AMP
Cardiovascular System Development and Function, Cell Morphology, Cellular Movement	cell spreading of endothelial cells	EQ1 vs EQ0	0.0233	1.63264				1	cyclic AMP
Cell Death and Survival, Endocrine System Development and Function	cell viability of islet cells	EQ1 vs EQ0	0.0233	1.63264				1	niacinamide
Cell-mediated Immune Response, Cellular Development, Cellular Function and Maintenance, Cellular Growth and Proliferation, Embryonic Development, Hematological System Development and Function, Hematopoiesis, Lymphoid Tissue Structure and Development, Organ Development, Organismal Development, Tissue Development	differentiation of Th2 cells	EQ1 vs EQ0	0.0233	1.63264				1	cyclic AMP
Cellular Development, Embryonic Development	differentiation of embryonic stem cell lines	EQ1 vs EQ0	0.0233	1.63264				1	cyclic AMP
Cellular Development	differentiation of pheochromocytoma cell lines	EQ1 vs EQ0	0.0233	1.63264				1	cyclic AMP
Organismal Injury and Abnormalities, Renal and Urological Disease	dysfunction of kidney	EQ1 vs EQ0	0.0233	1.63264				1	adenine
Cellular Movement, Renal and Urological System Development and Function	migration of kidney cell lines	EQ1 vs EQ0	0.0233	1.63264				1	cyclic AMP
Cell Morphology, Cellular Function and Maintenance	mitochondrial membrane potential	EQ1 vs EQ0	0.0233	1.63264				1	cyclic AMP
Cell Morphology, Cellular Assembly and Organization, Cellular Function and Maintenance	permeability of plasma membrane	EQ1 vs EQ0	0.0233	1.63264				1	cyclic AMP
Cell-To-Cell Signaling and Interaction, Cellular Function and Maintenance, Inflammatory Response	phagocytosis of E. coli	EQ1 vs EQ0	0.0233	1.63264				1	cyclic AMP
Cell-To-Cell Signaling and Interaction, Cellular Function and Maintenance, Inflammatory Response	phagocytosis of leukemia cell lines	EQ1 vs EQ0	0.0233	1.63264				1	cyclic AMP
Cell-To-Cell Signaling and Interaction, Cellular Function and Maintenance, Hematological System Development and Function, Inflammatory Response	phagocytosis of lymphocytes	EQ1 vs EQ0	0.0233	1.63264				1	cyclic AMP
Cancer, Cellular Development, Cellular Growth and Proliferation, Endocrine System Disorders, Gastrointestinal Disease, Organismal Injury and Abnormalities, Tumor Morphology	proliferation of pancreatic cancer cells	EQ1 vs EQ0	0.0233	1.63264				1	niacinamide
Cellular Function and Maintenance, Molecular Transport, Small Molecule Biochemistry	quantity of phosphate	EQ1 vs EQ0	0.0233	1.63264				1	adenine
Drug Metabolism, Endocrine System Development and Function, Lipid Metabolism, Molecular Transport, Small Molecule Biochemistry	secretion of hydrocortisone	EQ1 vs EQ0	0.0233	1.63264				1	cyclic AMP
Cell Death and Survival, Reproductive System Development and Function	survival of granulosa cells	EQ1 vs EQ0	0.0233	1.63264				1	stearic acid
Cell Death and Survival, Nervous System Development and Function	survival of retinal ganglion cells	EQ1 vs EQ0	0.0233	1.63264				1	cyclic AMP
Cardiovascular Disease, Organismal Injury and Abnormalities, Tissue Morphology	volume of infarct	EQ1 vs EQ0	0.0233	1.63264				1	niacinamide
Hereditary Disorder, Neurological Disease, Organismal Injury and Abnormalities, Psychological Disorders, Skeletal and Muscular Disorders	Huntington's Disease	EQ1 vs EQ0	0.0241	1.61798				2	cyclic AMP,phosphorylethanolamine
Cardiovascular System Development and Function, Cellular Movement	cell movement of endothelial cells	EQ1 vs EQ0	0.0251	1.60033				2	cyclic AMP,phosphorylethanolamine
Cell Death and Survival	cell death of phagocytes	EQ1 vs EQ0	0.0262	1.5817				2	cyclic AMP,niacinamide
Cellular Development, Cellular Growth and Proliferation	cell proliferation of breast cancer cell lines	EQ1 vs EQ0	0.0273	1.56384				2	cyclic AMP,stearic acid
Hematological System Development and Function, Tissue Morphology	quantity of leukocytes	EQ1 vs EQ0	0.0273	1.56384				2	cyclic AMP,niacinamide
Lipid Metabolism, Molecular Transport, Small Molecule Biochemistry	accumulation of diacylglycerol	EQ1 vs EQ0	0.029	1.5376				1	stearic acid
Cell-To-Cell Signaling and Interaction, Hematological System Development and Function, Immune Cell Trafficking, Inflammatory Response	activation of monocytes	EQ1 vs EQ0	0.029	1.5376				1	cyclic AMP
Organismal Injury and Abnormalities, Skeletal and Muscular Disorders	edema of paw	EQ1 vs EQ0	0.029	1.5376				1	niacinamide
Cellular Function and Maintenance, Molecular Transport	efflux of chloride	EQ1 vs EQ0	0.029	1.5376				1	cyclic AMP
Cell Death and Survival, Cellular Compromise	fragmentation of nucleus	EQ1 vs EQ0	0.029	1.5376				1	phosphorylethanolamine
Organismal Injury and Abnormalities	hyperpigmentation	EQ1 vs EQ0	0.029	1.5376				1	niacinamide
Connective Tissue Development and Function, Lipid Metabolism, Small Molecule Biochemistry	lipolysis of fibroblast cell lines	EQ1 vs EQ0	0.029	1.5376				1	cyclic AMP
Cell Cycle, Connective Tissue Development and Function	mitogenesis of fibroblast cell lines	EQ1 vs EQ0	0.029	1.5376				1	cyclic AMP
Molecular Transport, Protein Trafficking	secretion of protein	EQ1 vs EQ0	0.029	1.5376				1	cyclic AMP
Cellular Assembly and Organization	uncoupling of mitochondria	EQ1 vs EQ0	0.029	1.5376				1	stearic acid
Cellular Growth and Proliferation, Tissue Development	proliferation of epithelial cells	EQ1 vs EQ0	0.032	1.49485				2	cyclic AMP,stearic acid
Cell Death and Survival	apoptosis of tumor cell lines	EQ1 vs EQ0	0.0324	1.48945				3	cyclic AMP,phosphorylethanolamine,stearic acid
Lipid Metabolism, Small Molecule Biochemistry	fatty acid metabolism	EQ1 vs EQ0	0.0344	1.46344				3	cyclic AMP,monoacylglycerol,stearic acid
Cell-To-Cell Signaling and Interaction, Hematological System Development and Function, Humoral Immune Response, Immune Cell Trafficking, Inflammatory Response	activation of B lymphocytes	EQ1 vs EQ0	0.0347	1.45967				1	cyclic AMP
Cell-To-Cell Signaling and Interaction, Hematological System Development and Function, Immune Cell Trafficking, Inflammatory Response	activation of natural killer T lymphocytes	EQ1 vs EQ0	0.0347	1.45967				1	phosphorylethanolamine
Cell Death and Survival, Embryonic Development	apoptosis of embryonic cell lines	EQ1 vs EQ0	0.0347	1.45967				1	cyclic AMP
Cell Death and Survival	cell viability of pheochromocytoma cell lines	EQ1 vs EQ0	0.0347	1.45967				1	cyclic AMP
Cellular Development, Embryonic Development, Organismal Development, Tissue Development	differentiation of mesenchymal stem cells	EQ1 vs EQ0	0.0347	1.45967				1	cyclic AMP
Cellular Assembly and Organization, Cellular Compromise, Cellular Function and Maintenance	disassembly of microtubules	EQ1 vs EQ0	0.0347	1.45967				1	cyclic AMP
Molecular Transport	excretion of water	EQ1 vs EQ0	0.0347	1.45967				1	cyclic AMP
Organismal Functions	metabolism of mammalia	EQ1 vs EQ0	0.0347	1.45967				1	cyclic AMP
Cell Death and Survival, Cellular Compromise, Neurological Disease, Tissue Morphology	neurodegeneration of axons	EQ1 vs EQ0	0.0347	1.45967				1	niacinamide
Cell-To-Cell Signaling and Interaction, Cellular Function and Maintenance, Hematological System Development and Function, Inflammatory Response	phagocytosis by monocyte-derived macrophages	EQ1 vs EQ0	0.0347	1.45967				1	cyclic AMP
Lipid Metabolism, Molecular Transport, Small Molecule Biochemistry	uptake of taurocholic acid	EQ1 vs EQ0	0.0347	1.45967				1	cyclic AMP
Organismal Injury and Abnormalities, Renal and Urological Disease	urological disorder of kidney	EQ1 vs EQ0	0.0347	1.45967				1	adenine
Carbohydrate Metabolism, Molecular Transport, Small Molecule Biochemistry	uptake of D-glucose	EQ1 vs EQ0	0.0357	1.44733				2	cyclic AMP,stearic acid
DNA Replication, Recombination, and Repair	metabolism of DNA	EQ1 vs EQ0	0.0382	1.41794				2	cyclic AMP,niacinamide
Cellular Assembly and Organization	binding of chromatin	EQ1 vs EQ0	0.0404	1.39362				1	cyclic AMP
Cell Death and Survival, Nervous System Development and Function	cell viability of granule cells	EQ1 vs EQ0	0.0404	1.39362				1	cyclic AMP
Cellular Movement, Hematological System Development and Function, Immune Cell Trafficking	cellular infiltration by inflammatory leukocytes	EQ1 vs EQ0	0.0404	1.39362				1	adenine
Drug Metabolism, Lipid Metabolism, Molecular Transport, Small Molecule Biochemistry, Vitamin and Mineral Metabolism	concentration of calcitriol	EQ1 vs EQ0	0.0404	1.39362				1	adenine
Dermatological Diseases and Conditions, Neurological Disease, Organismal Injury and Abnormalities	mechanical hyperalgesia	EQ1 vs EQ0	0.0404	1.39362				1	niacinamide
Cardiovascular System Development and Function, Cellular Development, Cellular Growth and Proliferation, Connective Tissue Development and Function, Digestive System Development and Function, Hepatic System Development and Function, Organ Development, Organismal Development, Tissue Development	proliferation of hepatic stellate cells	EQ1 vs EQ0	0.0404	1.39362				1	cyclic AMP
Cancer, Cellular Development, Cellular Growth and Proliferation, Organismal Injury and Abnormalities, Reproductive System Disease, Tumor Morphology	proliferation of mammary tumor cells	EQ1 vs EQ0	0.0404	1.39362				1	stearic acid
Gene Expression	repression of RNA	EQ1 vs EQ0	0.0404	1.39362				1	niacinamide
Endocrine System Development and Function, Lipid Metabolism, Small Molecule Biochemistry, Vitamin and Mineral Metabolism	synthesis of aldosterone	EQ1 vs EQ0	0.0404	1.39362				1	cyclic AMP
Lipid Metabolism, Molecular Transport, Small Molecule Biochemistry	release of fatty acid	EQ1 vs EQ0	0.0408	1.38934				2	cyclic AMP,niacinamide
Cell-To-Cell Signaling and Interaction, Hematological System Development and Function	activation of myeloid cells	EQ1 vs EQ0	0.0421	1.37572				2	cyclic AMP,stearic acid
Cell Death and Survival	apoptosis of leukocytes	EQ1 vs EQ0	0.0421	1.37572				2	cyclic AMP,niacinamide
Cell-To-Cell Signaling and Interaction, Hematological System Development and Function, Immune Cell Trafficking, Inflammatory Response	activation of phagocytes	EQ1 vs EQ0	0.0435	1.36151				2	cyclic AMP,stearic acid
Lipid Metabolism, Molecular Transport, Small Molecule Biochemistry	accumulation of ceramide	EQ1 vs EQ0	0.0461	1.3363				1	stearic acid
Cell Cycle, Gene Expression	binding of cAMP response element	EQ1 vs EQ0	0.0461	1.3363				1	cyclic AMP
Cell Death and Survival, Cellular Compromise	cytotoxicity of natural killer cells	EQ1 vs EQ0	0.0461	1.3363				1	cyclic AMP
Cell Death and Survival, DNA Replication, Recombination, and Repair	fragmentation of DNA fragment	EQ1 vs EQ0	0.0461	1.3363				1	niacinamide
Neurological Disease, Organismal Injury and Abnormalities, Psychological Disorders	lesioning of striatum	EQ1 vs EQ0	0.0461	1.3363				1	niacinamide
Carbohydrate Metabolism, Energy Production, Small Molecule Biochemistry	oxidation of glucose-6-phosphate	EQ1 vs EQ0	0.0461	1.3363				1	stearic acid
Cell-To-Cell Signaling and Interaction, Cellular Function and Maintenance, Hematological System Development and Function, Inflammatory Response	phagocytosis by alveolar macrophages	EQ1 vs EQ0	0.0461	1.3363				1	cyclic AMP
Infectious Diseases	replication of Junin virus strain Candid 1	EQ1 vs EQ0	0.0461	1.3363				1	adenine
Cardiovascular System Development and Function, Cell Death and Survival	survival of vascular endothelial cells	EQ1 vs EQ0	0.0461	1.3363				1	phosphorylethanolamine
Cancer, Organismal Injury and Abnormalities	malignant solid tumor	EQ1 vs EQ0	0.0473	1.32514				3	cyclic AMP,niacinamide,stearic acid
Lipid Metabolism, Small Molecule Biochemistry	synthesis of lipid	EQ1 vs EQ0	0.0481	1.31785				3	cyclic AMP,monoacylglycerol,stearic acid
Cardiovascular System Development and Function, Organismal Development	vasculogenesis	EQ1 vs EQ0	0.0491	1.30892				2	cyclic AMP,phosphorylethanolamine
Cancer, Organismal Injury and Abnormalities, Renal and Urological Disease	Bladder Cancer and Tumors	EQ2 vs EQ0	0.000406	3.39147				2	glutathione,niacinamide
Cell Death and Survival	apoptosis of enterocytes	EQ2 vs EQ0	0.000406	3.39147				2	bilirubin,sphingomyelin
Cell-To-Cell Signaling and Interaction, Nervous System Development and Function	conduction of nerves	EQ2 vs EQ0	0.000406	3.39147				2	glutathione,niacinamide
Nucleic Acid Metabolism, Small Molecule Biochemistry	trapping of nucleotide	EQ2 vs EQ0	0.000406	3.39147				2	glutathione,glutathione disulfide
Organismal Injury and Abnormalities, Renal and Urological Disease	chronic kidney disease	EQ2 vs EQ0	0.000531	3.27491				5	adenine,creatinine,glutathione,L-homocysteine,niacinamide
Organismal Injury and Abnormalities, Renal and Urological Disease	chronic renal failure	EQ2 vs EQ0	0.00207	2.68403				4	adenine,creatinine,glutathione,L-homocysteine
Cancer, Cell Death and Survival, Organismal Injury and Abnormalities, Tumor Morphology	apoptosis of pancreatic cancer cells	EQ2 vs EQ0	0.00237	2.62525				2	glutathione,sphingomyelin
Gastrointestinal Disease, Hepatic System Disease, Organismal Injury and Abnormalities	obstructive jaundice	EQ2 vs EQ0	0.00237	2.62525				2	bilirubin,glutathione
Infectious Diseases, Organismal Injury and Abnormalities	septic shock	EQ2 vs EQ0	0.00299	2.52433				3	creatinine,glutathione,N,N-dimethylarginine
Lipid Metabolism, Molecular Transport, Small Molecule Biochemistry	transport of leukotriene C4	EQ2 vs EQ0	0.00391	2.40782				2	glutathione,glutathione disulfide
Organismal Injury and Abnormalities	disorder of pigmentation	EQ2 vs EQ0	0.00434	2.36251				3	bilirubin,glutathione,niacinamide
Organismal Injury and Abnormalities, Renal and Urological Disease	end stage renal disease	EQ2 vs EQ0	0.00434	2.36251				3	adenine,glutathione,L-homocysteine
Cell Death and Survival	cell death	EQ2 vs EQ0	0.00484	2.31515		-0.892		15	5-aminovaleric acid,bilirubin,colfosceril palmitate,creatinine,cysteinylglycine,deoxyguanosine,gamma-glutamylcysteine,glutathione,mannose-6-phosphate,N,N-dimethylarginine,niacinamide,nicotinamide-beta-riboside,orotic acid,sphingomyelin,taurine
Cell Death and Survival	apoptosis of neuroglia	EQ2 vs EQ0	0.00579	2.23732				2	bilirubin,glutathione
Energy Production, Nucleic Acid Metabolism, Small Molecule Biochemistry	binding of ATP	EQ2 vs EQ0	0.00579	2.23732				2	glutathione,glutathione disulfide
Carbohydrate Metabolism, Molecular Transport	efflux of carbohydrate	EQ2 vs EQ0	0.00579	2.23732				2	glutathione,sphingomyelin
Gastrointestinal Disease, Hepatic System Disease, Organismal Injury and Abnormalities	failure of liver	EQ2 vs EQ0	0.00579	2.23732				2	bilirubin,glutathione
Nucleic Acid Metabolism	quantity of NAD+	EQ2 vs EQ0	0.00579	2.23732				2	adenine,niacinamide
Cellular Movement, Hematological System Development and Function, Immune Cell Trafficking, Inflammatory Response	cellular infiltration by macrophages	EQ2 vs EQ0	0.00698	2.15614				3	adenine,bilirubin,taurine
Organismal Injury and Abnormalities	Fibrosis	EQ2 vs EQ0	0.00711	2.14813				4	adenine,bilirubin,N,N-dimethylarginine,taurine
Drug Metabolism, Molecular Transport, Small Molecule Biochemistry	concentration of glutathione	EQ2 vs EQ0	0.00779	2.10846				4	glutathione,glutathione disulfide,S-adenosylhomocysteine,taurine
Developmental Disorder, Endocrine System Disorders, Hereditary Disorder, Metabolic Disease, Neurological Disease, Organismal Injury and Abnormalities, Psychological Disorders	childhood adrenoleukodystrophy	EQ2 vs EQ0	0.008	2.09691				2	glutathione,sphingomyelin
Cardiovascular System Development and Function, Organismal Development	formation of neointima	EQ2 vs EQ0	0.008	2.09691				2	bilirubin,biliverdine
Cellular Compromise, Gastrointestinal Disease, Hepatic System Disease, Organismal Injury and Abnormalities	oxidative stress response of liver	EQ2 vs EQ0	0.008	2.09691				2	glutathione,taurine
Cell Death and Survival	necrosis	EQ2 vs EQ0	0.00879	2.05601		-0.786		13	5-aminovaleric acid,bilirubin,cysteinylglycine,deoxyguanosine,gamma-glutamylcysteine,glutathione,mannose-6-phosphate,N,N-dimethylarginine,niacinamide,nicotinamide-beta-riboside,orotic acid,sphingomyelin,taurine
Gastrointestinal Disease, Hepatic System Disease, Organismal Injury and Abnormalities, Psychological Disorders	alcoholic liver disease	EQ2 vs EQ0	0.0105	1.97881				2	glutathione,L-homocysteine
Cellular Compromise	damage of mitochondria	EQ2 vs EQ0	0.0105	1.97881				2	glutathione,taurine
Infectious Diseases	replication of Junin virus strain Candid 1	EQ2 vs EQ0	0.0105	1.97881				2	adenine,deoxyguanosine
Cancer, Cell Death and Survival, Organismal Injury and Abnormalities, Tumor Morphology	apoptosis of cancer cells	EQ2 vs EQ0	0.0117	1.93181				3	glutathione,niacinamide,sphingomyelin
Neurological Disease, Organismal Injury and Abnormalities, Psychological Disorders	disorder of basal ganglia	EQ2 vs EQ0	0.012	1.92082				5	bilirubin,creatinine,glutathione,glutathione disulfide,niacinamide
Dermatological Diseases and Conditions, Organismal Injury and Abnormalities	androgenic alopecia	EQ2 vs EQ0	0.0134	1.8729				2	bilirubin,creatinine
Cell Signaling	replication of viral replicon	EQ2 vs EQ0	0.0134	1.8729				2	adenine,deoxyguanosine
Cell Death and Survival	neuronal cell death	EQ2 vs EQ0	0.0146	1.83565		-1.458		7	5-aminovaleric acid,gamma-glutamylcysteine,glutathione,mannose-6-phosphate,N,N-dimethylarginine,niacinamide,sphingomyelin
Cancer, Gastrointestinal Disease, Organismal Injury and Abnormalities	digestive organ tumor	EQ2 vs EQ0	0.0153	1.81531				6	creatinine,gluconic acid-6-phosphate,glutathione,L-homocysteine,niacinamide,sphingomyelin
Cardiovascular Disease, Organismal Injury and Abnormalities	atherosclerosis	EQ2 vs EQ0	0.0159	1.7986				4	bilirubin,biliverdine,glutathione,L-homocysteine
Cell Death and Survival	cell viability of lymphoma cell lines	EQ2 vs EQ0	0.0165	1.78252				2	bilirubin,glutathione
Infectious Diseases	replication of Tacaribe virus strain TRVL11573	EQ2 vs EQ0	0.0165	1.78252				2	adenine,deoxyguanosine
Neurological Disease, Organismal Injury and Abnormalities, Psychological Disorders, Skeletal and Muscular Disorders	Parkinson's disease	EQ2 vs EQ0	0.018	1.74473				3	bilirubin,creatinine,glutathione
Neurological Disease	progressive motor neuropathy	EQ2 vs EQ0	0.0182	1.73993				4	bilirubin,creatinine,glutathione,sphingomyelin
DNA Replication, Recombination, and Repair, Energy Production, Molecular Transport, Nucleic Acid Metabolism, Small Molecule Biochemistry	depletion of ATP	EQ2 vs EQ0	0.0199	1.70115				2	niacinamide,phosphoenolpyruvate
Cancer, Dermatological Diseases and Conditions, Organismal Injury and Abnormalities	skin cancer	EQ2 vs EQ0	0.0199	1.70115				2	glutathione,glutathione disulfide
Developmental Disorder, Gastrointestinal Disease, Hepatic System Disease, Hereditary Disorder, Metabolic Disease, Organismal Injury and Abnormalities	Crigler-Najjar syndrome type 1	EQ2 vs EQ0	0.0205	1.68825				1	bilirubin
Infectious Diseases	Escherichia coli infection	EQ2 vs EQ0	0.0205	1.68825				1	glutathione
Gastrointestinal Disease, Infectious Diseases, Organismal Injury and Abnormalities	Typhoid fever	EQ2 vs EQ0	0.0205	1.68825				1	bilirubin
Cellular Function and Maintenance, Molecular Transport	absorption of phosphate	EQ2 vs EQ0	0.0205	1.68825				1	niacinamide
Dermatological Diseases and Conditions, Organismal Injury and Abnormalities	acantholysis	EQ2 vs EQ0	0.0205	1.68825				1	niacinamide
Lipid Metabolism, Small Molecule Biochemistry	activation of leukotriene	EQ2 vs EQ0	0.0205	1.68825				1	glutathione
Gastrointestinal Disease, Inflammatory Disease, Organismal Injury and Abnormalities	acute appendicitis	EQ2 vs EQ0	0.0205	1.68825				1	bilirubin
Endocrine System Disorders, Metabolic Disease, Organismal Injury and Abnormalities	advanced stage hypothyroidism	EQ2 vs EQ0	0.0205	1.68825				1	creatinine
Cancer, Cell Death and Survival, Organismal Injury and Abnormalities, Tumor Morphology	apoptosis of chronic lymphocytic leukemia B cells	EQ2 vs EQ0	0.0205	1.68825				1	niacinamide
Cell Death and Survival, Gastrointestinal Disease, Hepatic System Disease, Organismal Injury and Abnormalities	apoptosis of hepatic stellate cells	EQ2 vs EQ0	0.0205	1.68825				1	taurine
Cell Death and Survival	apoptosis of monocyte-derived macrophages	EQ2 vs EQ0	0.0205	1.68825				1	niacinamide
Cell Death and Survival	apoptosis of synovial macrophages	EQ2 vs EQ0	0.0205	1.68825				1	niacinamide
Cell Cycle	arrest in G2 phase of cervical cancer cell lines	EQ2 vs EQ0	0.0205	1.68825				1	glutathione
Cellular Development, Cellular Growth and Proliferation, Organ Development, Skeletal and Muscular System Development and Function, Tissue Development	arrest in growth of smooth muscle cells	EQ2 vs EQ0	0.0205	1.68825				1	bilirubin
Cancer, Organismal Injury and Abnormalities, Renal and Urological Disease	bladder cancer	EQ2 vs EQ0	0.0205	1.68825				1	glutathione
Cardiovascular Disease, Organismal Injury and Abnormalities	calcification of coronary artery	EQ2 vs EQ0	0.0205	1.68825				1	adenine
Cardiovascular Disease, Organismal Injury and Abnormalities	calcification of thoracic aorta	EQ2 vs EQ0	0.0205	1.68825				1	adenine
Cell Death and Survival	cell death of peripheral T lymphocyte	EQ2 vs EQ0	0.0205	1.68825				1	glutathione
Cancer, Organismal Injury and Abnormalities	chemosensitivity of tumor cells	EQ2 vs EQ0	0.0205	1.68825				1	glutathione
Cell-To-Cell Signaling and Interaction, Nervous System Development and Function	conduction of sciatic nerve	EQ2 vs EQ0	0.0205	1.68825				1	niacinamide
Cell-To-Cell Signaling and Interaction, Nervous System Development and Function	conduction of sensory nerve	EQ2 vs EQ0	0.0205	1.68825				1	niacinamide
Lipid Metabolism, Small Molecule Biochemistry	conjugation of bile acid	EQ2 vs EQ0	0.0205	1.68825				1	taurine
Cell Morphology, Cellular Development, Embryonic Development	conversion of embryonic stem cell lines	EQ2 vs EQ0	0.0205	1.68825				1	niacinamide
Carbohydrate Metabolism	conversion of glyceraldehyde-3-phosphate	EQ2 vs EQ0	0.0205	1.68825				1	phosphoenolpyruvate
Cell Death and Survival, Lipid Metabolism, Small Molecule Biochemistry	cytotoxicity of 15-deoxy-delta-12,14 -PGJ 2	EQ2 vs EQ0	0.0205	1.68825				1	glutathione
Cellular Compromise, Neurological Disease	damage of astrocytes	EQ2 vs EQ0	0.0205	1.68825				1	taurine
Cellular Development, Cellular Growth and Proliferation, Connective Tissue Development and Function, Embryonic Development, Hematological System Development and Function, Hematopoiesis, Lymphoid Tissue Structure and Development, Organ Development, Organismal Development, Skeletal and Muscular System Development and Function, Tissue Development	delay in initiation of chondrogenesis of bone marrow stromal cells	EQ2 vs EQ0	0.0205	1.68825				1	glutathione
Nutritional Disease	delay in weight loss	EQ2 vs EQ0	0.0205	1.68825				1	creatinine
Cellular Compromise	destruction of pancreatic cancer cell lines	EQ2 vs EQ0	0.0205	1.68825				1	niacinamide
Free Radical Scavenging	detoxification of hydrogen peroxide	EQ2 vs EQ0	0.0205	1.68825				1	glutathione
Organ Morphology, Renal and Urological System Development and Function	dilation of renal tubule	EQ2 vs EQ0	0.0205	1.68825				1	adenine
DNA Replication, Recombination, and Repair	elongation of mitotic spindle	EQ2 vs EQ0	0.0205	1.68825				1	niacinamide
Gastrointestinal Disease, Hepatic System Disease, Organismal Injury and Abnormalities	end-stage liver disease	EQ2 vs EQ0	0.0205	1.68825				1	glutathione
Cancer, Organismal Injury and Abnormalities, Respiratory Disease	end-stage recurrent EGFR L858R mutation positive non-small cell lung carcinoma	EQ2 vs EQ0	0.0205	1.68825				1	niacinamide
Cancer, Organismal Injury and Abnormalities, Respiratory Disease	end-stage recurrent non-small cell lung carcinoma	EQ2 vs EQ0	0.0205	1.68825				1	niacinamide
Embryonic Development, Endocrine System Development and Function, Organ Development, Organ Morphology, Organismal Development, Tissue Development	enlargement of parathyroid gland	EQ2 vs EQ0	0.0205	1.68825				1	adenine
Infectious Diseases, Inflammatory Disease, Inflammatory Response, Organismal Injury and Abnormalities	experimentally induced bacterial peritonitis	EQ2 vs EQ0	0.0205	1.68825				1	glutathione
Developmental Disorder, Hereditary Disorder, Organismal Injury and Abnormalities, Skeletal and Muscular Disorders	facioscapulohumeral muscular dystrophy	EQ2 vs EQ0	0.0205	1.68825				1	creatinine
Connective Tissue Disorders, Organismal Injury and Abnormalities, Skeletal and Muscular Disorders	fibrosis of cortical bone	EQ2 vs EQ0	0.0205	1.68825				1	adenine
Carbohydrate Metabolism, Lipid Metabolism, Small Molecule Biochemistry	flipping of phosphatidylserine	EQ2 vs EQ0	0.0205	1.68825				1	sphingomyelin
Embryonic Development, Organ Development, Organismal Development, Tissue Development	formation of bile	EQ2 vs EQ0	0.0205	1.68825				1	glutathione
Small Molecule Biochemistry, Vitamin and Mineral Metabolism	formation of niacinamide	EQ2 vs EQ0	0.0205	1.68825				1	adenine
Organismal Injury and Abnormalities, Renal and Urological Disease	gentamicin-induced renal injury	EQ2 vs EQ0	0.0205	1.68825				1	creatinine
Small Molecule Biochemistry	glucuronidation of moxifloxacin	EQ2 vs EQ0	0.0205	1.68825				1	bilirubin
Cancer, Organismal Injury and Abnormalities, Renal and Urological Disease	growth of bladder tumor	EQ2 vs EQ0	0.0205	1.68825				1	niacinamide
Digestive System Development and Function, Organ Morphology, Organismal Development	height of intestinal villus	EQ2 vs EQ0	0.0205	1.68825				1	bilirubin
Cell Signaling, Small Molecule Biochemistry	hyperproduction of nitric oxide	EQ2 vs EQ0	0.0205	1.68825				1	N,N-dimethylarginine
Cellular Compromise	injury of Nucleus	EQ2 vs EQ0	0.0205	1.68825				1	taurine
Digestive System Development and Function, Organ Morphology, Organismal Development	mass of intestine	EQ2 vs EQ0	0.0205	1.68825				1	bilirubin
Tissue Morphology	mass of mucosa	EQ2 vs EQ0	0.0205	1.68825				1	bilirubin
DNA Replication, Recombination, and Repair, Gene Expression	methylation of genomic DNA	EQ2 vs EQ0	0.0205	1.68825				1	S-adenosylhomocysteine
Post-Translational Modification	methylation of protein	EQ2 vs EQ0	0.0205	1.68825				1	S-adenosylhomocysteine
Lipid Metabolism, Small Molecule Biochemistry	movement of diacylglycerol	EQ2 vs EQ0	0.0205	1.68825				1	sphingomyelin
Cell Death and Survival, Cellular Compromise, Neurological Disease, Ophthalmic Disease, Organismal Injury and Abnormalities, Tissue Morphology	neurodegeneration of retinal ganglion cells	EQ2 vs EQ0	0.0205	1.68825				1	taurine
Endocrine System Disorders, Hematological Disease, Metabolic Disease	onset of hyperglycemia	EQ2 vs EQ0	0.0205	1.68825				1	creatinine
Energy Production, Small Molecule Biochemistry	oxidation of formaldehyde	EQ2 vs EQ0	0.0205	1.68825				1	glutathione
Energy Production, Lipid Metabolism, Small Molecule Biochemistry	oxidation of non-esterified fatty acid	EQ2 vs EQ0	0.0205	1.68825				1	glutathione
Cellular Assembly and Organization, Cellular Compromise	perturbation of mitochondria	EQ2 vs EQ0	0.0205	1.68825				1	glutathione
Hematological System Development and Function	phosphatemia	EQ2 vs EQ0	0.0205	1.68825				1	niacinamide
Cell Morphology	polarization of vascular endothelial cells	EQ2 vs EQ0	0.0205	1.68825				1	N,N-dimethylarginine
Nervous System Development and Function	prepulse inhibition of neurons	EQ2 vs EQ0	0.0205	1.68825				1	taurine
Carbohydrate Metabolism, Lipid Metabolism, Molecular Transport, Small Molecule Biochemistry	quantity of 1-palmitoyl-2-glutaroyl-sn-glycero-3-phosphorylcholine	EQ2 vs EQ0	0.0205	1.68825				1	taurine
Skeletal and Muscular System Development and Function, Tissue Morphology	quantity of osteoid	EQ2 vs EQ0	0.0205	1.68825				1	adenine
Connective Tissue Development and Function, Hematological System Development and Function, Lymphoid Tissue Structure and Development, Organismal Development, Tissue Morphology	quantity of peripheral T lymphocyte	EQ2 vs EQ0	0.0205	1.68825				1	niacinamide
Free Radical Scavenging, Lipid Metabolism, Small Molecule Biochemistry	reduction of lipid peroxide	EQ2 vs EQ0	0.0205	1.68825				1	glutathione
Molecular Transport, Small Molecule Biochemistry	release of H+	EQ2 vs EQ0	0.0205	1.68825				1	glutathione
Cell Morphology, Embryonic Development	remodeling of endothelial cells	EQ2 vs EQ0	0.0205	1.68825				1	N,N-dimethylarginine
Free Radical Scavenging	removal of hydrogen peroxide	EQ2 vs EQ0	0.0205	1.68825				1	glutathione
Connective Tissue Development and Function, Skeletal and Muscular System Development and Function	resorption of trabecular bone	EQ2 vs EQ0	0.0205	1.68825				1	adenine
Molecular Transport, Small Molecule Biochemistry	secretion of bilirubin	EQ2 vs EQ0	0.0205	1.68825				1	bilirubin
Lipid Metabolism, Molecular Transport, Small Molecule Biochemistry	secretion of cholesterol ester	EQ2 vs EQ0	0.0205	1.68825				1	taurine
Cell Morphology, Connective Tissue Development and Function, Tissue Morphology	shape of fibroblasts	EQ2 vs EQ0	0.0205	1.68825				1	glutathione
Cell Morphology, Connective Tissue Development and Function, Tissue Morphology	size of fibroblasts	EQ2 vs EQ0	0.0205	1.68825				1	glutathione
Cancer, Organismal Injury and Abnormalities, Reproductive System Disease	stage IIIA fallopian tube cancer	EQ2 vs EQ0	0.0205	1.68825				1	glutathione
Cancer, Organismal Injury and Abnormalities, Reproductive System Disease	stage IIIB fallopian tube cancer	EQ2 vs EQ0	0.0205	1.68825				1	glutathione
Cancer, Organismal Injury and Abnormalities	stage IIIB primary peritoneal cancer	EQ2 vs EQ0	0.0205	1.68825				1	glutathione
Cancer, Endocrine System Disorders, Organismal Injury and Abnormalities, Reproductive System Disease	stage IIIC ovarian cancer	EQ2 vs EQ0	0.0205	1.68825				1	glutathione
Cancer, Endocrine System Disorders, Organismal Injury and Abnormalities, Reproductive System Disease	stage IV advanced ovarian cancer	EQ2 vs EQ0	0.0205	1.68825				1	glutathione
Cell Cycle, Cell Morphology, Cellular Assembly and Organization, DNA Replication, Recombination, and Repair	structure of chromatin	EQ2 vs EQ0	0.0205	1.68825				1	glutathione
Amino Acid Metabolism, Nucleic Acid Metabolism, Small Molecule Biochemistry	synthesis of S-adenosylmethionine	EQ2 vs EQ0	0.0205	1.68825				1	glutathione
Protein Trafficking	targeting of protein	EQ2 vs EQ0	0.0205	1.68825				1	mannose-6-phosphate
Drug Metabolism	toxicity of acetaminophen	EQ2 vs EQ0	0.0205	1.68825				1	glutathione
Cellular Development	transdifferentiation of acinar gland cells	EQ2 vs EQ0	0.0205	1.68825				1	niacinamide
Amino Acid Metabolism, Molecular Transport, Small Molecule Biochemistry	transmembrane transport of amino acids	EQ2 vs EQ0	0.0205	1.68825				1	glutathione
Molecular Transport	transport of arsenite	EQ2 vs EQ0	0.0205	1.68825				1	glutathione
Lipid Metabolism, Nucleic Acid Metabolism, Small Molecule Biochemistry	turnover of malonyl-coenzyme A	EQ2 vs EQ0	0.0205	1.68825				1	acetyl-coenzyme A
Amino Acid Metabolism, Small Molecule Biochemistry	upregulation of L-glutamic acid	EQ2 vs EQ0	0.0205	1.68825				1	taurine
Lipid Metabolism, Molecular Transport, Small Molecule Biochemistry	uptake of succinic acid	EQ2 vs EQ0	0.0205	1.68825				1	glutathione
Lipid Metabolism, Small Molecule Biochemistry	utilization of fatty acid	EQ2 vs EQ0	0.0205	1.68825				1	orotic acid
Cancer, Organismal Injury and Abnormalities	solid tumor	EQ2 vs EQ0	0.0206	1.68613				8	creatinine,gluconic acid-6-phosphate,glutathione,glutathione disulfide,L-homocysteine,niacinamide,sphingomyelin,taurine
Neurological Disease	Movement Disorders	EQ2 vs EQ0	0.0206	1.68613				5	bilirubin,creatinine,glutathione,glutathione disulfide,taurine
Cancer, Organismal Injury and Abnormalities	abdominal neoplasm	EQ2 vs EQ0	0.0234	1.63078				6	creatinine,gluconic acid-6-phosphate,glutathione,L-homocysteine,niacinamide,sphingomyelin
Carbohydrate Metabolism, Lipid Metabolism, Small Molecule Biochemistry	exposure of phosphatidylserine	EQ2 vs EQ0	0.0236	1.62709				2	S-adenosylhomocysteine,sphingomyelin
Cancer, Organismal Injury and Abnormalities	cancer	EQ2 vs EQ0	0.0241	1.61798				8	creatinine,gluconic acid-6-phosphate,glutathione,glutathione disulfide,L-homocysteine,niacinamide,sphingomyelin,taurine
Cancer, Organismal Injury and Abnormalities	malignant solid tumor	EQ2 vs EQ0	0.0263	1.58004				7	creatinine,gluconic acid-6-phosphate,glutathione,glutathione disulfide,L-homocysteine,niacinamide,taurine
Infectious Diseases	Viral Infection	EQ2 vs EQ0	0.0274	1.56225		-0.849		5	adenine,bilirubin,deoxyguanosine,glutathione,mannose-6-phosphate
Gastrointestinal Disease, Hepatic System Disease, Organismal Injury and Abnormalities	damage of liver	EQ2 vs EQ0	0.028	1.55284				4	bilirubin,biliverdine,glutathione,taurine
Infectious Diseases	HIV infection	EQ2 vs EQ0	0.0317	1.49894				2	bilirubin,glutathione
Cell Cycle	arrest in interphase of tumor cell lines	EQ2 vs EQ0	0.0317	1.49894				2	glutathione,niacinamide
Lipid Metabolism, Molecular Transport, Small Molecule Biochemistry	excretion of lipid	EQ2 vs EQ0	0.0317	1.49894				2	sphingomyelin,taurine
Digestive System Development and Function	morphology of digestive system	EQ2 vs EQ0	0.0361	1.44249				2	bilirubin,sphingomyelin
Lipid Metabolism, Small Molecule Biochemistry	synthesis of ceramide	EQ2 vs EQ0	0.0361	1.44249				2	glutathione,sphingomyelin
Cell Death and Survival	cell death of central nervous system cells	EQ2 vs EQ0	0.0386	1.41341		-1.953		5	5-aminovaleric acid,bilirubin,gamma-glutamylcysteine,glutathione,mannose-6-phosphate
Cell Death and Survival, Neurological Disease, Organismal Injury and Abnormalities	cell death of cortical neurons	EQ2 vs EQ0	0.0404	1.39362				3	gamma-glutamylcysteine,glutathione,mannose-6-phosphate
Developmental Disorder, Gastrointestinal Disease, Hepatic System Disease, Hereditary Disorder, Metabolic Disease, Organismal Injury and Abnormalities	Gilbert syndrome	EQ2 vs EQ0	0.0406	1.39147				1	bilirubin
Immunological Disease, Inflammatory Disease, Inflammatory Response, Organismal Injury and Abnormalities, Renal and Urological Disease	IgA nephropathy	EQ2 vs EQ0	0.0406	1.39147				1	creatinine
Cell Death and Survival, Cellular Compromise, Neurological Disease, Organismal Injury and Abnormalities, Tissue Morphology	Wallerian degeneration of neurites	EQ2 vs EQ0	0.0406	1.39147				1	niacinamide
Free Radical Scavenging, Molecular Transport	accumulation of superoxide	EQ2 vs EQ0	0.0406	1.39147				1	glutathione
Cell Death and Survival	apoptosis of B lymphoblastoid cell lines	EQ2 vs EQ0	0.0406	1.39147				1	sphingomyelin
Cell Death and Survival	apoptosis of acinar gland cells	EQ2 vs EQ0	0.0406	1.39147				1	taurine
Cell Death and Survival	apoptosis of motor neurons	EQ2 vs EQ0	0.0406	1.39147				1	glutathione
Respiratory Disease	asphyxiation	EQ2 vs EQ0	0.0406	1.39147				1	glutathione
Cellular Assembly and Organization	binding of microsome	EQ2 vs EQ0	0.0406	1.39147				1	glutathione
Cell Signaling, Small Molecule Biochemistry	binding of nitric oxide	EQ2 vs EQ0	0.0406	1.39147				1	glutathione
Connective Tissue Development and Function, Nervous System Development and Function, Skeletal and Muscular System Development and Function	bone mineral density of lumbar vertebra	EQ2 vs EQ0	0.0406	1.39147				1	adenine
Cell Death and Survival, Hematological System Development and Function	cell viability of B-lymphocyte derived cell lines	EQ2 vs EQ0	0.0406	1.39147				1	glutathione
Cellular Movement, Hematological System Development and Function, Immune Cell Trafficking	cellular infiltration by lymphocytes	EQ2 vs EQ0	0.0406	1.39147				1	bilirubin
Cardiovascular System Development and Function, Cellular Movement	chemotaxis of vascular endothelial cells	EQ2 vs EQ0	0.0406	1.39147				1	N,N-dimethylarginine
Digestive System Development and Function, Gastrointestinal Disease, Hepatic System Development and Function, Hepatic System Disease, Immunological Disease, Inflammatory Disease, Inflammatory Response, Organ Development, Organismal Injury and Abnormalities	chronic autoimmune hepatitis	EQ2 vs EQ0	0.0406	1.39147				1	bilirubin
Cellular Assembly and Organization, Cellular Compromise, Cellular Function and Maintenance	destabilization of microtubules	EQ2 vs EQ0	0.0406	1.39147				1	phosphoenolpyruvate
Carbohydrate Metabolism, Drug Metabolism, Molecular Transport, Small Molecule Biochemistry	efflux of daunorubicin	EQ2 vs EQ0	0.0406	1.39147				1	glutathione
Carbohydrate Metabolism, Lipid Metabolism, Molecular Transport, Small Molecule Biochemistry	efflux of phosphatidylcholine	EQ2 vs EQ0	0.0406	1.39147				1	sphingomyelin
Cellular Assembly and Organization, Cellular Compromise, DNA Replication, Recombination, and Repair	formation of nuclear inclusions	EQ2 vs EQ0	0.0406	1.39147				1	creatinine
Cardiovascular Disease, Cell Death and Survival, Connective Tissue Disorders, Hematological Disease, Organismal Injury and Abnormalities, Renal and Urological Disease	hemolytic uremic syndrome	EQ2 vs EQ0	0.0406	1.39147				1	creatinine
Digestive System Development and Function, Gastrointestinal Disease, Hepatic System Development and Function, Hepatic System Disease, Inflammatory Disease, Inflammatory Response, Organ Development, Organismal Injury and Abnormalities	hepatitis subtype infantile hepatitis syndrome	EQ2 vs EQ0	0.0406	1.39147				1	bilirubin
Digestive System Development and Function, Gastrointestinal Disease, Hepatic System Development and Function, Hepatic System Disease, Inflammatory Disease, Inflammatory Response, Organ Development, Organismal Injury and Abnormalities	infantile cholestatic hepatitis syndrome	EQ2 vs EQ0	0.0406	1.39147				1	bilirubin
Cardiovascular Disease, Organismal Injury and Abnormalities, Renal and Urological Disease	ischemic acute renal failure	EQ2 vs EQ0	0.0406	1.39147				1	creatinine
Cell Death and Survival	killing of Klebsiella pneumoniae	EQ2 vs EQ0	0.0406	1.39147				1	colfosceril palmitate
Cellular Function and Maintenance	metabolism by leukemia cell lines	EQ2 vs EQ0	0.0406	1.39147				1	niacinamide
Lipid Metabolism, Small Molecule Biochemistry	methylation of 2-hydroxyestradiol	EQ2 vs EQ0	0.0406	1.39147				1	S-adenosylhomocysteine
Cellular Function and Maintenance	mitochondrial respiration of proximal tubule cells	EQ2 vs EQ0	0.0406	1.39147				1	niacinamide
Cell Morphology, Organ Morphology, Skeletal and Muscular System Development and Function, Tissue Morphology	morphology of vascular smooth muscle cells	EQ2 vs EQ0	0.0406	1.39147				1	bilirubin
Cell-To-Cell Signaling and Interaction, Drug Metabolism, Energy Production, Small Molecule Biochemistry	oxidation of dopamine	EQ2 vs EQ0	0.0406	1.39147				1	glutathione
Cell Cycle	replication of Listeria monocytogenes	EQ2 vs EQ0	0.0406	1.39147				1	adenine
Infectious Diseases	replication of human herpesvirus 8	EQ2 vs EQ0	0.0406	1.39147				1	glutathione
Neurological Disease, Organismal Injury and Abnormalities, Psychological Disorders, Skeletal and Muscular Disorders	sporadic Parkinson disease	EQ2 vs EQ0	0.0406	1.39147				1	glutathione
Molecular Transport	transport of organic cation	EQ2 vs EQ0	0.0406	1.39147				1	creatinine
Cardiovascular System Development and Function	vasoconstriction of arteriole	EQ2 vs EQ0	0.0406	1.39147				1	N,N-dimethylarginine
Drug Metabolism, Molecular Transport	depletion of glutathione	EQ2 vs EQ0	0.0408	1.38934				2	glutathione,taurine
Amino Acid Metabolism, Molecular Transport, Small Molecule Biochemistry	uptake of L-proline	EQ2 vs EQ0	0.0408	1.38934				2	taurine,trans-4-hydroxy-L-proline
Cell Death and Survival	apoptosis	EQ2 vs EQ0	0.042	1.37675		-1.016		10	bilirubin,deoxyguanosine,gamma-glutamylcysteine,glutathione,mannose-6-phosphate,N,N-dimethylarginine,niacinamide,orotic acid,sphingomyelin,taurine
Infectious Diseases	replication of virus	EQ2 vs EQ0	0.0431	1.36552				3	adenine,deoxyguanosine,glutathione
Molecular Transport	quantity of anion	EQ2 vs EQ0	0.0456	1.34104				2	adenine,N,N-dimethylarginine
Neurological Disease, Organismal Injury and Abnormalities	damage of brain	EQ2 vs EQ0	0.046	1.33724				3	glutathione,niacinamide,taurine
Cell Death and Survival	cell death of tumor cell lines	EQ2 vs EQ0	0.0484	1.31515		0.12		7	bilirubin,deoxyguanosine,glutathione,mannose-6-phosphate,nicotinamide-beta-riboside,orotic acid,sphingomyelin
Cell Signaling, Small Molecule Biochemistry	conversion of nitric oxide	EQ3 vs EQ0	2.46e-05	4.60906		1.715		4	adenine-riboflavin dinucleotide,FMN,L-arginine,xanthine
Drug Metabolism, Molecular Transport, Small Molecule Biochemistry	concentration of glutathione	EQ3 vs EQ0	6.68e-05	4.17522		0.359		8	betaine,glutathione,glutathione disulfide,L-arginine,L-carnitine,L-cystine,S-adenosylhomocysteine,taurine
Organismal Injury and Abnormalities, Renal and Urological Disease	chronic renal failure	EQ3 vs EQ0	0.000405	3.39254				6	adenine,creatinine,glutathione,L-arginine,L-homocysteine,urea
Gastrointestinal Disease, Hepatic System Disease, Metabolic Disease, Organismal Injury and Abnormalities	hepatic steatosis	EQ3 vs EQ0	0.000405	3.39254		-1.159		6	betaine,bilirubin,choline,L-carnitine,taurine,uridine
Cell Death and Survival, Gastrointestinal Disease, Hepatic System Disease, Organismal Injury and Abnormalities	apoptosis of liver cells	EQ3 vs EQ0	0.000603	3.21968		-0.266		6	betaine,glutathione,glycine,L-arginine,stearic acid,taurine
Cell Death and Survival, Gastrointestinal Disease, Hepatic System Disease, Organismal Injury and Abnormalities	cell death of liver cells	EQ3 vs EQ0	0.000766	3.11577		-1.138		7	betaine,choline,glutathione,glycine,L-arginine,stearic acid,taurine
Gastrointestinal Disease, Hepatic System Disease, Organismal Injury and Abnormalities	liver lesion	EQ3 vs EQ0	0.000878	3.05651		-1.297		10	betaine,bilirubin,choline,gluconic acid-6-phosphate,glutathione,glycine,L-arginine,L-carnitine,stearic acid,taurine
Free Radical Scavenging, Lipid Metabolism, Molecular Transport, Small Molecule Biochemistry	quantity of lipid peroxide	EQ3 vs EQ0	0.000965	3.01547		-1		4	choline,L-arginine,L-carnitine,taurine
Free Radical Scavenging, Molecular Transport	quantity of reactive oxygen species	EQ3 vs EQ0	0.000969	3.01368		-1.121		9	betaine,bilirubin,choline,glutathione,L-arginine,L-carnitine,taurine,urea,xanthine
Organismal Injury and Abnormalities, Renal and Urological Disease	renal impairment	EQ3 vs EQ0	0.00102	2.9914				7	adenine,creatinine,glutathione,L-arginine,L-carnitine,L-homocysteine,urea
Free Radical Scavenging	formation of reactive oxygen species	EQ3 vs EQ0	0.00125	2.90309		-1.51		8	choline,glutathione,glycine,L-arginine,L-carnitine,taurine,uridine,xanthine
Cell Death and Survival	apoptosis of enterocytes	EQ3 vs EQ0	0.00137	2.86328				2	bilirubin,sphingomyelin
Small Molecule Biochemistry	conversion of nitrite	EQ3 vs EQ0	0.00137	2.86328				2	L-arginine,xanthine
Cardiovascular Disease	postural tachycardia syndrome	EQ3 vs EQ0	0.00137	2.86328				2	betaine,choline
Nucleic Acid Metabolism, Small Molecule Biochemistry	trapping of nucleotide	EQ3 vs EQ0	0.00137	2.86328				2	glutathione,glutathione disulfide
Cell Death and Survival	cell death	EQ3 vs EQ0	0.0019	2.72125	Decreased	-2.284		23	betaine,bilirubin,choline,colfosceril palmitate,creatinine,cysteinylglycine,cytosine,deoxyguanosine,gamma-glutamylcysteine,glutathione,glycine,L-arginine,L-carnitine,L-cystine,L-glutamine,mannose-6-phosphate,NMN,orotic acid,sphingomyelin,stearic acid,taurine,uridine,xanthine
Gastrointestinal Disease, Hepatic System Disease, Organismal Injury and Abnormalities	injury of liver	EQ3 vs EQ0	0.00223	2.6517		-1.209		6	betaine,bilirubin,choline,glutathione,glycine,L-arginine
Cell Death and Survival	cell death of tumor cell lines	EQ3 vs EQ0	0.00239	2.6216		-1.954		14	bilirubin,choline,deoxyguanosine,glutathione,glycine,L-cystine,L-glutamine,mannose-6-phosphate,NMN,orotic acid,sphingomyelin,stearic acid,uridine,xanthine
Inflammatory Disease, Inflammatory Response, Organismal Injury and Abnormalities, Renal and Urological Disease	Nephritis	EQ3 vs EQ0	0.00241	2.61798				3	creatinine,L-carnitine,L-cystine
Cell Death and Survival, Gastrointestinal Disease, Hepatic System Disease, Organismal Injury and Abnormalities	apoptosis of hepatocytes	EQ3 vs EQ0	0.00258	2.58838		-0.618		5	betaine,glutathione,glycine,L-arginine,stearic acid
Cell Death and Survival	necrosis	EQ3 vs EQ0	0.00277	2.55752	Decreased	-2.389		20	betaine,bilirubin,choline,cysteinylglycine,deoxyguanosine,gamma-glutamylcysteine,glutathione,glycine,L-arginine,L-carnitine,L-cystine,L-glutamine,mannose-6-phosphate,NMN,orotic acid,sphingomyelin,stearic acid,taurine,uridine,xanthine
Organismal Injury and Abnormalities, Renal and Urological Disease	end stage renal disease	EQ3 vs EQ0	0.00287	2.54212				4	adenine,glutathione,L-arginine,L-homocysteine
Cell Death and Survival, Gastrointestinal Disease, Hepatic System Disease, Organismal Injury and Abnormalities	apoptosis of liver cell lines	EQ3 vs EQ0	0.00401	2.39686				2	choline,glutathione
Organismal Injury and Abnormalities, Renal and Urological Disease	interstitial fibrosis of kidney	EQ3 vs EQ0	0.00401	2.39686				2	adenine,L-arginine
Cardiovascular Disease, Hematological Disease, Organismal Injury and Abnormalities	anemia	EQ3 vs EQ0	0.00443	2.3536				4	creatinine,L-arginine,L-carnitine,L-glutamine
Cancer, Organismal Injury and Abnormalities	cancer	EQ3 vs EQ0	0.00461	2.3363		-0.232		14	creatinine,gluconic acid-6-phosphate,glutathione,glutathione disulfide,glycine,L-arginine,L-carnitine,L-glutamine,L-homocysteine,L-ornithine,sphingomyelin,stearic acid,taurine,uridine
Gastrointestinal Disease, Hepatic System Disease, Organismal Injury and Abnormalities	damage of liver	EQ3 vs EQ0	0.00463	2.33442		-1.459		7	betaine,bilirubin,choline,glutathione,glycine,L-arginine,taurine
Cellular Function and Maintenance	cellular homeostasis	EQ3 vs EQ0	0.00655	2.18376		-0.832		14	3',5'-ADP,acetyl-coenzyme A,adenine,bilirubin,glutathione,glycine,L-arginine,L-carnitine,L-glutamine,sphingomyelin,taurine,UDP-D-glucose,urea,xanthine
Cellular Assembly and Organization, Cellular Function and Maintenance	depolarization of mitochondrial membrane	EQ3 vs EQ0	0.00656	2.1831				3	choline,glutathione,stearic acid
Drug Metabolism, Protein Synthesis	synthesis of glutathione	EQ3 vs EQ0	0.00656	2.1831				3	glycine,L-cystine,taurine
Digestive System Development and Function, Hepatic System Development and Function, Organ Development	response of liver	EQ3 vs EQ0	0.0073	2.13668		-1.067		5	betaine,bilirubin,choline,glycine,L-carnitine
Cardiovascular Disease	Hypotension	EQ3 vs EQ0	0.00769	2.11407				4	betaine,choline,L-arginine,L-carnitine
Cellular Movement	infiltration by macrophages	EQ3 vs EQ0	0.00769	2.11407		0.068		4	adenine,bilirubin,L-arginine,taurine
Organismal Injury and Abnormalities, Renal and Urological Disease	urination disorder	EQ3 vs EQ0	0.00769	2.11407				4	betaine,L-arginine,L-carnitine,L-homocysteine
Cancer, Cell Death and Survival, Organismal Injury and Abnormalities, Tumor Morphology	apoptosis of pancreatic cancer cells	EQ3 vs EQ0	0.00783	2.10624				2	glutathione,sphingomyelin
Cancer, Organismal Injury and Abnormalities	fibrosarcoma	EQ3 vs EQ0	0.00783	2.10624				2	glutathione,L-ornithine
Drug Metabolism, Nucleic Acid Metabolism, Small Molecule Biochemistry	formation of zidovudine	EQ3 vs EQ0	0.00783	2.10624				2	adenine-riboflavin dinucleotide,FMN
Gastrointestinal Disease, Hepatic System Disease, Organismal Injury and Abnormalities	obstructive jaundice	EQ3 vs EQ0	0.00783	2.10624				2	bilirubin,glutathione
Lipid Metabolism, Molecular Transport, Small Molecule Biochemistry	accumulation of lipid	EQ3 vs EQ0	0.00792	2.10127	Decreased	-2.156		8	betaine,L-arginine,L-carnitine,orotic acid,sphingomyelin,stearic acid,taurine,uridine
Cell Death and Survival	cell death of central nervous system cells	EQ3 vs EQ0	0.00805	2.0942		-1.941		7	bilirubin,gamma-glutamylcysteine,glutathione,glycine,L-cystine,mannose-6-phosphate,xanthine
Inflammatory Response, Organismal Injury and Abnormalities	inflammation of organ	EQ3 vs EQ0	0.00844	2.07366		-1.264		9	betaine,bilirubin,choline,creatinine,L-carnitine,L-cystine,L-glutamine,taurine,urea
Developmental Disorder, Hereditary Disorder, Metabolic Disease, Organismal Injury and Abnormalities	peroxisomal disorder	EQ3 vs EQ0	0.00852	2.06956				3	betaine,glutathione,sphingomyelin
Inflammatory Response	inflammation of absolute anatomical region	EQ3 vs EQ0	0.00902	2.04479		-1.231		9	betaine,bilirubin,choline,creatinine,glutathione,L-arginine,L-carnitine,L-cystine,taurine
Cancer, Organismal Injury and Abnormalities	solid tumor	EQ3 vs EQ0	0.00968	2.01412		0.128		13	creatinine,gluconic acid-6-phosphate,glutathione,glutathione disulfide,glycine,L-arginine,L-carnitine,L-glutamine,L-homocysteine,L-ornithine,sphingomyelin,stearic acid,taurine
Lipid Metabolism, Molecular Transport, Small Molecule Biochemistry	concentration of triacylglycerol	EQ3 vs EQ0	0.01	2		0.298		6	betaine,choline,L-arginine,L-carnitine,orotic acid,sphingomyelin
Cell Death and Survival, Neurological Disease, Organismal Injury and Abnormalities	cell death of cortical neurons	EQ3 vs EQ0	0.0118	1.92812		-1.455		5	gamma-glutamylcysteine,glutathione,glycine,L-cystine,mannose-6-phosphate
Infectious Diseases	Viral Infection	EQ3 vs EQ0	0.0122	1.91364		-0.505		8	adenine,betaine,bilirubin,deoxyguanosine,glutathione,L-arginine,L-carnitine,mannose-6-phosphate
Cell Death and Survival	apoptosis of hepatoma cell lines	EQ3 vs EQ0	0.0122	1.91364		-1.186		4	choline,glutathione,orotic acid,stearic acid
Cell Death and Survival	cell death of acinar gland cells	EQ3 vs EQ0	0.0127	1.8962				2	L-arginine,taurine
Amino Acid Metabolism, Post-Translational Modification, Small Molecule Biochemistry	conversion of L-arginine	EQ3 vs EQ0	0.0127	1.8962				2	adenine-riboflavin dinucleotide,FMN
Amino Acid Metabolism, Post-Translational Modification, Small Molecule Biochemistry	conversion of citrulline	EQ3 vs EQ0	0.0127	1.8962				2	adenine-riboflavin dinucleotide,FMN
Cardiovascular System Development and Function, Cellular Development, Skeletal and Muscular System Development and Function, Tissue Development	differentiation of vascular smooth muscle cells	EQ3 vs EQ0	0.0127	1.8962				2	L-carnitine,taurine
Organismal Injury and Abnormalities, Renal and Urological Disease	homocystinuria	EQ3 vs EQ0	0.0127	1.8962				2	betaine,L-homocysteine
Endocrine System Disorders, Metabolic Disease, Organismal Injury and Abnormalities	hypothyroidism	EQ3 vs EQ0	0.0127	1.8962				2	creatinine,L-carnitine
Amino Acid Metabolism, Molecular Transport, Nucleic Acid Metabolism, Small Molecule Biochemistry	quantity of S-adenosylmethionine	EQ3 vs EQ0	0.0127	1.8962				2	betaine,choline
Cardiovascular Disease, Connective Tissue Disorders, Hematological Disease, Hereditary Disorder, Organismal Injury and Abnormalities	sickle cell anemia	EQ3 vs EQ0	0.0127	1.8962				2	L-arginine,L-glutamine
Lipid Metabolism, Molecular Transport, Small Molecule Biochemistry	transport of leukotriene C4	EQ3 vs EQ0	0.0127	1.8962				2	glutathione,glutathione disulfide
Cellular Assembly and Organization	uncoupling of mitochondria	EQ3 vs EQ0	0.0127	1.8962				2	stearic acid,xanthine
Infectious Diseases	HIV infection	EQ3 vs EQ0	0.0134	1.8729				3	bilirubin,glutathione,L-carnitine
Lipid Metabolism, Molecular Transport, Small Molecule Biochemistry	excretion of lipid	EQ3 vs EQ0	0.0134	1.8729				3	L-cystine,sphingomyelin,taurine
Endocrine System Disorders, Metabolic Disease	metabolic syndrome X	EQ3 vs EQ0	0.0134	1.8729				3	bilirubin,choline,L-arginine
Cellular Development, Cellular Growth and Proliferation, Reproductive System Development and Function	proliferation of gonadal cell lines	EQ3 vs EQ0	0.0134	1.8729				3	glycine,L-arginine,uridine
Cell Death and Survival	cell viability of hepatoma cell lines	EQ3 vs EQ0	0.0163	1.78781				3	choline,glutathione,L-cystine
Lipid Metabolism, Small Molecule Biochemistry	synthesis of ceramide	EQ3 vs EQ0	0.0163	1.78781				3	glutathione,sphingomyelin,stearic acid
Cellular Compromise, Lipid Metabolism, Small Molecule Biochemistry	peroxidation of lipid	EQ3 vs EQ0	0.0175	1.75696		-0.789		7	bilirubin,glutathione,glycine,L-arginine,L-carnitine,L-glutamine,taurine
Cancer, Organismal Injury and Abnormalities	malignant solid tumor	EQ3 vs EQ0	0.0179	1.74715				11	creatinine,gluconic acid-6-phosphate,glutathione,glutathione disulfide,glycine,L-arginine,L-glutamine,L-homocysteine,L-ornithine,stearic acid,taurine
Cell Death and Survival	apoptosis of neuroglia	EQ3 vs EQ0	0.0187	1.72816				2	bilirubin,glutathione
Infectious Diseases, Inflammatory Disease, Inflammatory Response, Organismal Injury and Abnormalities	bacterial peritonitis	EQ3 vs EQ0	0.0187	1.72816				2	glutathione,L-arginine
Energy Production, Nucleic Acid Metabolism, Small Molecule Biochemistry	binding of ATP	EQ3 vs EQ0	0.0187	1.72816				2	glutathione,glutathione disulfide
Carbohydrate Metabolism, Molecular Transport	efflux of carbohydrate	EQ3 vs EQ0	0.0187	1.72816				2	glutathione,sphingomyelin
Gastrointestinal Disease, Hepatic System Disease, Organismal Injury and Abnormalities	failure of liver	EQ3 vs EQ0	0.0187	1.72816				2	bilirubin,glutathione
Endocrine System Disorders, Gastrointestinal Disease, Hepatic System Disease, Metabolic Disease, Organismal Injury and Abnormalities	nonalcoholic fatty liver disease	EQ3 vs EQ0	0.0187	1.72816				2	bilirubin,choline
Free Radical Scavenging, Lipid Metabolism, Small Molecule Biochemistry	production of lipid peroxide	EQ3 vs EQ0	0.0187	1.72816				2	choline,glutathione
Cellular Development, Cellular Growth and Proliferation, Reproductive System Development and Function	proliferation of prostate cell lines	EQ3 vs EQ0	0.0187	1.72816				2	pyridoxal,pyridoxamine
Organismal Injury and Abnormalities, Renal and Urological Disease	urological disorder of kidney	EQ3 vs EQ0	0.0187	1.72816				2	adenine,L-arginine
Cell Death and Survival	apoptosis	EQ3 vs EQ0	0.019	1.72125		-1.499		17	betaine,bilirubin,choline,cytosine,deoxyguanosine,gamma-glutamylcysteine,glutathione,glycine,L-arginine,L-cystine,L-glutamine,mannose-6-phosphate,orotic acid,sphingomyelin,stearic acid,taurine,xanthine
Cancer, Organismal Injury and Abnormalities	abdominal neoplasm	EQ3 vs EQ0	0.0207	1.68403				9	creatinine,gluconic acid-6-phosphate,glutathione,glycine,L-arginine,L-glutamine,L-homocysteine,sphingomyelin,stearic acid
Cancer, Organismal Injury and Abnormalities	abdominal cancer	EQ3 vs EQ0	0.0228	1.64207				8	creatinine,gluconic acid-6-phosphate,glutathione,glycine,L-arginine,L-glutamine,L-homocysteine,stearic acid
Molecular Transport	quantity of anion	EQ3 vs EQ0	0.0231	1.63639				3	adenine,glycine,L-arginine
Cell-To-Cell Signaling and Interaction, Cellular Function and Maintenance, Inflammatory Response	phagocytosis of cells	EQ3 vs EQ0	0.0235	1.62893		-0.447		5	choline,cysteinylglycine,glutathione,glycine,L-arginine
Cell Death and Survival	cell death of lymphoblastoid cell lines	EQ3 vs EQ0	0.0255	1.59346				2	L-glutamine,sphingomyelin
Developmental Disorder, Endocrine System Disorders, Hereditary Disorder, Metabolic Disease, Neurological Disease, Organismal Injury and Abnormalities, Psychological Disorders	childhood adrenoleukodystrophy	EQ3 vs EQ0	0.0255	1.59346				2	glutathione,sphingomyelin
Cellular Compromise, Gastrointestinal Disease, Hepatic System Disease, Organismal Injury and Abnormalities	injury of liver cells	EQ3 vs EQ0	0.0255	1.59346				2	glutathione,L-arginine
Digestive System Development and Function, Gastrointestinal Disease, Hepatic System Development and Function, Hepatic System Disease, Inflammatory Disease, Inflammatory Response, Metabolic Disease, Organ Development, Organismal Injury and Abnormalities	nonalcoholic steatohepatitis	EQ3 vs EQ0	0.0255	1.59346				2	betaine,choline
Cellular Compromise, Gastrointestinal Disease, Hepatic System Disease, Organismal Injury and Abnormalities	oxidative stress response of liver	EQ3 vs EQ0	0.0255	1.59346				2	glutathione,taurine
Metabolic Disease	disorder of lipid metabolism	EQ3 vs EQ0	0.0256	1.59176				5	creatinine,glycine,L-carnitine,L-homocysteine,sphingomyelin
Metabolic Disease	enzymopathy	EQ3 vs EQ0	0.0256	1.59176				5	bilirubin,creatinine,glycine,L-carnitine,sphingomyelin
Carbohydrate Metabolism	binding of carbohydrate	EQ3 vs EQ0	0.0258	1.58838		0.152		4	choline,gluconic acid-6-phosphate,sphingomyelin,urea
Infectious Diseases	infection by RNA virus	EQ3 vs EQ0	0.0258	1.58838				4	betaine,bilirubin,glutathione,L-carnitine
Neurological Disease	Movement Disorders	EQ3 vs EQ0	0.0259	1.5867				7	bilirubin,choline,creatinine,glutathione,glutathione disulfide,L-cystine,taurine
Organismal Survival	survival of organism	EQ3 vs EQ0	0.0268	1.57187		0		6	choline,creatinine,glutathione,glycine,L-arginine,L-carnitine
Cellular Development, Cellular Growth and Proliferation, Digestive System Development and Function, Hepatic System Development and Function, Organ Development	proliferation of liver cells	EQ3 vs EQ0	0.027	1.56864				3	glutathione,stearic acid,xanthine
Cardiovascular Disease	disorder of blood pressure	EQ3 vs EQ0	0.0302	1.51999				5	betaine,choline,glutathione,L-arginine,L-carnitine
Cell Death and Survival, Organismal Injury and Abnormalities	apoptosis of vascular endothelial cells	EQ3 vs EQ0	0.0312	1.50585				3	glutathione,stearic acid,xanthine
Vitamin and Mineral Metabolism	quantity of vitamin	EQ3 vs EQ0	0.0312	1.50585				3	adenine,betaine,glutathione
Digestive System Development and Function, Gastrointestinal Disease, Hepatic System Development and Function, Hepatic System Disease, Inflammatory Disease, Inflammatory Response, Organ Development, Organismal Injury and Abnormalities	inflammation of liver	EQ3 vs EQ0	0.0318	1.49757				4	betaine,bilirubin,choline,L-carnitine
Lipid Metabolism, Small Molecule Biochemistry	binding of lipid	EQ3 vs EQ0	0.0327	1.48545		0.651		5	3',5'-ADP,choline,L-carnitine,sphingomyelin,urea
Lipid Metabolism, Molecular Transport, Small Molecule Biochemistry	accumulation of ceramide	EQ3 vs EQ0	0.0332	1.47886				2	sphingomyelin,stearic acid
Gastrointestinal Disease, Hepatic System Disease, Organismal Injury and Abnormalities, Psychological Disorders	alcoholic liver disease	EQ3 vs EQ0	0.0332	1.47886				2	glutathione,L-homocysteine
Amino Acid Metabolism, Lipid Metabolism, Molecular Transport, Small Molecule Biochemistry	concentration of GABA	EQ3 vs EQ0	0.0332	1.47886				2	L-arginine,taurine
Cellular Compromise	damage of mitochondria	EQ3 vs EQ0	0.0332	1.47886				2	glutathione,taurine
Lipid Metabolism, Molecular Transport, Small Molecule Biochemistry	excretion of bile acid	EQ3 vs EQ0	0.0332	1.47886				2	L-cystine,taurine
Cellular Function and Maintenance, Small Molecule Biochemistry	homeostasis of anion	EQ3 vs EQ0	0.0332	1.47886				2	adenine,glycine
Infectious Diseases	replication of Junin virus strain Candid 1	EQ3 vs EQ0	0.0332	1.47886				2	adenine,deoxyguanosine
Cancer, Gastrointestinal Disease, Organismal Injury and Abnormalities	digestive organ tumor	EQ3 vs EQ0	0.0333	1.47756				8	creatinine,gluconic acid-6-phosphate,glutathione,glycine,L-glutamine,L-homocysteine,sphingomyelin,stearic acid
Cellular Movement, Hematological System Development and Function, Immune Cell Trafficking, Inflammatory Response	cellular infiltration by macrophages	EQ3 vs EQ0	0.0358	1.44612				3	adenine,bilirubin,taurine
Cancer, Gastrointestinal Disease, Organismal Injury and Abnormalities	digestive system cancer	EQ3 vs EQ0	0.0369	1.43297				7	creatinine,gluconic acid-6-phosphate,glutathione,glycine,L-glutamine,L-homocysteine,stearic acid
Developmental Disorder, Gastrointestinal Disease, Hepatic System Disease, Hereditary Disorder, Metabolic Disease, Organismal Injury and Abnormalities	Crigler-Najjar syndrome type 1	EQ3 vs EQ0	0.0374	1.42713				1	bilirubin
Infectious Diseases	Escherichia coli infection	EQ3 vs EQ0	0.0374	1.42713				1	glutathione
Gastrointestinal Disease, Infectious Diseases, Organismal Injury and Abnormalities	Typhoid fever	EQ3 vs EQ0	0.0374	1.42713				1	bilirubin
Molecular Transport	absorption of bicarbonate	EQ3 vs EQ0	0.0374	1.42713				1	L-arginine
Cell Morphology, Cellular Assembly and Organization	accumulation of amphisome	EQ3 vs EQ0	0.0374	1.42713				1	L-arginine
Cellular Compromise	acidification of embryonic cell lines	EQ3 vs EQ0	0.0374	1.42713				1	uridine
Cellular Compromise	acidification of epithelial cell lines	EQ3 vs EQ0	0.0374	1.42713				1	uridine
Cellular Compromise	acidification of kidney cell lines	EQ3 vs EQ0	0.0374	1.42713				1	uridine
Cell-To-Cell Signaling and Interaction, Nervous System Development and Function	action potential of CA3 neurons	EQ3 vs EQ0	0.0374	1.42713				1	glycine
Lipid Metabolism, Small Molecule Biochemistry	activation of leukotriene	EQ3 vs EQ0	0.0374	1.42713				1	glutathione
Gastrointestinal Disease, Inflammatory Disease, Organismal Injury and Abnormalities	acute appendicitis	EQ3 vs EQ0	0.0374	1.42713				1	bilirubin
Infectious Diseases, Inflammatory Disease, Inflammatory Response, Organismal Injury and Abnormalities	acute bacterial peritonitis	EQ3 vs EQ0	0.0374	1.42713				1	L-arginine
Cardiovascular System Development and Function, Cell-To-Cell Signaling and Interaction	adhesion of endothelial progenitor cells	EQ3 vs EQ0	0.0374	1.42713				1	L-arginine
Endocrine System Disorders, Metabolic Disease, Organismal Injury and Abnormalities	advanced stage hypothyroidism	EQ3 vs EQ0	0.0374	1.42713				1	creatinine
Cell Death and Survival, Gastrointestinal Disease, Hepatic System Disease, Organismal Injury and Abnormalities	apoptosis of hepatic stellate cells	EQ3 vs EQ0	0.0374	1.42713				1	taurine
Cell Cycle	arrest in G2 phase of cervical cancer cell lines	EQ3 vs EQ0	0.0374	1.42713				1	glutathione
Cellular Development, Cellular Growth and Proliferation, Organ Development, Skeletal and Muscular System Development and Function, Tissue Development	arrest in growth of smooth muscle cells	EQ3 vs EQ0	0.0374	1.42713				1	bilirubin
Neurological Disease, Organismal Injury and Abnormalities	atrophy of anterior horn of the spinal cord	EQ3 vs EQ0	0.0374	1.42713				1	uridine
Cell Cycle, Gene Expression	binding of CCAAT element	EQ3 vs EQ0	0.0374	1.42713				1	urea
Cancer, Organismal Injury and Abnormalities, Renal and Urological Disease	bladder cancer	EQ3 vs EQ0	0.0374	1.42713				1	glutathione
Cell Morphology, Hematological System Development and Function, Inflammatory Response, Organismal Injury and Abnormalities	blebbing of macrophages	EQ3 vs EQ0	0.0374	1.42713				1	glycine
Gastrointestinal Disease, Organismal Injury and Abnormalities	bleeding of duodenum	EQ3 vs EQ0	0.0374	1.42713				1	L-arginine
Gastrointestinal Disease, Organismal Injury and Abnormalities	bleeding of ileum	EQ3 vs EQ0	0.0374	1.42713				1	L-arginine
Gastrointestinal Disease, Organismal Injury and Abnormalities	bleeding of jejunum	EQ3 vs EQ0	0.0374	1.42713				1	L-arginine
Organismal Injury and Abnormalities, Respiratory Disease	bleeding of lung tissue	EQ3 vs EQ0	0.0374	1.42713				1	glycine
Organismal Injury and Abnormalities, Renal and Urological Disease	bleeding of outer medulla	EQ3 vs EQ0	0.0374	1.42713				1	glycine
Cardiovascular Disease, Organismal Injury and Abnormalities	calcification of coronary artery	EQ3 vs EQ0	0.0374	1.42713				1	adenine
Cardiovascular Disease, Organismal Injury and Abnormalities	calcification of thoracic aorta	EQ3 vs EQ0	0.0374	1.42713				1	adenine
Cardiovascular Disease, Organismal Injury and Abnormalities	cardiac complication	EQ3 vs EQ0	0.0374	1.42713				1	L-carnitine
Cell Death and Survival	cell death of peripheral T lymphocyte	EQ3 vs EQ0	0.0374	1.42713				1	glutathione
Cancer, Organismal Injury and Abnormalities	chemosensitivity of tumor cells	EQ3 vs EQ0	0.0374	1.42713				1	glutathione
Lipid Metabolism, Small Molecule Biochemistry	conjugation of bile acid	EQ3 vs EQ0	0.0374	1.42713				1	taurine
Drug Metabolism	conjugation of glutathione	EQ3 vs EQ0	0.0374	1.42713				1	xanthine
Carbohydrate Metabolism	conversion of glyceraldehyde-3-phosphate	EQ3 vs EQ0	0.0374	1.42713				1	phosphoenolpyruvate
Ophthalmic Disease, Organismal Injury and Abnormalities	corneal cystine crystal accumulation	EQ3 vs EQ0	0.0374	1.42713				1	L-cystine
Cell Death and Survival, Lipid Metabolism, Small Molecule Biochemistry	cytotoxicity of 15-deoxy-delta-12,14 -PGJ 2	EQ3 vs EQ0	0.0374	1.42713				1	glutathione
Cellular Compromise, Neurological Disease	damage of astrocytes	EQ3 vs EQ0	0.0374	1.42713				1	taurine
Cellular Development, Cellular Growth and Proliferation, Connective Tissue Development and Function, Embryonic Development, Hematological System Development and Function, Hematopoiesis, Lymphoid Tissue Structure and Development, Organ Development, Organismal Development, Skeletal and Muscular System Development and Function, Tissue Development	delay in initiation of chondrogenesis of bone marrow stromal cells	EQ3 vs EQ0	0.0374	1.42713				1	glutathione
Nutritional Disease	delay in weight loss	EQ3 vs EQ0	0.0374	1.42713				1	creatinine
Cell Morphology, Cell-To-Cell Signaling and Interaction, Cellular Function and Maintenance, Endocrine System Development and Function, Nervous System Development and Function	depolarization of neuropeptide-Y neurons	EQ3 vs EQ0	0.0374	1.42713				1	choline
Carbohydrate Metabolism, Drug Metabolism, Small Molecule Biochemistry	depolymerization of hyaluronic acid	EQ3 vs EQ0	0.0374	1.42713				1	xanthine
Cellular Function and Maintenance	destruction by macrophages	EQ3 vs EQ0	0.0374	1.42713				1	L-arginine
Free Radical Scavenging	detoxification of hydrogen peroxide	EQ3 vs EQ0	0.0374	1.42713				1	glutathione
Cardiovascular System Development and Function, Organismal Development	development of collateral vessel	EQ3 vs EQ0	0.0374	1.42713				1	L-arginine
Organ Morphology, Renal and Urological System Development and Function	dilation of renal tubule	EQ3 vs EQ0	0.0374	1.42713				1	adenine
Cellular Compromise	dissociation of actin cytoskeleton	EQ3 vs EQ0	0.0374	1.42713				1	xanthine
Nervous System Development and Function	dozing	EQ3 vs EQ0	0.0374	1.42713				1	L-carnitine
Organismal Injury and Abnormalities, Respiratory Disease	edema of lung tissue	EQ3 vs EQ0	0.0374	1.42713				1	glycine
Cellular Function and Maintenance	elimination of Leishmania	EQ3 vs EQ0	0.0374	1.42713				1	L-arginine
Gastrointestinal Disease, Hepatic System Disease, Organismal Injury and Abnormalities	end-stage liver disease	EQ3 vs EQ0	0.0374	1.42713				1	glutathione
Embryonic Development, Endocrine System Development and Function, Organ Development, Organ Morphology, Organismal Development, Tissue Development	enlargement of parathyroid gland	EQ3 vs EQ0	0.0374	1.42713				1	adenine
Infectious Diseases, Inflammatory Disease, Inflammatory Response, Organismal Injury and Abnormalities	experimentally induced bacterial peritonitis	EQ3 vs EQ0	0.0374	1.42713				1	glutathione
Developmental Disorder, Hereditary Disorder, Organismal Injury and Abnormalities, Skeletal and Muscular Disorders	facioscapulohumeral muscular dystrophy	EQ3 vs EQ0	0.0374	1.42713				1	creatinine
Connective Tissue Disorders, Organismal Injury and Abnormalities, Skeletal and Muscular Disorders	fibrosis of cortical bone	EQ3 vs EQ0	0.0374	1.42713				1	adenine
Carbohydrate Metabolism, Lipid Metabolism, Small Molecule Biochemistry	flipping of phosphatidylserine	EQ3 vs EQ0	0.0374	1.42713				1	sphingomyelin
Embryonic Development, Organ Development, Organismal Development, Tissue Development	formation of bile	EQ3 vs EQ0	0.0374	1.42713				1	glutathione
Cell Morphology, Cellular Assembly and Organization, Cellular Development, Cellular Function and Maintenance, Cellular Growth and Proliferation, Nervous System Development and Function, Organismal Development, Tissue Development	formation of dendrites	EQ3 vs EQ0	0.0374	1.42713				1	L-carnitine
Cellular Development, Cellular Growth and Proliferation, Hematological System Development and Function, Hematopoiesis, Lymphoid Tissue Structure and Development, Tissue Development	formation of epithelioid cells	EQ3 vs EQ0	0.0374	1.42713				1	glycine
Small Molecule Biochemistry, Vitamin and Mineral Metabolism	formation of niacinamide	EQ3 vs EQ0	0.0374	1.42713				1	adenine
Cardiovascular System Development and Function, Organ Development	fractional shortening of left ventricle	EQ3 vs EQ0	0.0374	1.42713				1	L-carnitine
Cardiovascular System Development and Function, Organ Development, Renal and Urological System Development and Function	function of renal artery	EQ3 vs EQ0	0.0374	1.42713				1	L-arginine
Organismal Injury and Abnormalities, Renal and Urological Disease	gentamicin-induced renal injury	EQ3 vs EQ0	0.0374	1.42713				1	creatinine
Small Molecule Biochemistry	glucuronidation of moxifloxacin	EQ3 vs EQ0	0.0374	1.42713				1	bilirubin
Connective Tissue Development and Function, Tissue Development	growth of brown adipose tissue	EQ3 vs EQ0	0.0374	1.42713				1	L-arginine
Digestive System Development and Function, Organ Morphology, Organismal Development	height of intestinal villus	EQ3 vs EQ0	0.0374	1.42713				1	bilirubin
Developmental Disorder, Hereditary Disorder, Inflammatory Disease, Inflammatory Response, Metabolic Disease, Organismal Injury and Abnormalities, Renal and Urological Disease	infantile nephropathic cystinosis	EQ3 vs EQ0	0.0374	1.42713				1	L-cystine
Cellular Compromise	injury of Nucleus	EQ3 vs EQ0	0.0374	1.42713				1	taurine
Endocrine System Disorders	insulin tolerance	EQ3 vs EQ0	0.0374	1.42713				1	choline
Cancer, Cardiovascular Disease, Cellular Movement, Connective Tissue Disorders, Organismal Injury and Abnormalities	invasion of hepatic stellate cells	EQ3 vs EQ0	0.0374	1.42713				1	xanthine
Cardiovascular Disease	lower limb ischemia	EQ3 vs EQ0	0.0374	1.42713				1	L-arginine
Digestive System Development and Function, Organ Morphology, Organismal Development	mass of intestine	EQ3 vs EQ0	0.0374	1.42713				1	bilirubin
Tissue Morphology	mass of mucosa	EQ3 vs EQ0	0.0374	1.42713				1	bilirubin
DNA Replication, Recombination, and Repair, Gene Expression	methylation of genomic DNA	EQ3 vs EQ0	0.0374	1.42713				1	S-adenosylhomocysteine
Post-Translational Modification	methylation of protein	EQ3 vs EQ0	0.0374	1.42713				1	S-adenosylhomocysteine
Cellular Movement, Immune Cell Trafficking	migration of inflammatory leukocytes	EQ3 vs EQ0	0.0374	1.42713				1	L-arginine
Lipid Metabolism, Small Molecule Biochemistry	movement of diacylglycerol	EQ3 vs EQ0	0.0374	1.42713				1	sphingomyelin
Organismal Injury and Abnormalities	multiple organ failure	EQ3 vs EQ0	0.0374	1.42713				1	L-glutamine
Cell Death and Survival, Cellular Compromise, Neurological Disease, Ophthalmic Disease, Organismal Injury and Abnormalities, Tissue Morphology	neurodegeneration of retinal ganglion cells	EQ3 vs EQ0	0.0374	1.42713				1	taurine
Endocrine System Disorders, Hematological Disease, Metabolic Disease	onset of hyperglycemia	EQ3 vs EQ0	0.0374	1.42713				1	creatinine
Energy Production, Small Molecule Biochemistry	oxidation of formaldehyde	EQ3 vs EQ0	0.0374	1.42713				1	glutathione
Energy Production, Lipid Metabolism, Small Molecule Biochemistry	oxidation of non-esterified fatty acid	EQ3 vs EQ0	0.0374	1.42713				1	glutathione
Cellular Assembly and Organization, Cellular Compromise	perturbation of mitochondria	EQ3 vs EQ0	0.0374	1.42713				1	glutathione
Cell-To-Cell Signaling and Interaction, Cellular Function and Maintenance, Digestive System Development and Function, Hematological System Development and Function, Hepatic System Development and Function, Inflammatory Response, Organ Development	phagocytosis by Kupffer cells	EQ3 vs EQ0	0.0374	1.42713				1	glycine
Cardiovascular System Development and Function, Cell-To-Cell Signaling and Interaction, Cellular Function and Maintenance, Inflammatory Response	phagocytosis of cardiomyocytes	EQ3 vs EQ0	0.0374	1.42713				1	L-arginine
Nervous System Development and Function	prepulse inhibition of neurons	EQ3 vs EQ0	0.0374	1.42713				1	taurine
Developmental Disorder, Hereditary Disorder, Metabolic Disease, Organismal Injury and Abnormalities, Renal and Urological Disease	primary systemic carnitine deficiency	EQ3 vs EQ0	0.0374	1.42713				1	L-carnitine
Small Molecule Biochemistry	production of nitrate	EQ3 vs EQ0	0.0374	1.42713				1	L-arginine
Developmental Disorder, Hematological Disease, Hereditary Disorder, Metabolic Disease, Organismal Injury and Abnormalities, Renal and Urological Disease	propionic acidemia	EQ3 vs EQ0	0.0374	1.42713				1	L-carnitine
Cell Death and Survival	pyroptosis of macrophage cancer cell lines	EQ3 vs EQ0	0.0374	1.42713				1	glycine
Carbohydrate Metabolism, Lipid Metabolism, Molecular Transport, Small Molecule Biochemistry	quantity of 1-palmitoyl-2-glutaroyl-sn-glycero-3-phosphorylcholine	EQ3 vs EQ0	0.0374	1.42713				1	taurine
Tissue Morphology	quantity of extracellular matrix	EQ3 vs EQ0	0.0374	1.42713				1	L-arginine
Skeletal and Muscular System Development and Function, Tissue Morphology	quantity of osteoid	EQ3 vs EQ0	0.0374	1.42713				1	adenine
Dermatological Diseases and Conditions, Inflammatory Disease, Inflammatory Response, Organismal Injury and Abnormalities	radiation-induced skin reaction	EQ3 vs EQ0	0.0374	1.42713				1	urea
Free Radical Scavenging, Lipid Metabolism, Small Molecule Biochemistry	reduction of lipid peroxide	EQ3 vs EQ0	0.0374	1.42713				1	glutathione
Molecular Transport, Small Molecule Biochemistry	release of H+	EQ3 vs EQ0	0.0374	1.42713				1	glutathione
Free Radical Scavenging	removal of hydrogen peroxide	EQ3 vs EQ0	0.0374	1.42713				1	glutathione
Connective Tissue Development and Function, Skeletal and Muscular System Development and Function	resorption of trabecular bone	EQ3 vs EQ0	0.0374	1.42713				1	adenine
Cell-To-Cell Signaling and Interaction, Nervous System Development and Function	response of pyramidal neurons	EQ3 vs EQ0	0.0374	1.42713				1	glycine
Molecular Transport, Small Molecule Biochemistry	secretion of bilirubin	EQ3 vs EQ0	0.0374	1.42713				1	bilirubin
Lipid Metabolism, Molecular Transport, Small Molecule Biochemistry	secretion of cholesterol ester	EQ3 vs EQ0	0.0374	1.42713				1	taurine
Cell Morphology, Connective Tissue Development and Function, Tissue Morphology	shape of fibroblasts	EQ3 vs EQ0	0.0374	1.42713				1	glutathione
Cardiovascular Disease, Connective Tissue Disorders, Hematological Disease, Hereditary Disorder, Organismal Injury and Abnormalities	sickle beta 0 thalassemia	EQ3 vs EQ0	0.0374	1.42713				1	L-glutamine
Cell Morphology, Connective Tissue Development and Function, Tissue Morphology	size of fibroblasts	EQ3 vs EQ0	0.0374	1.42713				1	glutathione
Cancer, Organismal Injury and Abnormalities, Reproductive System Disease	stage IIIA fallopian tube cancer	EQ3 vs EQ0	0.0374	1.42713				1	glutathione
Cancer, Organismal Injury and Abnormalities, Reproductive System Disease	stage IIIB fallopian tube cancer	EQ3 vs EQ0	0.0374	1.42713				1	glutathione
Cancer, Organismal Injury and Abnormalities	stage IIIB primary peritoneal cancer	EQ3 vs EQ0	0.0374	1.42713				1	glutathione
Cancer, Endocrine System Disorders, Organismal Injury and Abnormalities, Reproductive System Disease	stage IIIC ovarian cancer	EQ3 vs EQ0	0.0374	1.42713				1	glutathione
Cancer, Endocrine System Disorders, Organismal Injury and Abnormalities, Reproductive System Disease	stage IV advanced ovarian cancer	EQ3 vs EQ0	0.0374	1.42713				1	glutathione
Cell Cycle, Cell Morphology, Cellular Assembly and Organization, DNA Replication, Recombination, and Repair	structure of chromatin	EQ3 vs EQ0	0.0374	1.42713				1	glutathione
Lipid Metabolism, Small Molecule Biochemistry	suppression of leukotriene B4	EQ3 vs EQ0	0.0374	1.42713				1	choline
Cell-To-Cell Signaling and Interaction, Cellular Growth and Proliferation, Hematological System Development and Function	suppression of naive T lymphocytes	EQ3 vs EQ0	0.0374	1.42713				1	L-arginine
Cardiovascular System Development and Function, Cell Death and Survival	survival of endothelial progenitor cells	EQ3 vs EQ0	0.0374	1.42713				1	L-arginine
Amino Acid Metabolism, Small Molecule Biochemistry	synthesis of L-methionine	EQ3 vs EQ0	0.0374	1.42713				1	betaine
Amino Acid Metabolism, Small Molecule Biochemistry	synthesis of L-ornithine	EQ3 vs EQ0	0.0374	1.42713				1	L-arginine
Amino Acid Metabolism, Nucleic Acid Metabolism, Small Molecule Biochemistry	synthesis of S-adenosylmethionine	EQ3 vs EQ0	0.0374	1.42713				1	glutathione
Amino Acid Metabolism, Small Molecule Biochemistry	synthesis of homocysteine	EQ3 vs EQ0	0.0374	1.42713				1	betaine
Protein Trafficking	targeting of protein	EQ3 vs EQ0	0.0374	1.42713				1	mannose-6-phosphate
Post-Translational Modification	thiolation of protein	EQ3 vs EQ0	0.0374	1.42713				1	xanthine
Drug Metabolism	toxicity of acetaminophen	EQ3 vs EQ0	0.0374	1.42713				1	glutathione
Amino Acid Metabolism, Molecular Transport, Small Molecule Biochemistry	transmembrane transport of amino acids	EQ3 vs EQ0	0.0374	1.42713				1	glutathione
Molecular Transport	transport of arsenite	EQ3 vs EQ0	0.0374	1.42713				1	glutathione
Cardiovascular System Development and Function, Cell Morphology, Cellular Development, Organismal Development, Tissue Development	tubulation of endothelial progenitor cells	EQ3 vs EQ0	0.0374	1.42713				1	L-arginine
Lipid Metabolism, Nucleic Acid Metabolism, Small Molecule Biochemistry	turnover of malonyl-coenzyme A	EQ3 vs EQ0	0.0374	1.42713				1	acetyl-coenzyme A
Amino Acid Metabolism, Small Molecule Biochemistry	upregulation of L-glutamic acid	EQ3 vs EQ0	0.0374	1.42713				1	taurine
Lipid Metabolism, Molecular Transport, Small Molecule Biochemistry	uptake of succinic acid	EQ3 vs EQ0	0.0374	1.42713				1	glutathione
Lipid Metabolism, Small Molecule Biochemistry	utilization of fatty acid	EQ3 vs EQ0	0.0374	1.42713				1	orotic acid
Neurological Disease	progressive motor neuropathy	EQ3 vs EQ0	0.0381	1.41908				5	bilirubin,creatinine,glutathione,L-carnitine,sphingomyelin
Endocrine System Disorders, Gastrointestinal Disease, Metabolic Disease, Organismal Injury and Abnormalities	streptozotocin-induced diabetes	EQ3 vs EQ0	0.0407	1.39041				3	betaine,creatinine,glycine
Amino Acid Metabolism, Small Molecule Biochemistry	synthesis of amino acids	EQ3 vs EQ0	0.0407	1.39041				3	betaine,L-arginine,L-ornithine
Neurological Disease, Organismal Injury and Abnormalities, Psychological Disorders	traumatic brain injury	EQ3 vs EQ0	0.0407	1.39041				3	glutathione,taurine,uridine
Dermatological Diseases and Conditions, Organismal Injury and Abnormalities	androgenic alopecia	EQ3 vs EQ0	0.0417	1.37986				2	bilirubin,creatinine
Cell Signaling	replication of viral replicon	EQ3 vs EQ0	0.0417	1.37986				2	adenine,deoxyguanosine
Cancer, Organismal Injury and Abnormalities, Renal and Urological Disease	urinary tract cancer	EQ3 vs EQ0	0.0417	1.37986				2	glutathione,L-arginine
Inflammatory Response	inflammation of body cavity	EQ3 vs EQ0	0.0423	1.37366				6	betaine,bilirubin,choline,creatinine,L-carnitine,L-cystine
Hereditary Disorder, Organismal Injury and Abnormalities	autosomal recessive disease	EQ3 vs EQ0	0.044	1.35655				5	glutathione,glycine,L-carnitine,L-cystine,sphingomyelin
Carbohydrate Metabolism, Molecular Transport, Small Molecule Biochemistry	uptake of D-glucose	EQ3 vs EQ0	0.044	1.35655		-1.109		5	orotic acid,phosphoenolpyruvate,stearic acid,taurine,trigonelline
Cell Death and Survival	apoptosis of tumor cell lines	EQ3 vs EQ0	0.0446	1.35067		-1.333		9	choline,deoxyguanosine,glutathione,L-cystine,mannose-6-phosphate,orotic acid,sphingomyelin,stearic acid,xanthine
Cell Death and Survival, Endocrine System Disorders, Gastrointestinal Disease, Organismal Injury and Abnormalities	necrosis of pancreas	EQ3 vs EQ0	0.0459	1.33819				3	glutathione,L-arginine,stearic acid
Carbohydrate Metabolism	quantity of carbohydrate	EQ3 vs EQ0	0.0481	1.31785		-0.61		7	betaine,choline,glutathione,glycine,L-ornithine,taurine,uridine

## Sheet: Table S5C
Categories	Diseases or Functions Annotation	Comparison	p-Value	Score	Predicted Activation State	Activation z-score	Molecules	#Molecules
Increased Levels of Creatinine	Increased Levels of Creatinine	EQ1 vs EQ0	0.000622	3.20621			adenine,niacinamide	2
Cardiac Enlargement	hypertrophy of cardiomyocytes	EQ1 vs EQ0	0.00227	2.64397			cyclic AMP,niacinamide	2
Liver Proliferation	proliferation of liver cells	EQ1 vs EQ0	0.00439	2.35754			cyclic AMP,stearic acid	2
Renal Necrosis/Cell Death	cell viability of proximal tubule cells	EQ1 vs EQ0	0.00586	2.2321			phosphorylethanolamine	1
Renal Dilation	dilation of renal tubule	EQ1 vs EQ0	0.00586	2.2321			adenine	1
Biliary Hyperplasia	hyperplasia of cholangiocytes	EQ1 vs EQ0	0.00586	2.2321			cyclic AMP	1
Liver Fibrosis	mitogenecity of hepatic stellate cells	EQ1 vs EQ0	0.00586	2.2321			cyclic AMP	1
Renal Damage, Renal Tubule Injury	proximal tubular toxicity	EQ1 vs EQ0	0.00586	2.2321			acetyl-coenzyme A	1
Cardiac Enlargement	hypertrophy of ventricular myocytes	EQ1 vs EQ0	0.0117	1.93181			cyclic AMP	1
Increased Levels of Creatinine	increased clearance of creatinine	EQ1 vs EQ0	0.0117	1.93181			niacinamide	1
Glomerular Injury, Kidney Failure, Renal Fibrosis	interstitial fibrosis of kidney	EQ1 vs EQ0	0.0175	1.75696			adenine	1
Increased Levels of Blood Urea Nitrogen	Increased Levels of Blood Urea Nitrogen	EQ1 vs EQ0	0.0233	1.63264			adenine	1
Renal Dysfunction	dysfunction of kidney	EQ1 vs EQ0	0.0233	1.63264			adenine	1
Increased Levels of LDH	increased activation of LDH	EQ1 vs EQ0	0.0233	1.63264			adenine	1
Liver Fibrosis, Liver Proliferation	proliferation of hepatic stellate cells	EQ1 vs EQ0	0.0404	1.39362			cyclic AMP	1
Biliary Hyperplasia	proliferation of cholangiocytes	EQ1 vs EQ0	0.0573	1.24185			cyclic AMP	1
Liver Proliferation	proliferation of hepatocytes	EQ1 vs EQ0	0.0739	1.13136			stearic acid	1
Renal Damage	injury of kidney	EQ1 vs EQ0	0.0794	1.10018			adenine	1
Cardiac Necrosis/Cell Death	apoptosis of cardiomyocytes	EQ1 vs EQ0	0.101	0.995679			niacinamide	1
Liver Necrosis/Cell Death	apoptosis of hepatocytes	EQ1 vs EQ0	0.148	0.829738			stearic acid	1
Renal Necrosis/Cell Death	cell death of kidney cell lines	EQ1 vs EQ0	0.158	0.801343			niacinamide	1
Hepatocellular Carcinoma, Liver Hyperplasia/Hyperproliferation	hepatocellular carcinoma	EQ1 vs EQ0	0.158	0.801343			stearic acid	1
Kidney Failure	chronic renal failure	EQ2 vs EQ0	0.00207	2.68403			adenine,creatinine,glutathione,L-homocysteine	4
Liver Cholestasis	obstructive jaundice	EQ2 vs EQ0	0.00237	2.62525			bilirubin,glutathione	2
Kidney Failure	end stage renal disease	EQ2 vs EQ0	0.00434	2.36251			adenine,glutathione,L-homocysteine	3
Liver Failure	failure of liver	EQ2 vs EQ0	0.00579	2.23732			bilirubin,glutathione	2
Increased Levels of Creatinine	Increased Levels of Creatinine	EQ2 vs EQ0	0.008	2.09691			adenine,niacinamide	2
Glutathione Depletion In Liver	quantity of glutathione in liver	EQ2 vs EQ0	0.0199	1.70115			glutathione,S-adenosylhomocysteine	2
Liver Hyperbilirubinemia	Crigler-Najjar syndrome type 1	EQ2 vs EQ0	0.0205	1.68825			bilirubin	1
Liver Necrosis/Cell Death	apoptosis of hepatic stellate cells	EQ2 vs EQ0	0.0205	1.68825			taurine	1
Renal Dilation	dilation of renal tubule	EQ2 vs EQ0	0.0205	1.68825			adenine	1
Kidney Failure	gentamicin-induced renal injury	EQ2 vs EQ0	0.0205	1.68825			creatinine	1
Renal Damage, Renal Tubule Injury	proximal tubular toxicity	EQ2 vs EQ0	0.0205	1.68825			acetyl-coenzyme A	1
Liver Damage	damage of liver	EQ2 vs EQ0	0.028	1.55284			bilirubin,biliverdine,glutathione,taurine	4
Liver Hyperbilirubinemia	Gilbert syndrome	EQ2 vs EQ0	0.0406	1.39147			bilirubin	1
Renal Inflammation, Renal Nephritis	IgA nephropathy	EQ2 vs EQ0	0.0406	1.39147			creatinine	1
Liver Damage, Liver Inflammation/Hepatitis	chronic autoimmune hepatitis	EQ2 vs EQ0	0.0406	1.39147			bilirubin	1
Liver Inflammation/Hepatitis	hepatitis subtype infantile hepatitis syndrome	EQ2 vs EQ0	0.0406	1.39147			bilirubin	1
Increased Levels of Creatinine	increased clearance of creatinine	EQ2 vs EQ0	0.0406	1.39147			niacinamide	1
Liver Inflammation/Hepatitis	infantile cholestatic hepatitis syndrome	EQ2 vs EQ0	0.0406	1.39147			bilirubin	1
Kidney Failure	ischemic acute renal failure	EQ2 vs EQ0	0.0406	1.39147			creatinine	1
Liver Fibrosis	fibrosis of liver	EQ2 vs EQ0	0.056	1.25181			bilirubin,taurine	2
Liver Necrosis/Cell Death	apoptosis of liver cell lines	EQ2 vs EQ0	0.0603	1.21968			glutathione	1
Renal Necrosis/Cell Death	cell viability of kidney cells	EQ2 vs EQ0	0.0603	1.21968			glutathione	1
Nephrosis	familial nephrotic syndrome	EQ2 vs EQ0	0.0603	1.21968			creatinine	1
Glomerular Injury, Kidney Failure, Renal Fibrosis	interstitial fibrosis of kidney	EQ2 vs EQ0	0.0603	1.21968			adenine	1
Liver Damage, Liver Inflammation/Hepatitis	HIV-HCV co-infection	EQ2 vs EQ0	0.0796	1.09909			bilirubin	1
Increased Levels of Blood Urea Nitrogen	Increased Levels of Blood Urea Nitrogen	EQ2 vs EQ0	0.0796	1.09909			adenine	1
Renal Dysfunction	dysfunction of kidney	EQ2 vs EQ0	0.0796	1.09909			adenine	1
Increased Levels of LDH	increased activation of LDH	EQ2 vs EQ0	0.0796	1.09909			adenine	1
Renal Damage	damage of kidney	EQ2 vs EQ0	0.0975	1.011			adenine,phosphoenolpyruvate	2
Increased Levels of LDH	Increased Levels of LDH	EQ2 vs EQ0	0.104	0.982967			adenine,bilirubin	2
Liver Steatosis	hepatic steatosis	EQ2 vs EQ0	0.111	0.954677			bilirubin,taurine	2
Liver Steatosis	nonalcoholic fatty liver disease	EQ2 vs EQ0	0.117	0.931814			bilirubin	1
Hepatocellular Carcinoma, Liver Hyperplasia/Hyperproliferation	hepatocellular carcinoma	EQ2 vs EQ0	0.117	0.931814			gluconic acid-6-phosphate,glutathione	2
Liver Necrosis/Cell Death	apoptosis of liver cells	EQ2 vs EQ0	0.124	0.906578			glutathione,taurine	2
Biliary Hyperplasia, Liver Cholestasis	flow of bile	EQ2 vs EQ0	0.135	0.869666			taurine	1
Liver Damage	hepatotoxicity	EQ2 vs EQ0	0.135	0.869666			glutathione	1
Liver Damage	injury of liver cells	EQ2 vs EQ0	0.135	0.869666			glutathione	1
Liver Damage, Liver Inflammation/Hepatitis	chronic hepatitis C	EQ2 vs EQ0	0.153	0.815309			bilirubin	1
Glutathione Depletion In Liver, Liver Fibrosis	production of reactive oxygen species in liver	EQ2 vs EQ0	0.153	0.815309			glutathione	1
Liver Cirrhosis	primary biliary cirrhosis	EQ2 vs EQ0	0.171	0.767004			bilirubin	1
Liver Damage	injury of liver	EQ2 vs EQ0	0.182	0.739929			bilirubin,glutathione	2
Cardiac Enlargement	hypertrophy of cardiomyocytes	EQ2 vs EQ0	0.237	0.625252			niacinamide	1
Liver Proliferation	proliferation of hepatocytes	EQ2 vs EQ0	0.237	0.625252			glutathione	1
Renal Damage	injury of kidney	EQ2 vs EQ0	0.253	0.596879			adenine	1
Liver Cholestasis	cholestasis	EQ2 vs EQ0	0.284	0.546682			bilirubin	1
Cardiac Necrosis/Cell Death	apoptosis of cardiomyocytes	EQ2 vs EQ0	0.313	0.504456			niacinamide	1
Increased Levels of LDH	increased release of LDH	EQ2 vs EQ0	0.368	0.434152			bilirubin	1
Cardiac Arteriopathy	coronary artery disease	EQ2 vs EQ0	0.382	0.417937			bilirubin	1
Liver Necrosis/Cell Death	apoptosis of hepatocytes	EQ2 vs EQ0	0.432	0.364516			glutathione	1
Renal Necrosis/Cell Death	cell death of kidney cell lines	EQ2 vs EQ0	0.455	0.341989			niacinamide	1
Kidney Failure	chronic renal failure	EQ3 vs EQ0	0.000405	3.39254			adenine,creatinine,glutathione,L-arginine,L-homocysteine,urea	6
Liver Steatosis	hepatic steatosis	EQ3 vs EQ0	0.000405	3.39254		-1.159	betaine,bilirubin,choline,L-carnitine,taurine,uridine	6
Liver Necrosis/Cell Death	apoptosis of liver cells	EQ3 vs EQ0	0.000603	3.21968		-0.266	betaine,glutathione,glycine,L-arginine,stearic acid,taurine	6
Liver Necrosis/Cell Death	cell death of liver cells	EQ3 vs EQ0	0.000766	3.11577		-1.138	betaine,choline,glutathione,glycine,L-arginine,stearic acid,taurine	7
Liver Damage	injury of liver	EQ3 vs EQ0	0.00223	2.6517		-1.209	betaine,bilirubin,choline,glutathione,glycine,L-arginine	6
Renal Inflammation, Renal Nephritis	Nephritis	EQ3 vs EQ0	0.00241	2.61798			creatinine,L-carnitine,L-cystine	3
Liver Necrosis/Cell Death	apoptosis of hepatocytes	EQ3 vs EQ0	0.00258	2.58838		-0.618	betaine,glutathione,glycine,L-arginine,stearic acid	5
Kidney Failure	end stage renal disease	EQ3 vs EQ0	0.00287	2.54212			adenine,glutathione,L-arginine,L-homocysteine	4
Liver Necrosis/Cell Death	apoptosis of liver cell lines	EQ3 vs EQ0	0.00401	2.39686			choline,glutathione	2
Glomerular Injury, Kidney Failure, Renal Fibrosis	interstitial fibrosis of kidney	EQ3 vs EQ0	0.00401	2.39686			adenine,L-arginine	2
Liver Damage	damage of liver	EQ3 vs EQ0	0.00463	2.33442		-1.459	betaine,bilirubin,choline,glutathione,glycine,L-arginine,taurine	7
Glutathione Depletion In Liver	quantity of glutathione in liver	EQ3 vs EQ0	0.00656	2.1831			betaine,glutathione,S-adenosylhomocysteine	3
Liver Cholestasis	obstructive jaundice	EQ3 vs EQ0	0.00783	2.10624			bilirubin,glutathione	2
Liver Failure	failure of liver	EQ3 vs EQ0	0.0187	1.72816			bilirubin,glutathione	2
Liver Steatosis	nonalcoholic fatty liver disease	EQ3 vs EQ0	0.0187	1.72816			bilirubin,choline	2
Increased Levels of Creatinine	Increased Levels of Creatinine	EQ3 vs EQ0	0.0255	1.59346			adenine,L-arginine	2
Liver Damage	injury of liver cells	EQ3 vs EQ0	0.0255	1.59346			glutathione,L-arginine	2
Liver Inflammation/Hepatitis, Liver Steatosis	nonalcoholic steatohepatitis	EQ3 vs EQ0	0.0255	1.59346			betaine,choline	2
Liver Proliferation	proliferation of liver cells	EQ3 vs EQ0	0.027	1.56864			glutathione,stearic acid,xanthine	3
Liver Inflammation/Hepatitis	inflammation of liver	EQ3 vs EQ0	0.0318	1.49757			betaine,bilirubin,choline,L-carnitine	4
Liver Hyperbilirubinemia	Crigler-Najjar syndrome type 1	EQ3 vs EQ0	0.0374	1.42713			bilirubin	1
Liver Necrosis/Cell Death	apoptosis of hepatic stellate cells	EQ3 vs EQ0	0.0374	1.42713			taurine	1
Glutathione Depletion In Liver	conjugation of glutathione	EQ3 vs EQ0	0.0374	1.42713			xanthine	1
Renal Dilation	dilation of renal tubule	EQ3 vs EQ0	0.0374	1.42713			adenine	1
Kidney Failure	gentamicin-induced renal injury	EQ3 vs EQ0	0.0374	1.42713			creatinine	1
Renal Inflammation, Renal Nephritis	infantile nephropathic cystinosis	EQ3 vs EQ0	0.0374	1.42713			L-cystine	1
Renal Damage, Renal Tubule Injury	proximal tubular toxicity	EQ3 vs EQ0	0.0374	1.42713			acetyl-coenzyme A	1
Cardiac Arrythmia	arrhythmia	EQ3 vs EQ0	0.0514	1.28904			choline,L-arginine,L-carnitine	3
Liver Hyperbilirubinemia	Gilbert syndrome	EQ3 vs EQ0	0.0734	1.1343			bilirubin	1
Renal Inflammation, Renal Nephritis	IgA nephropathy	EQ3 vs EQ0	0.0734	1.1343			creatinine	1
Renal Inflammation, Renal Nephritis	acute pyelonephritis	EQ3 vs EQ0	0.0734	1.1343			L-carnitine	1
Liver Damage, Liver Inflammation/Hepatitis	chronic autoimmune hepatitis	EQ3 vs EQ0	0.0734	1.1343			bilirubin	1
Liver Inflammation/Hepatitis	hepatitis subtype infantile hepatitis syndrome	EQ3 vs EQ0	0.0734	1.1343			bilirubin	1
Increased Levels of Creatinine	increased clearance of creatinine	EQ3 vs EQ0	0.0734	1.1343			L-arginine	1
Increased Levels of Alkaline Phosphatase	increased production of alkaline phosphatase	EQ3 vs EQ0	0.0734	1.1343			L-arginine	1
Liver Inflammation/Hepatitis	infantile cholestatic hepatitis syndrome	EQ3 vs EQ0	0.0734	1.1343			bilirubin	1
Kidney Failure	ischemic acute renal failure	EQ3 vs EQ0	0.0734	1.1343			creatinine	1
Liver Steatosis	steatosis of liver cell lines	EQ3 vs EQ0	0.0734	1.1343			choline	1
Increased Levels of LDH	Increased Levels of LDH	EQ3 vs EQ0	0.0765	1.11634			adenine,bilirubin,L-arginine	3
Liver Proliferation	proliferation of hepatocytes	EQ3 vs EQ0	0.0821	1.08566			glutathione,stearic acid	2
Hepatocellular Carcinoma, Liver Hyperplasia/Hyperproliferation	hepatocellular carcinoma	EQ3 vs EQ0	0.0907	1.04239			gluconic acid-6-phosphate,glutathione,stearic acid	3
Liver Damage, Liver Inflammation/Hepatitis	infection by Hepatitis C virus	EQ3 vs EQ0	0.0935	1.02919			betaine,bilirubin	2
Kidney Failure	acute renal failure	EQ3 vs EQ0	0.105	0.978811			creatinine,urea	2
Renal Necrosis/Cell Death	cell viability of kidney cells	EQ3 vs EQ0	0.108	0.966576			glutathione	1
Cardiac Damage, Cardiac Degeneration	degeneration of cardiomyocytes	EQ3 vs EQ0	0.108	0.966576			L-glutamine	1
Nephrosis	familial nephrotic syndrome	EQ3 vs EQ0	0.108	0.966576			creatinine	1
Renal Necrosis/Cell Death	necrosis of proximal tubule	EQ3 vs EQ0	0.108	0.966576			glycine	1
Increased Levels of Albumin	Increased Levels of Albumin	EQ3 vs EQ0	0.118	0.928118			glycine,L-carnitine	2
Liver Damage, Liver Inflammation/Hepatitis	HIV-HCV co-infection	EQ3 vs EQ0	0.141	0.850781			bilirubin	1
Increased Levels of Blood Urea Nitrogen	Increased Levels of Blood Urea Nitrogen	EQ3 vs EQ0	0.141	0.850781			adenine	1
Renal Dysfunction	dysfunction of kidney	EQ3 vs EQ0	0.141	0.850781			adenine	1
Increased Levels of LDH	increased activation of LDH	EQ3 vs EQ0	0.141	0.850781			adenine	1
Liver Steatosis	microvesicular hepatic steatosis	EQ3 vs EQ0	0.141	0.850781			uridine	1
Liver Fibrosis	fibrosis of liver	EQ3 vs EQ0	0.156	0.806875			bilirubin,taurine	2
Cardiac Arrythmia	atrial fibrillation	EQ3 vs EQ0	0.174	0.759451			L-carnitine	1
Bradycardia, Cardiac Arrythmia	bradycardia	EQ3 vs EQ0	0.174	0.759451			L-arginine	1
Liver Damage	injury of hepatocytes	EQ3 vs EQ0	0.174	0.759451			L-arginine	1
Increased Levels of LDH	increased release of LDH	EQ3 vs EQ0	0.197	0.705534			bilirubin,L-arginine	2
Biliary Hyperplasia, Liver Cholestasis	flow of bile	EQ3 vs EQ0	0.234	0.630784			taurine	1
Liver Damage	hepatotoxicity	EQ3 vs EQ0	0.234	0.630784			glutathione	1
Liver Fibrosis, Liver Proliferation	proliferation of hepatic stellate cells	EQ3 vs EQ0	0.234	0.630784			xanthine	1
Renal Damage	damage of kidney	EQ3 vs EQ0	0.253	0.596879			adenine,phosphoenolpyruvate	2
Liver Damage, Liver Inflammation/Hepatitis	chronic hepatitis C	EQ3 vs EQ0	0.263	0.580044			bilirubin	1
Glutathione Depletion In Liver, Liver Fibrosis	production of reactive oxygen species in liver	EQ3 vs EQ0	0.263	0.580044			glutathione	1
Liver Cirrhosis	primary biliary cirrhosis	EQ3 vs EQ0	0.291	0.536107			bilirubin	1
Increased Levels of Albumin	increased synthesis of albumin	EQ3 vs EQ0	0.368	0.434152			glycine	1
Renal Damage	injury of kidney	EQ3 vs EQ0	0.415	0.381952			adenine	1
Liver Cholestasis	cholestasis	EQ3 vs EQ0	0.458	0.339135			bilirubin	1
Cardiac Necrosis/Cell Death	cell death of cardiomyocytes	EQ3 vs EQ0	0.536	0.270835			xanthine	1
Cardiac Enlargement	hypertrophy of heart	EQ3 vs EQ0	0.57	0.244125			L-carnitine	1
Cardiac Arteriopathy	coronary artery disease	EQ3 vs EQ0	0.586	0.232102			bilirubin	1
Heart Failure	failure of heart	EQ3 vs EQ0	0.602	0.220404			L-carnitine	1

## Sheet: Table S5D
Analysis	Upstream Regulator	Expr Log Ratio	Molecule Type	Predicted Activation State	Activation z-score	p-value of overlap	Score	#Molecules	Target molecules in dataset	Mechanistic Network
EQ3 vs EQ0	EGFR		kinase			1.08e-07	6.96658	18	2'-adenylic acid,3'-adenylic acid,adenine,adenine-riboflavin dinucleotide,choline,creatinine,cytidine 3'-phosphate,cytosine,gamma-glutamylglutamine,gluconic acid-6-phosphate,glutathione,glycine,inositol 1-phosphate,L-cystine,L-ornithine,mannose-6-phosphate,UDP-D-glucose,uridine
EQ3 vs EQ0	sirolimus		chemical drug		-0.039	3.11e-07	6.50724	16	2'-adenylic acid,3'-adenylic acid,adenine,adenine-riboflavin dinucleotide,choline,creatinine,cytidine 3'-phosphate,cytosine,gamma-glutamylglutamine,gluconic acid-6-phosphate,glutathione,glycine,L-cystine,mannose-6-phosphate,UDP-D-glucose,uridine
EQ3 vs EQ0	afatinib		chemical drug		-0.336	4.08e-07	6.38934	15	2'-adenylic acid,3'-adenylic acid,adenine,adenine-riboflavin dinucleotide,choline,cytidine 3'-phosphate,cytosine,gamma-glutamylglutamine,gluconic acid-6-phosphate,glutathione,glycine,L-cystine,mannose-6-phosphate,UDP-D-glucose,uridine
EQ1 vs EQ0	ADRB		group			1.76e-05	4.75449	3	cyclic AMP,gondoic acid,stearic acid
EQ2 vs EQ0	diethylnitrosamine		chemical toxicant			1.91e-05	4.71897	3	bilirubin,glutathione,glutathione disulfide
EQ2 vs EQ0	sirolimus		chemical drug		-0.048	2.2e-05	4.65758	10	2'-adenylic acid,3'-adenylic acid,adenine,creatinine,cytidine 3'-phosphate,gluconic acid-6-phosphate,glutathione,mannose-6-phosphate,niacinamide,trans-4-hydroxy-L-proline
EQ3 vs EQ0	buthionine sulfoximine		chemical drug		-1.226	2.62e-05	4.5817	5	cysteinylglycine,gamma-glutamylcysteine,glutathione,glutathione disulfide,glycine
EQ2 vs EQ0	buthionine sulfoximine		chemical drug		-0.934	5.35e-05	4.27165	4	cysteinylglycine,gamma-glutamylcysteine,glutathione,glutathione disulfide
EQ2 vs EQ0	afatinib		chemical drug		-0.426	6.2e-05	4.20761	9	2'-adenylic acid,3'-adenylic acid,adenine,cytidine 3'-phosphate,gluconic acid-6-phosphate,glutathione,mannose-6-phosphate,niacinamide,trans-4-hydroxy-L-proline
EQ3 vs EQ0	Ggt		group		1	7.44e-05	4.12843	4	cysteinylglycine,gamma-glutamylcysteine,glutathione,glycine
EQ2 vs EQ0	EGFR		kinase			0.000112	3.95078	10	2'-adenylic acid,3'-adenylic acid,adenine,creatinine,cytidine 3'-phosphate,gluconic acid-6-phosphate,glutathione,mannose-6-phosphate,niacinamide,trans-4-hydroxy-L-proline
EQ3 vs EQ0	IH636 grape seed proanthocyanidin extract		chemical drug			0.000115	3.9393	3	creatinine,glutathione,urea
EQ3 vs EQ0	diethylnitrosamine		chemical toxicant			0.000115	3.9393	3	bilirubin,glutathione,glutathione disulfide
EQ3 vs EQ0	vitamin E		chemical drug		0.371	0.000345	3.46218	5	bilirubin,creatinine,glutathione,glutathione disulfide,urea
EQ2 vs EQ0	Ggt		group			0.000362	3.44129	3	cysteinylglycine,gamma-glutamylcysteine,glutathione
EQ2 vs EQ0	vitamin E		chemical drug		0.943	0.000387	3.41229	4	bilirubin,creatinine,glutathione,glutathione disulfide
EQ3 vs EQ0	mycophenolate mofetil		chemical drug			0.000445	3.35164	3	creatinine,glutathione,urea
EQ1 vs EQ0	UCP1		transporter	Activated	2	0.000454	3.34294	6	13,16-docosadienoic acid,9Z-tetradecenoic acid,eicosa-11Z, 14Z-dienoic acid,stearic acid
EQ2 vs EQ0	acetaminophen		chemical drug		-1.969	0.000518	3.28567	4	bilirubin,creatinine,glutathione,glutathione disulfide
EQ3 vs EQ0	cypermethrin		chemical toxicant		-0.927	0.000559	3.25259	4	bilirubin,creatinine,glutathione,urea
EQ3 vs EQ0	doxorubicin		chemical drug		0.074	0.000566	3.24718	6	choline,creatinine,glutathione,glutathione disulfide,sphingomyelin,urea
EQ2 vs EQ0	D609		chemical reagent			0.000622	3.20621	3	glutathione,glutathione disulfide,sphingomyelin
EQ2 vs EQ0	FAH		enzyme			0.000748	3.1261	2	bilirubin,creatinine
EQ2 vs EQ0	nivolumab		biologic drug			0.000748	3.1261	2	bilirubin,creatinine
EQ2 vs EQ0	alpha-4-pyridyl-1-oxide-n-tert-butylnitrone		chemical reagent			0.000748	3.1261	2	glutathione,glutathione disulfide
EQ2 vs EQ0	methylmercury		chemical toxicant			0.000748	3.1261	2	creatinine,glutathione
EQ2 vs EQ0	6-methoxy-8-hydroxylaminoquinoline		chemical toxicant			0.000748	3.1261	2	glutathione,glutathione disulfide
EQ2 vs EQ0	aplidine		biologic drug			0.000748	3.1261	2	glutathione,glutathione disulfide
EQ2 vs EQ0	oxalic acid		chemical - endogenous non-mammalian			0.000748	3.1261	2	glutathione,glutathione disulfide
EQ2 vs EQ0	glycine	0.063	chemical - endogenous mammalian			0.000977	3.01011	3	bilirubin,creatinine,glutathione
EQ2 vs EQ0	D-galactosamine		chemical - endogenous mammalian			0.000977	3.01011	3	bilirubin,glutathione,glutathione disulfide
EQ2 vs EQ0	cypermethrin		chemical toxicant			0.00144	2.84164	3	bilirubin,creatinine,glutathione
EQ2 vs EQ0	S-adenosylmethionine		chemical - endogenous mammalian			0.00144	2.84164	3	bilirubin,glutathione,glutathione disulfide
EQ2 vs EQ0	IH636 grape seed proanthocyanidin extract		chemical drug			0.00221	2.65561	2	creatinine,glutathione
EQ2 vs EQ0	2,2'-azobis(2-amidinopropane) dihydrochloride		chemical toxicant			0.00221	2.65561	2	glutathione,glutathione disulfide
EQ2 vs EQ0	ebselen		chemical drug			0.00221	2.65561	2	glutathione,glutathione disulfide
EQ2 vs EQ0	coumarin		chemical drug			0.00221	2.65561	2	bilirubin,glutathione
EQ2 vs EQ0	N,N'-diphenyl-4-phenylenediamine		chemical toxicant			0.00221	2.65561	2	creatinine,glutathione
EQ2 vs EQ0	phenylhydrazine		chemical toxicant			0.00221	2.65561	2	bilirubin,glutathione
EQ2 vs EQ0	quinidine		chemical drug			0.00221	2.65561	2	bilirubin,creatinine
EQ2 vs EQ0	alendronic acid		chemical drug			0.00221	2.65561	2	bilirubin,glutathione
EQ2 vs EQ0	caffeic acid phenethyl ester		chemical drug			0.00221	2.65561	2	creatinine,glutathione
EQ2 vs EQ0	procysteine		chemical drug			0.00221	2.65561	2	glutathione,glutathione disulfide
EQ2 vs EQ0	Fe2+		chemical - endogenous mammalian			0.00221	2.65561	2	glutathione,glutathione disulfide
EQ3 vs EQ0	FAH		enzyme			0.00242	2.61618	2	bilirubin,creatinine
EQ3 vs EQ0	nivolumab		biologic drug			0.00242	2.61618	2	bilirubin,creatinine
EQ3 vs EQ0	alpha-4-pyridyl-1-oxide-n-tert-butylnitrone		chemical reagent			0.00242	2.61618	2	glutathione,glutathione disulfide
EQ3 vs EQ0	methylmercury		chemical toxicant			0.00242	2.61618	2	creatinine,glutathione
EQ3 vs EQ0	procainamide		chemical drug			0.00242	2.61618	2	creatinine,urea
EQ3 vs EQ0	6-methoxy-8-hydroxylaminoquinoline		chemical toxicant			0.00242	2.61618	2	glutathione,glutathione disulfide
EQ3 vs EQ0	aplidine		biologic drug			0.00242	2.61618	2	glutathione,glutathione disulfide
EQ3 vs EQ0	oxalic acid		chemical - endogenous non-mammalian			0.00242	2.61618	2	glutathione,glutathione disulfide
EQ2 vs EQ0	IL2		cytokine			0.00272	2.56543	3	bilirubin,creatinine,glutathione
EQ2 vs EQ0	IL6		cytokine		0.254	0.00289	2.5391	4	bilirubin,creatinine,glutathione,sphingomyelin
EQ2 vs EQ0	doxorubicin		chemical drug			0.00289	2.5391	4	creatinine,glutathione,glutathione disulfide,sphingomyelin
EQ3 vs EQ0	soy isoflavones		chemical drug			0.0035	2.45593	3	bilirubin,creatinine,urea
EQ3 vs EQ0	D609		chemical reagent			0.0035	2.45593	3	glutathione,glutathione disulfide,sphingomyelin
EQ2 vs EQ0	allopurinol		chemical drug			0.00434	2.36251	2	bilirubin,glutathione
EQ2 vs EQ0	D-serine		chemical - endogenous mammalian			0.00434	2.36251	2	creatinine,glutathione
EQ2 vs EQ0	MET		kinase			0.00434	2.36251	2	glutathione,glutathione disulfide
EQ2 vs EQ0	ferric nitrilotriacetate		chemical toxicant			0.00434	2.36251	2	creatinine,glutathione
EQ2 vs EQ0	phenyl-N-tert-butylnitrone		chemical reagent			0.00434	2.36251	2	glutathione,glutathione disulfide
EQ2 vs EQ0	mycophenolate mofetil		chemical drug			0.00434	2.36251	2	creatinine,glutathione
EQ2 vs EQ0	perilla alcohol		chemical drug			0.00434	2.36251	2	creatinine,glutathione
EQ2 vs EQ0	E. coli B5 lipopolysaccharide		chemical - endogenous non-mammalian			0.00455	2.34199	3	bilirubin,glutathione,S-adenosylhomocysteine
EQ2 vs EQ0	thioctic acid		chemical drug			0.00455	2.34199	4	glutathione,glutathione disulfide,N,N-dimethylarginine
EQ3 vs EQ0	acetaminophen		chemical drug		-1.969	0.00487	2.31247	4	bilirubin,creatinine,glutathione,glutathione disulfide
EQ3 vs EQ0	glycine	0.232	chemical - endogenous mammalian			0.00541	2.2668	3	bilirubin,creatinine,glutathione
EQ3 vs EQ0	EPO		cytokine			0.00541	2.2668	3	creatinine,glutathione,urea
EQ3 vs EQ0	D-galactosamine		chemical - endogenous mammalian			0.00541	2.2668	3	bilirubin,glutathione,glutathione disulfide
EQ1 vs EQ0	palmitic acid		chemical - endogenous mammalian			0.00593	2.22695	3	acetyl-coenzyme A,cyclic AMP,monoacylglycerol
EQ2 vs EQ0	Growth hormone		group			0.00698	2.15614	3	bilirubin,creatinine,glutathione
EQ3 vs EQ0	2,2'-azobis(2-amidinopropane) dihydrochloride		chemical toxicant			0.00704	2.15243	2	glutathione,glutathione disulfide
EQ3 vs EQ0	ebselen		chemical drug			0.00704	2.15243	2	glutathione,glutathione disulfide
EQ3 vs EQ0	coumarin		chemical drug			0.00704	2.15243	2	bilirubin,glutathione
EQ3 vs EQ0	N,N'-diphenyl-4-phenylenediamine		chemical toxicant			0.00704	2.15243	2	creatinine,glutathione
EQ3 vs EQ0	phenylhydrazine		chemical toxicant			0.00704	2.15243	2	bilirubin,glutathione
EQ3 vs EQ0	quinidine		chemical drug			0.00704	2.15243	2	bilirubin,creatinine
EQ3 vs EQ0	alendronic acid		chemical drug			0.00704	2.15243	2	bilirubin,glutathione
EQ3 vs EQ0	caffeic acid phenethyl ester		chemical drug			0.00704	2.15243	2	creatinine,glutathione
EQ3 vs EQ0	procysteine		chemical drug			0.00704	2.15243	2	glutathione,glutathione disulfide
EQ3 vs EQ0	Fe2+		chemical - endogenous mammalian			0.00704	2.15243	2	glutathione,glutathione disulfide
EQ2 vs EQ0	CXCL14		cytokine			0.0071	2.14874	2	glutathione,glutathione disulfide
EQ2 vs EQ0	1,4-bis[2-(3,5-dichloropyridyloxy)]benzene		chemical toxicant			0.0071	2.14874	2	bilirubin,glutathione
EQ2 vs EQ0	mercuric chloride		chemical toxicant			0.0071	2.14874	2	creatinine,glutathione
EQ2 vs EQ0	L-N6-(1-iminoethyl)-lysine		chemical reagent			0.0071	2.14874	2	creatinine,glutathione
EQ3 vs EQ0	S-adenosylmethionine		chemical - endogenous mammalian			0.00783	2.10624	3	bilirubin,glutathione,glutathione disulfide
EQ1 vs EQ0	FABP4		transporter			0.00837	2.07727	2	gondoic acid,stearic acid
EQ2 vs EQ0	IL10		cytokine			0.00843	2.07417	3	bilirubin,creatinine,glutathione
EQ2 vs EQ0	HMOX1		enzyme			0.00843	2.07417	4	bilirubin,creatinine,N,N-dimethylarginine
EQ1 vs EQ0	nicotinic acid		chemical - endogenous mammalian			0.00997	2.0013	2	cyclic AMP,niacinamide
EQ2 vs EQ0	L-arginine	-0.252	chemical - endogenous mammalian			0.0101	1.99568	3	creatinine,glutathione,glutathione disulfide
EQ2 vs EQ0	G6PD		enzyme			0.0105	1.97881	2	bilirubin,glutathione
EQ2 vs EQ0	nafenopin		chemical drug			0.0105	1.97881	2	glutathione,glutathione disulfide
EQ2 vs EQ0	dimethyl sulfoxide		chemical drug			0.0105	1.97881	2	creatinine,glutathione
EQ2 vs EQ0	4-aminophenol		chemical - endogenous mammalian			0.0105	1.97881	2	glutathione,glutathione disulfide
EQ2 vs EQ0	lead		chemical toxicant			0.0105	1.97881	2	creatinine,glutathione
EQ3 vs EQ0	IL13		cytokine			0.0108	1.96658	3	creatinine,glutathione,L-arginine
EQ2 vs EQ0	tetrachlorodibenzodioxin		chemical toxicant			0.0118	1.92812	3	bilirubin,glutathione,glutathione disulfide
EQ1 vs EQ0	11,12-epoxyeicosatrienoic acid		chemical - endogenous mammalian			0.0134	1.8729	1	cyclic AMP
EQ1 vs EQ0	14,15-epoxyeicosatrienoic acid		chemical - endogenous mammalian			0.0134	1.8729	1	cyclic AMP
EQ1 vs EQ0	5,6-epoxyeicosatrienoic acid		chemical - endogenous mammalian			0.0134	1.8729	1	cyclic AMP
EQ1 vs EQ0	epoprostenol		chemical - endogenous mammalian			0.0134	1.8729	1	cyclic AMP
EQ1 vs EQ0	prostaglandin E		chemical - endogenous mammalian			0.0134	1.8729	1	cyclic AMP
EQ1 vs EQ0	20-hydroxyeicosatetraenoic acid		chemical - endogenous mammalian			0.0134	1.8729	1	cyclic AMP
EQ1 vs EQ0	cangrelor		chemical drug			0.0134	1.8729	1	cyclic AMP
EQ1 vs EQ0	2-chloroadenosine		chemical reagent			0.0134	1.8729	1	cyclic AMP
EQ1 vs EQ0	enprofylline		chemical drug			0.0134	1.8729	1	cyclic AMP
EQ1 vs EQ0	adefovir		chemical drug			0.0134	1.8729	1	cyclic AMP
EQ1 vs EQ0	buspirone		chemical drug			0.0134	1.8729	1	cyclic AMP
EQ1 vs EQ0	glycolithocholic acid		chemical - endogenous mammalian			0.0134	1.8729	1	cyclic AMP
EQ1 vs EQ0	taurochenodeoxycholate		chemical - endogenous mammalian			0.0134	1.8729	1	cyclic AMP
EQ1 vs EQ0	ganglioside GT1		chemical - endogenous mammalian			0.0134	1.8729	1	cyclic AMP
EQ1 vs EQ0	ganglioside GM3		chemical - endogenous mammalian			0.0134	1.8729	1	cyclic AMP
EQ1 vs EQ0	ganglioside GD1b		chemical - endogenous mammalian			0.0134	1.8729	1	cyclic AMP
EQ1 vs EQ0	ganglioside GQ1B		chemical - endogenous mammalian			0.0134	1.8729	1	cyclic AMP
EQ1 vs EQ0	ganglioside GM1		chemical - endogenous mammalian			0.0134	1.8729	1	cyclic AMP
EQ1 vs EQ0	pCPT-cAMP		chemical - kinase inhibitor			0.0134	1.8729	1	cyclic AMP
EQ1 vs EQ0	GPR161		g-protein coupled receptor			0.0134	1.8729	1	cyclic AMP
EQ1 vs EQ0	AKAP5		other			0.0134	1.8729	1	cyclic AMP
EQ1 vs EQ0	ranolazine		chemical drug			0.0134	1.8729	1	cyclic AMP
EQ1 vs EQ0	tolvaptan		chemical drug			0.0134	1.8729	1	cyclic AMP
EQ1 vs EQ0	RS 67333		chemical reagent			0.0134	1.8729	1	cyclic AMP
EQ1 vs EQ0	pasireotide		biologic drug			0.0134	1.8729	1	cyclic AMP
EQ1 vs EQ0	trans-cinnamaldehyde		chemical drug			0.0134	1.8729	1	cyclic AMP
EQ1 vs EQ0	dehydroascorbic acid		chemical - endogenous mammalian			0.0134	1.8729	1	cyclic AMP
EQ1 vs EQ0	BDKR		group			0.0134	1.8729	1	cyclic AMP
EQ1 vs EQ0	Ubiquitin		group			0.0134	1.8729	1	cyclic AMP
EQ1 vs EQ0	levmetamfetamine		chemical drug			0.0134	1.8729	1	cyclic AMP
EQ1 vs EQ0	CJ-023423		chemical drug			0.0134	1.8729	1	cyclic AMP
EQ1 vs EQ0	V2006		chemical drug			0.0134	1.8729	1	cyclic AMP
EQ1 vs EQ0	natriuretic peptide derivative		biologic drug			0.0134	1.8729	1	cyclic AMP
EQ1 vs EQ0	mirabegron		chemical drug			0.0134	1.8729	1	cyclic AMP
EQ1 vs EQ0	SLC31A2		transporter			0.0134	1.8729	1	cyclic AMP
EQ1 vs EQ0	Beta Arrestin		group			0.0134	1.8729	1	cyclic AMP
EQ1 vs EQ0	GPR3		g-protein coupled receptor			0.0134	1.8729	1	cyclic AMP
EQ1 vs EQ0	ATP6AP2		transporter			0.0134	1.8729	1	cyclic AMP
EQ1 vs EQ0	RPGRIP1L		other			0.0134	1.8729	1	cyclic AMP
EQ1 vs EQ0	ADCY8		enzyme			0.0134	1.8729	1	cyclic AMP
EQ1 vs EQ0	NPAS4		transcription regulator			0.0134	1.8729	1	cyclic AMP
EQ1 vs EQ0	APLNR		g-protein coupled receptor			0.0134	1.8729	1	cyclic AMP
EQ1 vs EQ0	GPR65		g-protein coupled receptor			0.0134	1.8729	1	cyclic AMP
EQ1 vs EQ0	LPAR5		g-protein coupled receptor			0.0134	1.8729	1	cyclic AMP
EQ1 vs EQ0	PANX3		transporter			0.0134	1.8729	1	cyclic AMP
EQ1 vs EQ0	SUCNR1		g-protein coupled receptor			0.0134	1.8729	1	cyclic AMP
EQ1 vs EQ0	MRGPRD		g-protein coupled receptor			0.0134	1.8729	1	cyclic AMP
EQ1 vs EQ0	MYOC		other			0.0134	1.8729	1	cyclic AMP
EQ1 vs EQ0	exendin(9-39) amide		biologic drug			0.0134	1.8729	1	cyclic AMP
EQ1 vs EQ0	RICTOR		other			0.0134	1.8729	1	cyclic AMP
EQ1 vs EQ0	GPR18		g-protein coupled receptor			0.0134	1.8729	1	cyclic AMP
EQ1 vs EQ0	CEP290		transcription regulator			0.0134	1.8729	1	cyclic AMP
EQ1 vs EQ0	EPB41L2		other			0.0134	1.8729	1	cyclic AMP
EQ1 vs EQ0	LPAR4		transmembrane receptor			0.0134	1.8729	1	cyclic AMP
EQ1 vs EQ0	phosphodiesterase 4 inhibitor		chemical drug			0.0134	1.8729	1	cyclic AMP
EQ1 vs EQ0	RIC8A		other			0.0134	1.8729	1	cyclic AMP
EQ1 vs EQ0	CTR9		other			0.0134	1.8729	1	cyclic AMP
EQ1 vs EQ0	FRMPD1		other			0.0134	1.8729	1	cyclic AMP
EQ1 vs EQ0	cimaterol		chemical drug			0.0134	1.8729	1	cyclic AMP
EQ1 vs EQ0	asparagine		chemical - endogenous mammalian			0.0134	1.8729	1	cyclic AMP
EQ1 vs EQ0	WDR5		enzyme			0.0134	1.8729	1	cyclic AMP
EQ1 vs EQ0	Igg3		complex			0.0134	1.8729	1	cyclic AMP
EQ1 vs EQ0	tolnaftate		chemical drug			0.0134	1.8729	1	cyclic AMP
EQ1 vs EQ0	ADCY7		enzyme			0.0134	1.8729	1	cyclic AMP
EQ1 vs EQ0	RXFP2		g-protein coupled receptor			0.0134	1.8729	1	cyclic AMP
EQ1 vs EQ0	CASP3		peptidase			0.0134	1.8729	1	cyclic AMP
EQ1 vs EQ0	SNX13		transporter			0.0134	1.8729	1	cyclic AMP
EQ1 vs EQ0	INSL3		growth factor			0.0134	1.8729	1	cyclic AMP
EQ1 vs EQ0	GRK3		kinase			0.0134	1.8729	1	cyclic AMP
EQ1 vs EQ0	ITGAV		transmembrane receptor			0.0134	1.8729	1	cyclic AMP
EQ1 vs EQ0	TIMP2		other			0.0134	1.8729	1	cyclic AMP
EQ1 vs EQ0	mir-142		microrna			0.0134	1.8729	1	cyclic AMP
EQ1 vs EQ0	ADGRG6		g-protein coupled receptor			0.0134	1.8729	1	cyclic AMP
EQ1 vs EQ0	ANXA4		other			0.0134	1.8729	1	cyclic AMP
EQ1 vs EQ0	RAMP1		transporter			0.0134	1.8729	1	cyclic AMP
EQ1 vs EQ0	PDE4A		enzyme			0.0134	1.8729	1	cyclic AMP
EQ1 vs EQ0	GNAZ		enzyme			0.0134	1.8729	1	cyclic AMP
EQ1 vs EQ0	2-linoleoylglycerol		chemical - endogenous mammalian			0.0134	1.8729	1	cyclic AMP
EQ1 vs EQ0	WS 1442		chemical drug			0.0134	1.8729	1	cyclic AMP
EQ1 vs EQ0	GALR1		g-protein coupled receptor			0.0134	1.8729	1	cyclic AMP
EQ1 vs EQ0	SOST		other			0.0134	1.8729	1	cyclic AMP
EQ1 vs EQ0	HCAR3		other			0.0134	1.8729	1	cyclic AMP
EQ1 vs EQ0	GABBR2		g-protein coupled receptor			0.0134	1.8729	1	cyclic AMP
EQ1 vs EQ0	RAMP2		transporter			0.0134	1.8729	1	cyclic AMP
EQ1 vs EQ0	TSHB		other			0.0134	1.8729	1	cyclic AMP
EQ1 vs EQ0	P2RY12		g-protein coupled receptor			0.0134	1.8729	1	cyclic AMP
EQ1 vs EQ0	RGS10		other			0.0134	1.8729	1	cyclic AMP
EQ1 vs EQ0	NF2		other			0.0134	1.8729	1	cyclic AMP
EQ1 vs EQ0	DKK1		growth factor			0.0134	1.8729	1	cyclic AMP
EQ1 vs EQ0	CRCP		transmembrane receptor			0.0134	1.8729	1	cyclic AMP
EQ1 vs EQ0	NME2		kinase			0.0134	1.8729	1	cyclic AMP
EQ1 vs EQ0	BACE1		peptidase			0.0134	1.8729	1	cyclic AMP
EQ1 vs EQ0	HTR4		g-protein coupled receptor			0.0134	1.8729	1	cyclic AMP
EQ1 vs EQ0	FDPS		enzyme			0.0134	1.8729	1	cyclic AMP
EQ1 vs EQ0	CA9		enzyme			0.0134	1.8729	1	cyclic AMP
EQ1 vs EQ0	DCC		transmembrane receptor			0.0134	1.8729	1	cyclic AMP
EQ1 vs EQ0	RIT2		enzyme			0.0134	1.8729	1	cyclic AMP
EQ1 vs EQ0	SPARC		other			0.0134	1.8729	1	cyclic AMP
EQ1 vs EQ0	ARRB1		other			0.0134	1.8729	1	cyclic AMP
EQ1 vs EQ0	NOV		growth factor			0.0134	1.8729	1	cyclic AMP
EQ1 vs EQ0	GPR183		g-protein coupled receptor			0.0134	1.8729	1	cyclic AMP
EQ1 vs EQ0	ADCY9		enzyme			0.0134	1.8729	1	cyclic AMP
EQ1 vs EQ0	GPR6		g-protein coupled receptor			0.0134	1.8729	1	cyclic AMP
EQ1 vs EQ0	FOXC2		transcription regulator			0.0134	1.8729	1	cyclic AMP
EQ1 vs EQ0	HSPG2		enzyme			0.0134	1.8729	1	cyclic AMP
EQ1 vs EQ0	STOML3		other			0.0134	1.8729	1	cyclic AMP
EQ1 vs EQ0	VIPR1		g-protein coupled receptor			0.0134	1.8729	1	cyclic AMP
EQ1 vs EQ0	SNX5		transporter			0.0134	1.8729	1	cyclic AMP
EQ1 vs EQ0	SNX1		transporter			0.0134	1.8729	1	cyclic AMP
EQ1 vs EQ0	CASP2		peptidase			0.0134	1.8729	1	cyclic AMP
EQ1 vs EQ0	GABBR1		g-protein coupled receptor			0.0134	1.8729	1	cyclic AMP
EQ1 vs EQ0	CNGA4		ion channel			0.0134	1.8729	1	cyclic AMP
EQ1 vs EQ0	ADCY1		enzyme			0.0134	1.8729	1	cyclic AMP
EQ1 vs EQ0	GNAL		enzyme			0.0134	1.8729	1	cyclic AMP
EQ1 vs EQ0	GALR2		g-protein coupled receptor			0.0134	1.8729	1	cyclic AMP
EQ1 vs EQ0	RXFP1		g-protein coupled receptor			0.0134	1.8729	1	cyclic AMP
EQ1 vs EQ0	CALCRL		g-protein coupled receptor			0.0134	1.8729	1	cyclic AMP
EQ1 vs EQ0	SSTR3		g-protein coupled receptor			0.0134	1.8729	1	cyclic AMP
EQ1 vs EQ0	S1PR5		g-protein coupled receptor			0.0134	1.8729	1	cyclic AMP
EQ1 vs EQ0	ADM2		other			0.0134	1.8729	1	cyclic AMP
EQ1 vs EQ0	GZMB		peptidase			0.0134	1.8729	1	cyclic AMP
EQ1 vs EQ0	CAV2		other			0.0134	1.8729	1	cyclic AMP
EQ1 vs EQ0	Gcg		other			0.0134	1.8729	1	cyclic AMP
EQ1 vs EQ0	Sct		other			0.0134	1.8729	1	cyclic AMP
EQ1 vs EQ0	Pde4d		enzyme			0.0134	1.8729	1	cyclic AMP
EQ1 vs EQ0	PDE4D		enzyme			0.0134	1.8729	1	cyclic AMP
EQ1 vs EQ0	PTH2R		g-protein coupled receptor			0.0134	1.8729	1	cyclic AMP
EQ1 vs EQ0	AZGP1		transporter			0.0134	1.8729	1	cyclic AMP
EQ1 vs EQ0	RAB4A		enzyme			0.0134	1.8729	1	cyclic AMP
EQ1 vs EQ0	[D-Ala2]-GLP-1-Glucagon-GLP-1		chemical reagent			0.0134	1.8729	1	cyclic AMP
EQ1 vs EQ0	aminophylline		chemical drug			0.0134	1.8729	1	cyclic AMP
EQ1 vs EQ0	flunarizine		chemical drug			0.0134	1.8729	1	cyclic AMP
EQ1 vs EQ0	2-phenethylamine		chemical - endogenous mammalian			0.0134	1.8729	1	cyclic AMP
EQ1 vs EQ0	sevoflurane		chemical drug			0.0134	1.8729	1	cyclic AMP
EQ1 vs EQ0	pimobendan		chemical drug			0.0134	1.8729	1	cyclic AMP
EQ1 vs EQ0	EGTA acetoxymethyl ester		chemical reagent			0.0134	1.8729	1	cyclic AMP
EQ1 vs EQ0	rilmenidine		chemical drug			0.0134	1.8729	1	cyclic AMP
EQ1 vs EQ0	tolazoline		chemical drug			0.0134	1.8729	1	cyclic AMP
EQ1 vs EQ0	L-normetanephrine		chemical - endogenous mammalian			0.0134	1.8729	1	cyclic AMP
EQ1 vs EQ0	OPC-31260		chemical drug			0.0134	1.8729	1	cyclic AMP
EQ1 vs EQ0	MRS 1220		chemical drug			0.0134	1.8729	1	cyclic AMP
EQ1 vs EQ0	tiotidine		chemical reagent			0.0134	1.8729	1	cyclic AMP
EQ1 vs EQ0	pindolol		chemical drug			0.0134	1.8729	1	cyclic AMP
EQ1 vs EQ0	renzapride		chemical drug			0.0134	1.8729	1	cyclic AMP
EQ1 vs EQ0	methadone		chemical drug			0.0134	1.8729	1	cyclic AMP
EQ1 vs EQ0	ecopipam		chemical drug			0.0134	1.8729	1	cyclic AMP
EQ1 vs EQ0	plerixafor		chemical drug			0.0134	1.8729	1	cyclic AMP
EQ1 vs EQ0	fenoldopam		chemical drug			0.0134	1.8729	1	cyclic AMP
EQ1 vs EQ0	burimamide		chemical drug			0.0134	1.8729	1	cyclic AMP
EQ1 vs EQ0	alprenolol		chemical drug			0.0134	1.8729	1	cyclic AMP
EQ1 vs EQ0	glyceollin		chemical - endogenous non-mammalian			0.0134	1.8729	1	cyclic AMP
EQ1 vs EQ0	propafenone		chemical drug			0.0134	1.8729	1	cyclic AMP
EQ1 vs EQ0	dihydrosphingosine 1-phosphate		chemical - endogenous mammalian			0.0134	1.8729	1	cyclic AMP
EQ1 vs EQ0	hydroxyamphetamine		chemical drug			0.0134	1.8729	1	cyclic AMP
EQ1 vs EQ0	acebutolol		chemical drug			0.0134	1.8729	1	cyclic AMP
EQ1 vs EQ0	pramipexole		chemical drug			0.0134	1.8729	1	cyclic AMP
EQ1 vs EQ0	RP 73401		chemical toxicant			0.0134	1.8729	1	cyclic AMP
EQ1 vs EQ0	T-0632		chemical drug			0.0134	1.8729	1	cyclic AMP
EQ1 vs EQ0	catecholamine		chemical - other			0.0134	1.8729	1	cyclic AMP
EQ1 vs EQ0	gallamine triethiodide		chemical drug			0.0134	1.8729	1	cyclic AMP
EQ1 vs EQ0	trans-hydroxytamoxifen		chemical drug			0.0134	1.8729	1	cyclic AMP
EQ1 vs EQ0	3-methoxytyramine		chemical - endogenous mammalian			0.0134	1.8729	1	cyclic AMP
EQ1 vs EQ0	labetalol		chemical drug			0.0134	1.8729	1	cyclic AMP
EQ1 vs EQ0	aluminum chloride		chemical drug			0.0134	1.8729	1	cyclic AMP
EQ1 vs EQ0	Ro41-5253		chemical reagent			0.0134	1.8729	1	cyclic AMP
EQ1 vs EQ0	tryptamine		chemical - endogenous mammalian			0.0134	1.8729	1	cyclic AMP
EQ1 vs EQ0	lisuride		chemical drug			0.0134	1.8729	1	cyclic AMP
EQ1 vs EQ0	procaterol		chemical drug			0.0134	1.8729	1	cyclic AMP
EQ1 vs EQ0	clenbuterol		chemical drug			0.0134	1.8729	1	cyclic AMP
EQ1 vs EQ0	S-methyl glutathione		chemical - endogenous non-mammalian			0.0134	1.8729	1	cyclic AMP
EQ1 vs EQ0	goserelin		biologic drug			0.0134	1.8729	1	cyclic AMP
EQ1 vs EQ0	fenoterol		chemical drug			0.0134	1.8729	1	cyclic AMP
EQ1 vs EQ0	ropinirole		chemical drug			0.0134	1.8729	1	cyclic AMP
EQ1 vs EQ0	tegaserod		chemical drug			0.0134	1.8729	1	cyclic AMP
EQ1 vs EQ0	cucurbitacin B		chemical - endogenous non-mammalian			0.0134	1.8729	1	cyclic AMP
EQ1 vs EQ0	metergoline		chemical drug			0.0134	1.8729	1	cyclic AMP
EQ1 vs EQ0	dihydroergotamine		chemical drug			0.0134	1.8729	1	cyclic AMP
EQ1 vs EQ0	hordenine		chemical - endogenous non-mammalian			0.0134	1.8729	1	cyclic AMP
EQ1 vs EQ0	D-lysergic acid diethylamide		chemical drug			0.0134	1.8729	1	cyclic AMP
EQ1 vs EQ0	ergonovine		chemical drug			0.0134	1.8729	1	cyclic AMP
EQ1 vs EQ0	theobromine		chemical drug			0.0134	1.8729	1	cyclic AMP
EQ1 vs EQ0	dobutamine		chemical drug			0.0134	1.8729	1	cyclic AMP
EQ1 vs EQ0	metanephrine		chemical - endogenous mammalian			0.0134	1.8729	1	cyclic AMP
EQ1 vs EQ0	2-palmitoylglycerol		chemical - endogenous mammalian			0.0134	1.8729	1	cyclic AMP
EQ1 vs EQ0	2-oleoylglycerol		chemical - endogenous mammalian			0.0134	1.8729	1	cyclic AMP
EQ1 vs EQ0	acyl-coenzyme A		chemical - endogenous mammalian			0.0134	1.8729	1	acetyl-coenzyme A
EQ1 vs EQ0	5-oxo-6-8-11-14-(e,z,z,z)-eicosatetraenoic acid		chemical - endogenous mammalian			0.0134	1.8729	1	cyclic AMP
EQ1 vs EQ0	butaprost		chemical drug			0.0134	1.8729	1	cyclic AMP
EQ1 vs EQ0	UDP-D-glucose	0.336	chemical - endogenous mammalian			0.0134	1.8729	1	cyclic AMP
EQ1 vs EQ0	dAMP		chemical - endogenous mammalian			0.0134	1.8729	1	cyclic AMP
EQ1 vs EQ0	sonedenoson		chemical drug			0.0134	1.8729	1	cyclic AMP
EQ1 vs EQ0	sermorelin		biologic drug			0.0134	1.8729	1	cyclic AMP
EQ1 vs EQ0	Muscarinic cholinergic receptor		group			0.0134	1.8729	1	cyclic AMP
EQ1 vs EQ0	bile salt		chemical - endogenous mammalian			0.0134	1.8729	1	cyclic AMP
EQ1 vs EQ0	progestin		chemical drug			0.0134	1.8729	1	cyclic AMP
EQ1 vs EQ0	2-hydroxyestrone		chemical - endogenous mammalian			0.0134	1.8729	1	cyclic AMP
EQ3 vs EQ0	melatonin		chemical - endogenous mammalian		0.6	0.0135	1.86967	5	bilirubin,creatinine,glutathione,L-arginine,urea
EQ3 vs EQ0	allopurinol		chemical drug			0.0136	1.86646	2	bilirubin,glutathione
EQ3 vs EQ0	D-serine		chemical - endogenous mammalian			0.0136	1.86646	2	creatinine,glutathione
EQ3 vs EQ0	SLC14A1		transporter			0.0136	1.86646	2	creatinine,urea
EQ3 vs EQ0	MET		kinase			0.0136	1.86646	2	glutathione,glutathione disulfide
EQ3 vs EQ0	ferric nitrilotriacetate		chemical toxicant			0.0136	1.86646	2	creatinine,glutathione
EQ3 vs EQ0	phenyl-N-tert-butylnitrone		chemical reagent			0.0136	1.86646	2	glutathione,glutathione disulfide
EQ3 vs EQ0	perilla alcohol		chemical drug			0.0136	1.86646	2	creatinine,glutathione
EQ3 vs EQ0	BHMT		enzyme			0.0143	1.84466	3	choline,S-adenosylhomocysteine,sphingomyelin
EQ3 vs EQ0	IL2		cytokine			0.0143	1.84466	3	bilirubin,creatinine,glutathione
EQ3 vs EQ0	BDKRB2		g-protein coupled receptor			0.0143	1.84466	3	creatinine,glutathione,urea
EQ3 vs EQ0	STK11		kinase			0.0143	1.84466	3	choline,glutathione,glycine
EQ2 vs EQ0	L-cysteine		chemical - endogenous mammalian			0.0144	1.84164	2	glutathione,taurine
EQ2 vs EQ0	soy isoflavones		chemical drug			0.0144	1.84164	2	bilirubin,creatinine
EQ2 vs EQ0	NFE2L2		transcription regulator			0.0144	1.84164	2	bilirubin,glutathione
EQ2 vs EQ0	gentamicin C		chemical drug			0.0144	1.84164	2	creatinine,glutathione
EQ2 vs EQ0	1-naphthylisothiocyanate		chemical toxicant			0.0144	1.84164	2	bilirubin,glutathione
EQ1 vs EQ0	isobutylmethylxanthine		chemical toxicant			0.0155	1.80967	2	cyclic AMP,stearic acid
EQ3 vs EQ0	chlorpyrifos		chemical toxicant		0.283	0.0171	1.767	4	bilirubin,choline,glutathione,taurine
EQ2 vs EQ0	chlorpyrifos		chemical toxicant			0.0183	1.73755	3	bilirubin,glutathione,taurine
EQ3 vs EQ0	ABCB4		transporter			0.0185	1.73283	3	bilirubin,choline,sphingomyelin
EQ2 vs EQ0	CAT		enzyme			0.0189	1.72354	2	glutathione,glutathione disulfide
EQ2 vs EQ0	AGER		transmembrane receptor			0.0189	1.72354	2	creatinine,glutathione
EQ2 vs EQ0	EPO		cytokine			0.0189	1.72354	2	creatinine,glutathione
EQ2 vs EQ0	silymarin		chemical drug			0.0189	1.72354	2	bilirubin,glutathione
EQ2 vs EQ0	pyrrolidine dithiocarbamate		chemical reagent			0.0189	1.72354	2	creatinine,glutathione
EQ3 vs EQ0	IFNG		cytokine			0.0201	1.6968	5	betaine,choline,glutathione,sphingomyelin,taurine
EQ2 vs EQ0	simvastatin		chemical drug			0.0208	1.68194	3	bilirubin,creatinine,glutathione
EQ3 vs EQ0	BDKRB1		g-protein coupled receptor			0.022	1.65758	2	creatinine,urea
EQ3 vs EQ0	CXCL14		cytokine			0.022	1.65758	2	glutathione,glutathione disulfide
EQ3 vs EQ0	1,4-bis[2-(3,5-dichloropyridyloxy)]benzene		chemical toxicant			0.022	1.65758	2	bilirubin,glutathione
EQ3 vs EQ0	acetyl-L-carnitine		chemical - endogenous mammalian			0.022	1.65758	2	glutathione,L-carnitine
EQ3 vs EQ0	mercuric chloride		chemical toxicant			0.022	1.65758	2	creatinine,glutathione
EQ3 vs EQ0	L-N6-(1-iminoethyl)-lysine		chemical reagent			0.022	1.65758	2	creatinine,glutathione
EQ3 vs EQ0	citrulline		chemical - endogenous mammalian			0.022	1.65758	2	glutathione,L-arginine
EQ3 vs EQ0	E. coli B5 lipopolysaccharide		chemical - endogenous non-mammalian			0.0232	1.63451	3	bilirubin,glutathione,S-adenosylhomocysteine
EQ3 vs EQ0	ERBB2		kinase			0.0232	1.63451	3	choline,glutathione,glycine
EQ2 vs EQ0	APP		other			0.0236	1.62709	4	bilirubin,glutathione,glutathione disulfide,sphingomyelin
EQ3 vs EQ0	IL6		cytokine		0.254	0.0236	1.62709	4	bilirubin,creatinine,glutathione,sphingomyelin
EQ2 vs EQ0	ursodeoxycholic acid		chemical - endogenous mammalian			0.0239	1.6216	2	bilirubin,glutathione
EQ2 vs EQ0	imipramine		chemical drug			0.0239	1.6216	2	bilirubin,sphingomyelin
EQ2 vs EQ0	telmisartan		chemical drug			0.0239	1.6216	2	creatinine,glutathione
EQ2 vs EQ0	ciprofibrate		chemical drug			0.0239	1.6216	2	glutathione,glutathione disulfide
EQ2 vs EQ0	N-acetyl-L-cysteine		chemical drug			0.0263	1.58004	3	creatinine,glutathione,glutathione disulfide
EQ1 vs EQ0	beraprost		chemical drug			0.0266	1.57512	1	cyclic AMP
EQ1 vs EQ0	sulprostone		chemical drug			0.0266	1.57512	1	cyclic AMP
EQ1 vs EQ0	2',3'-dialdehyde ATP		chemical reagent			0.0266	1.57512	1	cyclic AMP
EQ1 vs EQ0	UDP		chemical - endogenous mammalian			0.0266	1.57512	1	cyclic AMP
EQ1 vs EQ0	beta-alanine	-0.069	chemical - endogenous mammalian			0.0266	1.57512	1	cyclic AMP
EQ1 vs EQ0	glycodeoxycholic acid		chemical - endogenous mammalian			0.0266	1.57512	1	cyclic AMP
EQ1 vs EQ0	1-palmitoyl-lysophosphatidic acid		chemical - endogenous mammalian			0.0266	1.57512	1	cyclic AMP
EQ1 vs EQ0	1-oleoyl-lysophosphatidic acid		chemical - endogenous mammalian			0.0266	1.57512	1	cyclic AMP
EQ1 vs EQ0	prostaglandin E1		chemical - endogenous mammalian			0.0266	1.57512	1	cyclic AMP
EQ1 vs EQ0	G protein alphai		group			0.0266	1.57512	1	cyclic AMP
EQ1 vs EQ0	sitagliptin		chemical drug			0.0266	1.57512	1	cyclic AMP
EQ1 vs EQ0	2,2',4,4'-tetrabromodiphenyl ether		chemical reagent			0.0266	1.57512	1	cyclic AMP
EQ1 vs EQ0	oleanolic acid		chemical - endogenous non-mammalian			0.0266	1.57512	1	cyclic AMP
EQ1 vs EQ0	NPS		other			0.0266	1.57512	1	cyclic AMP
EQ1 vs EQ0	GNAT3		enzyme			0.0266	1.57512	1	cyclic AMP
EQ1 vs EQ0	HTR7		g-protein coupled receptor			0.0266	1.57512	1	cyclic AMP
EQ1 vs EQ0	C1QTNF1		other			0.0266	1.57512	1	cyclic AMP
EQ1 vs EQ0	CERS4		transcription regulator			0.0266	1.57512	1	stearic acid
EQ1 vs EQ0	TAAR1		g-protein coupled receptor			0.0266	1.57512	1	cyclic AMP
EQ1 vs EQ0	C1QL1		other			0.0266	1.57512	1	cyclic AMP
EQ1 vs EQ0	GPR4		g-protein coupled receptor			0.0266	1.57512	1	cyclic AMP
EQ1 vs EQ0	PTGDR2		g-protein coupled receptor			0.0266	1.57512	1	cyclic AMP
EQ1 vs EQ0	Relaxin		group			0.0266	1.57512	1	cyclic AMP
EQ1 vs EQ0	Pde3		group			0.0266	1.57512	1	cyclic AMP
EQ1 vs EQ0	GPR39		g-protein coupled receptor			0.0266	1.57512	1	cyclic AMP
EQ1 vs EQ0	GPBAR1		g-protein coupled receptor			0.0266	1.57512	1	cyclic AMP
EQ1 vs EQ0	Collagen Alpha1		group			0.0266	1.57512	1	cyclic AMP
EQ1 vs EQ0	IFT88		other			0.0266	1.57512	1	cyclic AMP
EQ1 vs EQ0	parathyroid hormone-related protein		biologic drug			0.0266	1.57512	1	cyclic AMP
EQ1 vs EQ0	NCF2		enzyme			0.0266	1.57512	1	cyclic AMP
EQ1 vs EQ0	immune complex		complex			0.0266	1.57512	1	cyclic AMP
EQ1 vs EQ0	GIP		other			0.0266	1.57512	1	cyclic AMP
EQ1 vs EQ0	PPP1R9B		enzyme			0.0266	1.57512	1	cyclic AMP
EQ1 vs EQ0	PPY		other			0.0266	1.57512	1	cyclic AMP
EQ1 vs EQ0	GPHA2		other			0.0266	1.57512	1	cyclic AMP
EQ1 vs EQ0	RPSA		translation regulator			0.0266	1.57512	1	cyclic AMP
EQ1 vs EQ0	EGLN1		enzyme			0.0266	1.57512	1	cyclic AMP
EQ1 vs EQ0	ADCY2		enzyme			0.0266	1.57512	1	cyclic AMP
EQ1 vs EQ0	CASP8		peptidase			0.0266	1.57512	1	cyclic AMP
EQ1 vs EQ0	DRD4		g-protein coupled receptor			0.0266	1.57512	1	cyclic AMP
EQ1 vs EQ0	RLN1		other			0.0266	1.57512	1	cyclic AMP
EQ1 vs EQ0	GHRHR		g-protein coupled receptor			0.0266	1.57512	1	cyclic AMP
EQ1 vs EQ0	P2RY11		g-protein coupled receptor			0.0266	1.57512	1	cyclic AMP
EQ1 vs EQ0	GJA1		transporter			0.0266	1.57512	1	cyclic AMP
EQ1 vs EQ0	PTGER2		g-protein coupled receptor			0.0266	1.57512	1	cyclic AMP
EQ1 vs EQ0	CALCR		g-protein coupled receptor			0.0266	1.57512	1	cyclic AMP
EQ1 vs EQ0	PTGIR		g-protein coupled receptor			0.0266	1.57512	1	cyclic AMP
EQ1 vs EQ0	RLN2		other			0.0266	1.57512	1	cyclic AMP
EQ1 vs EQ0	ARRB2		other			0.0266	1.57512	1	cyclic AMP
EQ1 vs EQ0	ITGA2		transmembrane receptor			0.0266	1.57512	1	cyclic AMP
EQ1 vs EQ0	RAF1		kinase			0.0266	1.57512	1	cyclic AMP
EQ1 vs EQ0	KIF3A		enzyme			0.0266	1.57512	1	cyclic AMP
EQ1 vs EQ0	GPHB5		other			0.0266	1.57512	1	cyclic AMP
EQ1 vs EQ0	GNAI2		enzyme			0.0266	1.57512	1	cyclic AMP
EQ1 vs EQ0	HRH4		g-protein coupled receptor			0.0266	1.57512	1	cyclic AMP
EQ1 vs EQ0	RBP4		transporter			0.0266	1.57512	1	cyclic AMP
EQ1 vs EQ0	CHRM4		g-protein coupled receptor			0.0266	1.57512	1	cyclic AMP
EQ1 vs EQ0	ADCY5		enzyme			0.0266	1.57512	1	cyclic AMP
EQ1 vs EQ0	PTPRC		phosphatase			0.0266	1.57512	1	cyclic AMP
EQ1 vs EQ0	HNF1B		transcription regulator			0.0266	1.57512	1	cyclic AMP
EQ1 vs EQ0	CFH		other			0.0266	1.57512	1	cyclic AMP
EQ1 vs EQ0	GNA13		enzyme			0.0266	1.57512	1	cyclic AMP
EQ1 vs EQ0	GNB1		enzyme			0.0266	1.57512	1	cyclic AMP
EQ1 vs EQ0	ITGA3		other			0.0266	1.57512	1	cyclic AMP
EQ1 vs EQ0	MC1R		g-protein coupled receptor			0.0266	1.57512	1	cyclic AMP
EQ1 vs EQ0	THBS1		other			0.0266	1.57512	1	cyclic AMP
EQ1 vs EQ0	Trpc2		ion channel			0.0266	1.57512	1	cyclic AMP
EQ1 vs EQ0	ADCYAP1R1		g-protein coupled receptor			0.0266	1.57512	1	cyclic AMP
EQ1 vs EQ0	RAMP3		transporter			0.0266	1.57512	1	cyclic AMP
EQ1 vs EQ0	CD47		transmembrane receptor			0.0266	1.57512	1	cyclic AMP
EQ1 vs EQ0	PTGER3		g-protein coupled receptor			0.0266	1.57512	1	cyclic AMP
EQ1 vs EQ0	MYCBP2		enzyme			0.0266	1.57512	1	cyclic AMP
EQ1 vs EQ0	CRY1		enzyme			0.0266	1.57512	1	cyclic AMP
EQ1 vs EQ0	SMO		g-protein coupled receptor			0.0266	1.57512	1	cyclic AMP
EQ1 vs EQ0	OR5D16		g-protein coupled receptor			0.0266	1.57512	1	cyclic AMP
EQ1 vs EQ0	C1QTNF9		other			0.0266	1.57512	1	cyclic AMP
EQ1 vs EQ0	VIPR2		g-protein coupled receptor			0.0266	1.57512	1	cyclic AMP
EQ1 vs EQ0	SET		phosphatase			0.0266	1.57512	1	cyclic AMP
EQ1 vs EQ0	imetit		chemical drug			0.0266	1.57512	1	cyclic AMP
EQ1 vs EQ0	itraconazole		chemical drug			0.0266	1.57512	1	cyclic AMP
EQ1 vs EQ0	cytochalasin B		chemical toxicant			0.0266	1.57512	1	cyclic AMP
EQ1 vs EQ0	dexmedetomidine		chemical drug			0.0266	1.57512	1	cyclic AMP
EQ1 vs EQ0	sesamin		chemical - endogenous non-mammalian			0.0266	1.57512	1	cyclic AMP
EQ1 vs EQ0	thioperamide		chemical reagent			0.0266	1.57512	1	cyclic AMP
EQ1 vs EQ0	sumatriptan		chemical drug			0.0266	1.57512	1	cyclic AMP
EQ1 vs EQ0	clonidine		chemical drug			0.0266	1.57512	1	cyclic AMP
EQ1 vs EQ0	BW 245C		chemical reagent			0.0266	1.57512	1	cyclic AMP
EQ1 vs EQ0	4-methylnitrosoamino-1-(3-pyridinyl)-1-butanone		chemical toxicant			0.0266	1.57512	1	cyclic AMP
EQ1 vs EQ0	miconazole		chemical drug			0.0266	1.57512	1	cyclic AMP
EQ1 vs EQ0	dimaprit		chemical drug			0.0266	1.57512	1	cyclic AMP
EQ1 vs EQ0	pranlukast		chemical drug			0.0266	1.57512	1	cyclic AMP
EQ1 vs EQ0	clobenpropit		chemical reagent			0.0266	1.57512	1	cyclic AMP
EQ1 vs EQ0	cyproheptadine		chemical drug			0.0266	1.57512	1	cyclic AMP
EQ1 vs EQ0	terbinafine		chemical drug			0.0266	1.57512	1	cyclic AMP
EQ1 vs EQ0	2-iodomelatonin		chemical reagent			0.0266	1.57512	1	cyclic AMP
EQ1 vs EQ0	nomifensine		chemical drug			0.0266	1.57512	1	cyclic AMP
EQ1 vs EQ0	papaverine		chemical drug			0.0266	1.57512	1	cyclic AMP
EQ1 vs EQ0	BAY K8644		chemical reagent			0.0266	1.57512	1	cyclic AMP
EQ1 vs EQ0	nitrendipine		chemical drug			0.0266	1.57512	1	cyclic AMP
EQ1 vs EQ0	phentolamine		chemical drug			0.0266	1.57512	1	cyclic AMP
EQ1 vs EQ0	lanthanum chloride		chemical reagent			0.0266	1.57512	1	cyclic AMP
EQ1 vs EQ0	terbutaline		chemical drug			0.0266	1.57512	1	cyclic AMP
EQ1 vs EQ0	[Nle4, D-Phe7] -Alpha-MSH		chemical drug			0.0266	1.57512	1	cyclic AMP
EQ1 vs EQ0	leucine-2-alanine enkephalin		chemical drug			0.0266	1.57512	1	cyclic AMP
EQ1 vs EQ0	prosaptide d1		chemical drug			0.0266	1.57512	1	cyclic AMP
EQ1 vs EQ0	[D-Ala2,N-Me-Phe4,Gly5-ol]-Enkephalin		chemical reagent			0.0266	1.57512	1	cyclic AMP
EQ1 vs EQ0	GLP-1 (7-36) amide		chemical drug			0.0266	1.57512	1	cyclic AMP
EQ1 vs EQ0	farnesyl pyrophosphate		chemical - endogenous mammalian			0.0266	1.57512	1	cyclic AMP
EQ1 vs EQ0	3,7-dimethyl-1-propargylxanthine		chemical reagent			0.0266	1.57512	1	cyclic AMP
EQ1 vs EQ0	octopamine		chemical - endogenous mammalian			0.0266	1.57512	1	cyclic AMP
EQ1 vs EQ0	glycocholic acid		chemical - endogenous mammalian			0.0266	1.57512	1	cyclic AMP
EQ1 vs EQ0	prostaglandin		chemical drug			0.0266	1.57512	1	cyclic AMP
EQ1 vs EQ0	ADP-beta-S		chemical toxicant			0.0266	1.57512	1	cyclic AMP
EQ1 vs EQ0	2',5'-dideoxyadenosine		chemical reagent			0.0266	1.57512	1	cyclic AMP
EQ1 vs EQ0	dideoxyadenosine		chemical toxicant			0.0266	1.57512	1	cyclic AMP
EQ1 vs EQ0	allopregnanolone		chemical - endogenous mammalian			0.0266	1.57512	1	cyclic AMP
EQ2 vs EQ0	5'-methylthioadenosine		chemical - endogenous mammalian			0.0279	1.5544	1	S-adenosylhomocysteine
EQ2 vs EQ0	isosorbide-5-mononitrate		chemical drug			0.0279	1.5544	1	glutathione
EQ2 vs EQ0	corticosteroid		chemical drug			0.0279	1.5544	1	bilirubin
EQ2 vs EQ0	enoxaparin		chemical drug			0.0279	1.5544	1	bilirubin
EQ2 vs EQ0	nilotinib		chemical drug			0.0279	1.5544	1	bilirubin
EQ2 vs EQ0	COL4A3BP		kinase			0.0279	1.5544	1	sphingomyelin
EQ2 vs EQ0	Cd209b		other			0.0279	1.5544	1	bilirubin
EQ2 vs EQ0	styrene		chemical toxicant			0.0279	1.5544	1	bilirubin
EQ2 vs EQ0	methapyrilene		chemical drug			0.0279	1.5544	1	glutathione
EQ2 vs EQ0	2-chloronitrobenzene		chemical toxicant			0.0279	1.5544	1	bilirubin
EQ2 vs EQ0	Aldose Reductase		group			0.0279	1.5544	1	glutathione
EQ2 vs EQ0	floxacillin		chemical drug			0.0279	1.5544	1	bilirubin
EQ2 vs EQ0	doramapimod		chemical - kinase inhibitor			0.0279	1.5544	1	creatinine
EQ2 vs EQ0	gold salts		chemical - other			0.0279	1.5544	1	bilirubin
EQ2 vs EQ0	aluminum hydroxide		chemical drug			0.0279	1.5544	1	glutathione
EQ2 vs EQ0	R-verapamil		chemical drug			0.0279	1.5544	1	glutathione
EQ2 vs EQ0	aminoglycoside		chemical drug			0.0279	1.5544	1	creatinine
EQ2 vs EQ0	peoniflorin		chemical drug			0.0279	1.5544	1	glutathione
EQ2 vs EQ0	camostat		chemical drug			0.0279	1.5544	1	creatinine
EQ2 vs EQ0	NSC104960		chemical reagent			0.0279	1.5544	1	glutathione
EQ2 vs EQ0	Rab11		group			0.0279	1.5544	1	glutathione
EQ2 vs EQ0	GJA3		transporter			0.0279	1.5544	1	glutathione
EQ2 vs EQ0	SLC6A12		transporter			0.0279	1.5544	1	taurine
EQ2 vs EQ0	ST6GALNAC2		enzyme			0.0279	1.5544	1	creatinine
EQ2 vs EQ0	ABCA2		transporter			0.0279	1.5544	1	sphingomyelin
EQ2 vs EQ0	GALNT3		enzyme			0.0279	1.5544	1	bilirubin
EQ2 vs EQ0	SELENOH		other			0.0279	1.5544	1	glutathione
EQ2 vs EQ0	ABCA8		transporter			0.0279	1.5544	1	sphingomyelin
EQ2 vs EQ0	GMFB		growth factor			0.0279	1.5544	1	glutathione
EQ2 vs EQ0	SPTA1		other			0.0279	1.5544	1	bilirubin
EQ2 vs EQ0	GSS		enzyme			0.0279	1.5544	1	glutathione
EQ2 vs EQ0	potassium dichromate		chemical toxicant			0.0279	1.5544	1	creatinine
EQ2 vs EQ0	ivabradine		chemical drug			0.0279	1.5544	1	creatinine
EQ2 vs EQ0	HCV 796		chemical drug			0.0279	1.5544	1	bilirubin
EQ2 vs EQ0	4-chloronitrobenzene		chemical reagent			0.0279	1.5544	1	bilirubin
EQ2 vs EQ0	UNG		enzyme			0.0279	1.5544	1	glutathione
EQ2 vs EQ0	cucurbitacin D		chemical - endogenous non-mammalian			0.0279	1.5544	1	bilirubin
EQ2 vs EQ0	pinoresinol		chemical - endogenous non-mammalian			0.0279	1.5544	1	glutathione
EQ2 vs EQ0	JMJD6		transmembrane receptor			0.0279	1.5544	1	5-hydroxy-L-lysine
EQ2 vs EQ0	pizotyline		chemical drug			0.0279	1.5544	1	bilirubin
EQ2 vs EQ0	tibric acid		chemical drug			0.0279	1.5544	1	bilirubin
EQ2 vs EQ0	kathon 886		chemical reagent			0.0279	1.5544	1	glutathione disulfide
EQ2 vs EQ0	EPAS1		transcription regulator			0.0279	1.5544	1	bilirubin
EQ2 vs EQ0	TALDO1		enzyme			0.0279	1.5544	1	glutathione
EQ2 vs EQ0	SLC1A3		transporter			0.0279	1.5544	1	glutathione
EQ2 vs EQ0	MDM2		transcription regulator			0.0279	1.5544	1	creatinine
EQ2 vs EQ0	flunixin meglumine		chemical drug			0.0279	1.5544	1	creatinine
EQ2 vs EQ0	ZNF275		other			0.0279	1.5544	1	bilirubin
EQ2 vs EQ0	SLC34A2		transporter			0.0279	1.5544	1	creatinine
EQ2 vs EQ0	LGMN		peptidase			0.0279	1.5544	1	creatinine
EQ2 vs EQ0	busulfan/cyclophosphamide		chemical drug			0.0279	1.5544	1	bilirubin
EQ2 vs EQ0	MED1		transcription regulator			0.0279	1.5544	1	glutathione
EQ2 vs EQ0	IL22		cytokine			0.0279	1.5544	1	glutathione
EQ2 vs EQ0	Slco1a1		transporter			0.0279	1.5544	1	bilirubin
EQ2 vs EQ0	GCLC		enzyme			0.0279	1.5544	1	glutathione
EQ2 vs EQ0	SPTB		other			0.0279	1.5544	1	bilirubin
EQ2 vs EQ0	ALDH3A1		enzyme			0.0279	1.5544	1	glutathione
EQ2 vs EQ0	RDX		other			0.0279	1.5544	1	bilirubin
EQ2 vs EQ0	TERC		other			0.0279	1.5544	1	bilirubin
EQ2 vs EQ0	GABPB1		transcription regulator			0.0279	1.5544	1	glutathione
EQ2 vs EQ0	FGFR2		kinase			0.0279	1.5544	1	glutathione
EQ2 vs EQ0	SLCO1A2		transporter			0.0279	1.5544	1	bilirubin
EQ2 vs EQ0	IKBKG		kinase			0.0279	1.5544	1	bilirubin
EQ2 vs EQ0	DDIT3		transcription regulator			0.0279	1.5544	1	glutathione
EQ2 vs EQ0	PRMT1		enzyme			0.0279	1.5544	2	N,N-dimethylarginine
EQ2 vs EQ0	HBZ		transporter			0.0279	1.5544	1	bilirubin
EQ2 vs EQ0	GFAP		other			0.0279	1.5544	1	glutathione
EQ2 vs EQ0	MAFB		transcription regulator			0.0279	1.5544	1	creatinine
EQ2 vs EQ0	IKZF3		transcription regulator			0.0279	1.5544	1	creatinine
EQ2 vs EQ0	PITPNB		transporter			0.0279	1.5544	1	sphingomyelin
EQ2 vs EQ0	CCR2		g-protein coupled receptor			0.0279	1.5544	1	creatinine
EQ2 vs EQ0	IRS4		other			0.0279	1.5544	1	glutathione
EQ2 vs EQ0	GCLM		enzyme			0.0279	1.5544	1	glutathione
EQ2 vs EQ0	sulfamethoxazole/trimethoprim		chemical drug			0.0279	1.5544	1	bilirubin
EQ2 vs EQ0	amoxicillin/clavulanate		chemical drug			0.0279	1.5544	1	bilirubin
EQ2 vs EQ0	green tea polyphenol		chemical drug			0.0279	1.5544	1	creatinine
EQ2 vs EQ0	maraviroc		chemical drug			0.0279	1.5544	1	bilirubin
EQ2 vs EQ0	methylhydroxylamine		chemical reagent			0.0279	1.5544	1	glutathione
EQ2 vs EQ0	trabectedin		chemical drug			0.0279	1.5544	1	bilirubin
EQ2 vs EQ0	bisphosphonate		chemical drug			0.0279	1.5544	1	creatinine
EQ2 vs EQ0	dipyrone		chemical drug			0.0279	1.5544	1	glutathione
EQ2 vs EQ0	ochratoxin A		chemical toxicant			0.0279	1.5544	1	creatinine
EQ2 vs EQ0	epalrestat		chemical drug			0.0279	1.5544	1	glutathione
EQ2 vs EQ0	famotidine		chemical drug			0.0279	1.5544	1	glutathione
EQ2 vs EQ0	tirapazamine		chemical drug			0.0279	1.5544	1	glutathione
EQ2 vs EQ0	phenylbutazone		chemical drug			0.0279	1.5544	1	bilirubin
EQ2 vs EQ0	fluphenazine		chemical drug			0.0279	1.5544	1	bilirubin
EQ2 vs EQ0	2-mercaptoethanol		chemical - endogenous mammalian			0.0279	1.5544	1	glutathione
EQ2 vs EQ0	clopidogrel		chemical drug			0.0279	1.5544	1	glutathione
EQ2 vs EQ0	1,2-dithiol-3-thione		chemical reagent			0.0279	1.5544	1	glutathione
EQ2 vs EQ0	diethylmaleate		chemical toxicant			0.0279	1.5544	1	glutathione
EQ2 vs EQ0	pyrazinamide		chemical drug			0.0279	1.5544	1	bilirubin
EQ2 vs EQ0	17beta-estradiol-17-beta-D-glucuronide		chemical reagent			0.0279	1.5544	1	glutathione
EQ2 vs EQ0	estradiol-3-glucuronide		chemical - endogenous mammalian			0.0279	1.5544	1	glutathione
EQ2 vs EQ0	vanillin		chemical - endogenous non-mammalian			0.0279	1.5544	1	glutathione
EQ2 vs EQ0	vinylidene chloride		chemical toxicant			0.0279	1.5544	1	glutathione
EQ2 vs EQ0	zonisamide		chemical drug			0.0279	1.5544	1	glutathione
EQ2 vs EQ0	atazanavir		chemical drug			0.0279	1.5544	1	bilirubin
EQ2 vs EQ0	chlorpropamide		chemical drug			0.0279	1.5544	1	bilirubin
EQ2 vs EQ0	metronidazole		chemical drug			0.0279	1.5544	1	glutathione
EQ2 vs EQ0	oxaprozin		chemical drug			0.0279	1.5544	1	bilirubin
EQ2 vs EQ0	propyl gallate		chemical toxicant			0.0279	1.5544	1	glutathione
EQ2 vs EQ0	entacapone		chemical drug			0.0279	1.5544	1	S-adenosylhomocysteine
EQ2 vs EQ0	bromobenzene		chemical toxicant			0.0279	1.5544	1	glutathione
EQ2 vs EQ0	ezatiostat		chemical drug			0.0279	1.5544	1	glutathione
EQ2 vs EQ0	daptomycin		biologic drug			0.0279	1.5544	1	creatinine
EQ2 vs EQ0	glutathione disulfide	0.307	chemical - endogenous mammalian			0.0279	1.5544	1	glutathione
EQ2 vs EQ0	glutathione ethyl ester		biologic drug			0.0279	1.5544	1	glutathione
EQ2 vs EQ0	hesperetin		chemical drug			0.0279	1.5544	1	glutathione
EQ2 vs EQ0	acyl-coenzyme A		chemical - endogenous mammalian			0.0279	1.5544	1	acetyl-coenzyme A
EQ2 vs EQ0	bis-pom-pmea		chemical drug			0.0279	1.5544	1	creatinine
EQ2 vs EQ0	lamivudine		chemical drug			0.0279	1.5544	1	creatinine
EQ2 vs EQ0	S-adenosylhomocysteine	0.613	chemical - endogenous mammalian			0.0279	1.5544	1	glutathione
EQ2 vs EQ0	nadroparin		chemical drug			0.0279	1.5544	1	bilirubin
EQ2 vs EQ0	tosylphenylalanyl chloromethyl ketone		chemical - protease inhibitor			0.0279	1.5544	1	glutathione
EQ2 vs EQ0	p-aminohippuric acid		chemical drug			0.0279	1.5544	1	creatinine
EQ2 vs EQ0	L-buthionine (SR)-sulfoximine		chemical drug			0.0279	1.5544	1	glutathione
EQ2 vs EQ0	3-amino-N-(carboxycarbonyl)-L-alanine		chemical toxicant			0.0279	1.5544	1	glutathione
EQ2 vs EQ0	L-cystine	-0.738	chemical - endogenous mammalian			0.0279	1.5544	1	glutathione
EQ2 vs EQ0	glucoraphanin		chemical drug			0.0279	1.5544	1	glutathione
EQ2 vs EQ0	methyltestosterone		chemical drug			0.0279	1.5544	1	bilirubin
EQ2 vs EQ0	ginsenoside Rg1		chemical - endogenous non-mammalian			0.0279	1.5544	1	glutathione
EQ2 vs EQ0	IL13		cytokine			0.0293	1.53313	2	creatinine,glutathione
EQ2 vs EQ0	deferoxamine		chemical drug			0.0293	1.53313	2	glutathione,glutathione disulfide
EQ2 vs EQ0	di(2-ethylhexyl) phthalate		chemical toxicant			0.0293	1.53313	2	glutathione,glutathione disulfide
EQ1 vs EQ0	glutamine		chemical - endogenous mammalian			0.0297	1.52724	2	acetyl-coenzyme A,cyclic AMP
EQ3 vs EQ0	G6PD		enzyme			0.032	1.49485	2	bilirubin,glutathione
EQ3 vs EQ0	SLC22A1		transporter			0.032	1.49485	2	thiamin monophosphate,thiamin pyrophosphate
EQ3 vs EQ0	PITPNA		transporter			0.032	1.49485	2	bilirubin,inositol 1-phosphate
EQ3 vs EQ0	nafenopin		chemical drug			0.032	1.49485	2	glutathione,glutathione disulfide
EQ3 vs EQ0	dimethyl sulfoxide		chemical drug			0.032	1.49485	2	creatinine,glutathione
EQ3 vs EQ0	4-aminophenol		chemical - endogenous mammalian			0.032	1.49485	2	glutathione,glutathione disulfide
EQ3 vs EQ0	lead		chemical toxicant			0.032	1.49485	2	creatinine,glutathione
EQ1 vs EQ0	EGFR		kinase			0.0322	1.49214	4	adenine,cyclic AMP,niacinamide,phosphorylethanolamine
EQ3 vs EQ0	Growth hormone		group			0.0344	1.46344	3	bilirubin,creatinine,glutathione
EQ2 vs EQ0	BHMT		enzyme			0.0353	1.45223	2	S-adenosylhomocysteine,sphingomyelin
EQ2 vs EQ0	gentamicin		chemical drug			0.0353	1.45223	2	creatinine,glutathione
EQ2 vs EQ0	N-propyl bromide		chemical reagent			0.0353	1.45223	2	glutathione,taurine
EQ2 vs EQ0	BDKRB2		g-protein coupled receptor			0.0353	1.45223	2	creatinine,glutathione
EQ2 vs EQ0	antimycin A		chemical - endogenous non-mammalian			0.0353	1.45223	2	glutathione,glutathione disulfide
EQ2 vs EQ0	verapamil		chemical drug			0.0353	1.45223	2	creatinine,glutathione
EQ2 vs EQ0	lithium		chemical drug			0.0353	1.45223	2	creatinine,glutathione
EQ2 vs EQ0	betaine	0.036	chemical - endogenous mammalian			0.0353	1.45223	2	glutathione,taurine
EQ2 vs EQ0	cisplatin		chemical drug			0.036	1.4437	3	creatinine,glutathione,glutathione disulfide
EQ1 vs EQ0	ethanol		chemical - endogenous mammalian			0.0365	1.43771	3	acetyl-coenzyme A,cyclic AMP,stearic acid
EQ2 vs EQ0	curcumin		chemical drug			0.0396	1.4023	3	creatinine,glutathione,taurine
EQ1 vs EQ0	prostaglandin J2		chemical - endogenous non-mammalian			0.0396	1.4023	1	cyclic AMP
EQ1 vs EQ0	ATP-gamma-S		chemical reagent			0.0396	1.4023	1	cyclic AMP
EQ1 vs EQ0	cyclic ADP-ribose		chemical - endogenous mammalian			0.0396	1.4023	1	cyclic AMP
EQ1 vs EQ0	cyclic GMP		chemical - endogenous mammalian			0.0396	1.4023	1	cyclic AMP
EQ1 vs EQ0	5-N-ethylcarboxamido adenosine		chemical reagent			0.0396	1.4023	1	cyclic AMP
EQ1 vs EQ0	N(6)-(3-iodobenzyl)-5'-N-methylcarboxamidoadenosine		chemical drug			0.0396	1.4023	1	cyclic AMP
EQ1 vs EQ0	taurolithocholic acid		chemical - endogenous mammalian			0.0396	1.4023	1	cyclic AMP
EQ1 vs EQ0	glycochenodeoxycholate		chemical - endogenous mammalian			0.0396	1.4023	1	cyclic AMP
EQ1 vs EQ0	taurodeoxycholic acid		chemical - endogenous mammalian			0.0396	1.4023	1	cyclic AMP
EQ1 vs EQ0	deoxycholate		chemical - endogenous mammalian			0.0396	1.4023	1	cyclic AMP
EQ1 vs EQ0	1-O-hexadecyl-2-N-methylcarbamol-sn-glycerol-3-phosphocholine		chemical - endogenous mammalian			0.0396	1.4023	1	cyclic AMP
EQ1 vs EQ0	Pde		group			0.0396	1.4023	1	cyclic AMP
EQ1 vs EQ0	MHC Class II (complex)		complex			0.0396	1.4023	1	cyclic AMP
EQ1 vs EQ0	HCAR2		g-protein coupled receptor			0.0396	1.4023	1	cyclic AMP
EQ1 vs EQ0	trypsin		group			0.0396	1.4023	1	cyclic AMP
EQ1 vs EQ0	DRD3		g-protein coupled receptor			0.0396	1.4023	1	cyclic AMP
EQ1 vs EQ0	LGALS12		other			0.0396	1.4023	1	cyclic AMP
EQ1 vs EQ0	diadenosine pyrophosphate		chemical - endogenous mammalian			0.0396	1.4023	1	cyclic AMP
EQ1 vs EQ0	C-C chemokine receptor		group			0.0396	1.4023	1	cyclic AMP
EQ1 vs EQ0	PKD2		ion channel			0.0396	1.4023	1	cyclic AMP
EQ1 vs EQ0	CTF1		cytokine			0.0396	1.4023	1	cyclic AMP
EQ1 vs EQ0	ITGB1		transmembrane receptor			0.0396	1.4023	1	cyclic AMP
EQ1 vs EQ0	B4GALT1		enzyme			0.0396	1.4023	1	cyclic AMP
EQ1 vs EQ0	PTH1R		g-protein coupled receptor			0.0396	1.4023	1	cyclic AMP
EQ1 vs EQ0	DRD1		g-protein coupled receptor			0.0396	1.4023	1	cyclic AMP
EQ1 vs EQ0	SEMA3A		other			0.0396	1.4023	1	cyclic AMP
EQ1 vs EQ0	HCRT		other			0.0396	1.4023	1	cyclic AMP
EQ1 vs EQ0	CXCL12		cytokine			0.0396	1.4023	1	cyclic AMP
EQ1 vs EQ0	CYP4F2		enzyme			0.0396	1.4023	1	cyclic AMP
EQ1 vs EQ0	CXCR4		g-protein coupled receptor			0.0396	1.4023	1	cyclic AMP
EQ1 vs EQ0	PTGER4		g-protein coupled receptor			0.0396	1.4023	1	cyclic AMP
EQ1 vs EQ0	COL4A3		other			0.0396	1.4023	1	cyclic AMP
EQ1 vs EQ0	ABCC4		transporter			0.0396	1.4023	1	cyclic AMP
EQ1 vs EQ0	VAMP3		other			0.0396	1.4023	1	monoacylglycerol
EQ1 vs EQ0	S1PR2		g-protein coupled receptor			0.0396	1.4023	1	cyclic AMP
EQ1 vs EQ0	ADRB1		g-protein coupled receptor			0.0396	1.4023	1	cyclic AMP
EQ1 vs EQ0	GIPR		g-protein coupled receptor			0.0396	1.4023	1	cyclic AMP
EQ1 vs EQ0	CXCL3		cytokine			0.0396	1.4023	1	cyclic AMP
EQ1 vs EQ0	BMP7		growth factor			0.0396	1.4023	1	cyclic AMP
EQ1 vs EQ0	PDE5A		enzyme			0.0396	1.4023	1	cyclic AMP
EQ1 vs EQ0	ifosfamide		chemical drug			0.0396	1.4023	1	cyclic AMP
EQ1 vs EQ0	cisapride		chemical drug			0.0396	1.4023	1	cyclic AMP
EQ1 vs EQ0	milrinone		chemical drug			0.0396	1.4023	1	cyclic AMP
EQ1 vs EQ0	rolipram		chemical drug			0.0396	1.4023	1	cyclic AMP
EQ1 vs EQ0	W7		chemical reagent			0.0396	1.4023	1	cyclic AMP
EQ1 vs EQ0	dipyridamole		chemical drug			0.0396	1.4023	1	cyclic AMP
EQ1 vs EQ0	hydroxyurea		chemical drug			0.0396	1.4023	1	cyclic AMP
EQ1 vs EQ0	(±)-4-DOI		chemical drug			0.0396	1.4023	1	cyclic AMP
EQ1 vs EQ0	SKF-38393		chemical reagent			0.0396	1.4023	1	cyclic AMP
EQ1 vs EQ0	baclofen		chemical drug			0.0396	1.4023	1	cyclic AMP
EQ1 vs EQ0	tyramine		chemical - endogenous mammalian			0.0396	1.4023	1	cyclic AMP
EQ1 vs EQ0	1,1-diethyl-2-hydroxy-2-nitrosohydrazine		chemical toxicant			0.0396	1.4023	1	cyclic AMP
EQ1 vs EQ0	aripiprazole		chemical drug			0.0396	1.4023	1	cyclic AMP
EQ1 vs EQ0	albuterol		chemical drug			0.0396	1.4023	1	cyclic AMP
EQ1 vs EQ0	octreotide		biologic drug			0.0396	1.4023	1	cyclic AMP
EQ1 vs EQ0	Ro31-8220		chemical - kinase inhibitor			0.0396	1.4023	1	cyclic AMP
EQ1 vs EQ0	bromocriptine		chemical drug			0.0396	1.4023	1	cyclic AMP
EQ1 vs EQ0	strychnine		chemical drug			0.0396	1.4023	1	cyclic AMP
EQ1 vs EQ0	5,8,11,14-eicosatetraynoic acid		chemical reagent			0.0396	1.4023	1	cyclic AMP
EQ1 vs EQ0	iloprost		chemical drug			0.0396	1.4023	1	cyclic AMP
EQ1 vs EQ0	guanosine 5'-O-(3-thiotriphosphate)		chemical reagent			0.0396	1.4023	1	cyclic AMP
EQ1 vs EQ0	beta-cyclodextrin		chemical - endogenous non-mammalian			0.0396	1.4023	1	cyclic AMP
EQ2 vs EQ0	LEP		growth factor			0.0397	1.40121	4	bilirubin,creatinine,glutathione,sphingomyelin
EQ3 vs EQ0	cisplatin		chemical drug		-0.096	0.0404	1.39362	4	creatinine,glutathione,glutathione disulfide,urea
EQ3 vs EQ0	IL10		cytokine			0.0409	1.38828	3	bilirubin,creatinine,glutathione
EQ2 vs EQ0	ABCB4		transporter			0.0416	1.38091	2	bilirubin,sphingomyelin
EQ2 vs EQ0	HGF		growth factor			0.0416	1.38091	2	bilirubin,creatinine
EQ2 vs EQ0	nicotinic acid		chemical - endogenous mammalian			0.0416	1.38091	2	glutathione,niacinamide
EQ2 vs EQ0	resveratrol		chemical drug			0.0433	1.36351	3	bilirubin,creatinine,glutathione
EQ3 vs EQ0	L-cysteine		chemical - endogenous mammalian			0.0434	1.36251	2	glutathione,taurine
EQ3 vs EQ0	NFE2L2		transcription regulator			0.0434	1.36251	2	bilirubin,glutathione
EQ3 vs EQ0	CLEC11A		growth factor			0.0434	1.36251	2	creatinine,urea
EQ3 vs EQ0	gentamicin C		chemical drug			0.0434	1.36251	2	creatinine,glutathione
EQ3 vs EQ0	1-naphthylisothiocyanate		chemical toxicant			0.0434	1.36251	2	bilirubin,glutathione
EQ2 vs EQ0	melatonin		chemical - endogenous mammalian			0.0473	1.32514	3	bilirubin,creatinine,glutathione
EQ3 vs EQ0	L-arginine	-0.459	chemical - endogenous mammalian			0.048	1.31876	3	creatinine,glutathione,glutathione disulfide
EQ2 vs EQ0	CBS/CBSL		enzyme			0.0483	1.31605	2	glutathione,S-adenosylhomocysteine
EQ2 vs EQ0	BCL2		transporter			0.0483	1.31605	2	creatinine,glutathione
EQ2 vs EQ0	methamphetamine		chemical drug			0.0483	1.31605	2	creatinine,glutathione
EQ2 vs EQ0	N-methyl-3,4-methylenedioxyamphetamine		chemical drug			0.0483	1.31605	2	bilirubin,glutathione
EQ2 vs EQ0	clofibrate		chemical drug			0.0483	1.31605	2	bilirubin,glutathione disulfide
EQ3 vs EQ0	5'-methylthioadenosine		chemical - endogenous mammalian			0.0498	1.30277	1	S-adenosylhomocysteine
EQ3 vs EQ0	isosorbide-5-mononitrate		chemical drug			0.0498	1.30277	1	glutathione
EQ3 vs EQ0	corticosteroid		chemical drug			0.0498	1.30277	1	bilirubin
EQ3 vs EQ0	nitrate		chemical - endogenous mammalian			0.0498	1.30277	1	L-arginine
EQ3 vs EQ0	enoxaparin		chemical drug			0.0498	1.30277	1	bilirubin
EQ3 vs EQ0	nilotinib		chemical drug			0.0498	1.30277	1	bilirubin
EQ3 vs EQ0	COL4A3BP		kinase			0.0498	1.30277	1	sphingomyelin
EQ3 vs EQ0	Cd209b		other			0.0498	1.30277	1	bilirubin
EQ3 vs EQ0	styrene		chemical toxicant			0.0498	1.30277	1	bilirubin
EQ3 vs EQ0	Cd59a		other			0.0498	1.30277	1	urea
EQ3 vs EQ0	methapyrilene		chemical drug			0.0498	1.30277	1	glutathione
EQ3 vs EQ0	2-chloronitrobenzene		chemical toxicant			0.0498	1.30277	1	bilirubin
EQ3 vs EQ0	Aldose Reductase		group			0.0498	1.30277	1	glutathione
EQ3 vs EQ0	floxacillin		chemical drug			0.0498	1.30277	1	bilirubin
EQ3 vs EQ0	doramapimod		chemical - kinase inhibitor			0.0498	1.30277	1	creatinine
EQ3 vs EQ0	gold salts		chemical - other			0.0498	1.30277	1	bilirubin
EQ3 vs EQ0	aluminum hydroxide		chemical drug			0.0498	1.30277	1	glutathione
EQ3 vs EQ0	R-verapamil		chemical drug			0.0498	1.30277	1	glutathione
EQ3 vs EQ0	aminoglycoside		chemical drug			0.0498	1.30277	1	creatinine
EQ3 vs EQ0	peoniflorin		chemical drug			0.0498	1.30277	1	glutathione
EQ3 vs EQ0	camostat		chemical drug			0.0498	1.30277	1	creatinine
EQ3 vs EQ0	NSC104960		chemical reagent			0.0498	1.30277	1	glutathione
EQ3 vs EQ0	Rab11		group			0.0498	1.30277	1	glutathione
EQ3 vs EQ0	uridine triacetate		chemical drug			0.0498	1.30277	1	uridine
EQ3 vs EQ0	GJA3		transporter			0.0498	1.30277	1	glutathione
EQ3 vs EQ0	SLC6A12		transporter			0.0498	1.30277	1	taurine
EQ3 vs EQ0	ST6GALNAC2		enzyme			0.0498	1.30277	1	creatinine
EQ3 vs EQ0	ABCA2		transporter			0.0498	1.30277	1	sphingomyelin
EQ3 vs EQ0	PAPSS2		enzyme			0.0498	1.30277	2	3',5'-ADP
EQ3 vs EQ0	GALNT3		enzyme			0.0498	1.30277	1	bilirubin
EQ3 vs EQ0	SELENOH		other			0.0498	1.30277	1	glutathione
EQ3 vs EQ0	ABCA8		transporter			0.0498	1.30277	1	sphingomyelin
EQ3 vs EQ0	GMFB		growth factor			0.0498	1.30277	1	glutathione
EQ3 vs EQ0	SPTA1		other			0.0498	1.30277	1	bilirubin
EQ3 vs EQ0	GSS		enzyme			0.0498	1.30277	1	glutathione
EQ3 vs EQ0	potassium dichromate		chemical toxicant			0.0498	1.30277	1	creatinine
EQ3 vs EQ0	ivabradine		chemical drug			0.0498	1.30277	1	creatinine
EQ3 vs EQ0	HCV 796		chemical drug			0.0498	1.30277	1	bilirubin
EQ3 vs EQ0	4-chloronitrobenzene		chemical reagent			0.0498	1.30277	1	bilirubin
EQ3 vs EQ0	UNG		enzyme			0.0498	1.30277	1	glutathione
EQ3 vs EQ0	cucurbitacin D		chemical - endogenous non-mammalian			0.0498	1.30277	1	bilirubin
EQ3 vs EQ0	pinoresinol		chemical - endogenous non-mammalian			0.0498	1.30277	1	glutathione
EQ3 vs EQ0	pizotyline		chemical drug			0.0498	1.30277	1	bilirubin
EQ3 vs EQ0	tibric acid		chemical drug			0.0498	1.30277	1	bilirubin
EQ3 vs EQ0	kathon 886		chemical reagent			0.0498	1.30277	1	glutathione disulfide
EQ3 vs EQ0	SLC6A9		transporter			0.0498	1.30277	1	glycine
EQ3 vs EQ0	EPAS1		transcription regulator			0.0498	1.30277	1	bilirubin
EQ3 vs EQ0	TALDO1		enzyme			0.0498	1.30277	1	glutathione
EQ3 vs EQ0	SLC1A3		transporter			0.0498	1.30277	1	glutathione
EQ3 vs EQ0	MDM2		transcription regulator			0.0498	1.30277	1	creatinine
EQ3 vs EQ0	flunixin meglumine		chemical drug			0.0498	1.30277	1	creatinine
EQ3 vs EQ0	ZNF275		other			0.0498	1.30277	1	bilirubin
EQ3 vs EQ0	UGP2		enzyme			0.0498	1.30277	1	UDP-D-glucose
EQ3 vs EQ0	SLC34A2		transporter			0.0498	1.30277	1	creatinine
EQ3 vs EQ0	LGMN		peptidase			0.0498	1.30277	1	creatinine
EQ3 vs EQ0	busulfan/cyclophosphamide		chemical drug			0.0498	1.30277	1	bilirubin
EQ3 vs EQ0	MED1		transcription regulator			0.0498	1.30277	1	glutathione
EQ3 vs EQ0	IL22		cytokine			0.0498	1.30277	1	glutathione
EQ3 vs EQ0	Slco1a1		transporter			0.0498	1.30277	1	bilirubin
EQ3 vs EQ0	GCLC		enzyme			0.0498	1.30277	1	glutathione
EQ3 vs EQ0	SHMT2		enzyme			0.0498	1.30277	1	glycine
EQ3 vs EQ0	SPTB		other			0.0498	1.30277	1	bilirubin
EQ3 vs EQ0	ALDH3A1		enzyme			0.0498	1.30277	1	glutathione
EQ3 vs EQ0	RDX		other			0.0498	1.30277	1	bilirubin
EQ3 vs EQ0	TERC		other			0.0498	1.30277	1	bilirubin
EQ3 vs EQ0	GABPB1		transcription regulator			0.0498	1.30277	1	glutathione
EQ3 vs EQ0	FGFR2		kinase			0.0498	1.30277	1	glutathione
EQ3 vs EQ0	SLCO1A2		transporter			0.0498	1.30277	1	bilirubin
EQ3 vs EQ0	IKBKG		kinase			0.0498	1.30277	1	bilirubin
EQ3 vs EQ0	DDIT3		transcription regulator			0.0498	1.30277	1	glutathione
EQ3 vs EQ0	HBZ		transporter			0.0498	1.30277	1	bilirubin
EQ3 vs EQ0	GFAP		other			0.0498	1.30277	1	glutathione
EQ3 vs EQ0	MAFB		transcription regulator			0.0498	1.30277	1	creatinine
EQ3 vs EQ0	IKZF3		transcription regulator			0.0498	1.30277	1	creatinine
EQ3 vs EQ0	PITPNB		transporter			0.0498	1.30277	1	sphingomyelin
EQ3 vs EQ0	CCR2		g-protein coupled receptor			0.0498	1.30277	1	creatinine
EQ3 vs EQ0	IRS4		other			0.0498	1.30277	1	glutathione
EQ3 vs EQ0	GCLM		enzyme			0.0498	1.30277	1	glutathione
EQ3 vs EQ0	sulfamethoxazole/trimethoprim		chemical drug			0.0498	1.30277	1	bilirubin
EQ3 vs EQ0	amoxicillin/clavulanate		chemical drug			0.0498	1.30277	1	bilirubin
EQ3 vs EQ0	green tea polyphenol		chemical drug			0.0498	1.30277	1	creatinine
EQ3 vs EQ0	maraviroc		chemical drug			0.0498	1.30277	1	bilirubin
EQ3 vs EQ0	cephaloridine		chemical drug			0.0498	1.30277	1	urea
EQ3 vs EQ0	methylhydroxylamine		chemical reagent			0.0498	1.30277	1	glutathione
EQ3 vs EQ0	trabectedin		chemical drug			0.0498	1.30277	1	bilirubin
EQ3 vs EQ0	bisphosphonate		chemical drug			0.0498	1.30277	1	creatinine
EQ3 vs EQ0	ethylene glycol		chemical - endogenous mammalian			0.0498	1.30277	1	urea
EQ3 vs EQ0	dipyrone		chemical drug			0.0498	1.30277	1	glutathione
EQ3 vs EQ0	ochratoxin A		chemical toxicant			0.0498	1.30277	1	creatinine
EQ3 vs EQ0	epalrestat		chemical drug			0.0498	1.30277	1	glutathione
EQ3 vs EQ0	famotidine		chemical drug			0.0498	1.30277	1	glutathione
EQ3 vs EQ0	tirapazamine		chemical drug			0.0498	1.30277	1	glutathione
EQ3 vs EQ0	phenylbutazone		chemical drug			0.0498	1.30277	1	bilirubin
EQ3 vs EQ0	fluphenazine		chemical drug			0.0498	1.30277	1	bilirubin
EQ3 vs EQ0	2-mercaptoethanol		chemical - endogenous mammalian			0.0498	1.30277	1	glutathione
EQ3 vs EQ0	clopidogrel		chemical drug			0.0498	1.30277	1	glutathione
EQ3 vs EQ0	1,2-dithiol-3-thione		chemical reagent			0.0498	1.30277	1	glutathione
EQ3 vs EQ0	diethylmaleate		chemical toxicant			0.0498	1.30277	1	glutathione
EQ3 vs EQ0	pyrazinamide		chemical drug			0.0498	1.30277	1	bilirubin
EQ3 vs EQ0	17beta-estradiol-17-beta-D-glucuronide		chemical reagent			0.0498	1.30277	1	glutathione
EQ3 vs EQ0	estradiol-3-glucuronide		chemical - endogenous mammalian			0.0498	1.30277	1	glutathione
EQ3 vs EQ0	vanillin		chemical - endogenous non-mammalian			0.0498	1.30277	1	glutathione
EQ3 vs EQ0	vinylidene chloride		chemical toxicant			0.0498	1.30277	1	glutathione
EQ3 vs EQ0	zonisamide		chemical drug			0.0498	1.30277	1	glutathione
EQ3 vs EQ0	atazanavir		chemical drug			0.0498	1.30277	1	bilirubin
EQ3 vs EQ0	chlorpropamide		chemical drug			0.0498	1.30277	1	bilirubin
EQ3 vs EQ0	metronidazole		chemical drug			0.0498	1.30277	1	glutathione
EQ3 vs EQ0	oxaprozin		chemical drug			0.0498	1.30277	1	bilirubin
EQ3 vs EQ0	propyl gallate		chemical toxicant			0.0498	1.30277	1	glutathione
EQ3 vs EQ0	entacapone		chemical drug			0.0498	1.30277	1	S-adenosylhomocysteine
EQ3 vs EQ0	bromobenzene		chemical toxicant			0.0498	1.30277	1	glutathione
EQ3 vs EQ0	ezatiostat		chemical drug			0.0498	1.30277	1	glutathione
EQ3 vs EQ0	daptomycin		biologic drug			0.0498	1.30277	1	creatinine
EQ3 vs EQ0	glutathione disulfide	0.939	chemical - endogenous mammalian			0.0498	1.30277	1	glutathione
EQ3 vs EQ0	glutathione ethyl ester		biologic drug			0.0498	1.30277	1	glutathione
EQ3 vs EQ0	hesperetin		chemical drug			0.0498	1.30277	1	glutathione
EQ3 vs EQ0	acyl-coenzyme A		chemical - endogenous mammalian			0.0498	1.30277	1	acetyl-coenzyme A
EQ3 vs EQ0	bis-pom-pmea		chemical drug			0.0498	1.30277	1	creatinine
EQ3 vs EQ0	lamivudine		chemical drug			0.0498	1.30277	1	creatinine
EQ3 vs EQ0	S-adenosylhomocysteine	0.713	chemical - endogenous mammalian			0.0498	1.30277	1	glutathione
EQ3 vs EQ0	nadroparin		chemical drug			0.0498	1.30277	1	bilirubin
EQ3 vs EQ0	tosylphenylalanyl chloromethyl ketone		chemical - protease inhibitor			0.0498	1.30277	1	glutathione
EQ3 vs EQ0	p-aminohippuric acid		chemical drug			0.0498	1.30277	1	creatinine
EQ3 vs EQ0	L-buthionine (SR)-sulfoximine		chemical drug			0.0498	1.30277	1	glutathione
EQ3 vs EQ0	3-amino-N-(carboxycarbonyl)-L-alanine		chemical toxicant			0.0498	1.30277	1	glutathione
EQ3 vs EQ0	L-cystine	-2.025	chemical - endogenous mammalian			0.0498	1.30277	1	glutathione
EQ3 vs EQ0	glucoraphanin		chemical drug			0.0498	1.30277	1	glutathione
EQ3 vs EQ0	methyltestosterone		chemical drug			0.0498	1.30277	1	bilirubin
EQ3 vs EQ0	ginsenoside Rg1		chemical - endogenous non-mammalian			0.0498	1.30277	1	glutathione
EQ3 vs EQ0	UCP1		transporter	Activated	2	0.0627	1.20273	5	9Z-tetradecenoic acid,eicosa-11Z, 14Z-dienoic acid,glycine,stearic acid
