# Supplementary material for: Tolerance and dose-response assessment of subchronic dietary ethoxyquin exposure in Atlantic salmon (Salmo salar L.)
Source: PLoS One. 2019 Jan 25;14(1):e0211128. doi: 10.1371/journal.pone.0211128 (PMC6347454; doi:10.1371/journal.pone.0211128)
Supplement: S6 Table — MaxQuant parameters and Qlucore output. (XLSX) [file pone.0211128.s008.xlsx]

## Sheet: Table S6
MaxQuant Protein Identification																		Qlucore Statistical Analysis																						Normalized Expression Values
																		ANOVA				EQ1vsEQ0						EQ2vsEQ0						EQ3vsEQ0						EQ0	EQ1	EQ3	EQ2	EQ0	EQ1	EQ2	EQ3	EQ0	EQ2
ID	T: Protein IDs	C: Potential contaminant	C: Reverse	N: Intensity	N: MS/MS count	N: Mol. weight [kDa]	N: Peptides	N: Q-value	N: Razor + unique peptides	N: Score	N: Sequence coverage [%]	N: Unique + razor sequence coverage [%]	N: Unique peptides	N: Unique sequence coverage [%]	T: Majority protein IDs	C: Only identified by site	Num. matches	F-statistic	p-value	q-value	Rｲ-statistic	t-statistic	p-value	q-value	Difference	Fold change	R-statistic	t-statistic	p-value	q-value	Difference	Fold change	R-statistic	t-statistic	p-value	q-value	Difference	Fold change	R-statistic	Intensity 100-EQ0-F3	Intensity 102-EQ1-F3	Intensity 103-EQ3-F1	Intensity 104-EQ2-F2	Intensity 105-EQ0-F3	Intensity 107-EQ1-F3	Intensity 110-EQ2-F2	Intensity 111-EQ3-F1	Intensity 112-EQ0-F2	Intensity 95-EQ2-F3
3024	B5XC10	N/A	N/A	251350000	21	23.634	7	0	7	150.61	44.4	44.4	7	44.4	B5XC10	N/A	1	64.1332	6.14927e-06	0.0208706	0.96008	-2.75634	0.0510411	0.937455	-1.08843	0.470272	-0.809379	-3.13823	0.0349073	0.990962	-1.2671	0.415494	-0.843303	8.17717	0.00121797	0.152112	6.26907	77.1218	0.971368	19.4068	18.6916	27.2941	18.9587	20.1548	19.093	18.4709	25.7871	19.4963	17.827
297	A0A1S3L9H1	N/A	N/A	582080000	184	66.217	17	0	17	121.01	42.6	42.6	5	17	A0A1S3L9H1	N/A	1	34.932	6.04774e-05	0.0935622	0.929075	7.33402	0.00183986	0.780561	0.897333	1.86262	0.96477	5.0594	0.00718355	0.892932	0.752867	1.68514	0.929975	9.93865	0.000575551	0.152112	1.366	2.57755	0.980347	24.8225	25.73	26.1285	25.4712	24.5004	25.4831	25.6251	26.179	24.7547	25.2399
414	A0A1S3LKI9	N/A	N/A	22052000	11	50.73	2	0	2	53.493	7.6	7.6	2	7.6	A0A1S3LKI9	N/A	1	31.5076	8.83428e-05	0.0935622	0.921969	-0.873761	0.431569	0.937455	-0.2004	0.870309	-0.400342	1.23022	0.286018	0.990962	0.355499	1.27943	0.523928	-6.63717	0.00267421	0.196689	-2.01563	0.247305	-0.957474	21.4309	21.0656	19.4462	21.4961	20.7336	20.7406	21.8317	18.6943	21.2314	21.1346
2329	A0A1S3SWU6;A0A1S3SX00	N/A	N/A	1159700000	80	24.071	12	0	12	70.915	74.6	74.6	11	71	A0A1S3SWU6	N/A	1	27.2766	0.000149182	0.0935622	0.910943	-0.27733	0.79527	0.976823	-0.217667	0.859955	-0.137351	0.189383	0.859014	0.997763	0.127967	1.09275	0.09427	8.93681	0.000866985	0.152112	5.5703	47.5146	0.975861	23.3951	23.6812	29.074	23.4853	22.709	22.4777	21.7469	27.4041	22.035	23.2908
2924	B5X931;A0A1S3L1N2	N/A	N/A	5453400000	315	30.068	18	0	18	317.26	79.7	79.7	3	16.3	B5X931	N/A	1	29.2266	0.00011618	0.0935622	0.916388	2.10816	0.102704	0.937455	0.550266	1.46436	0.725472	3.73834	0.0201501	0.990962	1.01783	2.02488	0.881743	8.31552	0.00114246	0.152112	2.02843	4.07962	0.972274	27.6918	28.4469	29.533	28.9739	27.2385	27.9893	28.5024	29.8587	28.0112	28.5187
2956	B5X9Y8	N/A	N/A	1689200000	178	27.641	15	0	15	75.623	60.7	60.7	15	60.7	B5X9Y8	N/A	1	26.5065	0.000165402	0.0935622	0.908592	0.304871	0.775669	0.974683	0.0587667	1.04157	0.150695	2.94627	0.0421254	0.990962	0.6147	1.53124	0.827378	8.2372	0.00118447	0.152112	1.32737	2.50944	0.971766	26.616	26.4545	27.7884	27.225	26.1427	26.3585	26.7965	27.8454	26.6103	27.1916
1191	A0A1S3NX81;A0A1S3LQG7;A0A1S3LR99;A0A1S3LQ58;A0A1S3NX16;A0A1S3LQ90	N/A	N/A	493450000	123	62.141	18	0	12	79.438	43	33.3	11	31.1	A0A1S3NX81	N/A	1	23.1002	0.000270359	0.106504	0.896508	2.75063	0.0513413	0.937455	0.560733	1.47502	0.8088	2.70944	0.0535681	0.990962	0.836566	1.78579	0.80455	8.08335	0.0012727	0.152112	2.15367	4.44957	0.970728	24.423	24.7233	26.6732	25.3612	23.8123	24.5252	24.504	26.2194	24.1972	25.077
3101	B5XF19	N/A	N/A	17595000	2	30.145	17	0	2	20.864	76.8	13.4	2	13.4	B5XF19	N/A	1	23.373	0.000259331	0.106504	0.897592	2.09017	0.104811	0.937455	0.780899	1.7182	0.722519	3.07083	0.0372628	0.990962	1.18263	2.26991	0.837949	6.77512	0.00247686	0.187585	3.7878	13.8115	0.959085	18.5034	18.7699	21.9563	20.1845	18.0664	19.5966	19.7006	23.2772	18.9799	19.2125
2335	B9EQ25;B9ELI1;A0A1S3SXH2	N/A	N/A	7753800	6	22.564	4	0.00034223	2	5.1994	24	13.8	2	13.8	B9EQ25;B9ELI1;A0A1S3SXH2	N/A	1	22.8174	0.000282421	0.106504	0.895359	2.2966	0.0832499	0.937455	0.414967	1.33327	0.754125	-1.57063	0.191359	0.990962	-0.513533	0.700505	-0.617628	7.60019	0.00160813	0.165394	1.4029	2.64433	0.967076	19.8134	19.9073	20.7477	19.2625	19.2727	19.7777	18.4038	20.9931	19.3388	19.218
575	A0A1S3M3Q3;A0A1S3RZ07;A0A1S3N6C9;A0A1S3M3I5;A0A1S3PXV4;A0A1S3T388	N/A	N/A	71035000	38	48.772	5	0	5	13.005	15.4	15.4	5	15.4	A0A1S3M3Q3;A0A1S3RZ07;A0A1S3N6C9;A0A1S3M3I5;A0A1S3PXV4;A0A1S3T388	N/A	1	20.3931	0.000419228	0.108469	0.884359	4.93622	0.00783794	0.937455	1.12453	2.18031	0.926816	-0.340805	0.750398	0.993614	-0.108433	0.927595	-0.167981	8.20649	0.00120146	0.152112	1.73513	3.3291	0.971563	21.7494	22.3665	23.2863	20.9057	21.6968	22.9632	21.7925	23.5975	21.2946	21.7173
1224	A0A1S3P0L1	N/A	N/A	16113000	10	33.647	2	0	1	7.3797	10.7	7.1	1	7.1	A0A1S3P0L1	N/A	1	19.6231	0.000479384	0.108469	0.880364	1.60459	0.183852	0.937455	0.496966	1.41124	0.625786	-4.09398	0.0149264	0.990962	-1.4667	0.361809	-0.898514	1.67627	0.168993	0.65145	0.408567	1.32737	0.642354	20.1007	21.14	20.9108	19.2636	20.8192	20.7094	19.4804	20.9869	20.8193	18.5951
2031	A0A1S3RVN4;A0A1S3RUD3	N/A	N/A	1555000000	276	59.896	24	0	24	184.64	49.9	49.9	7	19.8	A0A1S3RVN4;A0A1S3RUD3	N/A	1	20.0258	0.000446672	0.108469	0.882486	1.08218	0.34005	0.937455	0.194166	1.14406	0.475892	2.06395	0.107967	0.990962	0.262599	1.19964	0.718146	8.94191	0.00086509	0.152112	0.987432	1.98265	0.975888	26.6986	26.8291	27.5029	26.9013	26.3295	26.4416	26.6693	27.5647	26.5645	26.8098
481	B5X107;A0A1S3LU90;A0A1S3LUD5	N/A	N/A	22527000	13	55.082	5	0	5	20.298	14.3	14.3	5	14.3	B5X107;A0A1S3LU90;A0A1S3LUD5	N/A	1	22.0055	0.000320989	0.108469	0.891916	-2.39522	0.0747432	0.937455	-1.71823	0.303921	-0.767593	-0.230913	0.828713	0.997763	-0.1278	0.915226	-0.114694	7.69388	0.00153524	0.165394	2.91557	7.54524	0.967835	19.2414	16.9926	22.8384	19.3863	20.5496	18.7202	20.6038	22.8204	19.9826	19.4001
2289	B5X5V2;A0A1S3SSR1	N/A	N/A	36560000	8	8.1535	2	0.00032573	2	4.49	27.1	27.1	2	27.1	B5X5V2;A0A1S3SSR1	N/A	1	20.1964	0.000433657	0.108469	0.883363	5.03169	0.00732476	0.937455	2.4367	5.41402	0.929282	7.46635	0.00171984	0.686554	2.90753	7.50334	0.965945	16.8068	7.34568e-05	0.0831041	2.85827	7.25144	0.992994	19.2459	22.3222	22.2056	21.8004	18.9417	20.7465	22.8306	22.1016	19.3988	21.678
2852	B5X6V2	N/A	N/A	51956000	20	13.222	3	0	2	7.2876	32.7	23.6	2	23.6	B5X6V2	N/A	1	19.9722	0.000450856	0.108469	0.882209	4.73265	0.00908634	0.937455	2.982	7.90081	0.921126	0.949823	0.395987	0.990962	0.2558	1.194	0.428992	0.510042	0.636877	0.868967	0.130867	1.09495	0.247112	20.3178	24.1992	20.6504	20.4837	20.8846	22.2724	20.6963	20.5055	20.0317	20.8215
1558	A0A1S3Q6N5;B5X493;A0A1S3SYJ0;A0A1S3SYI0;A0A1S3SYJ9	N/A	N/A	159730000	71	72.129	12	0	12	34.732	22.9	22.9	12	22.9	A0A1S3Q6N5;B5X493;A0A1S3SYJ0;A0A1S3SYI0;A0A1S3SYJ9	N/A	1	19.2454	0.000512833	0.108785	0.878301	1.42944	0.226093	0.937455	0.353233	1.27742	0.581472	2.63266	0.0580244	0.990962	0.8343	1.78299	0.796282	10.2282	0.000514965	0.152112	2.0275	4.07698	0.981414	22.7261	22.9156	24.7099	23.947	22.7806	22.6444	22.959	24.85	22.3417	23.4453
1321	A0A1S3PBH2	N/A	N/A	15702000	6	30.29	4	0	4	12.927	17.9	17.9	1	4.8	A0A1S3PBH2	N/A	1	17.2498	0.000747288	0.120966	0.866108	-0.29345	0.783774	0.976194	-0.167667	0.890281	-0.145171	-1.76937	0.151552	0.990962	-1.13557	0.455156	-0.662602	4.23417	0.0133255	0.369987	2.43923	5.42353	0.904205	19.161	19.4605	21.9242	19.2685	20.8486	19.3841	18.8499	22.1237	19.4906	17.9751
1344	A0A1S3PF76;A0A1S3PF84;A0A1S3MLH5	N/A	N/A	803920000	250	188.41	73	0	34	259.44	53.9	28	33	27.5	A0A1S3PF76;A0A1S3PF84	N/A	1	18.064	0.00063813	0.120966	0.871366	3.75136	0.0199236	0.937455	0.505333	1.41945	0.882424	0.659787	0.545445	0.990962	0.0732663	1.0521	0.313286	6.84769	0.00238024	0.187585	0.765333	1.69976	0.959896	25.5067	26.2991	26.4203	25.5512	25.7833	25.9338	25.794	26.4969	25.5757	25.7403
2830	B5X6D2	N/A	N/A	31217000	7	15.245	1	0.00176	1	3.0391	8.9	8.9	1	8.9	B5X6D2	N/A	1	17.2655	0.000744973	0.120966	0.866213	2.24605	0.0880298	0.937455	1.5532	2.93467	0.746829	-2.13626	0.0995046	0.990962	-1.48007	0.358472	-0.730006	2.31443	0.0816338	0.54588	1.61417	3.06135	0.756634	19.5973	22.0636	22.3879	19.0777	21.8694	21.9521	18.878	22.0426	20.124	19.1948
3117	B5XFP8;A0A1S3M4U0	N/A	N/A	8139900000	329	26.064	15	0	15	77.061	64.2	64.2	15	64.2	B5XFP8	N/A	1	17.2419	0.000748463	0.120966	0.866054	1.62146	0.180237	0.937455	0.272066	1.20754	0.629764	3.21588	0.032407	0.990962	0.453233	1.3691	0.849174	6.9231	0.00228472	0.187585	0.942733	1.92217	0.960714	28.7497	29.2925	29.9327	29.3248	28.7507	28.919	29.4472	29.7396	29.1177	29.2058
3145	B5XGZ2	N/A	N/A	22386000000	443	23.422	14	0	7	97.119	73.6	52.9	7	52.9	B5XGZ2	N/A	1	17.8437	0.000665587	0.120966	0.869984	1.90452	0.129562	0.937455	0.371733	1.29391	0.689609	1.85961	0.136462	0.990962	0.448599	1.36471	0.680936	8.90595	0.000878581	0.152112	1.45987	2.75083	0.9757	29.9559	30.7593	31.5385	30.9135	29.9836	30.3239	30.2195	31.7384	30.3697	30.522
106	A0A1S3MJG8;A0A1S3KRD7;A0A1S3KRQ7;A0A1S3MJH7;A0A1S3KSI8;A0A1S3KRE6;A0A1S3SFY3;A0A1S3SFX7	N/A	N/A	160210000	82	77.072	12	0	12	66.971	24.3	24.3	12	24.3	A0A1S3MJG8;A0A1S3KRD7;A0A1S3KRQ7;A0A1S3MJH7;A0A1S3KSI8;A0A1S3KRE6	N/A	1	15.9738	0.000969876	0.132855	0.856942	2.02587	0.112741	0.937455	0.3987	1.31832	0.711636	-3.44948	0.0260669	0.990962	-0.6654	0.630514	-0.865107	3.83713	0.0185049	0.369987	0.831001	1.77892	0.886773	23.2918	23.8499	24.5788	23.0693	23.3217	23.5014	22.5654	24.2239	23.6176	22.6002
1446	A0A1S3PU62;A0A1S3KV33	N/A	N/A	3105800000	363	55.582	26	0	25	200.65	59	57.2	23	53.3	A0A1S3PU62	N/A	1	16.38	0.000890991	0.132855	0.859993	-1.7198	0.160587	0.937455	-0.593934	0.662534	-0.651996	-6.53561	0.00283199	0.686554	-1.66227	0.315942	-0.956228	-5.77973	0.00445106	0.24366	-1.35317	0.391432	-0.94502	28.2513	28.5115	27.1907	27.2165	29.0193	27.6065	27.0114	27.3763	28.7494	26.8053
1471	A0A1S3PWX4;B9EM17;A0A1S3PW39	N/A	N/A	6255700000	400	37.838	23	0	23	274.02	68.9	68.9	23	68.9	A0A1S3PWX4;B9EM17;A0A1S3PW39	N/A	1	16.008	0.000962917	0.132855	0.857204	1.07008	0.344859	0.937455	0.1914	1.14187	0.471758	2.941	0.0423469	0.990962	0.390734	1.31106	0.826911	8.83774	0.000904894	0.152112	1.01953	2.02726	0.975337	28.6566	28.9343	29.5906	28.8515	28.4546	28.3928	28.7275	29.5981	28.3753	29.0797
3137	B5XGN8	N/A	N/A	74302000	31	32.378	5	0	5	29.41	19	19	4	15.9	B5XGN8	N/A	1	15.9314	0.000978605	0.132855	0.856616	1.22324	0.288373	0.937455	1.11193	2.16135	0.521766	4.05831	0.01537	0.990962	3.12013	8.69468	0.89699	5.59177	0.0050188	0.254236	4.1571	17.8407	0.941585	18.2713	21.8364	23.9776	23.2284	19.9925	20.0803	22.6918	23.5987	20.7534	22.4574
3354	CON__Q28194	+	N/A	42052000	4	129.39	2	0.0067931	2	2.6698	1.6	1.6	2	1.6	CON__Q28194	N/A	1	14.4912	0.00134354	0.175384	0.84458	-0.801289	0.46786	0.937455	-0.758966	0.590919	-0.371906	-1.31846	0.257776	0.990962	-0.6504	0.637104	-0.550394	4.79287	0.00869329	0.331517	3.88157	14.739	0.922874	18.5934	19.3831	24.7266	18.9015	19.8824	17.1635	18.6784	22.8005	20.1425	19.0872
1513	A0A1S3Q168;A0A1S3Q132;A0A1S3L6U2;B9ELI8;A0A1S3L5F7	N/A	N/A	1026900000	214	41.829	17	0	17	125.82	64	64	17	64	A0A1S3Q168;A0A1S3Q132	N/A	1	14.2322	0.00142623	0.179283	0.842199	0.946338	0.397562	0.937455	0.1693	1.12451	0.427706	-3.09325	0.0364591	0.990962	-0.1963	0.872786	-0.839758	-7.21577	0.00195598	0.181414	-0.7344	0.601068	-0.963669	26.4215	26.9709	25.5817	26.3796	26.5576	26.3668	26.2087	25.8014	26.5058	26.3077
1129	A0A1S3NQM5;A0A1S3NQK4;A0A1S3SYT3;A0A1S3SYT5	N/A	N/A	323220000	127	52.353	11	0	11	88.642	38.8	38.8	11	38.8	A0A1S3NQM5;A0A1S3NQK4;A0A1S3SYT3;A0A1S3SYT5	N/A	1	13.7185	0.00161003	0.182148	0.837251	8.33233	0.00113369	0.744328	0.888167	1.85082	0.972381	2.89733	0.0442363	0.990962	0.4578	1.37345	0.822968	5.64881	0.00483759	0.252596	0.688166	1.61123	0.94266	24.001	25.1825	24.6157	24.8704	24.1763	24.905	24.3995	24.9455	24.2145	24.4953
1582	A0A1S3Q900;A0A1S3NCL9	N/A	N/A	153620000	70	25.901	6	0	6	55.914	43.8	43.8	6	43.8	A0A1S3Q900	N/A	1	13.7319	0.00160487	0.182148	0.837384	-1.48007	0.212956	0.937455	-0.2103	0.864357	-0.594862	0.307847	0.773563	0.995144	0.0645663	1.04577	0.152132	5.66712	0.00478112	0.252596	0.973633	1.96378	0.942999	23.1474	23.0224	24.5194	23.7517	23.3689	23.3275	23.1155	24.3289	23.4142	23.257
2266	A0A1S3SQ44	N/A	N/A	156780000	75	487.64	25	0	25	67.691	7.6	7.6	25	7.6	A0A1S3SQ44	N/A	1	13.8539	0.00155884	0.182148	0.838585	3.1358	0.0349889	0.937455	1.3098	2.47907	0.843115	2.58458	0.061032	0.990962	1.45863	2.74848	0.790866	-2.63429	0.0579257	0.497379	-1.49687	0.354322	-0.796462	23.4529	24.2641	20.7388	24.4186	22.8799	23.76	23.5017	21.1034	22.1839	24.9723
1730	A0A1S3QWC1	N/A	N/A	15902000	8	194.21	2	0.00032082	2	4.2577	2.4	2.4	2	2.4	A0A1S3QWC1	N/A	1	13.2823	0.00178985	0.195959	0.8328	-2.2673	0.0859833	0.937455	-0.973832	0.509152	-0.74993	3.06376	0.0375207	0.990962	1.38343	2.60889	0.837373	2.91279	0.0435564	0.465107	1.34373	2.53807	0.824378	19.3807	19.4514	21.4315	21.6112	20.4973	18.4804	21.6003	20.6141	19.845	20.6618
2356	B5XEK1;A0A1S3SZQ1	N/A	N/A	9537900	5	28.491	4	0	4	6.2599	15.6	15.6	4	15.6	B5XEK1;A0A1S3SZQ1	N/A	1	12.8351	0.00200101	0.212232	0.827976	4.47497	0.0110324	0.937455	0.873	1.83147	0.912967	2.85072	0.046362	0.990962	0.7158	1.64239	0.818625	4.77472	0.00880954	0.332217	2.57767	5.96973	0.922353	18.7931	20.0459	22.2462	19.5611	19.0401	19.595	19.1614	21.5863	18.6983	19.9564
1832	A0A1S3RC25;A0A1S3SQ70;A0A1S3SQ45;A0A1S3RAL6;A0A1S3SQ55;A0A1S3RAK6;A0A1S3SQ52;A0A1S3RAJ6;A0A1S3SQ36;A0A1S3RC96;A0A1S3SQ61;A0A1S3SQ33;A0A1S3RAI1;A0A1S3SQ48	N/A	N/A	23632000	13	77.758	3	0	3	19.647	6.6	6.6	3	6.6	A0A1S3RC25;A0A1S3SQ70;A0A1S3SQ45;A0A1S3RAL6;A0A1S3SQ55;A0A1S3RAK6;A0A1S3SQ52;A0A1S3RAJ6;A0A1S3SQ36;A0A1S3RC96;A0A1S3SQ61;A0A1S3SQ33;A0A1S3RAI1;A0A1S3SQ48	N/A	1	12.5056	0.00217673	0.223874	0.824241	0.517463	0.632133	0.962047	0.340933	1.26658	0.250484	-5.28758	0.00613853	0.885915	-3.00533	0.124539	-0.935328	-1.72674	0.159289	0.641607	-1.31663	0.401471	-0.653504	21.7314	21.8207	21.0546	18.5215	22.2379	21.1527	18.6694	20.1465	20.4	18.1624
773	A0A1S3MQD7	N/A	N/A	8896100000	268	24.13	7	0	7	104.24	54.9	54.9	7	54.9	A0A1S3MQD7	N/A	1	11.6497	0.00273238	0.269297	0.813733	1.69342	0.165627	0.937455	0.737166	1.6669	0.64619	2.55837	0.0627466	0.990962	0.995366	1.99359	0.787834	5.50449	0.00531247	0.262766	1.93503	3.82387	0.939883	28.9573	29.3872	30.2491	29.3034	27.7446	28.5785	29.0862	30.3533	28.3693	29.6677
2891	B5X868	N/A	N/A	399090000	73	13.528	8	0	6	39.668	60	49.2	6	49.2	B5X868	N/A	1	11.5904	0.00277707	0.269297	0.812958	4.59648	0.0100575	0.937455	0.5222	1.43614	0.916958	1.87749	0.133668	0.990962	0.260166	1.19762	0.684424	4.30056	0.01264	0.369987	0.491299	1.40571	0.906742	24.8423	25.2096	25.1887	24.7809	24.6544	25.1352	25.0631	25.105	24.4559	24.8891
2369	A0A1S3T1I7;A0A1S3T1I9;A0A1S3T1I1;A0A1S3T1K9;A0A1S3T1J2	N/A	N/A	10923000	3	29.767	3	0.00034095	1	5.1516	15.2	5.6	1	5.6	A0A1S3T1I7;A0A1S3T1I9;A0A1S3T1I1;A0A1S3T1K9;A0A1S3T1J2	N/A	1	11.2652	0.00303928	0.286537	0.808593	5.31186	0.00603862	0.937455	3.19883	9.18216	0.935862	3.53059	0.0242177	0.990962	2.3338	5.04131	0.870093	2.54071	0.0639325	0.507478	0.9042	1.87151	0.785758	17.6402	20.3971	18.8139	20.7133	18.7266	21.8864	19.4809	19.1978	18.2996	21.4736
3164	C0H7R0;B9ELK2	N/A	N/A	731400000	102	11.706	5	0	5	111.58	78.7	78.7	5	78.7	C0H7R0;B9ELK2	N/A	1	11.0661	0.00321521	0.294931	0.805817	1.79436	0.147202	0.937455	0.325033	1.25269	0.667804	-1.20208	0.295629	0.990962	-0.143333	0.905425	-0.515151	4.56182	0.0103246	0.348111	0.6134	1.52986	0.915847	25.8241	26.185	26.2885	25.4972	25.4501	25.6855	25.3897	26.3432	25.6003	25.5576
1437	B9EP50;A0A1S3PT98	N/A	N/A	125430000	37	28.276	6	0	6	14.169	32.3	32.3	6	32.3	B9EP50;A0A1S3PT98	N/A	1	10.9249	0.00334772	0.299004	0.803799	2.90636	0.0438375	0.937455	0.776467	1.71293	0.823794	0.541761	0.61675	0.993614	0.178833	1.13197	0.261458	5.79975	0.00439534	0.24366	1.3595	2.56596	0.945369	22.5632	23.7004	24.0884	23.2647	23.0205	23.232	22.4252	24.0304	22.2685	22.6988
2441	B5DG71;A0A1S3R3V7;A0A1S3QYF6	N/A	N/A	22957000000	179	15.328	4	0	4	44.695	40.4	40.4	4	40.4	B5DG71	N/A	1	10.7899	0.00348075	0.302914	0.801832	-3.46869	0.0256141	0.937455	-0.819399	0.566678	-0.866312	-9.25114	0.00075906	0.644063	-0.428833	0.742862	-0.97742	1.62437	0.179622	0.656229	0.272701	1.20807	0.630444	31.0252	29.7362	31.1238	30.6588	30.9693	30.5321	30.5156	31.6116	31.0217	30.5553
80	A0A1S3KN62;A0A1S3KME4;A0A1S3MN72	N/A	N/A	217580000	55	26.108	7	0	7	58.447	48.6	48.6	7	48.6	A0A1S3KN62;A0A1S3KME4	N/A	1	10.4916	0.00379914	0.315633	0.797339	0.618989	0.569435	0.949265	0.147566	1.1077	0.295658	0.182011	0.864426	0.997763	0.0436656	1.03073	0.0906308	-3.35632	0.0284016	0.403759	-0.816301	0.567896	-0.859046	24.1515	24.1862	23.2104	24.4338	23.856	24.4796	24.1391	23.5558	24.6175	24.1831
147	A0A1S3KUW7	N/A	N/A	28225000	9	27.419	2	0.0059558	1	2.707	14.5	11.6	1	11.6	A0A1S3KUW7	N/A	1	10.1582	0.00419929	0.315633	0.79207	-1.29648	0.264548	0.937455	-1.2476	0.421148	-0.54395	-11.3267	0.000346338	0.611381	-4.41597	0.0468448	-0.984766	-1.33728	0.252109	0.703667	-1.03533	0.487903	-0.555836	21.4892	21.9826	19.6802	17.406	22.0688	19.0718	17.9913	21.5952	22.7021	17.6149
268	A0A1S3L8C6;B5XBG7;A0A1S3L6Y5;A0A1S3PN75;A0A1S3PM37	N/A	N/A	109410000	14	10.532	2	0	2	7.6311	38.7	38.7	2	38.7	A0A1S3L8C6;B5XBG7;A0A1S3L6Y5;A0A1S3PN75;A0A1S3PM37	N/A	1	9.17593	0.00572731	0.315633	0.774824	2.13063	0.100136	0.937455	0.270934	1.20659	0.729105	-3.45817	0.0258609	0.990962	-0.2914	0.817109	-0.865654	1.96211	0.121261	0.601244	0.152334	1.11137	0.700312	23.0314	23.4626	23.0896	22.9127	23.0199	23.0987	22.7529	23.2859	23.1517	22.6632
361	A0A1S3LFE7;A0A1S3QCF5	N/A	N/A	44907000	16	12.65	3	0	3	9.7961	47.1	47.1	3	47.1	A0A1S3LFE7;A0A1S3QCF5	N/A	1	9.46646	0.00521186	0.315633	0.780216	-1.23737	0.283621	0.937455	-0.679567	0.624353	-0.526133	-0.590382	0.586676	0.993614	-0.279434	0.823914	-0.283114	-4.27021	0.0129479	0.369987	-2.62663	0.161922	-0.905594	21.6908	21.8857	19.4689	22.167	22.8766	22.413	21.7565	20.7909	22.863	22.6686
502	A0A1S3LWD8;A0A1S3QYT3	N/A	N/A	3168900000	498	111.1	41	0	41	323.31	51.3	51.3	36	46.5	A0A1S3LWD8	N/A	1	9.93037	0.00450317	0.315633	0.78831	3.00024	0.0399323	0.937455	0.353734	1.27786	0.832071	1.14615	0.315638	0.990962	0.150368	1.10985	0.497216	-2.66853	0.0558914	0.491439	-0.432066	0.7412	-0.800201	28.0218	28.3803	27.2132	28.0358	27.9823	28.1039	28.2708	27.6716	27.7664	27.915
569	A0A1S3M2X1	N/A	N/A	170060000	32	55.776	6	0	4	44.416	17.2	12.3	4	12.3	A0A1S3M2X1	N/A	1	9.31556	0.00547201	0.315633	0.777448	-0.494859	0.646648	0.962047	-0.261533	0.834201	-0.240186	2.2841	0.0844045	0.990962	0.8207	1.76626	0.752345	4.46149	0.0111475	0.356931	1.5571	2.94262	0.912508	23.217	23.1096	24.5752	24.044	22.3482	23.2045	23.7416	24.6737	23.4908	23.7325
702	A0A1S3MHK7	N/A	N/A	2882500000	241	48.682	36	0	15	114.6	76.5	35.6	13	33.1	A0A1S3MHK7	N/A	1	9.12585	0.00582248	0.315633	0.773868	1.7884	0.148226	0.937455	0.122299	1.08847	0.666573	1.68297	0.167671	0.990962	0.138399	1.10068	0.643857	4.22237	0.013452	0.369987	0.349033	1.27371	0.903744	27.5455	27.7839	27.9384	27.8261	27.7462	27.7988	27.7333	28.0479	27.7488	27.8963
757	A0A1S3MPD5;A0A1S3MP43;A0A1S3T467;A0A1S3T458	N/A	N/A	22730000	12	27.052	1	0	1	14.524	5.6	5.6	1	5.6	A0A1S3MPD5;A0A1S3MP43;A0A1S3T467;A0A1S3T458	N/A	1	10.1196	0.00424892	0.315633	0.791442	4.73745	0.0090542	0.937455	0.253034	1.19171	0.921267	10.6472	0.000440646	0.611381	0.618167	1.53492	0.982811	2.22876	0.0897344	0.553743	0.349667	1.27427	0.74427	20.5164	20.7581	21.0274	21.116	20.4452	20.7649	21.2031	20.579	20.6182	21.1152
770	A0A1S3MQA2	N/A	N/A	80024000	5	72.711	2	0.0085541	2	2.3789	4.1	4.1	2	4.1	A0A1S3MQA2	N/A	1	9.53554	0.00509793	0.315633	0.78146	-7.86177	0.00141456	0.744328	-4.965	0.0320174	-0.969132	-1.05312	0.351696	0.990962	-1.2891	0.409206	-0.465916	-7.60412	0.00160499	0.165394	-3.69103	0.0774263	-0.967108	23.9177	17.8362	19.5529	20.2233	24.0643	20.0011	23.8078	21.1847	23.8869	23.9705
822	A0A1S3MW63;A0A1S3MWD6	N/A	N/A	7022500	6	39.532	1	0.00089445	1	3.2787	5.3	5.3	1	5.3	A0A1S3MW63;A0A1S3MWD6	N/A	1	9.47368	0.00519981	0.315633	0.780347	2.58294	0.0611372	0.937455	1.26673	2.40616	0.790679	7.02008	0.00216872	0.686554	2.03873	4.10885	0.961731	5.92588	0.00406332	0.241906	2.1341	4.38963	0.947492	18.2478	20.0905	20.8152	20.919	18.2342	20.1553	20.103	19.8678	18.685	20.2612
921	A0A1S3N608;A0A1S3N5R1	N/A	N/A	950190000	138	36.145	18	0	11	73.734	67.4	50.3	1	3.9	A0A1S3N608;A0A1S3N5R1	N/A	1	9.33838	0.00543165	0.315633	0.777871	1.09184	0.336257	0.937455	0.283867	1.21745	0.479168	-1.04291	0.355873	0.990962	-0.1893	0.877031	-0.462367	-4.17435	0.0139819	0.369987	-0.717967	0.607954	-0.901834	26.0295	27.0186	25.5276	25.9934	26.5915	26.4611	26.2515	25.7074	26.3819	26.1901
990	A0A1S3NC82;A0A1S3NCM3	N/A	N/A	269440000	86	174.54	21	0	13	43.171	16.1	11.5	13	11.5	A0A1S3NC82;A0A1S3NCM3	N/A	1	9.6116	0.00497606	0.315633	0.782814	4.15137	0.0142445	0.937455	0.6753	1.59693	0.9009	0.211839	0.842589	0.997763	0.0612335	1.04336	0.10533	-3.76121	0.0197542	0.375937	-0.5402	0.687676	-0.882935	24.167	25.1269	23.6303	24.8159	24.5242	24.7488	24.3323	23.7087	24.1752	23.9019
1061	A0A1S3NIW7;A0A1S3NJ35	N/A	N/A	2037000000	260	44.615	20	0	20	243.67	75.1	75.1	20	75.1	A0A1S3NIW7	N/A	1	9.67132	0.0048829	0.315633	0.783865	2.30248	0.0827127	0.937455	0.502701	1.41686	0.754956	3.29097	0.0301881	0.990962	0.631634	1.54932	0.854567	8.07059	0.00128037	0.152112	0.996634	1.99534	0.97064	26.8947	27.5069	27.7927	27.6579	26.5106	26.9027	27.3463	27.7183	26.8511	27.1471
1457	A0A1S3PVT0;A0A1S3PVQ5;A0A1S3PVR7;A0A1S3PX34;A0A1S3L6H0;A0A1S3L6D4;A0A1S3L6U4;A0A1S3L7T3	N/A	N/A	483350000	162	104.44	20	0	20	71.233	31.8	31.8	20	31.8	A0A1S3PVT0;A0A1S3PVQ5;A0A1S3PVR7;A0A1S3PX34;A0A1S3L6H0;A0A1S3L6D4;A0A1S3L6U4;A0A1S3L7T3	N/A	1	9.2123	0.00565939	0.315633	0.775514	0.68491	0.531028	0.94263	0.103732	1.07455	0.323984	-1.26874	0.273342	0.990962	-0.0444667	0.969648	-0.535676	-3.70043	0.0208276	0.379	-0.715167	0.609135	-0.879729	25.3546	25.7729	24.3218	25.309	25.3671	25.2662	25.3899	24.7054	25.434	25.3234
1557	A0A1S3Q6I5;A0A1S3SZZ6	N/A	N/A	7965700	3	138.36	4	0.00032744	4	4.5606	3.8	3.8	4	3.8	A0A1S3Q6I5;A0A1S3SZZ6	N/A	1	10.106	0.0042665	0.315633	0.791221	0.625448	0.56559	0.949265	0.302201	1.23302	0.29847	2.94979	0.0419779	0.990962	1.25807	2.39175	0.82769	10.0473	0.000551832	0.152112	2.32843	5.0226	0.980758	18.418	18.0379	20.6717	20.0057	18.8207	19.396	20.588	21.3445	18.764	19.1832
1654	A0A1S3QHQ4;B5XFS0;B5X6B4;B5XE37;B5X6B6	N/A	N/A	22465000	8	6.6236	2	0.001759	1	3.037	37.9	17.2	1	17.2	A0A1S3QHQ4;B5XFS0;B5X6B4;B5XE37;B5X6B6	N/A	1	9.01274	0.00604482	0.315633	0.771678	0.235349	0.825496	0.976823	0.0700671	1.04977	0.116868	-3.53767	0.0240638	0.990962	-1.79667	0.287839	-0.870516	-0.329348	0.758417	0.922274	-0.107333	0.928302	-0.162486	21.1701	21.2206	21.2089	19.0921	21.8117	21.2628	19.1427	21.7046	21.1323	20.4893
1778	A0A1S3R5I3	N/A	N/A	12845000000	541	40.648	27	0	27	323.31	83.9	83.9	27	83.9	A0A1S3R5I3	N/A	1	9.87909	0.00457532	0.315633	0.787445	0.0757648	0.943244	0.993866	0.0384	1.02697	0.0378552	-0.909278	0.414636	0.990962	-0.6122	0.654198	-0.413874	-6.41502	0.00303449	0.214564	-2.83327	0.140314	-0.954679	30.0272	30.0515	27.5797	30.9532	30.1269	31.2333	28.9802	26.9192	30.9284	29.3125
1842	A0A1S3RBV9;A0A1S3SAZ3	N/A	N/A	36079000	20	76.384	8	0	8	22.646	19.2	19.2	2	5	A0A1S3RBV9	N/A	1	9.0172	0.00603586	0.315633	0.771765	0.648137	0.552223	0.948787	0.5867	1.50181	0.308284	2.31502	0.0815812	0.990962	1.65193	3.14254	0.756716	5.16863	0.00665829	0.287193	3.4169	10.6804	0.932614	19.0746	20.8184	23.3915	20.6668	18.7587	20.7329	21.0162	22.8308	20.7545	21.8606
1918	A0A1S3RIB5	N/A	N/A	14251000	9	58.138	3	0.00033378	3	4.8082	7.6	7.6	3	7.6	A0A1S3RIB5	N/A	1	10.2776	0.00405018	0.315633	0.793988	1.16141	0.310056	0.937455	0.711233	1.6372	0.502176	2.64565	0.0572413	0.990962	1.24423	2.36893	0.797713	5.03146	0.00732596	0.29957	2.44637	5.45042	0.929276	18.4108	19.0821	21.9591	20.2069	19.9933	20.2382	20.5445	21.4779	19.1434	20.5288
1968	A0A1S3RQM6;A0A1S3RP21	N/A	N/A	157340000	52	130.68	9	0	9	28.932	11.5	11.5	2	4	A0A1S3RQM6;A0A1S3RP21	N/A	1	9.63513	0.00493909	0.315633	0.78323	2.59551	0.0603323	0.937455	0.652033	1.57138	0.792115	0.935188	0.402635	0.990962	0.1887	1.13974	0.423575	4.57459	0.0102252	0.348111	1.1141	2.1646	0.916259	23.0412	24.0605	23.9912	23.0672	23.3838	23.4354	23.2866	24.5267	22.7869	23.4242
2006	A0A1S3RS25	N/A	N/A	68189000	44	16.374	3	0	3	28.899	22.4	22.4	3	22.4	A0A1S3RS25	N/A	1	9.01519	0.00603991	0.315633	0.771726	3.52188	0.0244086	0.937455	0.692099	1.61563	0.86957	3.03375	0.0386382	0.990962	0.570233	1.48476	0.834897	3.85794	0.0181791	0.369987	0.968199	1.9564	0.887794	21.5718	22.41	22.5193	22.5179	22.1692	22.6828	22.3438	22.7404	21.7392	22.3292
2453	B5DGB7;A0A1S3R990	N/A	N/A	16120000	12	21.673	4	0	4	7.0739	29.8	29.8	4	29.8	B5DGB7;A0A1S3R990	N/A	1	9.09477	0.00588255	0.315633	0.77327	-2.37798	0.0761563	0.937455	-1.7456	0.29821	-0.765309	-2.54022	0.063966	0.990962	-2.25567	0.2094	-0.7857	1.42176	0.228155	0.686315	1.14453	2.21075	0.579399	20.1031	18.5178	22.0588	18.5324	19.7649	19.4606	17.2398	20.8485	21.9135	19.2423
2573	B5X1B5;A0A1S3MJ88	N/A	N/A	31880000000	919	47.035	24	0	24	323.31	71.3	71.3	4	16.4	B5X1B5;A0A1S3MJ88	N/A	1	9.19885	0.00568439	0.315633	0.775259	2.79666	0.048978	0.937455	0.195	1.14472	0.813405	-1.38891	0.237191	0.990962	-0.140533	0.907184	-0.570401	-3.48018	0.0253479	0.392835	-0.232766	0.851002	-0.867025	31.2544	31.634	31.0186	31.3321	31.4182	31.5071	31.0293	31.1232	31.3471	31.2367
2595	B5X1R7	N/A	N/A	173900000	47	43.845	7	0	4	18.091	21.5	13.8	1	2.7	B5X1R7	N/A	1	9.25038	0.00558937	0.315633	0.776231	1.16739	0.307895	0.937455	0.155967	1.11417	0.504105	-2.41749	0.0729606	0.990962	-0.270166	0.829224	-0.770501	3.9823	0.0163696	0.369987	0.360634	1.28399	0.893632	23.5776	23.8388	24.0701	23.486	23.7694	23.6669	23.5605	24.1739	23.7641	23.2541
3046	B5XCW3;B5XEA6	N/A	N/A	13121000000	278	22.433	14	0	14	79.897	68	68	6	36.9	B5XCW3;B5XEA6	N/A	1	9.30044	0.00549895	0.315633	0.777167	1.11	0.329232	0.937455	0.266533	1.20291	0.485271	3.93917	0.0169716	0.990962	0.514301	1.4283	0.891657	7.95898	0.00135003	0.152733	0.9221	1.89487	0.969848	29.7094	30.1153	30.4319	30.2187	29.3519	29.3972	29.9731	30.5696	29.5892	30.0016
3093	B5XEI6	N/A	N/A	327800000	89	35.285	20	0	10	212.38	67.7	42.9	10	42.9	B5XEI6	N/A	1	9.73138	0.00479142	0.315633	0.784912	2.35564	0.0780337	0.937455	0.521067	1.43502	0.762305	-1.60252	0.1843	0.990962	-0.494967	0.709578	-0.625295	-2.85809	0.046018	0.465107	-0.981899	0.506313	-0.819322	25.0251	25.3706	24.2952	24.0414	24.3858	25.2164	24.7598	23.8332	25.0248	24.1496
230	A0A1S3L304	N/A	N/A	31674000	15	51.727	3	0	3	5.9736	5.7	5.7	3	5.7	A0A1S3L304	N/A	1	8.70695	0.00670127	0.334472	0.765539	-0.0615044	0.953908	0.994947	-0.0338332	0.976821	-0.0307377	2.05673	0.108856	0.990962	1.11373	2.16405	0.716925	3.96615	0.016592	0.369987	1.94957	3.86258	0.892898	21.2547	20.9146	22.5755	21.3511	20.3017	19.851	21.1351	22.5149	19.6856	22.097
1426	A0A1S3PRD8;A0A1S3PR91;A0A1S3NCE0	N/A	N/A	41423000	27	79.969	5	0	5	10.073	7.3	7.3	5	7.3	A0A1S3PRD8;A0A1S3PR91	N/A	1	8.74548	0.00661381	0.334472	0.766331	0.303834	0.776403	0.974841	0.150267	1.10978	0.150194	-2.37934	0.0760435	0.990962	-1.79197	0.288778	-0.765491	3.28078	0.0304784	0.408869	1.23253	2.34979	0.853851	22.0027	20.9139	22.7688	20.9892	21.4989	21.7345	18.936	22.8793	20.8203	19.0208
2839	B5X6I9	N/A	N/A	877150000	91	10.26	6	0	6	15.773	69.8	69.8	6	69.8	B5X6I9	N/A	1	8.71084	0.00669236	0.334472	0.765619	3.15448	0.0343657	0.937455	0.406667	1.32562	0.844557	5.26568	0.00623038	0.885915	0.317134	1.24585	0.93484	-0.671103	0.538917	0.829465	-0.0724665	0.951011	-0.31812	25.8267	26.4818	25.7867	26.2942	25.9949	26.1187	26.2398	26.0517	26.0036	26.2426
1117	A0A1S3NPQ8;A0A1S3RWH8;C0HAC3;B5X126	N/A	N/A	229980000	79	62.931	9	0	9	37.785	21.4	21.4	9	21.4	A0A1S3NPQ8;A0A1S3RWH8;C0HAC3;B5X126	N/A	1	8.66291	0.006803	0.334629	0.764628	-1.39246	0.236196	0.937455	-0.260233	0.834953	-0.571385	0.545361	0.614491	0.993614	0.0489337	1.0345	0.263075	3.31529	0.0295081	0.408291	0.592767	1.50814	0.856257	23.8933	23.4753	24.9352	24.1139	24.0609	24.0296	24.0709	24.5922	24.1995	24.1157
2845	B5X6M7	N/A	N/A	6651700000	238	12.014	10	0	10	127.92	84.3	84.3	9	75.9	B5X6M7	N/A	1	8.46818	0.00727663	0.352812	0.760512	2.15449	0.0974898	0.937455	0.5742	1.48885	0.732894	1.91806	0.127556	0.990962	0.488633	1.40312	0.692167	3.81953	0.0187859	0.369987	1.09433	2.13514	0.885899	28.0223	29.1154	29.3165	28.9899	28.4176	28.8199	28.9834	29.8046	28.8809	28.8134
1226	A0A1S3P0V6	N/A	N/A	797770000	155	107.12	21	0	21	147.5	27	27	13	15.9	A0A1S3P0V6	N/A	1	8.37453	0.00751905	0.359432	0.75848	0.711658	0.51598	0.940842	0.208133	1.15519	0.335239	-2.36985	0.0768337	0.990962	-0.5072	0.703587	-0.764221	-3.84254	0.0184195	0.369987	-0.778633	0.582919	-0.887039	25.7975	26.8235	25.2896	25.8417	26.3825	26.1048	25.6656	25.5058	26.3683	25.5194
1978	A0A1S3RPZ1	N/A	N/A	222450000	41	14.472	4	0	4	27.614	53.4	53.4	4	53.4	A0A1S3RPZ1	N/A	1	8.31724	0.00767231	0.361664	0.757221	2.17931	0.0948173	0.937455	1.4686	2.76753	0.736767	1.86839	0.135082	0.990962	0.8506	1.80325	0.682655	13.5145	0.000173485	0.124743	2.8692	7.3066	0.989226	22.3348	24.1472	24.959	24.1114	22.4412	22.5334	22.8086	25.635	22.2939	22.7017
3022	B5XBZ2;A0A1S3SSI2	N/A	N/A	19162000000	534	23.453	15	0	15	185.65	74	74	8	53.4	B5XBZ2;A0A1S3SSI2	N/A	1	8.23018	0.00791279	0.367891	0.755281	2.76223	0.0507334	0.937455	0.320533	1.24879	0.809975	0.779235	0.479369	0.990962	0.162767	1.11943	0.363036	17.6573	6.04257e-05	0.0831041	0.788167	1.72688	0.993646	30.138	30.7106	31.0305	30.7361	30.2615	30.3342	30.3712	31.0194	30.2446	30.0251
2142	B5X208;A0A1S3S9N4;A0A1S3S9M7;A0A1S3S9N0;A0A1S3S9M5;A0A1S3S9M6;A0A1S3S9N2;A0A1S3QDX9	N/A	N/A	13983000	5	64.816	3	0.00031746	3	4.1153	6	6	3	6	B5X208;A0A1S3S9N4;A0A1S3S9M7;A0A1S3S9N0;A0A1S3S9M5;A0A1S3S9M6;A0A1S3S9N2	N/A	1	8.03333	0.00849215	0.389491	0.750779	2.52323	0.0651322	0.937455	1.99317	3.9811	0.783677	-1.12536	0.323392	0.990962	-1.06167	0.479078	-0.49038	-0.836688	0.449841	0.786179	-0.659134	0.633258	-0.385934	20.2115	21.9545	19.3646	18.8976	18.3374	21.9467	17.8036	19.1693	20.9632	19.6259
331	A0A1S3LD02	N/A	N/A	274570000	48	27.804	6	0	6	37.546	31.4	31.4	6	31.4	A0A1S3LD02	N/A	1	7.91014	0.00888177	0.392692	0.747876	2.71129	0.0534659	0.937455	0.864233	1.82037	0.804743	-0.498212	0.644483	0.993614	-0.242433	0.845319	-0.241719	4.34291	0.012225	0.369987	1.28967	2.44472	0.908311	24.367	24.4425	24.9901	22.7817	23.6349	24.9235	23.8943	25.0532	23.4198	24.0184
1683	A0A1S3QP43;A0A1S3QNA2;A0A1S3QNS7;A0A1S3QMX9;A0A1S3QMI1;A0A1S3QP95;A0A1S3QM35;A0A1S3SPL9;A0A1S3SPM1	N/A	N/A	59488000	19	136.26	4	0	4	14.636	3.6	3.6	4	3.6	A0A1S3QP43;A0A1S3QNA2;A0A1S3QNS7;A0A1S3QMX9;A0A1S3QMI1;A0A1S3QP95;A0A1S3QM35;A0A1S3SPL9;A0A1S3SPM1	N/A	1	7.90177	0.00890904	0.392692	0.747676	2.59121	0.0606064	0.937455	0.750133	1.68195	0.791625	3.55046	0.0237888	0.990962	2.87063	7.31386	0.871275	4.02709	0.0157715	0.369987	1.15563	2.22782	0.895629	20.7253	20.838	21.1323	23.967	20.4274	21.5777	24.1586	21.7966	20.0713	21.7103
1271	B5DGL3;A0A1S3P5Q0	N/A	N/A	21928000000	412	26.571	18	0	18	151.62	79.4	79.4	16	69.2	B5DGL3;A0A1S3P5Q0	N/A	1	7.92654	0.00882863	0.392692	0.748266	2.31246	0.0818114	0.937455	0.1939	1.14385	0.756357	-0.261576	0.806565	0.997763	-0.0206	0.985823	-0.129684	-2.90097	0.044075	0.465107	-0.208333	0.865537	-0.823302	30.8631	31.0941	30.6551	30.7816	30.7078	30.9168	30.6253	30.5455	30.7283	30.8305
1227	A0A1S3P0W9	N/A	N/A	475590000	175	81.86	18	0	18	79.562	32.8	32.8	7	12.3	A0A1S3P0W9	N/A	1	7.7732	0.0093414	0.401325	0.744569	1.84027	0.139555	0.937455	0.442233	1.35871	0.677109	-1.30075	0.26322	0.990962	-0.5574	0.679526	-0.545208	-10.7879	0.000418728	0.152112	-1.1197	0.460189	-0.983245	25.5634	26.2818	24.3237	24.1265	25.2657	25.6363	25.5779	24.3324	25.3515	24.804
2760	B5X4J7	N/A	N/A	223320000	90	27.29	9	0	9	94.638	54.5	54.5	9	54.5	B5X4J7	N/A	1	7.77654	0.00932987	0.401325	0.74465	1.17806	0.304072	0.937455	0.544067	1.45808	0.507529	2.20742	0.0918902	0.990962	1.10673	2.15357	0.741066	3.56236	0.0235362	0.385425	1.83937	3.57853	0.871976	23.0751	23.7727	25.3363	23.8818	22.2818	23.4876	24.5893	24.9083	23.8551	24.0611
1044	A0A1S3NHJ9;C0HAF2;A0A1S3N3K4	N/A	N/A	957350000	272	67.668	21	0	21	166.69	43.6	43.6	21	43.6	A0A1S3NHJ9;C0HAF2;A0A1S3N3K4	N/A	1	7.63671	0.00982945	0.406843	0.741185	2.22172	0.0904393	0.937455	0.124634	1.09023	0.743219	-1.10824	0.329905	0.990962	-0.0949663	0.936294	-0.484684	2.89658	0.0442695	0.465107	0.3746	1.29648	0.8229	26.1258	26.2385	26.4996	26.1234	26.2283	26.2963	25.905	26.7166	26.0461	26.0869
424	B5DFU9;A0A1S3LLN3	N/A	N/A	20756000	1	25.035	2	0.00034083	2	5.1445	10	10	2	10	B5DFU9;A0A1S3LLN3	N/A	1	7.64677	0.00979241	0.406843	0.741438	9.56549	0.000667304	0.744328	2.41083	5.31781	0.978833	-0.902822	0.417673	0.990962	-0.614	0.653383	-0.411434	0.751802	0.493987	0.810878	0.514233	1.42823	0.351863	19.8205	22.4462	19.5687	20.3479	19.7904	22.243	18.1861	21.7655	20.4806	19.7155
2933	B5X999	N/A	N/A	130290000	65	36.97	11	0	11	52.549	50.1	50.1	11	50.1	B5X999	N/A	1	7.64264	0.0098076	0.406843	0.741334	0.048759	0.963449	0.996195	0.0272	1.01903	0.0243723	-1.23004	0.286077	0.990962	-0.669401	0.628768	-0.523873	-3.32261	0.029307	0.408291	-2.5308	0.173043	-0.85676	22.9633	24.3479	20.1055	22.5671	24.5711	23.7791	23.5327	21.4611	23.7878	23.2142
3342	C0HBR6	N/A	N/A	181230000	57	41.658	8	0	8	50.546	32.3	32.3	3	12.2	C0HBR6	N/A	1	7.60124	0.00996146	0.40734	0.740291	2.38142	0.0758717	0.937455	0.577333	1.49209	0.765768	-3.40329	0.0271948	0.990962	-0.746134	0.596199	-0.862148	1.50851	0.205918	0.676386	0.542	1.45599	0.602173	23.6031	23.8206	23.7321	23.1308	23.8598	24.2624	22.5397	23.9403	23.4069	22.9609
1073	A0A1S3NK91	N/A	N/A	183100000	68	32.366	9	0	9	35.708	38.8	38.8	2	11.8	A0A1S3NK91	N/A	1	7.51897	0.0102763	0.41107	0.738193	-2.21703	0.0909125	0.937455	-0.727767	0.603838	-0.742515	0.423524	0.693694	0.993614	0.0946668	1.06782	0.207168	3.08003	0.0369307	0.44159	0.637866	1.55603	0.838694	23.6631	23.3857	24.5633	24.2176	24.0137	22.4306	23.6352	24.0723	23.6016	23.7096
2938	B5X9D0	N/A	N/A	960940000	132	28.488	8	0	8	127.42	53.9	53.9	3	20.7	B5X9D0	N/A	1	7.51418	0.0102949	0.41107	0.73807	1.542	0.197934	0.937455	0.211067	1.15754	0.610592	0.959361	0.391705	0.990962	0.109034	1.07851	0.432497	7.14374	0.00203115	0.181414	0.582834	1.49779	0.962973	26.0784	26.417	26.5625	26.2978	25.9214	25.9759	25.9375	26.7169	26.0185	26.1101
1355	A0A1S3PJ89;A0A1S3PH33	N/A	N/A	8008100	7	49.867	4	0.00032216	2	4.3127	14.2	7.8	2	7.8	A0A1S3PJ89;A0A1S3PH33	N/A	1	7.38488	0.0108163	0.421962	0.734701	0.994503	0.376268	0.937455	0.578433	1.49323	0.445244	-0.220053	0.836605	0.997763	-0.0641333	0.95652	-0.109366	4.09448	0.0149202	0.369987	2.0765	4.21783	0.898536	19.2266	20.2934	20.9438	19.2793	18.6332	20.1654	19.0518	20.6387	19.5486	18.8849
1591	A0A1S3Q9W7	N/A	N/A	1684100000	228	61.029	15	0	15	111.54	36.2	36.2	14	34.9	A0A1S3Q9W7	N/A	1	7.40979	0.0107134	0.421962	0.735357	0.959987	0.391425	0.937455	0.0989335	1.07098	0.432726	-3.07411	0.0371438	0.990962	-0.4898	0.712124	-0.838216	1.53513	0.199546	0.671883	0.212934	1.15904	0.608881	27.1614	27.3448	27.5373	26.28	27.0304	27.1626	26.7334	27.2462	27.0389	26.7479
174	A0A1S3KWU4	N/A	N/A	13832000000	504	49.451	20	0	20	323.31	66.2	66.2	4	22.5	A0A1S3KWU4	N/A	1	7.32581	0.0110655	0.426705	0.733132	2.9147	0.0434733	0.937455	0.4719	1.38694	0.824551	4.13916	0.0143864	0.990962	0.390233	1.31061	0.900399	5.10566	0.00695516	0.295073	0.709133	1.63482	0.931111	29.5787	30.2708	30.3328	30.1171	29.6748	29.8511	30.1654	30.628	29.7829	29.9246
2945	B5X9J2	N/A	N/A	398860000	108	16.01	4	0	4	72.271	22.1	22.1	4	22.1	B5X9J2	N/A	1	7.29706	0.0111894	0.426705	0.732362	1.17025	0.306865	0.937455	0.313533	1.24275	0.505026	3.06182	0.0375918	0.990962	0.817734	1.76263	0.837215	6.11154	0.00362871	0.230013	1.14537	2.21202	0.950404	24.449	25.0927	25.4173	25.4396	24.4677	24.3204	25.3048	25.7229	24.061	24.6865
359	A0A1S3LFA2	N/A	N/A	96423000	45	45.932	11	0	11	29.922	31	31	11	31	A0A1S3LFA2	N/A	1	7.2384	0.0114475	0.431698	0.730777	3.32207	0.0293217	0.937455	2.4487	5.45924	0.856723	1.32849	0.254742	0.990962	0.904132	1.87142	0.553301	1.92878	0.125993	0.61064	1.29553	2.45468	0.694174	20.3302	23.439	22.5963	22.1349	21.3476	23.7253	22.2867	22.8838	22.6338	22.6024
417	A0A1S3LKV4;A0A1S3LJR0	N/A	N/A	45494000	20	46.558	7	0	7	21.947	20.8	20.8	7	20.8	A0A1S3LKV4	N/A	1	7.10637	0.0120562	0.447799	0.72714	-9.01423	0.000838726	0.744328	-2.73683	0.150014	-0.97626	-2.31869	0.0812537	0.990962	-2.07347	0.237588	-0.757227	-5.47415	0.00541945	0.262766	-3.5346	0.0862937	-0.939274	23.2928	20.0626	20.0926	20.8905	23.4591	20.5412	19.8674	20.6544	23.1205	22.8941
2351	B5XDN7;A0A1S3SYZ8	N/A	N/A	60399000	12	8.9765	1	0.00059916	1	3.3135	12.5	12.5	1	12.5	B5XDN7;A0A1S3SYZ8	N/A	1	7.08918	0.0121383	0.447799	0.72666	3.61589	0.0224389	0.937455	0.506401	1.4205	0.875063	1.49709	0.208715	0.990962	0.155034	1.11345	0.599255	3.56356	0.023511	0.385425	0.478034	1.39284	0.872046	22.1134	22.4773	22.4557	22.0437	21.9214	22.2597	22.0539	22.2413	21.8336	22.2359
1495	A0A1S3PZH2;A0A1S3M1I4	N/A	N/A	190150000	68	53.063	11	0	11	31.193	29.3	29.3	11	29.3	A0A1S3PZH2;A0A1S3M1I4	N/A	1	6.91861	0.012993	0.472901	0.721796	-2.32585	0.0806176	0.937455	-2.13937	0.226979	-0.758223	0.722617	0.509906	0.990962	0.5039	1.41804	0.339809	1.55814	0.194201	0.670326	0.896734	1.86185	0.614575	22.8034	21.6706	24.3537	23.61	23.4069	20.1274	23.7987	24.8652	24.6686	24.9819
2288	A0A1S3SSN6;A0A1S3SSN8	N/A	N/A	3656800000	218	24.71	9	0	9	155.7	71.6	71.6	4	39.4	A0A1S3SSN6;A0A1S3SSN8	N/A	1	6.89873	0.0130974	0.472901	0.721217	2.28191	0.0846081	0.937455	0.578033	1.49281	0.752033	2.6774	0.0553783	0.990962	0.819466	1.76475	0.801154	6.96809	0.00222998	0.187585	1.17833	2.26315	0.961191	27.4911	28.4291	28.7455	28.7987	27.1784	27.9173	28.0929	28.4766	27.6898	27.9261
3127	B5XG79	N/A	N/A	691590000	138	30.731	13	0	13	62.328	60.1	60.1	5	25.1	B5XG79	N/A	1	6.78738	0.013702	0.489523	0.717934	0.0169286	0.987304	0.99763	0.00260035	1.0018	0.00846399	-1.64075	0.176194	0.990962	-0.33	0.795537	-0.634252	2.29578	0.0833247	0.54588	0.337566	1.26362	0.754009	25.4989	25.8571	26.0416	25.5007	26.0002	25.7089	25.1503	26.1308	25.7563	25.6144
600	A0A1S3M660	N/A	N/A	409360000	53	13.283	5	0	5	47.815	54.6	54.6	5	54.6	A0A1S3M660	N/A	1	6.75147	0.0139044	0.491579	0.716858	2.5481	0.0634328	0.937455	0.599166	1.51484	0.786631	1.96705	0.120577	0.990962	0.441467	1.35798	0.701209	4.03281	0.015697	0.369987	1.0316	2.04429	0.89588	24.1248	25.3419	25.2021	25.0154	24.4528	24.9292	24.6086	25.8219	24.7419	25.0199
2791	B5X5F3	N/A	N/A	4125400	3	7.0119	1	0.00060809	1	3.5048	27.3	27.3	1	27.3	B5X5F3	N/A	1	6.67144	0.0143691	0.502769	0.714432	1.36259	0.244683	0.937455	0.533033	1.44697	0.563042	-0.652592	0.549624	0.990962	-0.180434	0.882438	-0.3102	3.90243	0.0175055	0.369987	1.21107	2.31509	0.889933	18.975	20.2028	20.6075	19.0703	18.9419	19.8253	19.2481	19.9336	19.5996	18.6568
60	A0A1S3KL83	N/A	N/A	726520000	226	129.29	22	0	22	153.38	30.6	30.6	22	30.6	A0A1S3KL83	N/A	1	6.64077	0.0145523	0.503983	0.713491	-0.259387	0.808139	0.976823	-0.0585658	0.960218	-0.128616	1.56781	0.191997	0.990962	0.346067	1.27109	0.616942	2.74938	0.0514072	0.482508	0.688567	1.61168	0.808673	25.8361	25.6198	26.2232	25.9452	25.7104	25.5354	25.9911	26.4952	25.1451	25.7935
1992	A0A1S3RQX3	N/A	N/A	43029000	16	24.73	8	0	3	9.6051	61.4	29.2	3	29.2	A0A1S3RQX3	N/A	1	6.60282	0.0147829	0.506801	0.712318	0.578758	0.593778	0.953304	0.669999	1.59107	0.277974	3.31882	0.0294108	0.990962	2.94017	7.67499	0.8565	7.17675	0.00199627	0.181414	3.73787	13.3417	0.963294	18.8887	19.242	22.4552	23.0185	19.9904	18.2305	22.4695	22.8545	18.3535	20.5651
385	A0A1S3LH39;B5X695;A0A1S3LHA5	N/A	N/A	1797200000	281	34.404	19	0	19	222.85	62.2	62.2	11	44.3	A0A1S3LH39;B5X695;A0A1S3LHA5	N/A	1	6.5452	0.015142	0.508831	0.710518	2.40818	0.0736998	0.937455	0.814067	1.75816	0.769291	2.55909	0.0626983	0.990962	1.00063	2.00088	0.787919	5.87049	0.0042052	0.241906	1.5845	2.99904	0.946574	25.7751	27.4534	27.5027	27.4252	26.2713	26.5033	27.5646	28.1049	26.4313	26.4898
765	A0A1S3MPZ5	N/A	N/A	84173000	43	43.105	3	0	3	13.745	10.1	10.1	1	4.1	A0A1S3MPZ5	N/A	1	6.56743	0.0150022	0.508831	0.711215	2.72739	0.0525845	0.937455	0.473734	1.3887	0.806417	-0.17695	0.868146	0.997763	-0.043766	0.970119	-0.0881308	3.36813	0.0280923	0.403759	0.610667	1.52696	0.859835	22.6766	22.9508	22.9741	22.2513	22.5404	22.8423	22.7581	23.181	22.1136	22.1899
2317	A0A1S3SVN0;A0A1S3SVN5;A0A1S3SVN4;A0A1S3SVN3	N/A	N/A	2309200000	474	106.21	37	0	37	226.9	54.1	54.1	17	28.7	A0A1S3SVN0;A0A1S3SVN5;A0A1S3SVN4;A0A1S3SVN3	N/A	1	6.49257	0.0154795	0.515073	0.708855	1.97159	0.11995	0.937455	0.1514	1.11065	0.702031	0.980559	0.382329	0.990962	0.164733	1.12096	0.440218	5.88941	0.00415606	0.241906	0.550466	1.46456	0.94689	27.2361	27.36	27.7272	27.5805	27.4143	27.4565	27.14	27.9527	27.1977	27.6218
2004	B5X3C0;A0A1S3RRY9	N/A	N/A	49095000	17	54.528	9	0	9	23.41	25.7	25.7	9	25.7	B5X3C0;A0A1S3RRY9	N/A	1	6.43691	0.0158467	0.517151	0.707075	0.35673	0.739316	0.969427	0.434233	1.35119	0.175594	1.35729	0.246223	0.990962	1.1203	2.17392	0.561542	4.31156	0.0125306	0.369987	3.5681	11.8606	0.907153	18.282	21.8831	23.8353	21.2768	20.3679	18.6962	20.5555	23.3333	20.8916	21.0701
3068	B5XDN9;B5DGU0;B5DGT9	N/A	N/A	11836000	9	29.04	14	0	2	18.681	67.3	10.2	2	10.2	B5XDN9	N/A	1	6.4478	0.015774	0.517151	0.707425	1.30497	0.261911	0.937455	0.272433	1.20784	0.546451	0.772687	0.482828	0.990962	0.352233	1.27654	0.360383	-4.63706	0.00975545	0.344896	-1.06163	0.479089	-0.918233	19.9482	20.7436	18.997	20.2378	20.4354	20.2135	21.3942	19.482	20.1776	19.9859
719	A0A1S3MJJ1	N/A	N/A	349550000	47	36.679	12	0	4	57.144	55.2	24.7	4	24.7	A0A1S3MJJ1	N/A	1	6.32615	0.0166103	0.517863	0.703467	6.57728	0.0027659	0.922914	0.434066	1.35104	0.956746	2.28264	0.0845398	0.990962	0.652299	1.57167	0.752138	8.91104	0.000876654	0.152112	0.8948	1.85935	0.975726	24.2628	24.7687	25.296	25.4144	24.3222	24.6478	24.4448	24.9922	24.1553	24.838
2846	B5X6N2	N/A	N/A	1028300000	55	15.553	6	0	6	37.133	65.7	65.7	6	65.7	B5X6N2	N/A	1	6.34337	0.0164886	0.517863	0.704034	0.714526	0.514386	0.940842	0.219567	1.16438	0.336437	0.808536	0.464126	0.990962	0.198701	1.14766	0.374799	3.43677	0.0263715	0.395468	1.15407	2.2254	0.864302	25.5312	25.7183	27.507	26.199	26.2788	26.4504	25.849	26.7677	25.7412	26.0993
2917	B5X8R6	N/A	N/A	39921000	13	20.512	5	0	1	6.5616	39.3	7.3	1	7.3	B5X8R6	N/A	1	6.35218	0.0164268	0.517863	0.704323	2.74691	0.0515377	0.937455	0.437701	1.35444	0.808422	-0.881543	0.427811	0.990962	-0.1611	0.894343	-0.40333	1.35305	0.247457	0.699543	0.184967	1.13679	0.560341	21.55	21.8822	21.7051	21.5616	21.7451	21.8726	21.3991	21.7623	21.2834	21.1345
1482	B5XFK7;A0A1S3PXS8;A0A1S3PXS3;A0A1S3PXR3;A0A1S3L6M7;A0A1S3S3P9;A0A1S3S428;A0A1S3RBF1;A0A1S3QKE6	N/A	N/A	684680000	128	39.669	13	0	13	97.944	51.8	51.8	11	43.2	B5XFK7;A0A1S3PXS8;A0A1S3PXS3;A0A1S3PXR3;A0A1S3L6M7;A0A1S3S3P9;A0A1S3S428	N/A	1	6.30184	0.016784	0.517863	0.702663	2.74037	0.0518859	0.937455	0.652233	1.5716	0.807753	0.955709	0.39334	0.990962	0.264134	1.20091	0.431157	-1.15457	0.312547	0.726117	-0.2495	0.841188	-0.499958	25.1707	26.4301	25.3081	26.1186	25.8839	26.0497	25.822	25.3967	25.5765	25.4829
272	C0H820;A0A1S3L755	N/A	N/A	3011800000	64	36.351	17	0	4	25.339	58.9	14.1	4	14.1	C0H820;A0A1S3L755	N/A	1	6.31871	0.0166633	0.517863	0.703221	4.10668	0.0147722	0.937455	0.727366	1.65561	0.899049	6.19576	0.00345047	0.780726	0.587667	1.50281	0.951647	1.9952	0.116754	0.594099	0.341333	1.26693	0.706258	27.3986	28.5168	28.0786	28.132	27.4011	28.0292	27.8801	27.5134	27.5538	28.1044
427	C0H844;A0A1S3LM88;A0A1S3LMA2	N/A	N/A	263870000	12	36.849	11	0.008592	1	2.4265	27.4	2.4	0	0	C0H844;A0A1S3LM88;A0A1S3LMA2	N/A	1	6.37813	0.0162464	0.517863	0.705171	1.20318	0.295248	0.937455	0.137234	1.09979	0.515497	-4.31863	0.0124608	0.990962	-0.247867	0.842141	-0.907416	1.79592	0.146935	0.627877	0.0957336	1.06861	0.668126	24.3846	24.6119	24.3823	24.2452	24.4087	24.2956	24.0688	24.4983	24.3562	24.0919
782	A0A1S3MRN0;C0HAL5	N/A	N/A	3965900000	382	45.737	21	0	21	150.94	68.1	68.1	8	34.3	A0A1S3MRN0	N/A	1	6.21079	0.017455	0.526396	0.699614	1.87115	0.134652	0.937455	0.200367	1.14899	0.683192	2.12076	0.101256	0.990962	0.230866	1.17354	0.727516	3.20948	0.0326051	0.425621	0.541566	1.45555	0.848702	28.2338	28.2147	28.7561	28.1857	27.9618	28.318	28.2773	28.6715	27.9175	28.3427
1477	A0A1S3PX61;B5XG86	N/A	N/A	255560000	56	22.799	6	0	6	244.98	39.8	39.8	2	19.9	A0A1S3PX61;B5XG86	N/A	1	6.18111	0.017681	0.526396	0.698606	3.059	0.0376954	0.937455	0.523001	1.43694	0.836984	2.05168	0.109481	0.990962	0.367067	1.28973	0.716068	9.94092	0.000575044	0.152112	0.716101	1.64274	0.980356	23.8633	24.4978	24.6853	24.2083	23.8384	24.1268	24.5968	24.6455	24.0253	24.0231
2345	A0A1S3SY85	N/A	N/A	2042000000	240	25.411	14	0	14	96.981	71.6	71.6	13	68.5	A0A1S3SY85	N/A	1	6.2055	0.017495	0.526396	0.699435	3.08504	0.036751	0.937455	0.711466	1.63747	0.839099	1.78391	0.149003	0.990962	0.397734	1.31744	0.665642	0.652597	0.549621	0.83528	0.135967	1.09883	0.310202	27.0497	27.9214	27.1698	27.5609	26.6182	27.6232	27.3686	27.1807	27.3169	27.2485
3234	C0H7D2	N/A	N/A	2319300000	83	12.527	7	0	7	24.313	45.5	45.5	7	45.5	C0H7D2	N/A	1	6.20117	0.0175278	0.526396	0.699288	4.25449	0.013111	0.937455	0.788567	1.72736	0.904992	2.89233	0.0444587	0.990962	0.649167	1.56826	0.822509	2.7375	0.0520394	0.483895	0.677967	1.59988	0.807458	27.2993	27.842	27.5711	27.4134	26.7068	27.6775	27.8671	27.9541	26.8527	27.5258
275	A0A1S3L7B4;A0A1S3L7S5;A0A1S3L8R3;A0A1S3L7D0;A0A1S3L7B7;A0A1S3L7A9;A0A1S3PYN9	N/A	N/A	30277000	12	73.779	4	0	4	8.4068	8.2	8.2	4	8.2	A0A1S3L7B4;A0A1S3L7S5;A0A1S3L8R3;A0A1S3L7D0;A0A1S3L7B7;A0A1S3L7A9	N/A	1	6.13347	0.0180512	0.527213	0.696974	2.61071	0.0593756	0.937455	1.87073	3.65719	0.793833	3.15467	0.0343595	0.990962	1.52413	2.87614	0.844572	3.90524	0.0174639	0.369987	1.97623	3.93464	0.890066	20.5625	22.6354	21.5626	21.1458	19.6828	20.8784	21.1947	21.4937	18.9095	21.3867
714	A0A1S3MIY2	N/A	N/A	457270000	88	11.886	5	0	5	44.629	75.9	75.9	5	75.9	A0A1S3MIY2	N/A	1	5.96663	0.0194268	0.527213	0.691118	1.79953	0.146318	0.937455	0.2466	1.18641	0.668869	-2.0463	0.110153	0.990962	-0.278567	0.824409	-0.715151	-0.706756	0.518715	0.82248	-0.104967	0.929826	-0.333186	25.0769	25.3998	25.2417	24.7883	25.4318	25.35	24.9438	25.1177	25.0896	25.0305
755	A0A1S3MNM7;B9ENI2	N/A	N/A	140360000	43	16.159	4	0	4	30.283	40.1	40.1	4	40.1	A0A1S3MNM7;B9ENI2	N/A	1	6.11389	0.0182062	0.527213	0.696299	1.1612	0.310134	0.937455	0.288066	1.221	0.502107	-0.81375	0.461453	0.990962	-0.198	0.871758	-0.376874	-2.19362	0.093314	0.559554	-0.6195	0.650897	-0.738967	23.1086	23.9131	22.7114	23.2159	23.8604	23.6623	23.3746	23.259	23.7094	23.4939
806	A0A1S3MUM9	N/A	N/A	2819600000	460	107.45	39	0	39	323.31	62	62	39	62	A0A1S3MUM9	N/A	1	6.0907	0.018392	0.527213	0.695494	-1.17323	0.305796	0.937455	-0.262333	0.833739	-0.505983	-3.30442	0.0298098	0.990962	-0.4633	0.725325	-0.855505	-3.57071	0.0233608	0.385425	-1.0839	0.471752	-0.872464	28.1689	28.3022	26.5785	27.7283	28.0177	27.6324	27.5607	27.5582	28.3775	27.8852
2040	A0A1S3RW09	N/A	N/A	100430000000	1653	13.941	11	0	11	271.98	81	81	3	19.8	A0A1S3RW09	N/A	1	5.9792	0.0193187	0.527213	0.691567	-1.6434	0.175646	0.937455	-0.364099	0.776954	-0.634864	-1.91063	0.128653	0.990962	-0.487499	0.71326	-0.690766	-6.20971	0.00342198	0.22335	-0.984633	0.505354	-0.951849	33.3126	32.8244	32.2709	32.8848	33.1811	33.3688	32.4762	32.584	33.5867	33.2569
1857	A0A1S3S2E1;A0A1S3RCZ0;A0A1S3S245	N/A	N/A	99811000	35	23.028	3	0	3	10.099	23.8	23.8	3	23.8	A0A1S3S2E1;A0A1S3RCZ0;A0A1S3S245	N/A	1	5.9519	0.0195543	0.527213	0.690591	-1.83546	0.140335	0.937455	-0.5862	0.666095	-0.676151	-3.78195	0.019403	0.990962	-0.731	0.602486	-0.884002	0.56821	0.600271	0.853452	0.0978661	1.07019	0.273289	23.1217	23.029	23.2258	22.6577	23.5523	22.7915	22.306	23.3506	23.0184	22.5357
1537	A0A1S3S6X7;C0HBM0;A0A1S3Q4A6;A0A1S3M6I0;A0A1S3S5B0	N/A	N/A	26898000	16	22.089	3	0.00032446	3	4.4263	14.7	14.7	2	11	A0A1S3S6X7;C0HBM0;A0A1S3Q4A6;A0A1S3M6I0;A0A1S3S5B0	N/A	1	6.03817	0.0188215	0.527213	0.693657	-3.1716	0.0338061	0.937455	-1.63	0.323088	-0.845864	-0.0523434	0.960765	0.997763	-0.0194333	0.98662	-0.0261627	-3.22677	0.0320738	0.421932	-0.505633	0.704351	-0.849973	21.4217	20.5091	20.8727	22.0959	21.7485	20.1596	20.9162	21.1054	21.2713	21.3711
2122	A0A1S3S744;B9EMS3	N/A	N/A	359820000	61	82.688	45	0	5	21.753	63.7	6.8	5	6.8	A0A1S3S744	N/A	1	6.05483	0.0186839	0.527213	0.694242	-0.526727	0.62624	0.962047	-0.292667	0.816392	-0.254679	3.00379	0.0397931	0.990962	0.872266	1.83054	0.832373	4.14621	0.0143042	0.369987	1.1586	2.23241	0.900689	23.9011	23.3369	25.3995	25.2683	24.798	24.9004	24.9893	25.4396	24.0393	25.0976
2143	A0A1S3S9Q6;A0A1S3S9Q0;A0A1S3S9P7;A0A1S3S9Q2;A0A1S3S9Q3;A0A1S3S9P5;A0A1S3S9N9;A0A1S3S9Q7;A0A1S3S9T1;A0A1S3MBU8;A0A1S3MCH6;A0A1S3MC52;A0A1S3MC73;A0A1S3MBS4;A0A1S3MBS9;A0A1S3MC78	N/A	N/A	150430000	95	406.87	33	0	33	123.97	12.6	12.6	33	12.6	A0A1S3S9Q6;A0A1S3S9Q0;A0A1S3S9P7;A0A1S3S9Q2;A0A1S3S9Q3;A0A1S3S9P5;A0A1S3S9N9	N/A	1	5.99436	0.0191892	0.527213	0.692107	0.345192	0.747338	0.974439	0.239834	1.18086	0.170081	-2.8943	0.0443708	0.990962	-1.75437	0.296403	-0.822691	-3.37026	0.028037	0.403759	-1.50747	0.351728	-0.859977	24.599	25.0421	22.6244	22.5434	23.1565	24.3532	22.6995	22.5416	24.0719	21.3214
1957	B5DG18;A0A1S3RNG0;C0HBP8	N/A	N/A	387690000	96	23.372	9	0	9	31.698	37.9	37.9	2	10.3	B5DG18;A0A1S3RNG0;C0HBP8	N/A	1	6.00703	0.019082	0.527213	0.692557	0.461744	0.66826	0.96233	0.1241	1.08983	0.224955	-5.0711	0.00712495	0.892932	-0.4724	0.720765	-0.930265	2.79993	0.0488151	0.468018	0.3621	1.2853	0.813726	24.7932	25.5262	25.3596	24.3691	24.8215	24.7404	24.4279	25.0686	25.0711	24.4716
2687	B5X389	N/A	N/A	23036000	16	45.142	3	0.00034698	3	5.5396	10	10	3	10	B5X389	N/A	1	6.05125	0.0187133	0.527213	0.694117	2.07014	0.107213	0.937455	0.9925	1.98963	0.719186	-2.88639	0.0447246	0.990962	-0.831833	0.561815	-0.821962	-2.26389	0.0863082	0.548678	-2.05987	0.239838	-0.749436	20.7184	22.1268	18.6148	19.7856	21.0644	21.1062	20.0124	20.6071	21.1521	20.6414
3247	C0H855;B5X8N7	N/A	N/A	938810000	131	31.651	11	0	10	184.08	70.4	67.2	10	67.2	C0H855;B5X8N7	N/A	1	5.94982	0.0195724	0.527213	0.690516	2.91166	0.0436056	0.937455	0.486167	1.40072	0.824275	-0.799086	0.469001	0.990962	-0.102166	0.931633	-0.371025	0.467524	0.664459	0.883032	0.0603332	1.04271	0.227625	25.9381	26.7313	26.2859	25.8587	26.245	26.6902	25.9248	25.9676	26.0682	26.1613
103	A0A1S3KR21;A0A1S3MKG4;A0A1S3KU89;A0A1S3PST9	N/A	N/A	18692000	13	102.46	4	0	4	7.4231	4.1	4.1	4	4.1	A0A1S3KR21;A0A1S3MKG4;A0A1S3KU89;A0A1S3PST9	N/A	1	5.76434	0.0212744	0.533903	0.683707	-1.00222	0.37295	0.937455	-0.485867	0.714068	-0.448007	-0.614841	0.571914	0.993614	-0.3191	0.80157	-0.293848	2.1686	0.0959609	0.564456	1.11283	2.1627	0.735104	19.9916	19.8957	22.0538	19.9189	21.5074	20.0691	20.7924	21.2689	20.4098	20.2402
803	A0A1S3MU32	N/A	N/A	56837000	19	17.13	3	0	2	11.469	16.6	8.6	2	8.6	A0A1S3MU32	N/A	1	5.79341	0.0209958	0.533903	0.684794	-0.724549	0.50884	0.940842	-0.768967	0.586838	-0.340612	1.41607	0.229696	0.990962	1.2138	2.31948	0.577854	4.02327	0.0158215	0.369987	2.579	5.97525	0.895461	22.0575	21.7039	23.2015	23.0682	20.2372	19.5035	21.9167	23.3258	20.1083	21.0595
820	A0A1S3MVW9	N/A	N/A	44505000	31	52.772	6	0	6	25.111	20	20	4	13.4	A0A1S3MVW9	N/A	1	5.74542	0.0214582	0.533903	0.682996	1.21007	0.292869	0.937455	0.919433	1.89137	0.51766	2.61611	0.0590401	0.990962	1.8753	3.66878	0.794439	3.55587	0.0236736	0.385425	2.64533	6.2564	0.871594	21.062	21.7223	22.1736	21.9107	18.9759	20.1187	21.2149	23.5369	20.0234	22.5616
819	A0A1S3MVZ4;A0A1S3MVV2	N/A	N/A	2400700000	556	173.92	50	0	50	323.31	45.8	45.8	12	14.3	A0A1S3MVZ4;A0A1S3MVV2	N/A	1	5.73592	0.0215512	0.533903	0.682637	-0.801712	0.467642	0.937455	-0.0928001	0.937701	-0.372076	0.304491	0.775938	0.995665	0.0520001	1.0367	0.150511	3.26473	0.0309424	0.413459	0.456099	1.37183	0.852713	27.413	27.4451	27.8261	27.7499	27.642	27.3622	27.2799	28.0934	27.2915	27.4727
1172	A0A1S3NV54	N/A	N/A	2055000000	168	25.524	13	0	13	106.48	71.7	71.7	11	59.4	A0A1S3NV54	N/A	1	5.87122	0.0202721	0.533903	0.687667	0.306282	0.77467	0.97451	0.0670331	1.04756	0.151376	-0.749843	0.495044	0.990962	-0.187766	0.877964	-0.351059	-4.98415	0.00757503	0.306067	-0.738567	0.599334	-0.928069	27.3635	27.9123	26.7154	27.7338	27.3809	27.4317	27.0753	26.7846	27.8045	27.1765
1200	A0A1S3NYX7;A0A1S3NYQ6;A0A1S3QWK1;A0A1S3R0L6;A0A1S3QX74;A0A1S3NYY2;A0A1S3QVR2;A0A1S3NZ78;A0A1S3NYX5;A0A1S3NZ74;A0A1S3NYX6	N/A	N/A	33811000	13	59.978	2	0	2	6.5363	5.1	5.1	2	5.1	A0A1S3NYX7;A0A1S3NYQ6;A0A1S3QWK1;A0A1S3R0L6;A0A1S3QX74;A0A1S3NYY2;A0A1S3QVR2;A0A1S3NZ78;A0A1S3NYX5;A0A1S3NZ74;A0A1S3NYX6	N/A	1	5.83297	0.0206239	0.533903	0.686261	-0.261241	0.806806	0.976823	-0.149433	0.901605	-0.12952	-1.43532	0.224527	0.990962	-1.4651	0.362211	-0.583051	-4.8283	0.00847172	0.327979	-2.8519	0.138514	-0.923876	22.6339	21.5267	18.6663	20.3003	21.1388	22.4788	22.3699	19.584	22.6528	19.36
2001	A0A1S3RRS5;A0A1S3SVN9	N/A	N/A	11489000	10	60.378	11	0.00032841	2	4.6102	19.7	4.7	2	4.7	A0A1S3RRS5;A0A1S3SVN9	N/A	1	5.7826	0.0210988	0.533903	0.684391	-0.410104	0.702744	0.966183	-0.122733	0.918446	-0.200873	-1.68333	0.167598	0.990962	-0.584934	0.66668	-0.64394	1.75297	0.15448	0.63803	0.615732	1.53234	0.659136	19.974	19.8397	20.2862	19.8682	20.5946	20.1088	19.2764	20.7739	19.6128	19.282
2148	A0A1S3SA13;A0A1S3SA19;A0A1S3SA02;A0A1S3SA05;A0A1S3S9Y9;A0A1S3S9Y7	N/A	N/A	834610000	62	23.311	10	0	5	17.549	41.8	24	4	19.2	A0A1S3SA13;A0A1S3SA19;A0A1S3SA02;A0A1S3SA05;A0A1S3S9Y9;A0A1S3S9Y7	N/A	1	5.79202	0.021009	0.533903	0.684742	2.33647	0.0796854	0.937455	0.395	1.31494	0.759689	0.79241	0.472468	0.990962	0.146333	1.10675	0.368347	-1.03346	0.359774	0.742835	-0.183501	0.880564	-0.459065	26.0344	26.3868	25.8715	25.9169	25.6228	26.374	26.1341	25.7706	26.1623	26.2075
2241	A0A1S3SKY9	N/A	N/A	123980000	27	31.941	3	0	3	28.4	17	17	1	6.6	A0A1S3SKY9	N/A	1	5.84744	0.02049	0.533903	0.686794	1.01218	0.368705	0.937455	0.309867	1.23959	0.451555	-0.862875	0.436871	0.990962	-0.147966	0.902522	-0.396141	3.60261	0.0227054	0.385425	0.774433	1.71052	0.874306	22.9266	23.3239	23.9944	22.8906	23.3206	22.8607	22.8957	23.5277	22.7574	22.7744
2855	B5XE80;B5X6Y5	N/A	N/A	567060000	123	11.326	2	0	2	35.399	44.1	44.1	2	44.1	B5XE80;B5X6Y5	N/A	1	5.75325	0.0213819	0.533903	0.683291	2.68706	0.0548253	0.937455	1.2275	2.34161	0.802186	4.38058	0.0118695	0.990962	1.2199	2.32931	0.909675	5.61732	0.00493662	0.253862	1.4909	2.81064	0.94207	24.6527	26.1677	26.0905	25.9804	24.1562	24.7417	25.1717	26.0343	24.2543	25.5708
394	B5XEG8;B5X5W0;A0A1S3MCV1;A0A1S3LHU4;A0A1S3MDK0;A0A1S3LI47;A0A1S3LJ11;A0A1S3MHA0;A0A1S3MI47;C0HAQ3;A0A1S3MHK2	N/A	N/A	962030000	88	23.295	5	0	5	80.392	32.9	32.9	5	32.9	B5XEG8;B5X5W0;A0A1S3MCV1;A0A1S3LHU4;A0A1S3MDK0;A0A1S3LI47;A0A1S3LJ11;A0A1S3MHA0;A0A1S3MI47;C0HAQ3;A0A1S3MHK2	N/A	1	5.8598	0.0203764	0.533903	0.687248	0.264622	0.804377	0.976823	0.0600007	1.04247	0.131168	-2.53531	0.0643005	0.990962	-0.566433	0.675284	-0.785118	0.0915103	0.931487	0.983069	0.0205339	1.01433	0.0457073	26.0646	26.433	26.2643	25.8162	26.7643	26.2614	25.6509	26.4974	26.2067	25.8692
1385	A0A1S3PKZ5;A0A1S3PKB5;A0A1S3PK65	N/A	N/A	11486000000	641	56.257	29	0	29	323.31	77.7	77.7	6	16.7	A0A1S3PKZ5;A0A1S3PKB5;A0A1S3PK65	N/A	1	5.65778	0.0223358	0.536598	0.679658	2.77025	0.0503183	0.937455	0.399	1.31859	0.810781	3.33812	0.0288864	0.990962	0.356367	1.2802	0.857818	-0.05783	0.956658	0.990121	-0.00819969	0.994333	-0.0289029	29.5234	30.2429	29.797	29.9596	29.5466	29.8884	29.9131	29.4301	29.8163	30.0827
1548	A0A1S3Q5U3	N/A	N/A	10911000000	1401	274.5	121	0	121	323.31	68.4	68.4	59	36.5	A0A1S3Q5U3	N/A	1	5.70408	0.0218666	0.536598	0.68143	-0.215008	0.840278	0.976823	-0.189166	0.877113	-0.106888	2.44061	0.0711619	0.990962	1.67947	3.2031	0.773469	-1.76614	0.152122	0.633501	-1.58933	0.332325	-0.661925	30.3393	28.7212	28.8554	30.3507	28.164	30.155	30.9387	26.7984	29.0274	31.2797
1696	A0A1S3QNY6;A0A1S3MSM1;A0A1S3MR29	N/A	N/A	24125000000	901	57.266	37	0	37	323.31	82.7	82.7	1	3	A0A1S3QNY6;A0A1S3MSM1	N/A	1	5.6314	0.0226086	0.536598	0.67864	1.00276	0.372717	0.937455	0.1641	1.12047	0.448201	-0.837035	0.449667	0.990962	-0.0938339	0.937029	-0.38607	-2.78147	0.0497439	0.472915	-0.405667	0.754887	-0.811902	30.8472	31.3712	30.4722	30.9619	30.8885	31.0958	30.873	30.7732	31.1646	30.7839
622	A0A1S3QQ28;A0A1S3M7Z4	N/A	N/A	9122300	5	32.457	1	0.0098307	1	2.2737	2.8	2.8	1	2.8	A0A1S3QQ28;A0A1S3M7Z4	N/A	1	5.63249	0.0225973	0.536598	0.678682	0.937048	0.401785	0.937455	0.392233	1.31242	0.424266	-2.89313	0.0444231	0.990962	-1.61257	0.327016	-0.822583	0.31885	0.765796	0.925213	0.208466	1.15546	0.157437	20.6093	20.7212	20.8358	18.8586	20.7274	20.4038	17.9044	21.157	19.4885	19.2245
1781	A0A1S3R6F6;A0A1S3R5Q9;A0A1S3P921	N/A	N/A	28525000	21	19.007	4	0.00033356	4	4.7969	25.4	25.4	4	25.4	A0A1S3R6F6;A0A1S3R5Q9;A0A1S3P921	N/A	1	5.65878	0.0223255	0.536598	0.679697	-3.85564	0.0182148	0.937455	-1.84453	0.278446	-0.887681	-3.10697	0.0359773	0.990962	-1.08643	0.470924	-0.840851	-0.449195	0.676554	0.888929	-0.1841	0.880198	-0.219138	21.7876	20.5799	22.3698	20.356	21.7638	20.1234	20.2543	21.136	21.6623	21.3441
10	B5XB27;A0A1S2X277;A0A1S3QH98;A0A1S3QG46	N/A	N/A	121230000	39	32.682	10	0	10	26.842	49	49	10	49	B5XB27;A0A1S2X277;A0A1S3QH98;A0A1S3QG46	N/A	1	5.63729	0.0225473	0.536598	0.678868	-2.59817	0.060164	0.937455	-2.21397	0.215541	-0.792416	-1.58438	0.188283	0.990962	-1.30943	0.403479	-0.620955	-5.47897	0.00540229	0.262766	-3.37417	0.0964438	-0.939372	24.5103	20.5934	20.0784	24.3106	24.8761	22.9152	21.8597	21.643	23.4901	22.7779
52	A0A1S3KKW8	N/A	N/A	261720000	108	55.325	11	0	11	53.041	35.5	35.5	11	35.5	A0A1S3KKW8	N/A	1	5.56778	0.023284	0.546294	0.676157	3.0268	0.0389025	0.937455	0.724566	1.6524	0.834316	3.57361	0.0233003	0.990962	0.6699	1.59096	0.872633	2.47561	0.0685333	0.518432	0.529067	1.443	0.777869	24.1053	24.86	24.2982	24.6378	23.5264	24.2855	24.3878	24.6364	23.9423	24.5581
122	A0A1S3KSV7;A0A1S3QXL2;A0A1S3LDL4	N/A	N/A	575740000	168	55.378	17	0	17	129.32	45	45	9	25.6	A0A1S3KSV7	N/A	1	5.38901	0.0253209	0.546294	0.668971	2.15134	0.0978348	0.937455	0.324667	1.25238	0.732398	-0.714855	0.514202	0.990962	-0.1214	0.919295	-0.336574	-1.51562	0.204196	0.675446	-0.317699	0.802348	-0.603977	25.802	25.9237	24.9845	25.2509	25.3368	25.7731	25.559	25.1192	25.4107	25.3754
871	A0A1S3N0K4;A0A1S3N1F3;A0A1S3PDU3;A0A1S3PUI6;A0A1S3KV46	N/A	N/A	783170000	98	52.15	29	0	5	54.409	65.5	11.4	5	11.4	A0A1S3N0K4;A0A1S3N1F3	N/A	1	5.52591	0.0237422	0.546294	0.674502	4.20009	0.0136948	0.937455	0.481034	1.39574	0.902864	2.48201	0.0680641	0.990962	0.590633	1.50591	0.778662	5.17185	0.00664351	0.287193	0.717834	1.64471	0.93269	25.6509	26.0193	26.3826	25.6442	25.327	26.0235	26.1796	26.0341	25.4489	26.3749
895	A0A1S3N2N0;A0A1S3N2Y2;B5X439;A0A1S3RPC7	N/A	N/A	42947000	11	40.609	2	0.00033036	2	4.6699	7.6	7.6	2	7.6	A0A1S3N2N0;A0A1S3N2Y2;B5X439;A0A1S3RPC7	N/A	1	5.33578	0.0259699	0.546294	0.666769	2.65359	0.0567689	0.937455	1.32647	2.50788	0.798581	2.20402	0.0922381	0.990962	1.0789	2.11242	0.740551	2.61051	0.0593881	0.499437	1.34417	2.53883	0.793811	19.9205	22.4391	22.5252	22.1222	20.9501	21.9275	21.7787	22.0775	21.5461	21.7525
897	A0A1S3N2R9	N/A	N/A	271740000	86	177.02	14	0	14	105.13	13.9	13.9	14	13.9	A0A1S3N2R9	N/A	1	5.30162	0.0263972	0.546294	0.66534	0.297434	0.780943	0.97599	0.1315	1.09543	0.147099	0.741619	0.499499	0.990962	0.335033	1.26141	0.347676	2.93642	0.0425405	0.465107	1.38123	2.60491	0.826503	24.4605	23.6649	25.2814	23.9735	23.0759	24.2907	23.9068	25.5629	23.895	24.5562
982	A0A1S3NBL7	N/A	N/A	77938000	41	52.992	6	0	6	14.229	23.3	23.3	6	23.3	A0A1S3NBL7	N/A	1	5.41941	0.0249593	0.546294	0.670215	1.38896	0.237177	0.937455	0.644267	1.56294	0.570415	1.36946	0.242706	0.990962	0.516966	1.43094	0.564975	-1.51308	0.20481	0.676193	-0.578333	0.669737	-0.603333	21.6827	22.6658	21.8404	22.842	22.9542	22.8078	22.7876	21.9223	22.469	23.0272
1049	A0A1S3NHW8	N/A	N/A	6766000	3	20.416	1	0.0078387	1	2.5492	7.2	7.2	1	7.2	A0A1S3NHW8	N/A	1	5.48318	0.0242215	0.546294	0.672795	-4.65164	0.00964959	0.937455	-1.58063	0.334335	-0.918684	-3.03913	0.0384351	0.990962	-1.80457	0.286267	-0.835345	-4.09566	0.0149058	0.369987	-1.8296	0.281343	-0.898586	21.3685	19.0835	19.3284	18.7734	20.6134	19.9407	18.665	19.8528	21.2268	20.3566
1202	A0A1S3NZ03	N/A	N/A	395770000	147	70.003	24	0	21	76.246	52.9	47.9	3	7.5	A0A1S3NZ03	N/A	1	5.43494	0.0247771	0.546294	0.670847	0.16728	0.875266	0.983886	0.0563329	1.03982	0.0833489	-1.94241	0.124034	0.990962	-0.501034	0.7066	-0.696703	-2.72166	0.0528961	0.487851	-1.51647	0.349541	-0.805824	25.7397	25.6758	24.6943	24.6646	25.113	24.8553	25.0525	23.7128	25.0335	24.666
1545	A0A1S3Q569;A0A1S3SHW0;A0A1S3Q5E2	N/A	N/A	89422000	34	13.219	2	0	2	48.83	21	21	2	21	A0A1S3Q569;A0A1S3SHW0;A0A1S3Q5E2	N/A	1	5.32151	0.0261474	0.546294	0.666173	2.58322	0.0611191	0.937455	0.425966	1.34347	0.790711	1.17358	0.305672	0.990962	0.208066	1.15514	0.506094	3.22908	0.0320035	0.421932	0.497866	1.41212	0.850142	22.3537	23.003	22.9751	22.814	22.8232	22.8127	22.5433	23.1057	22.4048	22.8486
1664	A0A1S3QK62;A0A1S3QLZ7	N/A	N/A	4455300000	336	58.719	23	0	23	171.84	47.9	47.9	3	7.2	A0A1S3QK62	N/A	1	5.44223	0.0246921	0.546294	0.671143	0.890902	0.423327	0.937455	0.301966	1.23282	0.406906	0.0505671	0.962095	0.997763	0.016133	1.01125	0.0252755	2.76539	0.0505694	0.478085	1.01557	2.0217	0.810293	28.2373	28.6379	28.9261	28.122	28.4461	28.1507	27.8721	29.4618	27.4464	28.1841
1678	A0A1S3QLG9;A0A1S3M753;A0A1S3QCB0;A0A1S3SNG5;A0A1S3NCI4;A0A1S3QFB1	N/A	N/A	2899400000	375	70.519	26	0	26	269.9	42.2	42.2	18	32.2	A0A1S3QLG9;A0A1S3M753	N/A	1	5.42448	0.0248997	0.546294	0.670422	-0.630549	0.562565	0.949265	-0.0978661	0.934414	-0.300685	-1.67169	0.169904	0.990962	-0.232266	0.851297	-0.641321	1.85579	0.137066	0.617724	0.3026	1.23337	0.680186	27.6857	27.8439	28.1125	27.6169	28.0856	27.5573	27.4953	28.3266	27.7319	27.6942
1847	A0A1S3RC81	N/A	N/A	25173000	6	126.27	3	0	3	7.9314	3.1	3.1	0	0	A0A1S3RC81	N/A	1	5.41606	0.0249988	0.546294	0.670079	0.990118	0.378165	0.937455	0.7293	1.65783	0.443668	6.66557	0.00263203	0.686554	1.99783	3.994	0.957813	5.2091	0.00647563	0.287193	1.63887	3.11421	0.933556	19.2899	20.3606	21.0703	21.856	20.0404	19.4242	21.4988	21.6508	20.0672	22.0362
1876	A0A1S3REP9;A0A1S3RFZ7;A0A1S3RF64;A0A1S3REP7;A0A1S3SJ76;A0A1S3SJ78;A0A1S3SJ74	N/A	N/A	34408000	27	81.047	7	0	7	17.899	13.6	13.6	7	13.6	A0A1S3REP9;A0A1S3RFZ7;A0A1S3RF64;A0A1S3REP7;A0A1S3SJ76;A0A1S3SJ78;A0A1S3SJ74	N/A	1	5.36425	0.0256203	0.546294	0.66795	-0.4505	0.675689	0.964015	-0.227732	0.853976	-0.219744	-0.147524	0.889856	0.997763	-0.0674998	0.95429	-0.0735621	2.90079	0.0440832	0.465107	1.30263	2.46679	0.823285	21.3254	20.4918	22.677	20.4683	21.4321	21.4255	20.9923	22.3498	20.2326	21.327
2109	A0A1S3S558	N/A	N/A	113860000	26	60.472	10	0	2	18.323	24.2	7.2	2	7.2	A0A1S3S558	N/A	1	5.48751	0.0241724	0.546294	0.672969	0.0069201	0.99481	0.999383	0.00079981	1.00055	0.00346003	1.96207	0.121267	0.990962	0.2111	1.15757	0.700305	3.67653	0.0212687	0.379	0.448933	1.36503	0.878435	23.0369	23.1022	23.2379	23.3689	23.0655	23.0889	23.1936	23.6027	22.881	23.0542
2116	A0A1S3S6A0;A0A1S3S6A2;A0A1S3S6A3;A0A1S3R6Y8	N/A	N/A	1128800000	199	54.846	17	0	17	85.822	53	53	17	53	A0A1S3S6A0;A0A1S3S6A2;A0A1S3S6A3;A0A1S3R6Y8	N/A	1	5.31349	0.0262477	0.546294	0.665838	2.84333	0.0467101	0.937455	0.640099	1.55844	0.817923	2.74818	0.0514705	0.990962	0.368066	1.29062	0.808551	0.567462	0.600733	0.853452	0.0754325	1.05368	0.272957	26.0034	27.1802	26.2657	26.563	26.1753	26.4907	26.6873	26.109	26.3642	26.3968
2483	B5DGK0;B9EPL7;A0A1S3REB9	N/A	N/A	1189100000	152	23.626	9	0	9	42.622	36.9	36.9	9	36.9	B5DGK0;B9EPL7;A0A1S3REB9	N/A	1	5.49811	0.0240526	0.546294	0.673394	2.05392	0.109203	0.937455	0.435167	1.35207	0.716449	1.18293	0.302343	0.990962	0.1004	1.07207	0.509084	3.75753	0.0198173	0.375937	0.705833	1.63109	0.882744	26.3512	26.7124	27.0118	26.3849	26.1891	26.2741	26.2761	27.1533	26.0896	26.2701
2547	B5X0U5	N/A	N/A	781180000	93	49.608	21	0	4	122.09	69.6	13.1	3	9.7	B5X0U5	N/A	1	5.52638	0.023737	0.546294	0.674521	0.640045	0.556965	0.949265	0.125766	1.09109	0.304795	2.64541	0.0572557	0.990962	0.157433	1.1153	0.797687	3.96981	0.0165414	0.369987	0.724066	1.65183	0.893065	25.6404	26.1789	26.6606	25.8883	25.6587	25.604	25.8645	26.4538	25.6847	25.7033
2999	B5XB98	N/A	N/A	848250000	188	36.786	15	0	15	118.43	57.3	57.3	14	53.3	B5XB98	N/A	1	5.36778	0.0255773	0.546294	0.668096	0.374901	0.726765	0.967336	0.0506001	1.0357	0.184241	1.93297	0.125387	0.990962	0.459566	1.37513	0.694954	5.36468	0.00582801	0.274726	0.607466	1.52358	0.937003	25.6072	25.7882	26.2986	26.22	25.9506	25.9757	25.8464	26.4678	25.722	26.5921
3058	B5XDB2	N/A	N/A	4297700000	147	12.806	10	0	10	114.08	87.3	87.3	6	61.9	B5XDB2	N/A	1	5.30834	0.0263125	0.546294	0.665622	2.49021	0.0674693	0.937455	0.387533	1.30815	0.779671	4.38104	0.0118652	0.990962	0.385067	1.30592	0.909691	0.143488	0.892843	0.976889	0.010767	1.00749	0.0715599	28.1696	28.8831	28.2938	28.4605	28.2469	28.5162	28.5494	28.2707	28.1852	28.747
3155	B9EL76	N/A	N/A	289490000	71	21.136	5	0	5	28.759	23.5	23.5	4	17.3	B9EL76	N/A	1	5.30893	0.0263051	0.546294	0.665647	6.43997	0.00299118	0.922914	0.6248	1.542	0.955006	1.12591	0.323183	0.990962	0.2217	1.16611	0.490563	4.03609	0.0156545	0.369987	0.291667	1.22405	0.896024	24.1783	24.9509	24.5466	24.46	24.1708	24.6624	24.0886	24.5833	24.2904	24.756
3158	B9ELE8	N/A	N/A	2286900000	108	17.999	6	0	6	89.701	42.9	42.9	2	12.8	B9ELE8	N/A	1	5.40316	0.0251518	0.546294	0.669551	2.9509	0.0419319	0.937455	0.349967	1.27453	0.827788	0.0812529	0.939144	0.997763	0.00820033	1.0057	0.040593	2.49741	0.0669518	0.514105	0.383767	1.30474	0.780553	27.19	27.558	27.5688	27.4121	27.4746	27.5879	27.266	27.9393	27.2438	27.2549
221	A0A1S3L1F9;B5X161;A0A1S3NHA0	N/A	N/A	15132000	6	68.381	21	0	1	10.526	51.4	2.4	1	2.4	A0A1S3L1F9;B5X161;A0A1S3NHA0	N/A	1	5.27207	0.0267741	0.547418	0.664094	-4.14228	0.0143499	0.937455	-2.04557	0.242227	-0.900528	-2.77634	0.0500056	0.990962	-1.9562	0.257706	-0.81139	-2.59934	0.06009	0.5006	-0.754367	0.592807	-0.792549	22.1105	19.8395	21.0461	20.5008	21.439	20.3314	18.4045	21.2477	21.5662	20.3418
2102	B9EPJ4;A0A1S3S476	N/A	N/A	71247000	25	18.471	3	0	3	13.251	41.3	41.3	1	13.8	B9EPJ4;A0A1S3S476	N/A	1	5.27462	0.0267414	0.547418	0.664202	4.99518	0.00751601	0.937455	2.22827	4.68571	0.928353	1.0384	0.357729	0.990962	0.599333	1.51502	0.460795	-1.12497	0.323539	0.729214	-1.35617	0.390619	-0.49025	20.7688	24.1515	18.9404	21.4932	22.1144	23.582	22.9155	19.0926	21.6496	21.9221
78	A0A1S3KME1	N/A	N/A	30472000	16	213.51	7	0	7	13.428	7.2	7.2	7	7.2	A0A1S3KME1	N/A	1	5.0723	0.0295052	0.548577	0.655423	-3.12339	0.0354104	0.937455	-2.96483	0.128084	-0.842145	-3.04828	0.0380921	0.990962	-2.65757	0.158487	-0.836103	-0.339714	0.75116	0.917724	-0.395033	0.760472	-0.167458	21.3331	18.391	20.279	18.741	23.7388	19.042	20.0776	23.2978	21.5407	19.8213
155	A0A1S3KV52;B5X6U3	N/A	N/A	316140000	70	15.655	5	0	5	47.454	43.2	43.2	5	43.2	A0A1S3KV52	N/A	1	5.05752	0.0297207	0.548577	0.654764	3.94787	0.0168481	0.937455	0.9731	1.96305	0.892059	1.72208	0.16016	0.990962	0.7519	1.68401	0.652492	8.15428	0.00123105	0.152112	1.29647	2.45627	0.971214	23.5565	24.3629	25.2448	23.922	23.7629	24.8375	25.3254	24.9974	24.0238	24.3515
345	A0A1S3LEG0	N/A	N/A	231540000	26	21.892	2	0.00088784	2	3.1926	13.7	13.7	2	13.7	A0A1S3LEG0	N/A	1	5.06708	0.0295811	0.548577	0.655191	1.3255	0.255641	0.937455	0.698867	1.62323	0.552438	2.8828	0.0448865	0.990962	0.8647	1.82096	0.82163	4.59948	0.0100348	0.348111	1.55947	2.94745	0.917054	23.0562	24.8483	25.0527	24.2801	23.8221	23.4386	24.1694	24.4508	22.9128	23.9357
815	A0A1S3MVQ2	N/A	N/A	1449800000	274	49.539	21	0	21	153.18	67.5	67.5	21	67.5	A0A1S3MVQ2	N/A	1	5.15484	0.0283365	0.548577	0.65906	-1.97626	0.119312	0.937455	-0.429934	0.742296	-0.702872	0.831128	0.452634	0.990962	0.100966	1.07249	0.383748	1.82883	0.14142	0.625292	0.360099	1.28351	0.67482	26.6591	26.089	27.2732	27.0558	26.7661	26.2694	26.7955	27.3874	26.9726	26.8494
931	A0A1S3N6L4;A0A1S3RYY8;B5XE16	N/A	N/A	585260000	57	10.04	5	0	5	22.182	55.2	55.2	5	55.2	A0A1S3N6L4	N/A	1	5.16157	0.0282438	0.548577	0.659353	2.74257	0.0517684	0.937455	1.11557	2.1668	0.807978	0.95194	0.395033	0.990962	0.278233	1.21271	0.429771	2.58221	0.0611848	0.504032	0.778399	1.71523	0.790594	25.2928	26.5879	25.8807	25.0392	24.374	25.879	25.1002	25.7047	25.0205	25.3826
1186	A0A1S3NWF4	N/A	N/A	85286000	26	31.078	6	0	6	15.567	29.9	29.9	6	29.9	A0A1S3NWF4	N/A	1	5.0487	0.0298502	0.548577	0.654369	0.506284	0.639287	0.962047	0.344967	1.27012	0.245402	0.13884	0.896286	0.997763	0.0524343	1.03701	0.0692535	-2.73951	0.0519318	0.483895	-2.022	0.246217	-0.807665	22.1666	24.3376	19.8562	22.5641	23.2613	22.5943	22.7819	22.0601	22.9676	23.2068
300	A0A1S3P554;A0A1S3LAQ9;A0A1S3P539	N/A	N/A	11768000000	662	49.913	25	0	25	323.31	79.7	79.7	2	12.7	A0A1S3P554;A0A1S3LAQ9;A0A1S3P539	N/A	1	5.25168	0.027038	0.548577	0.663229	0.909649	0.414462	0.937455	0.115	1.08297	0.414013	0.108905	0.918522	0.997763	0.0122	1.00849	0.0543721	3.54483	0.0239093	0.385425	0.399333	1.3189	0.870942	29.7122	30.0181	30.2493	29.7922	29.8789	29.7114	29.5944	30.121	29.5802	29.8213
1534	A0A1S3Q477;A0A1S3Q4B5	N/A	N/A	429720000	91	64.36	24	0	9	34.101	52.4	29.9	9	29.9	A0A1S3Q477;A0A1S3Q4B5	N/A	1	5.06765	0.0295728	0.548577	0.655216	2.43052	0.0719409	0.937455	0.4345	1.35144	0.77218	0.393067	0.714319	0.993614	0.0865663	1.06184	0.192845	4.13174	0.0144734	0.369987	0.6792	1.60125	0.900093	24.7413	24.9746	25.3225	25.1071	24.9706	25.1645	24.4878	25.6568	24.5525	24.9292
1008	A0A1S3Q4P2;A0A1S3Q4N8;A0A1S3Q4I0;A0A1S3NE24;A0A1S3NEU9;A0A1S3Q652;A0A1S3NDY8;A0A1S3Q4G6;A0A1S3NDW4;A0A1S3NE18;A0A1S3Q4G1;A0A1S3NEU4;A0A1S3Q4N6;A0A1S3Q4N3;A0A1S3Q648;A0A1S3NEJ4;A0A1S3NDY1;A0A1S3Q4F6;A0A1S3NDV9	N/A	N/A	37342000	19	55.623	8	0	5	22.012	18.5	10.6	2	4.5	A0A1S3Q4P2;A0A1S3Q4N8;A0A1S3Q4I0;A0A1S3NE24;A0A1S3NEU9;A0A1S3Q652;A0A1S3NDY8;A0A1S3Q4G6;A0A1S3NDW4;A0A1S3NE18;A0A1S3Q4G1;A0A1S3NEU4;A0A1S3Q4N6;A0A1S3Q4N3;A0A1S3Q648;A0A1S3NEJ4;A0A1S3NDY1;A0A1S3Q4F6;A0A1S3NDV9	N/A	1	5.05285	0.0297892	0.548577	0.654555	-0.582656	0.591391	0.951721	-0.559833	0.678381	-0.2797	-2.59561	0.0603264	0.990962	-1.45927	0.363678	-0.792126	2.17277	0.0955136	0.562801	1.21113	2.31519	0.735754	21.3312	19.4339	22.4508	19.5372	20.4753	20.7919	20.0786	22.9266	22.3092	20.1221
1732	A0A1S3QWQ7;A0A1S3LWE9	N/A	N/A	915620000	265	84.16	22	0	22	240.05	43.5	43.5	22	43.5	A0A1S3QWQ7	N/A	1	5.17271	0.0280912	0.548577	0.659837	2.87321	0.0453216	0.937455	0.235634	1.17742	0.820739	-0.248487	0.815994	0.997763	-0.0295334	0.979737	-0.123296	3.42195	0.0267324	0.39725	0.3235	1.25136	0.863354	25.9467	26.3803	26.4454	26.1335	26.1416	26.1739	25.8032	26.4353	26.0347	26.0977
643	A0A1S3S8Q8;A0A1S3S8N5;A0A1S3MA96;A0A1S3M9Y7;A0A1S3S8N8	N/A	N/A	7969100	6	69.344	3	0	3	13.178	5.5	5.5	3	5.5	A0A1S3S8Q8;A0A1S3S8N5;A0A1S3MA96;A0A1S3M9Y7;A0A1S3S8N8	N/A	1	5.19068	0.0278472	0.548577	0.660615	-1.48814	0.210934	0.937455	-0.7191	0.607476	-0.596952	3.39438	0.0274191	0.990962	0.591267	1.50657	0.861567	-2.34662	0.0788061	0.53925	-0.9659	0.511959	-0.761078	20.0077	20.4022	19.9951	20.8328	20.5128	18.8174	21.063	18.6742	20.4145	20.813
2159	A0A1S3SBI6	N/A	N/A	58841000	38	12.217	3	0	3	16.61	36.1	36.1	3	36.1	A0A1S3SBI6	N/A	1	5.18214	0.0279628	0.548577	0.660246	3.00295	0.0398258	0.937455	0.622433	1.53947	0.832302	0.330845	0.757367	0.993614	0.0703665	1.04998	0.163204	2.85153	0.0463242	0.465107	0.832967	1.78134	0.818702	21.5951	22.1845	22.1452	22.1264	22.069	22.3346	21.6007	23.0113	21.6628	21.8109
2161	A0A1S3SBM4;A0A1S3QJC7;A0A1S3SBN4	N/A	N/A	309190000	139	82.316	19	0	19	68.311	39.4	39.4	19	39.4	A0A1S3SBM4;A0A1S3QJC7	N/A	1	5.23648	0.0272369	0.548577	0.662582	-0.151917	0.886607	0.984027	-0.0345001	0.97637	-0.0757402	-1.70325	0.16373	0.990962	-0.347133	0.786145	-0.648367	2.05675	0.108853	0.583503	0.589267	1.50448	0.716928	24.4741	24.2114	24.9897	23.9379	24.8121	24.4641	24.3004	25.531	24.2215	24.228
2206	B5X1S6;A0A1S3SGW5;A0A1S3MH76;A0A1S3LKQ2;A0A1S3L8W5	N/A	N/A	3935700000	460	50.689	27	0	27	323.31	76.1	76.1	18	55.1	B5X1S6;A0A1S3SGW5	N/A	1	5.0581	0.0297122	0.548577	0.65479	3.15704	0.0342813	0.937455	0.2816	1.21554	0.844754	1.7562	0.153899	0.990962	0.094567	1.06774	0.659822	3.17358	0.0337419	0.430794	0.135834	1.09873	0.846014	28.1809	28.5802	28.3019	28.2401	28.095	28.2897	28.1783	28.2344	28.1903	28.3315
2618	B5X234	N/A	N/A	2921000000	227	43.846	13	0	13	157.6	43.8	43.8	9	34.6	B5X234	N/A	1	5.08124	0.0293757	0.548577	0.655821	2.59016	0.0606735	0.937455	0.720233	1.64745	0.791505	8.02863	0.00130603	0.686554	0.769067	1.70417	0.970346	3.55278	0.0237393	0.385425	0.584134	1.49914	0.871412	27.2961	28.4357	27.8048	28.1019	27.4385	27.5259	28.1058	27.6769	27.1416	27.9757
2766	B5X4L5;A0A1S3RSI7;A0A1S3RSI3;A0A1S3SJ98	N/A	N/A	75145000	33	93.6	9	0	9	25.187	12.5	12.5	9	12.5	B5X4L5	N/A	1	5.1423	0.0285103	0.548577	0.658512	-2.56811	0.0621026	0.937455	-0.5926	0.663147	-0.788968	-1.09912	0.333425	0.990962	-0.3386	0.790809	-0.481622	-2.69661	0.0542849	0.489595	-2.07717	0.236979	-0.803199	23.2946	22.6863	22.4314	23.1731	23.3419	22.5003	22.3957	20.7506	22.688	22.7399
1517	B5X8U2;A0A1S3Q2B7;A0A1S3M6G2	N/A	N/A	37002000	21	38.312	3	0	3	5.8961	14.1	14.1	3	14.1	B5X8U2;A0A1S3Q2B7;A0A1S3M6G2	N/A	1	5.0452	0.0299018	0.548577	0.654213	-1.37596	0.240848	0.937455	-1.0993	0.466743	-0.566798	-4.2447	0.0132139	0.990962	-1.9598	0.257064	-0.904614	0.94328	0.398948	0.762701	0.322933	1.25087	0.426576	21.8199	19.9216	22.8136	20.586	22.4195	20.3152	19.2372	22.0131	21.688	20.2248
2950	B5X9T8;B5XGW1;A0A1S3LK28;A0A1S3LKF1;A0A1S3LLC7;A0A1S3LK21	N/A	N/A	3542800000	194	16.918	10	0	10	126.17	81.5	81.5	0	0	B5X9T8;B5XGW1;A0A1S3LK28;A0A1S3LKF1;A0A1S3LLC7;A0A1S3LK21	N/A	1	5.06532	0.0296067	0.548577	0.655112	1.89484	0.131016	0.937455	0.293833	1.22589	0.687765	-1.77202	0.151084	0.990962	-0.321567	0.8002	-0.663159	0.29563	0.782224	0.932875	0.0403334	1.02835	0.146226	27.8997	28.607	28.2516	28.0589	28.1444	28.2452	27.7286	28.1998	28.284	27.5759
3205	B9ENY6	N/A	N/A	134500000	34	17.487	2	0	2	14.294	21.2	21.2	2	21.2	B9ENY6	N/A	1	5.18106	0.0279775	0.548577	0.660199	-0.224709	0.833218	0.976823	-0.0406666	0.972206	-0.111652	-0.76988	0.484316	0.990962	-0.126	0.916369	-0.359243	2.71132	0.0534645	0.489408	0.431	1.34817	0.804746	23.0953	23.2185	23.6663	23.34	23.5662	23.122	23.2335	23.9223	23.3196	23.0296
3021	B5XBY3	N/A	N/A	80809000	39	21.863	13	0	2	10.022	72.1	16.2	2	16.2	B5XBY3	N/A	1	5.018	0.0303067	0.553017	0.652989	2.97407	0.0409787	0.937455	0.342801	1.26822	0.829817	1.49813	0.20846	0.990962	0.169701	1.12482	0.599521	4.54404	0.0104649	0.348111	0.407667	1.32654	0.915269	22.56	22.978	22.8696	22.7302	22.394	22.6961	22.6774	22.949	22.3651	22.4206
2771	B5X4P4	N/A	N/A	430110000	83	36.369	7	0	7	67.544	30	30	6	24.5	B5X4P4	N/A	1	5.0027	0.0305374	0.554246	0.652296	0.717403	0.512789	0.940842	0.135066	1.09814	0.337637	7.20081	0.0019713	0.686554	0.3533	1.27748	0.963526	3.90947	0.0174017	0.369987	0.6554	1.57505	0.890266	24.7437	24.8136	25.0973	25.1126	24.7912	24.6454	25.058	25.594	24.792	25.2162
1440	A0A1S3PTK6;A0A1S3PTJ6;A0A1S3PTN2;A0A1S3KTQ2;A0A1S3KTE6;A0A1S3KUI6	N/A	N/A	96223000	36	123.7	13	0	13	31.004	17	17	13	17	A0A1S3PTK6;A0A1S3PTJ6;A0A1S3PTN2;A0A1S3KTQ2;A0A1S3KTE6;A0A1S3KUI6	N/A	1	4.98771	0.0307657	0.555419	0.651615	1.02419	0.36364	0.937455	0.514867	1.42886	0.455806	-0.500108	0.64326	0.993614	-0.209466	0.864857	-0.242585	-2.59794	0.0601782	0.5006	-2.08777	0.235245	-0.792391	22.7929	23.9708	20.6535	22.944	23.268	22.5593	23.4018	22.4076	22.9688	22.0555
1673	A0A1S3QL55	N/A	N/A	529110000	58	22.147	8	0	3	30.707	36.7	15.3	0	0	A0A1S3QL55	N/A	1	4.96839	0.0310628	0.557815	0.650734	1.38563	0.238112	0.937455	0.240566	1.18146	0.569492	-0.226681	0.831785	0.997763	-0.0429001	0.970702	-0.112619	2.38184	0.0758374	0.532903	0.4331	1.35013	0.765823	25.3271	25.4169	25.7667	25.2833	25.4451	25.4663	25.0223	25.5897	24.8795	25.2174
1707	A0A1S3QRS8	N/A	N/A	9272800	5	24.66	1	0.0008918	1	3.245	4.5	4.5	1	4.5	A0A1S3QRS8	N/A	1	4.95071	0.031338	0.559796	0.649923	-0.132261	0.901164	0.985676	-0.0716006	0.951582	-0.0659862	-1.22533	0.287666	0.990962	-0.674033	0.626752	-0.522414	-2.52771	0.0648224	0.507478	-1.62843	0.323439	-0.784212	21.5641	20.4208	19.7017	19.836	20.6246	20.8317	20.294	18.9257	19.7441	19.7807
437	A0A1S3LP02	N/A	N/A	135470000	13	29.516	20	0	1	6.6604	69.4	6.7	1	6.7	A0A1S3LP02	N/A	1	4.9272	0.0317086	0.561776	0.648839	2.8828	0.0448866	0.937455	0.590133	1.50539	0.821629	-0.163048	0.878386	0.997763	-0.0345338	0.976347	-0.0812547	1.67307	0.16963	0.65145	0.3686	1.2911	0.641632	23.0723	23.6547	23.3149	23.2377	23.5002	23.6383	22.8904	23.7727	22.9113	23.2521
693	A0A1S3MGH7	N/A	N/A	205820000	50	58.124	12	0	9	35.961	32.8	26.2	9	26.2	A0A1S3MGH7	N/A	1	4.88922	0.0323187	0.561776	0.647074	-0.268339	0.801709	0.976823	-0.0498664	0.966026	-0.132978	1.7642	0.152467	0.990962	0.368167	1.29071	0.661516	4.53245	0.0105576	0.348111	0.598233	1.51386	0.914889	23.864	23.9698	24.5472	23.9456	23.8514	23.4182	23.946	24.2516	23.577	24.5053
792	A0A1S3MSS7;A0A1S3MSK2;C0H8U1;A0A1S3MWZ8;A0A1S3PYY4;A0A1S3M234;A0A1S3SLV8;A0A1S3RCL7;A0A1S3R5D4;A0A1S3R4Q3;A0A1S3R6H7;A0A1S3QTC2;A0A1S3QSG4;A0A1S3RXJ0;A0A1S3N8C0	N/A	N/A	3668100000	471	112.69	39	0	39	323.31	42.8	42.8	1	1.3	A0A1S3MSS7	N/A	1	4.88353	0.0324115	0.561776	0.646808	4.48607	0.0109388	0.937455	0.392499	1.31267	0.913343	-0.870047	0.433372	0.990962	-0.1283	0.914909	-0.398912	1.74747	0.155474	0.63803	0.2261	1.16967	0.657966	27.9839	28.5901	28.062	27.8662	28.0529	28.3133	27.6937	28.2511	28.0932	28.1852
909	A0A1S3N4E7	N/A	N/A	794460000	269	73.836	24	0	24	198.84	55.5	55.5	24	55.5	A0A1S3N4E7	N/A	1	4.88166	0.032442	0.561776	0.646721	1.46225	0.21749	0.937455	0.460133	1.37567	0.590204	5.02361	0.00736656	0.892932	0.9171	1.88832	0.929078	3.16552	0.0340036	0.430794	0.887233	1.84963	0.845401	25.4344	26.3225	26.632	26.2823	25.0112	25.6239	26.1393	26.1915	25.5818	26.3571
1607	A0A1S3QC51;A0A1S3MTX4	N/A	N/A	644160000	69	17.578	6	0	6	217.52	28.4	28.4	5	20.6	A0A1S3QC51;A0A1S3MTX4	N/A	1	4.8949	0.0322267	0.561776	0.647339	3.87243	0.0179563	0.937455	0.402134	1.32146	0.888497	0.50425	0.640594	0.993614	0.208767	1.1557	0.244475	11.9312	0.000282713	0.152112	1.09823	2.14092	0.98624	25.2596	25.4417	26.4054	25.9628	25.0901	25.741	24.581	26.1441	25.1356	25.5678
1892	A0A1S3RHF5;A0A1S3RFV9	N/A	N/A	1285100000	317	70.51	25	0	25	135.47	60	60	24	58.8	A0A1S3RHF5;A0A1S3RFV9	N/A	1	4.89528	0.0322204	0.561776	0.647357	2.50763	0.0662246	0.937455	0.922466	1.89535	0.781796	4.22286	0.0134468	0.990962	0.352399	1.27668	0.903763	5.8121	0.00436142	0.24366	0.842199	1.79278	0.945582	26.1993	27.4914	26.674	26.3966	26.0363	26.2882	26.5075	26.9416	25.964	26.3527
2022	A0A1S3RTN2;B5X4M3;A0A1S3RTN1	N/A	N/A	1089500000	197	92.35	22	0	22	144.85	40.6	40.6	8	16.1	A0A1S3RTN2;B5X4M3;A0A1S3RTN1	N/A	1	4.86769	0.0326713	0.562875	0.646066	1.20647	0.294111	0.937455	0.1827	1.13501	0.51653	0.424992	0.692707	0.993614	0.0741329	1.05273	0.207855	2.97332	0.0410093	0.46096	0.596467	1.51201	0.829752	25.9704	26.5125	27.0812	26.4742	26.1779	26.266	26.0857	26.705	26.4303	26.2411
120	A0A1S3KSM7	N/A	N/A	505740000	110	41.488	13	0	13	90.901	42.2	42.2	8	30.4	A0A1S3KSM7	N/A	1	4.55512	0.0383693	0.565738	0.630747	-1.45079	0.220458	0.937455	-0.3912	0.762495	-0.587176	-4.36204	0.0120429	0.990962	-0.858667	0.551462	-0.909007	-4.42108	0.0115012	0.363311	-0.695601	0.617452	-0.911109	25.6137	25.8295	25.2988	24.8684	25.7949	25.3337	24.5977	24.8178	25.8611	25.2276
124	A0A1S3KU74;A0A1S3PS99;A0A1S3KT46;A0A1S3PSA0;A0A1S3KTA3;A0A1S3PSD5;A0A1S3KT30;A0A1S3PS81;A0A1S3KU70;A0A1S3PTL4;A0A1S3KT41;A0A1S3PS94;A0A1S3KT98;A0A1S3PS95;A0A1S3KT25;A0A1S3PSD0;A0A1S3KTD6;A0A1S3PS76;A0A1S3KT35;A0A1S3PTK8;A0A1S3KU65;A0A1S3KT36;A0A1S3PS90;A0A1S3PSC5;A0A1S3KT93;A0A1S3PS71;A0A1S3KTE5;A0A1S3PTL9;A0A1S3KT21;A0A1S3PTK1;A0A1S3KTD1;A0A1S3PS84;A0A1S3KT31;A0A1S3PSC1;A0A1S3PS85;A0A1S3KT88;A0A…	N/A	N/A	6726300	4	53.322	3	0.0003199	2	4.2048	6.5	4.9	2	4.9	A0A1S3KU74;A0A1S3PS99;A0A1S3KT46;A0A1S3PSA0;A0A1S3KTA3;A0A1S3PSD5;A0A1S3KT30;A0A1S3PS81;A0A1S3KU70;A0A1S3PTL4;A0A1S3KT41;A0A1S3PS94;A0A1S3KT98;A0A1S3PS95;A0A1S3KT25;A0A1S3PSD0;A0A1S3KTD6;A0A1S3PS76;A0A1S3KT35;A0A1S3PTK8;A0A1S3KU65;A0A1S3KT36;A0A1S3PS90;A0A1S3PSC5;A0A1S3KT93;A0A1S3PS71;A0A1S3KTE5;A0A1S3PTL9;A0A1S3KT21;A0A1S3PTK1;A0A1S3KTD1;A0A1S3PS84;A0A1S3KT31;A0A1S3PSC1;A0A1S3PS85;A0A1S3KT88;A0A…	N/A	1	4.77679	0.0342128	0.565738	0.641744	1.81937	0.142981	0.937455	1.05077	2.07163	0.672914	-1.36118	0.245093	0.990962	-0.950033	0.517621	-0.562643	-0.113362	0.915206	0.980958	-0.0670001	0.954621	-0.05659	20.1612	20.6719	19.3395	18.7817	18.6077	20.5121	19.4829	19.5282	20.3484	18.0026
376	A0A1S3LGI4	N/A	N/A	478580000	169	80.378	20	0	20	94.096	38	38	19	36.8	A0A1S3LGI4	N/A	1	4.66481	0.0362386	0.565738	0.636272	0.346881	0.746161	0.973765	0.112867	1.08137	0.170889	-1.04459	0.35518	0.990962	-0.415533	0.749742	-0.462954	-3.35917	0.0283265	0.403759	-1.11993	0.460115	-0.859238	25.0612	25.6813	24.1112	25.5741	25.8632	25.1711	25.1691	24.8435	25.5351	24.4697
393	A0A1S3LHS8;A0A1S3LI37	N/A	N/A	4740300000	423	37.88	24	0	24	323.31	86.6	86.6	9	35	A0A1S3LHS8;A0A1S3LI37	N/A	1	4.4794	0.0399316	0.565738	0.626834	2.63123	0.0581111	0.937455	0.605933	1.52196	0.796124	3.60269	0.0227036	0.990962	0.4006	1.32006	0.874311	5.08748	0.00704384	0.295145	0.607867	1.524	0.930668	28.2262	29.1295	28.9325	28.3987	28.0298	28.3598	28.7079	28.5876	28.1022	28.4534
652	A0A1S3MAS8;A0A1S3MB39;A0A1S3SF57;A0A1S3SF45;A0A1S3SF65;A0A1S3SF56	N/A	N/A	2539400000	329	28.805	21	0	21	261.63	60.9	60.9	0	0	A0A1S3MAS8;A0A1S3MB39	N/A	1	4.53973	0.0386807	0.565738	0.629958	3.43948	0.0263063	0.937455	0.410767	1.32939	0.864474	-0.229041	0.830071	0.997763	-0.0362002	0.97522	-0.113777	1.55393	0.195166	0.670326	0.180466	1.13325	0.613542	27.4443	28.0705	27.7627	27.2036	27.6754	27.8428	27.601	27.7491	27.3831	27.5896
684	A0A1S3MEJ0	N/A	N/A	202540000	80	53.089	8	0	8	91.817	23.1	23.1	8	23.1	A0A1S3MEJ0	N/A	1	4.4663	0.0402099	0.565738	0.626149	3.20687	0.0326861	0.937455	0.415567	1.33382	0.848509	-2.39986	0.0743676	0.990962	-0.4587	0.727642	-0.768203	0.561909	0.604172	0.854709	0.153934	1.1126	0.270482	23.8399	24.5301	23.627	23.4424	23.8914	24.1381	23.1685	24.5504	24.0482	23.7925
686	A0A1S3MET4;A0A1S3MEF0;A0A1S3LG77;A0A1S3LG78	N/A	N/A	546050000	110	41.181	13	0	13	71.576	43.1	43.1	13	43.1	A0A1S3MET4;A0A1S3MEF0;A0A1S3LG77;A0A1S3LG78	N/A	1	4.61329	0.0372206	0.565738	0.633697	-0.62295	0.567075	0.949265	-0.0822659	0.944573	-0.297383	0.155682	0.883825	0.997763	0.0226676	1.01584	0.077606	2.70169	0.0539997	0.489595	0.424033	1.34167	0.803735	25.3836	25.3199	25.9263	25.5652	25.4586	25.0657	25.2621	25.813	25.1376	25.2205
699	A0A1S3MHQ2;A0A1S3MHP3;A0A1S3MHC1;A0A1S3MHE3;A0A1S3MI95;A0A1S3MHN8;A0A1S3MHB5;A0A1S3MHD7;A0A1S3MI88;A0A1S3MHP2;A0A1S3MHN3;A0A1S3MHA7;A0A1S3MI81;A0A1S3LK01;A0A1S3LLA8;A0A1S3LK04;A0A1S3LK67;A0A1S3LKC6;A0A1S3LLA3;A0A1S3LJZ7;A0A1S3LJZ8;A0A1S3LK62;A0A1S3LKC1;A0A1S3LLA0;A0A1S3LKB6;A0A1S3LK58;A0A1S3LJZ2;A0A1S3LL94;A0A1S3LKB1	N/A	N/A	211760000	115	499.58	20	0	20	51.332	6.6	6.6	20	6.6	A0A1S3MHQ2;A0A1S3MHP3;A0A1S3MHC1;A0A1S3MHE3;A0A1S3MI95;A0A1S3MHN8;A0A1S3MHB5;A0A1S3MHD7;A0A1S3MI88;A0A1S3MHP2;A0A1S3MHN3;A0A1S3MHA7;A0A1S3MI81;A0A1S3LK01;A0A1S3LLA8;A0A1S3LK04;A0A1S3LK67;A0A1S3LKC6;A0A1S3LLA3;A0A1S3LJZ7;A0A1S3LJZ8;A0A1S3LK62;A0A1S3LKC1;A0A1S3LLA0;A0A1S3LKB6;A0A1S3LK58;A0A1S3LJZ2;A0A1S3LL94;A0A1S3LKB1	N/A	1	4.71603	0.0352941	0.565738	0.638795	1.77364	0.150797	0.937455	0.398567	1.3182	0.6635	-1.16599	0.3084	0.990962	-0.267433	0.830796	-0.503654	0.790116	0.473664	0.802418	0.161533	1.11848	0.367425	23.5934	24.4255	24.0513	23.6112	24.0464	24.1612	23.5616	24.1143	24.2661	23.9308
709	A0A1S3MIL1	N/A	N/A	3766200000	108	26.933	15	0	5	63.825	77.1	37.5	4	30.4	A0A1S3MIL1	N/A	1	4.44074	0.0407598	0.565738	0.624804	1.89682	0.130718	0.937455	0.9637	1.95031	0.688143	2.38331	0.0757161	0.990962	1.0124	2.01726	0.766018	3.563	0.0235226	0.385425	1.486	2.80111	0.872013	27.4933	28.6982	29.1066	28.1034	26.4977	27.4977	28.6595	28.4276	27.6576	27.9229
734	A0A1S3MLK0;A0A1S3S0F2;A0A1S3MTH4;A0A1S3S084	N/A	N/A	25076000	16	75	3	0	3	6.0418	5.1	5.1	3	5.1	A0A1S3MLK0;A0A1S3S0F2	N/A	1	4.59886	0.0375015	0.565738	0.63297	-0.0657641	0.950721	0.9941	-0.018067	0.987555	-0.0328643	-1.41669	0.229527	0.990962	-0.270134	0.829243	-0.578023	-2.66166	0.056293	0.492496	-0.988867	0.503873	-0.799458	21.3062	21.4622	20.7089	20.956	20.9647	21.4872	20.9343	20.524	21.5798	21.15
771	A0A1S3MQA7	N/A	N/A	252310000	66	40.583	7	0	7	23.079	37.4	37.4	7	37.4	A0A1S3MQA7	N/A	1	4.59817	0.037515	0.565738	0.632935	1.35618	0.246545	0.937455	0.414701	1.33302	0.561228	3.09138	0.0365254	0.990962	0.940467	1.91915	0.839608	0.111291	0.916746	0.980958	0.0419337	1.02949	0.0555596	24.427	24.5337	23.4817	25.0521	23.4471	24.2338	24.7521	24.3233	23.828	24.7193
839	A0A1S3MXA3	N/A	N/A	885930000	83	65.961	34	0	4	92.509	71.1	13.8	4	13.8	A0A1S3MXA3	N/A	1	4.56784	0.0381144	0.565738	0.631396	2.94883	0.0420184	0.937455	0.480433	1.39516	0.827605	0.599309	0.581259	0.993614	0.0850665	1.06074	0.287044	0.60847	0.575735	0.844444	0.0353667	1.02482	0.291063	25.9894	26.724	25.9852	26.3102	26.0506	26.4155	25.9269	26.0189	25.8565	25.9146
899	A0A1S3N308	N/A	N/A	768050000	154	36.959	12	0	12	59.29	52.7	52.7	11	47.9	A0A1S3N308	N/A	1	4.80204	0.0337757	0.565738	0.642955	1.64139	0.176061	0.937455	0.176267	1.12996	0.6344	0.970943	0.386558	0.990962	0.119766	1.08656	0.436727	3.6705	0.0213817	0.379	0.4147	1.33302	0.878106	25.573	26.0324	26.0306	26.041	25.8282	25.802	25.7606	26.2907	25.8236	25.7825
901	A0A1S3N336;A0A1S3N433	N/A	N/A	66963000	15	143.29	3	0	3	11.528	4	4	3	4	A0A1S3N336;A0A1S3N433	N/A	1	4.54929	0.0384869	0.565738	0.630449	1.87925	0.133396	0.937455	0.969767	1.95852	0.684766	2.02071	0.113406	0.990962	0.995899	1.99432	0.710739	2.85919	0.0459671	0.465107	1.364	2.57398	0.819425	21.9624	22.6072	22.6491	22.2319	20.5321	22.0039	22.3983	22.8809	21.9064	22.7584
983	A0A1S3NC73;A0A1S3NBL9	N/A	N/A	12108000	4	49.732	4	0	4	9.1587	13.4	13.4	4	13.4	A0A1S3NC73;A0A1S3NBL9	N/A	1	4.60477	0.0373861	0.565738	0.633268	-0.3136	0.769498	0.97451	-0.184566	0.879913	-0.154907	2.33261	0.0800233	0.990962	1.0032	2.00444	0.759156	3.03881	0.038447	0.448725	1.58493	2.99994	0.835318	19.015	19.9185	21.2971	20.4101	19.3429	19.6496	20	21.637	20.0664	21.0238
1018	A0A1S3NF35;A0A1S3NEI5;A0A1S3NEE3	N/A	N/A	50016000	37	109.75	4	0	4	88.083	5.3	5.3	3	4.1	A0A1S3NF35;A0A1S3NEI5;A0A1S3NEE3	N/A	1	4.4602	0.0403402	0.565738	0.625829	2.71859	0.0530643	0.937455	1.55283	2.93393	0.805504	1.80246	0.14582	0.990962	1.04193	2.05898	0.66947	1.65116	0.174051	0.653462	0.964367	1.95121	0.636648	20.1195	22.7252	22.19	22.2916	20.7392	22.3194	21.8133	21.609	22.018	21.8976
1085	A0A1S3NLJ1;A0A1S3NLF1	N/A	N/A	14189000	11	76.544	9	0	2	11.878	15.7	4.2	2	4.2	A0A1S3NLJ1;A0A1S3NLF1	N/A	1	4.45964	0.0403523	0.565738	0.625799	2.30861	0.0821573	0.937455	2.10407	4.29919	0.755819	6.70852	0.00256981	0.686554	2.84433	7.18174	0.958319	1.87868	0.133485	0.613887	1.29563	2.45485	0.684654	18.1839	22.2435	21.0302	20.9061	19.1467	19.2381	22.0077	19.9281	18.5865	21.5363
1113	A0A1S3NPZ5;A0A1S3NPG7;A0A1S3PG02;A0A1S3PGK8;A0A1S3PFS4;A0A1S3PFZ8	N/A	N/A	79265000	39	52.248	11	0	11	51.501	32.7	32.7	11	32.7	A0A1S3NPZ5;A0A1S3NPG7;A0A1S3PG02;A0A1S3PGK8;A0A1S3PFS4;A0A1S3PFZ8	N/A	1	4.55627	0.0383462	0.565738	0.630806	-0.139064	0.89612	0.984919	-0.166767	0.890837	-0.0693647	-0.984526	0.380596	0.990962	-1.10563	0.464698	-0.441652	-2.69068	0.0546197	0.489595	-3.311	0.10076	-0.802571	21.8161	21.6971	19.3187	22.3957	25.0655	23.7065	22.1845	20.9387	22.0715	21.056
1136	A0A1S3NRD5	N/A	N/A	290330000	122	87.451	14	0	14	49.772	26.6	26.6	14	26.6	A0A1S3NRD5	N/A	1	4.63648	0.0367745	0.565738	0.634861	-3.08494	0.0367547	0.937455	-1.5311	0.346013	-0.83909	-1.08619	0.338471	0.990962	-0.451934	0.731062	-0.477254	-0.134313	0.899642	0.978963	-0.0797672	0.94621	-0.0670054	24.8318	23.2212	23.9806	24.4505	25.5753	22.9007	24.3238	25.4403	24.1403	24.4173
1175	A0A1S3NVB0;A0A1S3NVS2	N/A	N/A	4436900000	859	302.82	74	0	74	323.31	37.2	37.2	19	9.8	A0A1S3NVB0;A0A1S3NVS2	N/A	1	4.44201	0.0407321	0.565738	0.624872	0.706503	0.518856	0.940842	0.234133	1.1762	0.33308	-2.47688	0.0684398	0.990962	-0.3234	0.799184	-0.778027	-4.13033	0.01449	0.369987	-0.644367	0.639774	-0.900035	28.4065	29.3688	28.0037	28.0989	28.59	28.2721	28.397	27.7	28.7448	28.2752
1182	A0A1S3NWE6;A0A1S3NW34;A0A1S3NW07	N/A	N/A	473150000	130	100.83	11	0	11	102.02	17.4	17.4	9	15.4	A0A1S3NWE6;A0A1S3NW34;A0A1S3NW07	N/A	1	4.82181	0.0334384	0.565738	0.643897	2.16749	0.0960799	0.937455	0.347001	1.27191	0.734932	0.0298913	0.977586	0.997763	0.00756645	1.00526	0.014944	3.87951	0.0178486	0.369987	0.605133	1.52112	0.888838	24.7036	25.1795	25.5675	24.5574	24.9638	25.374	25.135	25.6548	25.2123	25.21
1188	A0A1S3NWP8;A0A1S3NX45	N/A	N/A	103660000	47	38.908	2	0	2	24.916	7.6	7.6	2	7.6	A0A1S3NWP8;A0A1S3NX45	N/A	1	4.58947	0.0376857	0.565738	0.632495	1.26995	0.272952	0.937455	0.4425	1.35896	0.536041	3.37686	0.0278662	0.990962	0.907234	1.87545	0.860415	2.86659	0.0456252	0.465107	0.745334	1.67636	0.82012	22.2304	23.0192	23.1746	23.2015	22.9532	23.2541	23.3365	23.0833	22.192	23.5593
1221	A0A1S3P0F0	N/A	N/A	197650000	75	52.253	11	0	11	31.41	29.8	29.8	9	25.5	A0A1S3P0F0	N/A	1	4.50462	0.0394027	0.565738	0.628147	1.09229	0.336083	0.937455	0.2986	1.22995	0.479319	-1.26534	0.274437	0.990962	-0.255834	0.837503	-0.534653	2.07442	0.106694	0.583062	0.4081	1.32694	0.719903	23.5893	23.9368	24.1615	23.4805	24.2055	23.9192	23.5364	24.2344	23.6748	23.6852
1267	A0A1S3P5E2	N/A	N/A	202520000	56	60.109	23	0	6	32.277	50.1	20	6	20	A0A1S3P5E2	N/A	1	4.79117	0.0339631	0.565738	0.642434	0.829149	0.453632	0.937455	0.2722	1.20765	0.382968	-0.173351	0.870794	0.997763	-0.0487989	0.966741	-0.0863517	4.34553	0.0121998	0.369987	0.872667	1.83104	0.908407	23.4671	24.4586	24.4574	23.2761	23.4614	23.6728	23.5904	24.5695	24.0556	23.9712
1304	A0A1S3P9C4;A0A1S3P970	N/A	N/A	16875000	14	52.012	25	0	1	6.3259	72.1	4.6	1	4.6	A0A1S3P9C4;A0A1S3P970	N/A	1	4.81883	0.0334889	0.565738	0.643756	-0.170613	0.87281	0.983399	-0.0208333	0.985663	-0.084998	-0.894707	0.421515	0.990962	-0.2429	0.845045	-0.408355	-3.31723	0.0294548	0.408291	-0.864766	0.549135	-0.85639	20.7295	20.7598	20.4582	21.1203	20.8998	20.9801	20.6124	20.0347	21.0869	20.2548
1402	A0A1S3PMU6;A0A1S3PMP0;A0A1S3PNS0	N/A	N/A	12788000	10	109.79	2	0	2	7.3637	3.2	3.2	2	3.2	A0A1S3PMU6;A0A1S3PMP0;A0A1S3PNS0	N/A	1	4.66492	0.0362364	0.565738	0.636277	1.66943	0.170355	0.937455	1.08927	2.12766	0.64081	-1.23858	0.28322	0.990962	-0.861967	0.550202	-0.526503	1.08206	0.340099	0.73297	0.654667	1.57425	0.47585	20.3839	21.6051	20.4714	19.8245	18.7552	20.7432	18.6447	20.9197	20.5545	18.6385
1428	A0A1S3PRM8	N/A	N/A	5872100	4	35.254	2	0.00031546	2	4.0104	10	10	2	10	A0A1S3PRM8	N/A	1	4.57849	0.0379025	0.565738	0.631938	-2.93605	0.0425563	0.937455	-1.78443	0.29029	-0.82647	-1.76391	0.15252	0.990962	-1.20203	0.434662	-0.661453	-0.50638	0.639226	0.870622	-0.3367	0.791851	-0.245445	20.3624	18.4619	19.591	18.6196	21.5438	18.9472	19.764	20.6443	19.5047	19.4212
1430	A0A1S3PS48	N/A	N/A	50544000	16	30.701	3	0	3	20.247	13	13	1	5.1	A0A1S3PS48	N/A	1	4.47145	0.0401001	0.565738	0.626419	2.11894	0.101463	0.937455	1.63793	3.1122	0.727223	2.43939	0.0712555	0.990962	1.98823	3.96751	0.773314	2.49804	0.0669064	0.514105	2.2204	4.66023	0.78063	20.9872	21.8657	23.1029	22.7108	18.7319	22.1534	21.6876	21.5676	21.0282	22.3136
1515	A0A1S3Q1N8;A0A1S3Q1K1	N/A	N/A	861860000	200	85.598	26	0	26	168.69	52.9	52.9	5	13.2	A0A1S3Q1N8	N/A	1	4.70901	0.0354216	0.565738	0.638451	2.34346	0.0790787	0.937455	0.205067	1.15274	0.760647	1.88816	0.13203	0.990962	0.304534	1.23502	0.686484	6.60451	0.00272374	0.196689	0.511733	1.42576	0.957079	25.7748	26.1668	26.2944	26.4461	25.8477	25.8768	25.9916	26.4783	25.8488	25.9472
2038	A0A1S3RVV3;C0HBR8;A0A1S3NKN5;A0A1S3NIJ2;A0A1S3RXC8	N/A	N/A	248980000	78	53.903	8	0	8	20.53	19	19	8	19	A0A1S3RVV3;C0HBR8	N/A	1	4.77692	0.0342106	0.565738	0.64175	2.45109	0.0703629	0.937455	0.668867	1.58982	0.774798	-0.490693	0.649345	0.993614	-0.209	0.865137	-0.23828	-1.9744	0.119566	0.597653	-0.860566	0.550736	-0.702537	24.7047	25.0718	24.1235	23.3692	24.1787	25.0495	24.5547	23.1064	23.8919	24.2244
2079	A0A1S3S0V0;A0A1S3S093	N/A	N/A	21016000	17	21.005	2	0	2	7.3773	11.9	11.9	2	11.9	A0A1S3S0V0;A0A1S3S093	N/A	1	4.6072	0.0373388	0.565738	0.633391	-0.588231	0.587986	0.949265	-0.384934	0.765814	-0.282164	0.777945	0.480049	0.990962	0.597933	1.51355	0.362514	6.26959	0.00330299	0.219811	2.06183	4.17516	0.9527	19.6389	20.2862	21.7962	20.2212	19.8769	18.4063	19.5672	22.4833	20.4787	21.9999
885	A0A1S3S1L1;A0A1S3S148;A0A1S3S1I7;A0A1S3S110;A0A1S3N1U6;A0A1S3N230;A0A1S3N347;A0A1S3N2A7;A0A1S3N1V2;A0A1S3N1U1;A0A1S3N2A2;A0A1S3S161	N/A	N/A	19550000	12	206.37	6	0	5	14.953	4.1	3.7	5	3.7	A0A1S3S1L1;A0A1S3S148;A0A1S3S1I7;A0A1S3S110;A0A1S3N1U6;A0A1S3N230;A0A1S3N347;A0A1S3N2A7;A0A1S3N1V2;A0A1S3N1U1;A0A1S3N2A2;A0A1S3S161	N/A	1	4.74041	0.0348552	0.565738	0.639984	-0.131429	0.901782	0.985716	-0.0820332	0.944725	-0.0655729	-2.31412	0.0816616	0.990962	-1.91907	0.264425	-0.75659	-2.3736	0.0765203	0.535231	-1.38907	0.381812	-0.764724	21.4777	20.8449	19.7756	20.0691	20.4058	21.7089	20.1372	20.0702	22.3742	18.2942
2136	A0A1S3S8W1;A0A1S3S8V3;A0A1S3S8V8;A0A1S3MAE6	N/A	N/A	1138100000	258	52.435	15	0	15	96.694	50.4	50.4	15	50.4	A0A1S3S8W1;A0A1S3S8V3;A0A1S3S8V8;A0A1S3MAE6	N/A	1	4.43024	0.0409884	0.565738	0.624249	1.6481	0.174677	0.937455	0.2441	1.18435	0.635947	0.400516	0.709247	0.993614	0.0518665	1.03661	0.196359	2.7053	0.0537982	0.48952	0.479066	1.39384	0.804115	26.4181	26.6907	27.0297	26.3922	26.0515	26.3772	26.392	26.6309	26.3855	26.2265
2201	A0A1S3SG06	N/A	N/A	162900000	48	35.525	15	0	10	27.526	54.1	38.7	10	38.7	A0A1S3SG06	N/A	1	4.61937	0.037103	0.565738	0.634003	1.83989	0.139617	0.937455	2.0082	4.0228	0.677034	0.685268	0.530824	0.990962	0.8861	1.84817	0.324135	3.85691	0.018195	0.369987	3.8313	14.2343	0.887743	21.7517	24.1504	25.8723	22.6513	19.3471	21.8449	20.0409	24.3035	22.0834	23.1483
2311	A0A1S3SV08	N/A	N/A	4250800000	255	32.079	17	0	17	283.71	47.1	47.1	6	22.3	A0A1S3SV08	N/A	1	4.43805	0.0408181	0.565738	0.624663	0.658169	0.546383	0.947272	0.0677007	1.04805	0.312593	-0.97638	0.384162	0.990962	-0.203866	0.868221	-0.438703	2.94967	0.0419831	0.462928	0.373034	1.29507	0.827679	28.3752	28.3497	28.5865	28.2352	28.4494	28.3517	28.3564	28.8515	28.1293	27.7507
351	B5X423;A0A1S3LER1	N/A	N/A	9348300000	510	55.601	28	0	28	323.31	73.8	73.8	28	73.8	B5X423;A0A1S3LER1	N/A	1	4.69037	0.0357634	0.565738	0.637535	2.80036	0.0487936	0.937455	0.637367	1.55549	0.813769	1.69773	0.164793	0.990962	0.230467	1.17321	0.647145	0.0288001	0.978404	0.993627	0.00489997	1.0034	0.0143986	29.4566	30.133	29.0583	29.6378	29.0884	29.5159	29.5429	29.5176	29.2962	29.3519
748	B5X445;A0A1S3MN14;A0A1S3PWS0;A0A1S3KX31;A0A1S3T573;A0A1S3QZN2;A0A1S3MLU9;A0A1S3LXD3	N/A	N/A	691250000	115	24.367	10	0	10	76.898	50.7	50.7	4	25.8	B5X445;A0A1S3MN14;A0A1S3PWS0;A0A1S3KX31;A0A1S3T573;A0A1S3QZN2;A0A1S3MLU9;A0A1S3LXD3	N/A	1	4.47393	0.0400474	0.565738	0.626549	1.48284	0.212261	0.937455	0.289667	1.22236	0.59558	0.459106	0.669999	0.993614	0.0869338	1.06211	0.223734	2.8559	0.0461202	0.465107	0.500701	1.4149	0.819114	25.2648	25.871	26.0713	25.7143	25.4955	25.6576	25.4755	26.0623	25.8604	25.6917
2796	B5X5I8	N/A	N/A	674780000	119	15.191	6	0	6	91.416	58.7	58.7	6	58.7	B5X5I8	N/A	1	4.56426	0.038186	0.565738	0.631214	0.99652	0.375398	0.937455	0.286467	1.21965	0.445967	-1.58943	0.187166	0.990962	-0.454234	0.729898	-0.622169	-2.0052	0.115429	0.593312	-0.673433	0.627013	-0.708025	26.3493	26.455	25.5797	25.26	25.6826	25.8906	25.7442	25.2719	25.6026	25.2676
2816	B5X5Y8;B5X8X2;B5XBE7	N/A	N/A	45307000	32	17.234	3	0	3	11.887	28.2	28.2	3	28.2	B5X5Y8;B5X8X2;B5XBE7	N/A	1	4.64158	0.0366773	0.565738	0.635115	1.96865	0.120355	0.937455	0.694933	1.61881	0.7015	3.6741	0.0213141	0.990962	0.8245	1.77092	0.878303	3.28434	0.0303765	0.408869	1.0576	2.08147	0.854102	20.9354	21.3216	21.7203	21.925	21.5708	22.262	21.9464	22.4377	20.8678	21.9761
2008	B5XA24;A0A1S3RS46	N/A	N/A	73554000	24	21.668	3	0	3	15.828	17.2	17.2	3	17.2	B5XA24;A0A1S3RS46	N/A	1	4.42947	0.0410051	0.565738	0.624209	-0.469861	0.662925	0.96233	-0.196233	0.872827	-0.228704	-0.0198537	0.985111	0.998118	-0.00246684	0.998292	-0.00992637	4.03381	0.015684	0.369987	0.875933	1.83519	0.895924	22.485	22.0569	23.3026	22.243	22.2902	21.4067	22.34	23.3709	22.0683	22.2531
2978	B5XAG8	N/A	N/A	2447800000	212	28.783	11	0	11	214.35	54.3	54.3	11	54.3	B5XAG8	N/A	1	4.46056	0.0403325	0.565738	0.625848	0.514087	0.634288	0.962047	0.095466	1.06841	0.248951	0.436609	0.684929	0.993614	0.0657323	1.04662	0.213281	-2.06572	0.107752	0.583503	-0.533534	0.69086	-0.718442	27.8257	27.9671	27.1485	27.7178	27.3637	27.5972	27.7503	27.4847	27.8019	27.7204
3070	B5XDU6	N/A	N/A	28660000	15	17.038	4	0	1	12.211	55.6	8.8	1	8.8	B5XDU6	N/A	1	4.578	0.0379123	0.565738	0.631913	2.38054	0.0759447	0.937455	0.4464	1.36264	0.76565	1.20878	0.293313	0.990962	0.258766	1.19646	0.517256	-2.00625	0.115291	0.593312	-0.202	0.869344	-0.708209	20.9057	21.7895	20.8146	21.5576	20.9494	21.3353	21.3778	20.8414	21.2262	20.9222
3121	B5XFY3	N/A	N/A	16398000	6	12.923	5	0	1	11.896	42.4	16.9	1	16.9	B5XFY3	N/A	1	4.53426	0.0387921	0.565738	0.629677	0.313425	0.769621	0.97451	0.328833	1.256	0.154823	-1.88337	0.132763	0.990962	-1.44953	0.36614	-0.685561	-2.63356	0.0579699	0.497379	-2.21647	0.215168	-0.796381	19.5608	22.4434	19.5485	19.4172	21.9925	21.6998	19.4237	18.6724	21.5713	19.9351
3012	B9EL60;B5XBM0	N/A	N/A	208760000	68	40.413	11	0	11	26.772	38.5	38.5	11	38.5	B9EL60;B5XBM0	N/A	1	4.62536	0.0369876	0.565738	0.634304	-0.112296	0.915999	0.98922	-0.0343335	0.976483	-0.0560596	-1.13881	0.318357	0.990962	-0.365367	0.776272	-0.494812	2.24142	0.0884825	0.553323	0.715533	1.64209	0.746147	23.8766	23.5988	24.3143	23.6796	24.3124	23.7447	23.107	25.0001	23.4672	23.7735
3189	B9EN25	N/A	N/A	246340000	68	40.175	23	0	3	74.532	63.6	10.5	3	10.5	B9EN25	N/A	1	4.49578	0.0395871	0.565738	0.627688	0.580445	0.592744	0.953073	0.1769	1.13045	0.278721	-1.89157	0.131512	0.990962	-1.1391	0.454043	-0.687138	-4.5696	0.0102639	0.348111	-1.05027	0.482879	-0.916099	24.3301	25.0283	23.7429	22.8988	25.0215	24.3474	24.604	23.5304	24.4894	22.9209
3216	B9EPM5	N/A	N/A	49518000	26	18.334	3	0	3	16.16	27.1	27.1	3	27.1	B9EPM5	N/A	1	4.58436	0.0377865	0.565738	0.632236	0.0187327	0.985952	0.997622	0.0248667	1.01739	0.00936593	2.90493	0.0439006	0.990962	3.1923	9.14068	0.823663	1.04723	0.354101	0.741405	1.14677	2.21417	0.463871	21.795	18.6707	21.6677	23.8833	18.1796	21.4746	23.2441	20.6486	20.3454	22.7695
3241	C0H7U1	N/A	N/A	290560000	88	38.798	7	0	7	76.466	32.6	32.6	5	23.4	C0H7U1	N/A	1	4.77625	0.0342224	0.565738	0.641717	2.1042	0.103163	0.937455	0.592434	1.50779	0.724826	4.16187	0.0141238	0.990962	0.659634	1.57968	0.901329	3.85231	0.0182666	0.369987	1.11667	2.16845	0.887518	23.6963	24.4127	24.4399	24.6396	23.8954	23.9898	24.6543	25.3891	23.9581	24.2348
3266	C0H943	N/A	N/A	3970800	2	37.54	1	0.0008881	1	3.1933	3.7	3.7	1	3.7	C0H943	N/A	1	4.80358	0.0337493	0.565738	0.643028	-1.65887	0.172481	0.937455	-0.313467	0.804706	-0.638411	-3.24406	0.0315525	0.990962	-1.34837	0.392736	-0.85123	-2.56943	0.0620164	0.505745	-0.930334	0.524737	-0.78912	20.6669	19.9323	18.9274	19.8856	20.618	20.3874	18.5248	19.7685	20.2555	19.0849
3328	C0HBB6;A0A1S3Q831	N/A	N/A	354420000	68	42.723	12	0	5	43.324	47.2	24.6	5	24.6	C0HBB6;A0A1S3Q831	N/A	1	4.64172	0.0366747	0.565738	0.635122	2.34943	0.0785647	0.937455	0.321367	1.24951	0.761461	0.0291611	0.978133	0.997763	0.00449944	1.00312	0.014579	4.22036	0.0134737	0.369987	0.384733	1.30562	0.903665	24.6173	25.1083	24.9608	24.8815	24.4741	24.745	24.4882	25.0611	24.773	24.5082
1531	A0A1S3Q3Y1	N/A	N/A	16539000	12	238.57	4	0	4	8.6094	3.1	3.1	4	3.1	A0A1S3Q3Y1	N/A	1	4.40906	0.0414543	0.569618	0.623125	0.222257	0.835001	0.976823	0.0831	1.05929	0.110448	-1.44211	0.22273	0.990962	-0.884833	0.54155	-0.584869	1.90889	0.128911	0.611782	0.810167	1.75341	0.690437	20.0338	20.2888	21.2195	20.4472	21.1079	20.486	19.3008	21.5769	20.0227	18.7619
284	A0A1S3L892;A0A1S3Q7I4;A0A1S3L7U2	N/A	N/A	1086100000	231	78.21	22	0	22	197.92	45.4	45.4	18	37.2	A0A1S3L892	N/A	1	4.3917	0.0418411	0.570316	0.622198	1.56593	0.192424	0.937455	0.382301	1.30342	0.616481	-0.166993	0.875478	0.997763	-0.00803312	0.994447	-0.0832069	-2.21144	0.0914796	0.555569	-0.417433	0.748756	-0.741673	26.4237	27.2619	26.135	26.4312	26.3867	26.5904	26.2961	25.6039	26.3779	26.4369
1382	A0A1S3PKB1	N/A	N/A	4066400	3	173.22	2	0	2	7.2183	1.8	1.8	2	1.8	A0A1S3PKB1	N/A	1	4.39647	0.0417342	0.570316	0.622453	-2.34149	0.0792488	0.937455	-0.761466	0.589896	-0.760378	-3.08729	0.0366706	0.990962	-0.956133	0.515437	-0.83928	-9.18905	0.000778997	0.152112	-1.07943	0.473215	-0.977124	20.1491	18.8143	19.2422	19.6835	20.2565	19.678	19.4301	18.9089	20.2358	18.6594
259	A0A1S3L625;A0A1S3L6X2;A0A1S3L5I4;A0A1S3QWG8;A0A1S3QNN0	N/A	N/A	153580000	41	224.39	64	0	4	16.173	40	3.8	4	3.8	A0A1S3L625;A0A1S3L6X2;A0A1S3L5I4	N/A	1	4.30044	0.0439501	0.576603	0.617249	-0.850865	0.442781	0.937455	-0.362667	0.777725	-0.391478	-2.82169	0.0477463	0.990962	-1.47377	0.360041	-0.815846	-1.03292	0.359998	0.742835	-0.532433	0.691388	-0.458876	23.3613	23.5763	23.7045	21.9709	23.9546	23.6433	22.7194	23.9003	24.8089	23.0132
576	A0A1S3M3K8;A0A1S3PZ28	N/A	N/A	29411000	19	27.049	4	0	4	21.585	24.8	24.8	4	24.8	A0A1S3M3K8;A0A1S3PZ28	N/A	1	4.34478	0.0429093	0.576603	0.619669	1.38197	0.239145	0.937455	0.7296	1.65818	0.568473	-0.690398	0.527915	0.990962	-0.602034	0.658825	-0.326305	-2.92159	0.0431746	0.465107	-1.9043	0.267146	-0.825174	20.5476	22.499	20.0114	20.157	21.9229	21.3405	19.6681	19.7535	21.3602	22.1995
717	A0A1S3MJH4	N/A	N/A	4005800000	274	42.306	26	0	13	161.8	75.2	36.3	13	36.3	A0A1S3MJH4	N/A	1	4.32587	0.0433493	0.576603	0.618641	2.30893	0.0821292	0.937455	0.860633	1.81583	0.755862	2.83709	0.047006	0.990962	0.764033	1.69823	0.817328	3.79699	0.0191532	0.371463	1.0023	2.00319	0.884766	27.7525	28.9684	28.8585	28.1098	27.1452	27.9212	28.6443	28.349	27.8375	28.2732
1523	A0A1S3Q2X3;A0A1S3Q2V1	N/A	N/A	166630000	58	52.138	10	0	10	27.4	25.1	25.1	10	25.1	A0A1S3Q2X3;A0A1S3Q2V1	N/A	1	4.34149	0.0429853	0.576603	0.619491	0.098294	0.926428	0.991008	0.0235996	1.01649	0.0490877	-0.0241128	0.981918	0.997763	-0.00743422	0.99486	-0.0120555	6.28126	0.0032804	0.219811	0.8018	1.74327	0.952864	23.3269	23.052	24.1194	23.8711	23.6681	23.6588	22.8954	24.3115	23.375	23.5812
1628	A0A1S3QEU9;A0A1S3QKD8;A0A1S3QPP8	N/A	N/A	115790000	22	46.656	14	0	2	11.692	39.7	7.5	1	3.2	A0A1S3QEU9;A0A1S3QKD8;A0A1S3QPP8	N/A	1	4.29121	0.0441706	0.576603	0.616741	-0.52315	0.628512	0.962047	-0.797333	0.575412	-0.253061	-1.83728	0.140039	0.990962	-2.11877	0.230244	-0.676514	1.46984	0.215547	0.682515	1.71293	3.27827	0.592195	23.2385	20.7851	24.6762	20.2299	24.1939	20.8182	20.5092	24.362	20.3842	20.7212
2212	A0A1S3SHG1	N/A	N/A	25849000000	582	52.129	30	0	30	323.31	65.9	65.9	6	13.4	A0A1S3SHG1	N/A	1	4.3225	0.0434283	0.576603	0.618457	1.99428	0.116877	0.937455	0.2429	1.18337	0.706094	4.86896	0.00822588	0.962111	0.335901	1.26217	0.925003	4.11756	0.0146415	0.369987	0.3126	1.24194	0.899505	30.8394	31.2377	31.2079	31.0028	30.7803	30.9473	31.1317	30.9979	30.6955	31.1884
2657	B5X2T3;A0A1S3KWH2;A0A1S3KWJ6;A0A1S3QHG1;A0A1S3QN51;B5X3U4;A0A1S3PU01;A0A1S3NLN2;A0A1S3QSX1;A0A1S3NL59	N/A	N/A	13512000000	612	56.736	31	0	31	307.12	78.4	78.4	11	19.5	B5X2T3	N/A	1	4.32129	0.0434567	0.576603	0.618391	-3.65048	0.0217623	0.937455	-0.246901	0.842705	-0.877002	0.217238	0.838653	0.997763	0.0425332	1.02992	0.107984	4.91179	0.00797621	0.31607	0.297499	1.22901	0.926165	29.9909	29.8067	30.4373	30.0166	30.0362	29.8732	29.7568	30.2524	30.0456	30.4269
3032	B5XC88;A0A1S3RUQ1	N/A	N/A	97436000	22	31.955	5	0	5	15.621	31.8	31.8	5	31.8	B5XC88;A0A1S3RUQ1	N/A	1	4.29165	0.0441601	0.576603	0.616765	0.928128	0.405876	0.937455	0.329866	1.2569	0.420946	1.40846	0.23177	0.990962	0.942033	1.92123	0.575782	4.32493	0.0123992	0.369987	2.10957	4.31562	0.907649	21.5854	22.7202	24.0068	22.4863	21.7889	21.5676	21.5827	24.5403	21.7415	23.8729
3167	B9ELT7	N/A	N/A	66582000	38	35.077	4	0	4	10.6	19.8	19.8	3	14.2	B9ELT7	N/A	1	4.29119	0.0441712	0.576603	0.61674	-0.912512	0.413122	0.937455	-0.501033	0.706601	-0.415092	-2.23353	0.08926	0.990962	-0.941966	0.520523	-0.74498	-3.03955	0.038419	0.448725	-1.5753	0.335573	-0.83538	23.4176	23.1891	21.2868	22.2139	23.328	22.2302	21.8278	21.9929	22.1551	22.0331
3258	C0H8W3;B5X475;A0A1S3NUK9;A0A1S3T2Q8;A0A1S3NUK0;A0A1S3T2S1;A0A1S3NUK1	N/A	N/A	3369100000	322	54.318	19	0	19	149.07	47.6	47.6	15	42.3	C0H8W3	N/A	1	4.30294	0.0438904	0.576603	0.617387	0.782468	0.477668	0.937455	0.118366	1.0855	0.364343	1.03778	0.357986	0.990962	0.147134	1.10737	0.460577	2.93537	0.0425852	0.465107	0.417933	1.33601	0.826409	27.7624	28.0231	28.2638	28.0991	27.7378	27.8575	27.9209	28.224	28.1422	28.0638
2729	C0HBN0;B5X431	N/A	N/A	155630000	60	23.079	11	0	4	159.7	63.9	29.3	2	13.2	C0HBN0;B5X431	N/A	1	4.33671	0.0430964	0.576603	0.619231	2.24195	0.0884305	0.937455	0.327533	1.25487	0.746225	0.0330685	0.975204	0.997763	0.00483321	1.00336	0.016532	2.73802	0.0520112	0.483895	0.3524	1.27668	0.807512	23.6587	23.811	23.6811	23.3167	23.3037	23.5854	23.3878	23.9131	23.3624	23.6348
2126	A0A1S3S7U6;A0A1S3S7T7;A0A1S3S7T0;A0A1S3S7U4;A0A1S3S7S7;A0A1S3S7U2;A0A1S3S7T6	N/A	N/A	44751000	22	145.09	7	0	7	17.809	8	8	1	0.9	A0A1S3S7U6;A0A1S3S7T7;A0A1S3S7T0;A0A1S3S7U4;A0A1S3S7S7;A0A1S3S7U2;A0A1S3S7T6	N/A	1	4.27956	0.044451	0.578033	0.616098	2.28982	0.0838739	0.937455	1.96063	3.89233	0.753162	1.79877	0.146448	0.990962	1.7582	3.38276	0.668712	2.97314	0.0410164	0.46096	2.53207	5.784	0.829737	20.9611	22.4281	22.4214	20.7296	20.4445	21.7292	21.6329	21.9771	18.3268	22.6445
204	A0A1S3KZT1;A0A1S3PRE2;B5X3F9;A0A1S3KZV7	N/A	N/A	397120000	132	24.037	12	0	12	81.151	72.7	72.7	12	72.7	A0A1S3KZT1;A0A1S3PRE2;B5X3F9;A0A1S3KZV7	N/A	1	4.13007	0.0482527	0.581664	0.607655	1.25104	0.279096	0.937455	0.135033	1.09812	0.530317	-0.808488	0.464151	0.990962	-0.1282	0.914972	-0.37478	2.4688	0.0690353	0.519291	0.451567	1.36752	0.777023	24.7935	25.1029	25.3102	24.9385	24.9777	24.8243	24.4508	24.9881	24.7428	24.7401
572	A0A1S3M3A3;A0A1S3PZU0	N/A	N/A	24517000	7	42.022	1	0	1	6.3181	5.8	5.8	1	5.8	A0A1S3M3A3;A0A1S3PZU0	N/A	1	4.13585	0.0480982	0.581664	0.607988	-0.241063	0.821359	0.976823	-0.2359	0.849155	-0.119665	-4.41218	0.011581	0.990962	-2.65083	0.159228	-0.910796	-0.348361	0.745131	0.9153	-0.294933	0.81511	-0.171597	20.447	21.9421	21.886	18.348	22.1598	19.5736	19.3781	19.8324	21.7822	18.7104
812	A0A1S3MVD5;C0HBE5	N/A	N/A	27036000	19	47.378	15	0	2	7.8098	56.2	7.7	0	0	A0A1S3MVD5;C0HBE5	N/A	1	4.18121	0.0469081	0.581664	0.610585	2.32589	0.0806145	0.937455	1.54567	2.91939	0.758228	1.91714	0.127691	0.990962	1.2632	2.40028	0.691995	2.262	0.0864888	0.548678	1.4914	2.81162	0.749161	18.7037	21.8801	21.2469	21.5773	20.4189	21.4218	21.0323	21.2928	20.7508	21.0534
874	A0A1S3N0W7;C0H9A4	N/A	N/A	365640000	90	12.741	7	0	7	129.16	71.8	71.8	7	71.8	A0A1S3N0W7;C0H9A4	N/A	1	4.23373	0.0455756	0.581664	0.613549	2.41974	0.0727836	0.937455	0.6892	1.61239	0.770792	-0.12962	0.903124	0.997763	-0.0296332	0.979669	-0.0646741	-1.32711	0.255156	0.70434	-0.1636	0.892794	-0.552904	24.5282	25.8698	24.6446	24.9904	24.7336	25.2761	24.6822	24.5602	24.7396	24.2399
1159	A0A1S3NTR5;A0A1S3NTP3;A0A1S3NTR4;A0A1S3NU91;A0A1S3NU64;A0A1S3NTR2;A0A1S3NTN8;A0A1S3NTQ9;A0A1S3NU68;A0A1S3QMB8;A0A1S3T1X8;A0A1S3T1Y0;A0A1S3NTW7;A0A1S3T1Y2;A0A1S3R0B3;A0A1S3QPW3;A0A1S3R0K8;A0A1S3QXX2;A0A1S3QUG8	N/A	N/A	45370000	32	67.932	6	0	6	16.653	11.8	11.8	4	7.9	A0A1S3NTR5;A0A1S3NTP3;A0A1S3NTR4;A0A1S3NU91;A0A1S3NU64;A0A1S3NTR2;A0A1S3NTN8;A0A1S3NTQ9;A0A1S3NU68;A0A1S3QMB8;A0A1S3T1X8;A0A1S3T1Y0	N/A	1	4.12546	0.048376	0.581664	0.607389	-0.946055	0.39769	0.937455	-0.382734	0.766983	-0.427602	-1.71195	0.16207	0.990962	-1.3941	0.380482	-0.65028	-2.67714	0.0553932	0.489595	-3.1887	0.109674	-0.801126	22.8209	22.1328	19.5123	19.8448	21.8229	22.4693	21.2983	17.3394	23.0256	22.344
273	A0A1S3PKN6;A0A1S3L782;A0A1S3QM74;A0A1S3QNL8;A0A1S3QYX2;A0A1S3PJU8;A0A1S3R584;A0A1S3QNP0	N/A	N/A	99327000	43	122.99	12	0	12	48.622	14.4	14.4	9	11.2	A0A1S3PKN6;A0A1S3L782	N/A	1	4.12083	0.0485006	0.581664	0.607121	-1.43632	0.224261	0.937455	-0.783133	0.581103	-0.58332	-2.92887	0.0428621	0.990962	-1.0179	0.493834	-0.825828	1.42991	0.225967	0.686315	0.471433	1.38649	0.581599	22.7702	21.5107	23.4165	22.3049	23.3601	22.2192	22.487	24.1346	23.2318	21.5165
1393	A0A1S3PLM1;A0A1S3QPD4	N/A	N/A	528340000	191	82.931	28	0	28	123.05	48.8	48.8	22	39.5	A0A1S3PLM1	N/A	1	4.16843	0.0472398	0.581664	0.609857	1.2165	0.290667	0.937455	0.516699	1.43068	0.519668	-1.23761	0.283542	0.990962	-0.532267	0.691467	-0.526206	2.11041	0.102443	0.578715	0.8686	1.82589	0.725838	24.9521	25.6281	25.5383	24.4774	25.5688	24.9748	25.038	26.4575	24.5498	23.9585
1424	A0A1S3PR11;A0A1S3PR05;A0A1S3MTG3;A0A1S3MUL6;A0A1S3MTN3;C0HAS4;A0A1S3MTH5;A0A1S3MTB0;A0A1S3MTF8;A0A1S3MXX1;A0A1S3MXP3	N/A	N/A	98265000	29	57.954	10	0	10	25.345	27.7	27.7	10	27.7	A0A1S3PR11;A0A1S3PR05	N/A	1	4.13938	0.0480042	0.581664	0.608192	1.78833	0.148238	0.937455	1.00357	2.00495	0.666558	1.95847	0.121768	0.990962	0.8967	1.8618	0.69965	3.9462	0.0168718	0.369987	1.8551	3.61777	0.891982	21.2638	22.3108	24.3275	22.0247	22.3277	23.7201	23.1675	23.1543	21.7421	22.8315
2034	A0A1S3RV69;A0A1S3RWD5;A0A1S3NYN7	N/A	N/A	232870000	102	49.589	10	0	10	57.564	35.9	35.9	6	20.9	A0A1S3RV69;A0A1S3RWD5;A0A1S3NYN7	N/A	1	4.15195	0.0476715	0.581664	0.608914	0.273123	0.79828	0.976823	0.0628668	1.04454	0.135306	-2.95862	0.0416114	0.990962	-0.490733	0.711663	-0.828468	-4.53161	0.0105644	0.348111	-0.4335	0.740463	-0.914861	24.2467	24.6405	23.8296	23.6184	24.4623	24.0167	23.9501	24.0189	24.4608	24.1291
2209	A0A1S3SH90;B5X267;A0A1S3SH75	N/A	N/A	108520000	38	18.17	3	0	3	20.858	21.4	21.4	3	21.4	A0A1S3SH90;B5X267;A0A1S3SH75	N/A	1	4.12755	0.0483199	0.581664	0.60751	0.167007	0.875467	0.983886	0.0456664	1.03216	0.083214	-2.28641	0.0841891	0.990962	-0.642501	0.640601	-0.752677	1.38079	0.239476	0.695875	0.351233	1.27565	0.568147	22.8668	22.7432	23.1463	22.6535	23.3987	23.1742	22.7235	23.8273	23.0314	21.9924
2293	A0A1S3SSY8;A0A1S3SSZ3;A0A1S3SSY6;A0A1S3SSY7	N/A	N/A	695130000	114	68.202	20	0	7	67.139	31.1	12.8	7	12.8	A0A1S3SSY8;A0A1S3SSZ3;A0A1S3SSY6;A0A1S3SSY7	N/A	1	4.17265	0.0471299	0.581664	0.610098	-1.03441	0.35938	0.937455	-0.205534	0.867218	-0.459398	-2.45857	0.0697987	0.990962	-0.474634	0.71965	-0.775741	0.987296	0.37939	0.756729	0.119366	1.08626	0.442651	25.6715	25.376	26.0651	25.2415	26.0337	25.904	25.3021	26.0486	25.9963	25.734
2320	A0A1S3SVR6;C0HA38;A0A1S3SVR7;A0A1S3SVR4;A0A1S3RPX1;A0A1S3RPX8;B5X305	N/A	N/A	77144000	26	52.948	4	0	4	19.157	11.2	11.2	4	11.2	A0A1S3SVR6;C0HA38;A0A1S3SVR7;A0A1S3SVR4;A0A1S3RPX1;A0A1S3RPX8;B5X305	N/A	1	4.13523	0.0481147	0.581664	0.607953	-0.74882	0.495597	0.940747	-0.395466	0.760244	-0.350639	0.444873	0.679424	0.993614	0.219766	1.16454	0.21713	-2.23283	0.08933	0.553323	-2.02877	0.245064	-0.744875	22.5051	22.8222	19.6123	23.2524	23.6832	22.7413	22.5509	22.3548	22.3722	23.4165
2321	A0A1S3SVS5;A0A1S3SVS9;A0A1S3PL81;A0A1S3PL11;A0A1S3PLZ2;A0A1S3PKZ7	N/A	N/A	4663200	2	62.605	2	0.0096154	2	2.3224	3.8	3.8	2	3.8	A0A1S3SVS5;A0A1S3SVS9;A0A1S3PL81;A0A1S3PL11;A0A1S3PLZ2;A0A1S3PKZ7	N/A	1	4.24227	0.0453635	0.581664	0.614026	-1.08067	0.340647	0.937455	-0.4616	0.72618	-0.475378	-2.65316	0.0567939	0.990962	-1.7528	0.296725	-0.798535	-1.86582	0.135485	0.617659	-0.633833	0.644462	-0.682153	20.5602	19.1866	19.7311	18.5801	19.5306	20.1106	17.3645	19.4885	20.449	19.3368
2343	A0A1S3SXU3	N/A	N/A	33737000	18	73.04	4	0	4	9.0599	6.3	6.3	4	6.3	A0A1S3SXU3	N/A	1	4.19402	0.0465787	0.581664	0.611312	1.56691	0.192202	0.937455	0.364634	1.28756	0.616721	3.27524	0.0306375	0.990962	0.601067	1.51684	0.85346	2.57659	0.0615485	0.505745	1.44297	2.71879	0.789949	20.6157	21.2807	21.5224	21.1563	20.8688	20.658	21.4268	23.1376	20.3579	21.0625
2352	A0A1S3SZ07	N/A	N/A	21095000	9	24.518	6	0	2	14.868	43.1	13.4	2	13.4	A0A1S3SZ07	N/A	1	4.24103	0.0453942	0.581664	0.613957	0.226536	0.83189	0.976823	0.145066	1.10578	0.112548	-2.22682	0.0899282	0.990962	-1.26323	0.416609	-0.743981	-3.56426	0.0234963	0.385425	-1.9763	0.254141	-0.872087	21.0323	22.6418	19.1744	19.7293	21.6	21.314	19.3749	20.3698	21.411	21.1494
2488	B5DGK8	N/A	N/A	196330000	40	34.097	5	0	4	12.488	25.2	20.5	1	5.7	B5DGK8	N/A	1	4.18352	0.0468486	0.581664	0.610716	-0.732213	0.50463	0.940842	-0.308633	0.807406	-0.343791	-2.34356	0.0790701	0.990962	-0.842933	0.557509	-0.76066	0.678672	0.534582	0.828616	0.242933	1.1834	0.321339	23.6069	24.2304	24.1439	23.0049	24.7399	23.3472	23.3236	24.5709	23.9471	23.4366
2609	B5X1Z3	N/A	N/A	185560000	60	50.427	7	0	7	38.802	21.8	21.8	7	21.8	B5X1Z3	N/A	1	4.14415	0.0478778	0.581664	0.608466	1.66007	0.172237	0.937455	0.6031	1.51898	0.638686	-2.2798	0.0848051	0.990962	-0.6003	0.659617	-0.751731	1.00449	0.371979	0.751378	0.239567	1.18064	0.448817	23.7673	24.93	23.5032	23.6149	23.5608	23.6992	22.8583	24.1158	23.8045	22.8585
2737	B5X489;A0A1S3Q2C2	N/A	N/A	12147000000	580	43.164	15	0	15	323.31	53.2	53.2	8	31.5	B5X489;A0A1S3Q2C2	N/A	1	4.14476	0.0478616	0.581664	0.608501	2.70959	0.0535598	0.937455	0.370867	1.29313	0.804565	1.90872	0.128936	0.990962	0.2795	1.21377	0.690406	2.13997	0.0990912	0.574214	0.273667	1.20888	0.730596	29.8866	30.0509	29.9157	29.8172	29.4506	29.9484	29.9668	29.9358	29.6831	30.0748
2901	B5X8C2	N/A	N/A	200930000	85	26.206	11	0	4	32.996	61.2	27	4	27	B5X8C2	N/A	1	4.12473	0.0483958	0.581664	0.607346	3.41958	0.0267904	0.937455	0.724133	1.65191	0.863202	1.14315	0.316746	0.990962	0.4	1.31951	0.496235	3.81499	0.0188591	0.369987	0.938467	1.91649	0.885672	23.4269	24.2731	24.2286	23.8631	23.72	23.9205	23.2716	24.6809	23.0927	24.3049
3146	B6V6V0	N/A	N/A	303760000	28	34.981	2	0	2	10.574	6.5	6.5	2	6.5	B6V6V0	N/A	1	4.13771	0.0480487	0.581664	0.608095	0.506676	0.639035	0.962047	0.1129	1.0814	0.24558	1.60441	0.183891	0.990962	0.369733	1.29211	0.625744	-1.14912	0.314546	0.726117	-0.243067	0.844947	-0.498184	24.7573	24.7854	24.1952	24.9937	24.0976	24.5644	24.6703	24.2389	24.6636	24.9637
3249	C0H894	N/A	N/A	653000000	108	24.948	6	0	6	65.306	41.2	41.2	6	41.2	C0H894	N/A	1	4.14434	0.0478728	0.581664	0.608477	2.61196	0.0592977	0.937455	0.384367	1.30529	0.793974	-0.333419	0.755563	0.993614	-0.0455672	0.968909	-0.16444	1.32821	0.254826	0.70434	0.107033	1.07701	0.553221	25.4253	26.1671	25.7362	25.5756	25.6693	25.727	25.3044	25.668	25.6146	25.6925
1441	C0HBK7;A0A1S3PTN7	N/A	N/A	377350000	109	45.16	9	0	9	41.743	35.5	35.5	6	28	C0HBK7;A0A1S3PTN7	N/A	1	4.20433	0.0463158	0.581664	0.611895	-0.399162	0.710167	0.966183	-0.0501003	0.965869	-0.195721	-2.83099	0.0472974	0.990962	-0.3182	0.80207	-0.816743	0.39794	0.710999	0.901331	0.0559661	1.03955	0.195145	24.9998	24.7941	24.8996	24.5803	25.1394	24.9438	24.7193	25.2109	24.7791	24.6641
1932	A0A1S3RLV7;A0A1S3RKG3;A0A1S3RLR1	N/A	N/A	25134000	9	53.751	1	0.00034247	1	5.2136	4.7	4.7	1	4.7	A0A1S3RLV7;A0A1S3RKG3;A0A1S3RLR1	N/A	1	4.10839	0.0488369	0.582375	0.606399	1.39648	0.235078	0.937455	0.742399	1.67296	0.572493	-2.27666	0.0850998	0.990962	-1.60973	0.327659	-0.751279	0.213365	0.841476	0.956133	0.185633	1.13732	0.10608	20.0428	21.717	19.864	19.0191	21.2901	21.6653	20.3856	22.1387	21.8027	18.9017
3064	B5XDI8	N/A	N/A	24535000	15	49.215	16	0.0003125	1	3.8625	49.5	4.5	1	4.5	B5XDI8	N/A	1	4.10596	0.048903	0.582375	0.606258	1.97219	0.119868	0.937455	1.75667	3.37916	0.702139	2.1884	0.0938597	0.990962	1.91967	3.78336	0.738167	2.01344	0.11435	0.591621	1.7762	3.42523	0.70947	19.3943	21.3982	21.206	21.2406	20.9552	20.8544	21.3391	21.392	17.9244	21.4532
2331	A0A1S3SX58	N/A	N/A	10886000	4	174.13	3	0.0003453	3	5.3796	3	3	3	3	A0A1S3SX58	N/A	1	4.096	0.0491747	0.583563	0.605678	-1.62271	0.179972	0.937455	-0.961533	0.513511	-0.630057	0.294618	0.782943	0.996435	0.156367	1.11448	0.145736	2.28096	0.0846968	0.54588	1.1848	2.27332	0.751897	20.4034	19.9895	20.4553	20.1891	19.5817	19.3193	19.5452	21.547	20.3947	21.1146
430	A0A1S3LME3;A0A1S3M6Z8;A0A1S3MG63	N/A	N/A	7005100	6	49.576	2	0.00061256	2	3.5924	4.5	4.5	2	4.5	A0A1S3LME3;A0A1S3M6Z8;A0A1S3MG63	N/A	1	4.07706	0.049697	0.587706	0.604571	1.49363	0.209572	0.937455	0.503333	1.41749	0.598365	-4.00497	0.0160635	0.990962	-0.5206	0.697082	-0.894649	1.23318	0.285024	0.717141	0.3529	1.27712	0.524841	19.8664	19.7849	19.8678	19.4018	20.0293	20.9135	19.5559	20.0943	19.799	19.1752
2828	B5X693	N/A	N/A	5213300000	251	23.911	8	0	8	108.71	50.2	50.2	8	50.2	B5X693	N/A	1	4.06069	0.0501538	0.591049	0.603609	1.64369	0.175586	0.937455	0.430567	1.34776	0.634931	4.07468	0.0151646	0.990962	0.4551	1.37088	0.897693	2.95619	0.0417119	0.462928	1.0755	2.10745	0.828254	28.0447	28.8468	29.8804	28.6544	28.307	28.0627	28.5413	28.8888	27.9743	28.4956
745	A0A1S3MMU4;B5X2M7	N/A	N/A	21478000	10	38.488	4	0.00061482	3	3.6429	15.1	11.3	1	4.2	A0A1S3MMU4;B5X2M7	N/A	1	4.0389	0.0507699	0.59271	0.602321	1.79738	0.146686	0.937455	1.39987	2.63877	0.668425	-1.98236	0.118482	0.990962	-1.40083	0.37871	-0.703967	0.0487464	0.963458	0.990472	0.0495332	1.03493	0.024366	20.9515	22.103	21.8282	18.4875	19.1189	20.9648	19.4397	19.1209	21.1645	19.1052
1581	A0A1S3Q8Z2	N/A	N/A	6850500000	324	28.31	14	0	14	153.64	87.3	87.3	13	82.7	A0A1S3Q8Z2	N/A	1	4.03719	0.0508187	0.59271	0.602219	2.28216	0.0845847	0.937455	0.274767	1.2098	0.752069	-1.89664	0.130745	0.990962	-0.140134	0.907435	-0.688108	0.0402505	0.969822	0.992492	0.00409953	1.00285	0.0201212	29.014	29.5398	28.8788	28.7626	29.039	29.1328	28.9315	29.2263	29.0683	29.0068
1617	A0A1S3QDJ5;A0A1S3QF15;A0A1S3L4K4	N/A	N/A	68177000	25	45.603	7	0	4	7.3968	18.5	12.7	4	12.7	A0A1S3QDJ5;A0A1S3QF15;A0A1S3L4K4	N/A	1	4.0451	0.0505938	0.59271	0.602688	-1.2814	0.269294	0.937455	-0.832366	0.561607	-0.539472	-1.60352	0.184085	0.990962	-1.1366	0.45483	-0.625532	-7.4964	0.00169395	0.169096	-2.22983	0.213183	-0.966204	23.069	22.3711	20.9939	21.1626	23.6691	23.2653	21.5581	20.8737	22.6575	23.2651
453	A0A1S3LRH6;A0A1S3LS14	N/A	N/A	1383900000	214	57.747	21	0	21	106.58	48.3	48.3	21	48.3	A0A1S3LRH6	N/A	1	4.00806	0.0516584	0.593614	0.600483	1.90514	0.129469	0.937455	0.670099	1.59118	0.689727	5.25763	0.00626458	0.885915	0.797166	1.73768	0.93466	3.86342	0.0180944	0.369987	0.971033	1.96024	0.88806	26.2418	27.3007	27.4524	26.954	25.8533	26.8338	26.7167	26.6918	26.1933	27.0092
480	A0A1S3LVB5;A0A1S3LU56;A0A1S3LUA1;A0A1S3LUI6;A0A1S3LUL2;A0A1S3LVB0;A0A1S3LU54	N/A	N/A	272080000	19	50.378	1	0.0078409	1	2.5494	2.7	2.7	1	2.7	A0A1S3LVB5;A0A1S3LU56;A0A1S3LUA1;A0A1S3LUI6;A0A1S3LUL2;A0A1S3LVB0;A0A1S3LU54	N/A	1	4.00421	0.0517707	0.593614	0.600252	1.62385	0.179731	0.937455	0.248067	1.18761	0.630323	1.7816	0.149406	0.990962	0.192934	1.14309	0.66516	3.85169	0.0182762	0.369987	0.417634	1.33573	0.887488	24.0733	24.5759	24.6102	24.506	24.3855	24.2126	24.3777	24.7284	24.1628	24.3167
607	A0A1S3M6L2;A0A1S3PIV7;A0A1S3NJZ9	N/A	N/A	534910000	119	71.775	19	0	19	54.711	40.9	40.9	19	40.9	A0A1S3M6L2	N/A	1	4.02829	0.0510734	0.593614	0.60169	1.46612	0.216498	0.937455	0.289134	1.22191	0.591219	0.684897	0.531035	0.990962	0.1802	1.13304	0.323978	3.88216	0.0178087	0.369987	0.666367	1.58707	0.888965	25.0047	25.4246	25.7604	25.5721	24.8493	25.1963	24.8949	25.7622	25.424	25.3516
723	A0A1S3MK47	N/A	N/A	723510000	143	50.537	22	0	14	146.24	67.9	48.9	6	23.2	A0A1S3MK47	N/A	1	4.02206	0.0512527	0.593614	0.601319	2.95892	0.041599	0.937455	0.649634	1.56877	0.828494	2.56242	0.062478	0.990962	0.544334	1.45835	0.788306	2.52978	0.0646796	0.507478	0.525367	1.4393	0.78446	25.6897	26.2842	25.7512	25.8486	25.3025	25.7672	25.7317	26.1666	25.1486	26.1935
3302	C0HAE1	N/A	N/A	35843000	27	86.638	8	0	8	13.215	14.6	14.6	2	3.9	C0HAE1	N/A	1	4.01018	0.0515965	0.593614	0.60061	3.33215	0.0290475	0.937455	1.004	2.00555	0.857412	0.936723	0.401934	0.990962	0.418267	1.33632	0.424145	-0.317317	0.766876	0.925596	-0.0794665	0.946408	-0.156699	20.9377	22.1404	21.1644	21.7315	21.5156	21.7066	20.735	20.8393	20.7444	21.986
37	A0A1S3KJT2;A0A1S3P9L4;A0A1S3P9V6;A0A1S3P9Q8	N/A	N/A	783350000	147	30.668	10	0	10	100.35	57.1	57.1	10	57.1	A0A1S3KJT2;A0A1S3P9L4	N/A	1	3.98994	0.0521892	0.595034	0.599396	0.0564693	0.957676	0.996195	0.0114994	1.008	0.0282234	-0.527476	0.625766	0.993614	-0.092001	0.938221	-0.255018	-2.66151	0.0563018	0.492496	-0.546066	0.684885	-0.799442	25.8072	26.2407	25.8241	26.0162	26.1424	25.8212	26.1423	25.391	26.3138	25.8289
1668	A0A1S3QKS3;A0A1S3QIP7	N/A	N/A	4807600000	304	24.284	13	0	13	110.57	79.6	79.6	13	79.6	A0A1S3QKS3;A0A1S3QIP7	N/A	1	3.98805	0.0522452	0.595034	0.599281	2.18376	0.0943467	0.937455	0.406267	1.32525	0.737454	1.668	0.170642	0.990962	0.284166	1.21771	0.640486	2.60477	0.0597475	0.499465	0.5927	1.50807	0.793164	27.9463	28.6338	29.0631	28.4299	28.5123	28.4843	28.5174	28.8825	28.2331	28.5969
922	A0A1S3N645;B5X2B2;A0A1S3N6D8	N/A	N/A	351620000	90	36.332	10	0	7	52.693	39.2	32.2	1	6	A0A1S3N645;B5X2B2;A0A1S3N6D8	N/A	1	3.96899	0.0528115	0.599473	0.598131	0.614189	0.572304	0.949265	0.207801	1.15493	0.293564	1.40754	0.232022	0.990962	0.3364	1.2626	0.57553	3.32944	0.029121	0.408291	0.869666	1.82724	0.857227	24.3573	24.7924	25.3369	24.6406	24.7981	24.099	24.8906	25.4455	24.0216	24.655
738	A0A1S3MLP2;A0A1S3MLV6;A0A1S3MLD2;A0A1S3MLL4	N/A	N/A	105690000	32	22.654	3	0	3	12.376	22.9	22.9	3	22.9	A0A1S3MLP2;A0A1S3MLV6	N/A	1	3.9106	0.0545952	0.60045	0.594563	1.97378	0.119651	0.937455	0.8414	1.79179	0.702426	1.06328	0.347584	0.990962	0.641867	1.56035	0.469425	-1.61105	0.182458	0.659348	-0.687066	0.621116	-0.627316	23.348	23.0204	22.3532	23.7491	22.4603	23.6956	23.8656	22.0921	22.2073	22.3265
1419	A0A1S3PQG1;A0A1S3PQH4;A0A1S3PQH8;A0A1S3PQM8	N/A	N/A	79181000	37	298.95	13	0	13	16.891	6.1	6.1	0	0	A0A1S3PQG1;A0A1S3PQH4;A0A1S3PQH8;A0A1S3PQM8	N/A	1	3.95322	0.053286	0.60045	0.597174	2.60184	0.0599322	0.937455	1.43313	2.70033	0.792832	1.79414	0.14724	0.990962	0.6035	1.5194	0.667758	3.87944	0.0178497	0.369987	1.6031	3.03795	0.888835	21.5058	23.0863	22.5785	22.7286	21.2986	21.9134	21.8219	23.8789	21.6606	21.725
253	A0A1S3QN59;A0A1S3QNF2;A0A1S3L554	N/A	N/A	133910000	52	15.415	4	0	4	20.414	42.4	42.4	4	42.4	A0A1S3QN59;A0A1S3QNF2;A0A1S3L554	N/A	1	3.90641	0.0547261	0.60045	0.594305	3.10467	0.0360575	0.937455	0.487633	1.40214	0.840668	0.600781	0.580369	0.993614	0.0886993	1.06341	0.287691	2.0634	0.108035	0.583503	0.5241	1.43804	0.718052	22.9029	23.4372	23.9132	23.1948	23.3621	23.7002	23.0908	23.7651	23.0485	23.294
1758	A0A1S3R1L6	N/A	N/A	11676000000	451	33.67	17	0	17	323.31	76.1	76.1	1	6.2	A0A1S3R1L6	N/A	1	3.91012	0.0546101	0.60045	0.594534	-0.226361	0.832018	0.976823	-0.025933	0.982185	-0.112462	2.14469	0.0985678	0.990962	0.251366	1.19033	0.731346	0.703794	0.520372	0.823064	0.0804335	1.05734	0.331944	29.577	29.7681	29.7886	29.9959	29.7921	29.7956	29.9727	29.8892	29.9546	30.1092
1761	A0A1S3R2A9;C0H9Z2	N/A	N/A	7329600	6	91.615	4	0	4	11.012	8.8	8.8	4	8.8	A0A1S3R2A9;C0H9Z2	N/A	1	3.90943	0.0546317	0.60045	0.594491	-8.62342	0.000994185	0.744328	-1.12083	0.459828	-0.974144	1.84359	0.139018	0.990962	0.412067	1.33059	0.677772	0.467395	0.664544	0.883032	0.314	1.24315	0.227566	20.4705	19.321	19.3398	21.15	20.2718	19.2913	20.4734	21.5616	20.2228	20.5779
1768	A0A1S3R5B9;A0A1S3R3U9;A0A1S3LZB2;A0A1S3LZK4	N/A	N/A	131330000	51	71.782	8	0	8	24.935	20.8	20.8	8	20.8	A0A1S3R5B9;A0A1S3R3U9;A0A1S3LZB2;A0A1S3LZK4	N/A	1	3.9202	0.0542971	0.60045	0.595154	2.02903	0.112337	0.937455	0.556167	1.47036	0.712183	-0.92704	0.406378	0.990962	-0.265765	0.831757	-0.42054	0.929562	0.405216	0.765677	0.296267	1.22796	0.421481	23.4707	23.8835	23.1048	22.665	23.4031	23.5403	23.1149	23.7423	22.677	22.9736
2693	B5X3E6	N/A	N/A	3453500000	221	29.916	15	0	15	117.27	71.3	71.3	15	71.3	B5X3E6	N/A	1	3.90266	0.0548437	0.60045	0.594073	2.39636	0.0746507	0.937455	0.249	1.18838	0.767743	0.308043	0.773424	0.995144	0.0317001	1.02222	0.152226	-2.1554	0.0973898	0.569373	-0.107334	0.928302	-0.733038	28.0121	28.4917	28.0057	28.2122	28.0878	28.1511	27.8818	27.8546	28.0412	28.1422
2769	B5X4N4	N/A	N/A	601590000	129	42.286	11	0	11	31.686	40.9	40.9	10	39	B5X4N4	N/A	1	3.91378	0.0544961	0.60045	0.594759	0.233882	0.826559	0.976823	0.079867	1.05692	0.116149	1.2892	0.266827	0.990962	0.356466	1.28029	0.541795	2.76245	0.0507218	0.478194	0.865367	1.8218	0.809997	25.1541	25.7098	25.775	25.7132	25.6518	25.0412	25.5304	26.3761	24.7538	25.3855
2870	B5X7K9	N/A	N/A	119990000	33	26.658	3	0	3	7.9648	19.9	19.9	3	19.9	B5X7K9	N/A	1	3.91689	0.0543994	0.60045	0.594951	5.66341	0.00479249	0.937455	0.5743	1.48895	0.94293	2.32899	0.0803412	0.990962	0.452733	1.36863	0.758657	2.71744	0.0531272	0.488655	0.5602	1.47447	0.805385	22.7866	23.3384	23.7039	23.1731	22.9961	23.3673	23.6148	23.061	22.6926	23.0456
332	B5X7T9;A0A1S3LD17;A0A1S3P3X8;A0A1S3P438	N/A	N/A	40007000	18	14.278	2	0	2	8.4865	38.8	38.8	2	38.8	B5X7T9;A0A1S3LD17;A0A1S3P3X8;A0A1S3P438	N/A	1	3.91186	0.054556	0.60045	0.594641	-5.02633	0.00735249	0.937455	-0.504333	0.704986	-0.929146	-4.48466	0.0109506	0.990962	-0.439301	0.737492	-0.913295	-1.33511	0.252759	0.703744	-0.244701	0.843991	-0.55521	21.9165	21.2453	21.4488	21.6486	21.9794	21.5035	21.3219	21.5933	21.9338	21.5413
3294	C0HA50;A0A1S3QAT2	N/A	N/A	547040000	145	51.199	15	0	15	83.581	46	46	15	46	C0HA50;A0A1S3QAT2	N/A	1	3.94304	0.0535953	0.60045	0.596553	-0.85957	0.438491	0.937455	-0.168833	0.889562	-0.394861	-1.9	0.130239	0.990962	-0.398034	0.758892	-0.688749	2.29023	0.083836	0.54588	0.347267	1.27215	0.75322	25.3958	25.3688	25.5532	25.4618	25.5598	24.9247	24.8711	26.0457	25.4087	24.8373
2218	A0A1S3SI19;A0A1S3SI21;A0A1S3N0U9;A0A1S3N117;A0A1S3SI24;A0A1S3N1A5;A0A1S3SI20	N/A	N/A	5175800	4	138.92	3	0	3	14.163	3.3	3.3	3	3.3	A0A1S3SI19;A0A1S3SI21;A0A1S3N0U9;A0A1S3N117;A0A1S3SI24;A0A1S3N1A5;A0A1S3SI20	N/A	1	3.8968	0.0550278	0.600529	0.59371	3.32445	0.0292567	0.937455	1.04363	2.06141	0.856886	0.130358	0.902576	0.997763	0.0725327	1.05156	0.065041	-1.09035	0.336839	0.731623	-0.3084	0.807537	-0.478664	19.0751	20.4892	19.0757	18.7762	19.8959	20.4452	20.4697	19.4216	19.8186	19.7613
292	A0A1S3L974	N/A	N/A	717050000	95	11.627	5	0	5	66.34	82.1	82.1	5	82.1	A0A1S3L974	N/A	1	3.87075	0.0558555	0.605642	0.592092	1.8784	0.133528	0.937455	0.3472	1.27209	0.684601	2.0969	0.104017	0.990962	0.113934	1.08217	0.723629	-1.78493	0.148826	0.627877	-0.0910333	0.93885	-0.665854	25.7325	26.4293	25.6592	25.8826	25.6553	25.9313	25.8711	25.675	25.7806	25.7565
1376	A0A1S3PJS2	N/A	N/A	20355000	17	38.96	2	0.00033267	2	4.7444	8	8	2	8	A0A1S3PJS2	N/A	1	3.86435	0.0560613	0.605642	0.591692	2.13054	0.100147	0.937455	1.27573	2.42122	0.72909	2.60872	0.0594998	0.990962	1.3785	2.59998	0.793609	2.83977	0.0468784	0.465221	1.3416	2.53432	0.817584	19.1018	21.3453	20.7073	21.2357	20.464	21.1328	20.3855	21.2093	19.1439	21.224
1579	A0A1S3Q8W5;A0A1S3Q782	N/A	N/A	14703000	6	46.037	7	0.0003499	2	5.6961	24.1	5.5	2	5.5	A0A1S3Q8W5;A0A1S3Q782	N/A	1	3.85974	0.0562102	0.605642	0.591404	-1.39164	0.236427	0.937455	-1.1167	0.461148	-0.571156	-0.243335	0.819716	0.997763	-0.206167	0.866837	-0.120777	2.28408	0.0844061	0.54588	1.46497	2.76057	0.752343	19.3829	20.1859	21.2729	21.1377	21.1778	18.3714	18.9166	22.2698	19.8009	19.6888
1220	A0A1S3SNS3;A0A1S3P0A8;A0A1S3SNR3	N/A	N/A	137160000	22	12.473	3	0	3	16.941	30.9	30.9	3	30.9	A0A1S3SNS3;A0A1S3P0A8;A0A1S3SNR3	N/A	1	3.86418	0.0560668	0.605642	0.591681	0.117285	0.912287	0.987657	0.00863266	1.006	0.058542	-1.31703	0.25821	0.990962	-0.274067	0.826985	-0.549978	2.39903	0.0744346	0.528507	0.301833	1.23271	0.768094	23.5271	23.4408	23.717	23.1528	23.3931	23.342	22.7884	23.9061	23.3211	23.4779
2363	A0A1S3T143;A0A1S3T144;B5X3U6;A0A1S3MI49;B9ELQ1;A0A1S3S5H3;A0A1S3QXZ2;A0A1S3QWY2	N/A	N/A	1937200000	239	70.866	30	0	12	114.53	51.9	20.9	9	14.4	A0A1S3T143;A0A1S3T144;B5X3U6	N/A	1	3.85049	0.0565102	0.606948	0.590824	1.8588	0.13659	0.937455	0.535034	1.44898	0.680777	1.18595	0.301273	0.990962	0.294533	1.22649	0.510047	2.98894	0.0403802	0.46096	0.7582	1.69138	0.831103	26.5041	27.5237	27.5142	27.2038	27.2518	26.9946	27.2536	27.8199	26.7176	26.8997
2578	B5X1E2;A0A1S3MCY1;A0A1S3MDL9;A0A1S3MD84	N/A	N/A	652830000	138	34.222	11	0	11	121.48	47.4	47.4	3	14.7	B5X1E2;A0A1S3MCY1;A0A1S3MDL9;A0A1S3MD84	N/A	1	3.8438	0.0567285	0.60737	0.590403	1.31272	0.259527	0.937455	0.1853	1.13705	0.548721	-0.178322	0.867137	0.997763	-0.0214329	0.985254	-0.0888086	3.56167	0.0235509	0.385425	0.3767	1.29837	0.871935	25.4493	25.786	25.8663	25.6809	25.6808	25.4972	25.3437	26.0812	25.51	25.5512
3244	C0H808	N/A	N/A	17155000000	805	49.786	22	0	22	300.15	73.3	73.3	2	9	C0H808	N/A	1	3.82115	0.0574752	0.61343	0.588973	1.67185	0.169872	0.937455	0.206467	1.15386	0.641356	-0.130494	0.902475	0.997763	-0.0156994	0.989177	-0.0651084	4.22691	0.0134032	0.369987	0.3578	1.28147	0.903922	30.2552	30.6969	30.696	30.4633	30.3371	30.3189	30.0852	30.6898	30.1924	30.1891
187	A0A1S3KY68	N/A	N/A	32898000	14	65.671	12	0	3	6.2124	26.8	5	3	5	A0A1S3KY68	N/A	1	3.79779	0.0582581	0.615223	0.587488	2.37492	0.0764107	0.937455	1.0553	2.07815	0.7649	-0.454136	0.673282	0.993614	-0.181067	0.88205	-0.221431	0.0927271	0.930579	0.983069	0.020099	1.01403	0.0463138	20.6532	22.4456	21.1624	21.5241	21.0722	21.2578	20.4064	20.8154	21.2959	20.5476
418	A0A1S3LKW1;A0A1S3R5L7	N/A	N/A	55293000	30	71.824	36	0	4	12.667	55.2	11.6	4	11.6	A0A1S3LKW1	N/A	1	3.77016	0.0592011	0.615223	0.585717	-1.44625	0.221644	0.937455	-0.8057	0.572085	-0.585971	-0.338276	0.752165	0.993614	-0.145633	0.903983	-0.166769	-2.50226	0.0666053	0.513769	-1.37707	0.385001	-0.781144	21.7663	21.9155	21.4105	22.4318	23.2498	21.0628	22.4023	20.4955	22.6314	22.3765
617	A0A1S3M7H2	N/A	N/A	96388000	34	39.051	2	0	2	11.76	9	9	2	9	A0A1S3M7H2	N/A	1	3.78094	0.058831	0.615223	0.58641	1.50654	0.206399	0.937455	0.598501	1.51414	0.601671	2.39713	0.0745879	0.990962	1.02113	2.02951	0.767845	2.44485	0.0708368	0.522218	1.30203	2.46576	0.774009	22.4793	22.8176	23.8891	23.5163	21.3598	22.8572	23.0395	22.671	22.4994	22.8461
659	A0A1S3MBG6;A0A1S3LVG1;A0A1S3LWF9	N/A	N/A	544620000	142	91.146	15	0	15	82.007	23.6	23.6	4	8.7	A0A1S3MBG6	N/A	1	3.80883	0.0578865	0.615223	0.588191	1.33263	0.253498	0.937455	0.286267	1.21948	0.554498	0.569348	0.599569	0.993614	0.121367	1.08776	0.273796	4.39084	0.0117749	0.363311	0.618067	1.53482	0.910041	25.2129	25.3001	25.7258	25.5633	25.3403	25.2343	24.9895	25.8521	24.8901	25.2546
898	A0A1S3N2X7	N/A	N/A	207330000	66	91.947	9	0	9	27.201	15.2	15.2	9	15.2	A0A1S3N2X7	N/A	1	3.7761	0.058997	0.615223	0.586099	0.904228	0.41701	0.937455	0.366667	1.28937	0.411966	2.1796	0.0947872	0.990962	0.712534	1.63868	0.736811	3.15352	0.0343976	0.430794	0.951	1.93321	0.844483	23.4757	23.8192	24.3681	23.9654	23.9802	23.3665	24.1556	24.4085	22.9411	24.4136
902	A0A1S3N344;A0A1S3N3C0	N/A	N/A	335900000	96	64.966	15	0	15	71.92	35.6	35.6	15	35.6	A0A1S3N344;A0A1S3N3C0	N/A	1	3.77801	0.0589312	0.615223	0.586222	-1.43431	0.224795	0.937455	-0.429099	0.742725	-0.58278	-1.11489	0.327361	0.990962	-0.389833	0.763218	-0.486904	1.30818	0.260921	0.70628	0.503034	1.41719	0.547392	24.5497	24.1385	25.1515	24.6405	25.2825	24.4709	24.4259	25.7154	24.3508	23.9471
1377	A0A1S3PJS9;A0A1S3PKM5;A0A1S3PJS3	N/A	N/A	6931600	4	123.65	2	0.00032765	2	4.5674	3.9	3.9	2	3.9	A0A1S3PJS9;A0A1S3PKM5;A0A1S3PJS3	N/A	1	3.78861	0.0585695	0.615223	0.586901	6.8237	0.00241166	0.909462	2.2024	4.60244	0.95963	2.54398	0.0637111	0.990962	1.166	2.24389	0.786144	1.33245	0.253553	0.703927	1.14417	2.21018	0.554445	18.4498	20.6576	20.435	19.9508	19.2082	20.8603	20.2369	18.1548	18.1545	19.1228
2229	A0A1S3SJH0	N/A	N/A	692360000	128	34.922	13	0	13	138.51	56.1	56.1	4	19.9	A0A1S3SJH0	N/A	1	3.76279	0.0594558	0.615223	0.585243	4.4999	0.0108234	0.937455	1.17857	2.26352	0.913808	1.81527	0.143664	0.990962	0.618067	1.53482	0.672083	2.67144	0.0557225	0.491226	0.8389	1.78869	0.800514	24.8418	26.4438	26.417	25.3407	24.9973	25.7109	26.2786	25.7248	25.2002	25.2742
2673	B5X331;A0A1S3N1X4;A0A1S3RT03	N/A	N/A	17016000	8	33.94	3	0.00034578	3	5.4217	11.9	11.9	3	11.9	B5X331;A0A1S3N1X4	N/A	1	3.76587	0.0593494	0.615223	0.585441	-0.0169786	0.987267	0.99763	-0.0139332	0.990389	-0.00848898	-3.54602	0.0238838	0.990962	-1.9192	0.264401	-0.871012	-1.89465	0.131045	0.611782	-1.3797	0.384299	-0.687729	20.5425	20.1321	19.7421	19.5202	21.0018	22.3973	18.893	19.0143	22.2027	19.5762
3308	C0HAI2;A0A1S3MJF7;A0A1S3MJ16;A0A1S3KRJ1;A0A1S3KRH5;A0A1S3KRI0	N/A	N/A	67017000000	1136	36.365	22	0	22	237.43	83.8	83.8	8	34.7	C0HAI2	N/A	1	3.78998	0.0585229	0.615223	0.586989	2.05614	0.108928	0.937455	0.387733	1.30834	0.716826	0.000405683	0.999696	0.999774	6.61263e-05	1.00005	0.000202841	-1.15689	0.3117	0.726117	-0.229167	0.853128	-0.500711	32.2586	32.9754	32.3778	32.4685	32.1197	32.577	32.1186	31.987	32.5504	32.3418
82	A0A1S3KNE5	N/A	N/A	68773000	23	59.617	11	0	2	16.922	25.7	4.7	2	4.7	A0A1S3KNE5	N/A	1	3.60878	0.0651044	0.617839	0.575064	0.557855	0.606689	0.959144	0.114468	1.08258	0.268672	-2.21841	0.0907725	0.990962	-1.03353	0.488513	-0.742723	-1.99883	0.116272	0.594099	-0.7438	0.597164	-0.7069	22.559	23.0352	22.6695	21.2733	23.0507	22.5953	21.259	21.6468	22.6055	22.5823
151	A0A1S3KV01;A0A1S3KTW4	N/A	N/A	1748100000	250	66.066	28	0	28	168.92	61.5	61.5	5	17.7	A0A1S3KV01;A0A1S3KTW4	N/A	1	3.73971	0.0602627	0.617839	0.583748	1.50325	0.207204	0.937455	0.283833	1.21743	0.60083	-0.279272	0.793881	0.997763	-0.0603002	0.959065	-0.138294	2.31066	0.0819727	0.54588	0.504234	1.41837	0.756106	26.8201	27.1993	27.1438	27.1047	27.2298	27.0355	26.7848	27.4715	26.6671	26.6466
169	A0A1S3KWN8	N/A	N/A	10273000	6	13.474	3	0	3	12.593	47.1	47.1	3	47.1	A0A1S3KWN8	N/A	1	3.62628	0.0644302	0.617839	0.576245	2.08123	0.105875	0.937455	1.6432	3.12358	0.721038	-0.0974393	0.927065	0.997763	-0.0700677	0.952593	-0.0486619	-0.162647	0.878682	0.970784	-0.111401	0.925689	-0.081056	18.7464	22.2626	20.2837	19.2172	20.1032	21.7666	19.9832	19.755	20.9248	20.3638
217	A0A1S3L0Y0;A0A1S3L1Z2	N/A	N/A	678360000	124	20.167	9	0	9	81.871	62.6	62.6	6	42.6	A0A1S3L0Y0;A0A1S3L1Z2	N/A	1	3.59952	0.0654649	0.617839	0.574436	3.81588	0.0188448	0.937455	0.5009	1.4151	0.885716	1.39325	0.235975	0.990962	0.1852	1.13697	0.571603	1.01073	0.36932	0.749236	0.137434	1.09995	0.451039	25.6037	26.258	25.4332	25.6336	25.459	25.9894	25.9573	25.8805	25.5142	25.5416
231	A0A1S3L328	N/A	N/A	166640000	18	62.355	5	0.00034965	3	5.6903	10.2	5.2	2	3.9	A0A1S3L328	N/A	1	3.54126	0.06779	0.617839	0.570442	-0.144576	0.892038	0.984027	-0.0384337	0.973711	-0.0720997	-1.1471	0.315287	0.990962	-0.2622	0.833815	-0.497526	-3.03811	0.0384735	0.448725	-0.607033	0.656545	-0.83526	23.6313	24.1806	23.3401	23.8147	23.835	23.5523	23.4182	23.3758	24.2875	23.7343
321	A0A1S3LC58	N/A	N/A	41725000	13	33.716	1	0.00034376	1	5.3109	7.8	7.8	1	7.8	A0A1S3LC58	N/A	1	3.61546	0.0648463	0.617839	0.575515	0.983525	0.381032	0.937455	1.577	2.98349	0.44129	0.451854	0.674792	0.993614	0.7119	1.63796	0.220373	-1.29079	0.266329	0.706288	-2.08767	0.235261	-0.542266	22.6577	23.048	19.6226	21.732	17.8288	22.0107	21.6101	18.5605	22.4427	21.7228
356	A0A1S3LF35	N/A	N/A	73017000	26	53.345	11	0	7	14.749	27.9	21.8	7	21.8	A0A1S3LF35	N/A	1	3.72188	0.060895	0.617839	0.582587	1.73663	0.157458	0.937455	0.677933	1.59985	0.65564	0.640784	0.556531	0.990962	0.2522	1.19102	0.305114	2.68077	0.0551845	0.489595	1.5451	2.91824	0.801515	22.2118	22.7648	24.2375	21.7735	21.3695	22.4783	22.4808	22.6964	21.4402	21.5238
411	A0A1S3LJY3;A0A1S3LJS5	N/A	N/A	12537000000	611	48.502	36	0	36	311.61	82.3	82.3	13	39	A0A1S3LJY3;A0A1S3LJS5	N/A	1	3.56039	0.0670154	0.617839	0.571761	2.13471	0.099679	0.937455	0.1298	1.09414	0.729757	3.25661	0.0311803	0.990962	0.186399	1.13792	0.852133	2.31248	0.0818091	0.54588	0.455233	1.371	0.75636	29.6608	29.9321	30.577	29.9387	29.764	29.8999	29.8791	29.9443	29.8234	29.9896
435	A0A1S3LPX5;A0A1S3LNT6;A0A1S3LP14;A0A1S3LP55;A0A1S3LP61;B5XAJ3	N/A	N/A	38356000	16	59.013	12	0	6	10.478	34.5	20.6	6	20.6	A0A1S3LPX5;A0A1S3LNT6;A0A1S3LP14;A0A1S3LP55;A0A1S3LP61	N/A	1	3.53437	0.0680717	0.617839	0.569964	-0.312795	0.770066	0.97451	-0.317833	0.802274	-0.154519	-1.68114	0.16803	0.990962	-1.8323	0.280817	-0.643448	1.3774	0.240438	0.696779	1.08103	2.11555	0.567201	20.4942	20.5732	22.2491	19.1634	22.9445	20.2942	21.0577	22.515	20.7755	18.4962
220	A0A1S3LRS1;A0A1S3L1F6	N/A	N/A	45086000	20	18.638	4	0	4	9.7234	30.7	30.7	4	30.7	A0A1S3LRS1;A0A1S3L1F6	N/A	1	3.61148	0.0649999	0.617839	0.575246	0.273357	0.798112	0.976823	0.239	1.18017	0.135419	-2.56231	0.0624848	0.990962	-2.28487	0.205204	-0.788294	0.0994654	0.925554	0.981663	0.0972671	1.06975	0.0496713	20.7624	21.0117	20.5506	19.1305	23.0789	22.2706	20.6823	22.91	21.6208	18.7947
507	A0A1S3LWX6;A0A1S3LX55	N/A	N/A	7211500000	239	15.831	11	0	11	176	69.6	69.6	11	69.6	A0A1S3LWX6;A0A1S3LX55	N/A	1	3.65804	0.0632283	0.617839	0.578373	0.850284	0.443069	0.937455	0.148834	1.10867	0.391252	1.28247	0.268955	0.990962	0.236333	1.17799	0.53979	3.19153	0.0331679	0.428029	0.4894	1.40386	0.847366	28.7722	29.0967	29.3374	29.2413	29.2154	28.8945	29.3065	29.5077	28.7888	28.9376
685	A0A1S3MEQ8;A0A1S3MFG2;A0A1S3MF06;A0A1S3MF05	N/A	N/A	60296000	18	39.481	9	0	2	38.329	33.9	9.2	2	9.2	A0A1S3MEQ8;A0A1S3MFG2;A0A1S3MF06;A0A1S3MF05	N/A	1	3.67713	0.0625193	0.617839	0.579642	0.596036	0.583241	0.949265	0.179233	1.13228	0.285605	-1.38227	0.23906	0.990962	-0.325834	0.797837	-0.568557	1.74649	0.155654	0.63803	0.472833	1.38783	0.657755	21.8369	22.1231	22.7221	21.9172	22.5618	22.0845	21.8459	22.79	21.9857	21.6438
710	A0A1S3MJ22;A0A1S3MIN1;A0A1S3QYT4;A0A1S3LFX4;A0A1S3QFB2;A0A1S3QFZ9;A0A1S3QI86;A0A1S3QK60	N/A	N/A	142490000	68	110.35	15	0	15	39.537	21.6	21.6	15	21.6	A0A1S3MJ22;A0A1S3MIN1	N/A	1	3.54343	0.0677015	0.617839	0.570592	-0.663839	0.543101	0.947272	-0.304467	0.809741	-0.31502	-3.49629	0.02498	0.990962	-0.9266	0.526097	-0.868016	0.894903	0.421422	0.77147	0.265466	1.20202	0.408429	24.0021	22.6232	24.3487	22.9717	23.4853	23.2761	22.7829	23.6686	23.3931	22.3461
726	A0A1S3MKB8;C0HDI4	N/A	N/A	48129000	28	40.295	5	0	5	10.221	18.3	18.3	5	18.3	A0A1S3MKB8	N/A	1	3.73164	0.0605478	0.617839	0.583223	0.244629	0.81878	0.976823	0.128233	1.09295	0.12141	0.178121	0.867285	0.997763	0.0799662	1.05699	0.0887093	2.53102	0.0645944	0.507478	1.14407	2.21003	0.784608	20.9168	21.2568	22.6624	21.5385	22.3113	21.3301	21.778	22.8255	21.1688	21.3203
744	A0A1S3MMS2;A0A1S3QXJ7;A0A1S3R194	N/A	N/A	789260000	136	39.181	12	0	12	113.11	48.6	48.6	6	25	A0A1S3MMS2;A0A1S3QXJ7	N/A	1	3.65639	0.0632901	0.617839	0.578263	-2.45088	0.0703786	0.937455	-0.482267	0.715852	-0.774772	-1.40083	0.23387	0.990962	-0.4743	0.719816	-0.573691	1.00194	0.373071	0.751902	0.227166	1.17053	0.447906	26.3707	25.6898	26.4945	25.9284	25.7487	25.4767	25.0567	26.0645	26.1782	25.8896
795	A0A1S3MT28	N/A	N/A	67490000	23	31.048	3	0	3	10.509	22.6	22.6	3	22.6	A0A1S3MT28	N/A	1	3.57413	0.0664658	0.617839	0.572704	2.10201	0.103418	0.937455	2.01417	4.03947	0.724468	2.94819	0.0420448	0.990962	2.3688	5.16511	0.827549	3.7165	0.0205372	0.376774	2.8661	7.29092	0.880589	19.3445	23.707	23.4914	23.5298	19.7965	21.1828	22.3482	21.5915	20.8329	21.2023
793	A0A1S3MWX3;A0A1S3MSX9;A0A1S3MWI9;A0A1S3MWQ9;A0A1S3NVT2;A0A1S3NVD9;A0A1S3MXS4;A0A1S3MWQ4;A0A1S3MWI8;A0A1S3MWE4;A0A1S3MWH9;A0A1S3MXR9;A0A1S3MWQ2;A0A1S3MWI3;A0A1S3MWE0;A0A1S3MWH4;A0A1S3MXR4;A0A1S3MWJ2;A0A1S3MWE9;A0A1S3MWI4;A0A1S3MSP5	N/A	N/A	133320000	11	24.383	4	0.00030855	1	3.6978	25	6.1	1	6.1	A0A1S3MWX3;A0A1S3MSX9;A0A1S3MWI9;A0A1S3MWQ9;A0A1S3NVT2;A0A1S3NVD9;A0A1S3MXS4;A0A1S3MWQ4;A0A1S3MWI8;A0A1S3MWE4;A0A1S3MWH9;A0A1S3MXR9;A0A1S3MWQ2;A0A1S3MWI3;A0A1S3MWE0;A0A1S3MWH4;A0A1S3MXR4;A0A1S3MWJ2;A0A1S3MWE9;A0A1S3MWI4;A0A1S3MSP5	N/A	1	3.62772	0.0643752	0.617839	0.576342	-1.81376	0.143917	0.937455	-2.78477	0.145111	-0.671776	-0.171401	0.87223	0.997763	-0.0290998	0.980032	-0.0853875	2.65255	0.0568301	0.494568	0.409133	1.32789	0.798468	23.4994	19.7624	23.9463	23.6369	23.728	18.6946	23.2485	24.074	23.3101	23.5648
924	A0A1S3N6B2;A0A1S3SBX8;A0A1S3SLE2	N/A	N/A	3063900000	243	37.771	13	0	13	109.69	55.5	55.5	9	39.8	A0A1S3N6B2	N/A	1	3.69817	0.061749	0.617839	0.581031	2.79268	0.0491772	0.937455	0.535834	1.44978	0.813013	2.04917	0.109793	0.990962	0.229834	1.1727	0.715641	1.80358	0.14563	0.627877	0.1839	1.13595	0.6697	27.7788	28.4995	27.9977	28.037	27.6208	27.8675	27.9432	27.7029	27.6015	27.7104
953	A0A1S3N9H3;A0A1S3N931;A0A1S3N8W2	N/A	N/A	20967000	12	29.121	4	0	2	6.8326	16.9	9.8	2	9.8	A0A1S3N9H3;A0A1S3N931;A0A1S3N8W2	N/A	1	3.56221	0.0669423	0.617839	0.571886	-1.8072	0.145019	0.937455	-0.952299	0.516808	-0.670439	-2.36757	0.0770245	0.990962	-2.68223	0.1558	-0.763916	-4.49744	0.0108438	0.350514	-2.48783	0.178274	-0.913726	21.7067	21.8205	18.3649	17.9782	22.0444	20.0456	21.499	19.9257	22.049	18.2762
1015	A0A1S3NF46;A0A1S3NEB6;B5X3H6	N/A	N/A	95379000	42	55.174	5	0	5	50.565	17	17	4	14.6	A0A1S3NF46;A0A1S3NEB6;B5X3H6	N/A	1	3.5837	0.0660863	0.617839	0.573359	-0.723911	0.509192	0.940842	-0.306733	0.808471	-0.340347	1.74992	0.155031	0.990962	0.529533	1.44346	0.658487	1.95558	0.122172	0.602001	0.9108	1.88009	0.699123	21.9996	21.7042	22.7856	22.9928	22.9766	22.1012	22.8688	24.0677	22.535	23.2382
1060	A0A1S3NIT1	N/A	N/A	285640000	62	27.764	12	0	4	28.259	50.8	21.3	4	21.3	A0A1S3NIT1	N/A	1	3.59063	0.0658134	0.617839	0.573831	4.24394	0.0132219	0.937455	0.407834	1.32669	0.904584	1.26765	0.273691	0.990962	0.296134	1.22785	0.535349	7.14489	0.00202992	0.181414	0.578234	1.49302	0.962984	24.2522	24.6823	24.8179	24.724	24.1224	24.4039	24.6397	24.7849	24.1002	23.9995
1164	A0A1S3NUB5;A0A1S3T2M2;A0A1S3T2X5	N/A	N/A	132270000	57	76.608	13	0	13	28.169	28.2	28.2	13	28.2	A0A1S3NUB5	N/A	1	3.70605	0.0614636	0.617839	0.581549	0.935622	0.402437	0.937455	0.401199	1.32061	0.423736	-0.718699	0.512072	0.990962	-0.482634	0.71567	-0.338177	2.57297	0.0617846	0.505745	1.15353	2.22458	0.78953	22.2332	23.2582	23.6836	23.0011	23.6154	23.1175	21.3752	24.308	22.9647	22.9891
1293	A0A1S3P866;B5X7D0	N/A	N/A	554310000	143	35.067	12	0	12	134.21	63.1	63.1	12	63.1	A0A1S3P866;B5X7D0	N/A	1	3.65769	0.0632414	0.617839	0.57835	2.20359	0.092283	0.937455	0.254868	1.19323	0.740485	0.781835	0.478001	0.990962	0.1174	1.08478	0.364087	5.16286	0.00668481	0.287193	0.410201	1.32887	0.932478	25.1717	25.6231	25.6093	25.5068	25.3765	25.3143	25.0967	25.758	25.2069	25.5038
1315	A0A1S3PB33	N/A	N/A	7872000000	500	56.363	33	0	33	234.31	83	83	33	83	A0A1S3PB33	N/A	1	3.56907	0.0666677	0.617839	0.572357	-2.22956	0.0896545	0.937455	-0.455433	0.729291	-0.74439	-1.27913	0.270014	0.990962	-0.556266	0.68006	-0.538795	-6.02391	0.00382633	0.231903	-1.10477	0.464978	-0.949059	29.4758	29.0588	28.3737	29.1905	29.9098	29.5796	28.4429	28.8082	29.7967	29.8801
1330	A0A1S3PDI0	N/A	N/A	1824400000	377	69.585	34	0	34	323.31	65.5	65.5	34	65.5	A0A1S3PDI0	N/A	1	3.64054	0.063887	0.617839	0.577203	-1.67513	0.16922	0.937455	-0.280001	0.823591	-0.642096	1.47884	0.213267	0.990962	0.270333	1.20609	0.594541	1.42367	0.227641	0.686315	0.235432	1.17726	0.579914	27.1692	26.7411	27.5756	27.1354	27.2059	26.6199	27.2938	27.1052	26.908	27.6649
1371	A0A1S3PIX7	N/A	N/A	3867500000	842	298.92	73	0	73	323.31	39.1	39.1	28	15.6	A0A1S3PIX7	N/A	1	3.71561	0.0611196	0.617839	0.582176	-0.0168788	0.987342	0.99763	-0.00443332	0.996932	-0.00843909	-1.58821	0.187434	0.990962	-0.3277	0.796806	-0.621877	-2.47052	0.0689085	0.519291	-0.5555	0.680421	-0.777236	28.0858	28.7652	27.7195	28.0676	28.7923	28.2112	28.1565	28.0387	28.478	28.1489
1529	A0A1S3Q3M8	N/A	N/A	85522000	21	115.61	13	0	2	7.3978	15.2	2.6	2	2.6	A0A1S3Q3M8	N/A	1	3.6681	0.0628533	0.617839	0.579043	3.03539	0.038576	0.937455	0.865467	1.82193	0.835034	0.634395	0.560293	0.990962	0.189166	1.1401	0.302351	2.2057	0.0920661	0.557986	0.662167	1.58246	0.740805	22.0512	23.0515	23.2401	22.557	22.0672	22.8299	22.7656	23.0348	22.6721	22.0354
1539	A0A1S3Q4L4	N/A	N/A	109460000	56	111.49	8	0	8	20.174	12.9	12.9	4	7.5	A0A1S3Q4L4	N/A	1	3.59145	0.0657812	0.617839	0.573886	-1.4666	0.216376	0.937455	-0.628767	0.646729	-0.591345	-1.72902	0.158864	0.990962	-1.17737	0.442158	-0.653999	2.34832	0.0786593	0.53925	0.547066	1.46111	0.761311	23.5337	22.1676	23.8763	21.8152	22.8616	23.3538	21.0456	23.9127	23.2679	23.2703
1722	A0A1S3QTF3;A0A1S3Q1Q8;A0A1S3Q3A9;A0A1S3Q1P5;A0A1S3M5C2;B9EPR0;A0A1S3RV41	N/A	N/A	3578000	4	15.391	2	0.0095996	1	2.3055	16.2	6.6	1	6.6	A0A1S3QTF3;A0A1S3Q1Q8;A0A1S3Q3A9;A0A1S3Q1P5;A0A1S3M5C2;B9EPR0;A0A1S3RV41	N/A	1	3.73279	0.060507	0.617839	0.583298	-0.884598	0.426343	0.937455	-0.515666	0.69947	-0.404499	-1.68811	0.166662	0.990962	-0.836667	0.559936	-0.645007	1.18758	0.3007	0.722276	0.5852	1.50025	0.510564	20.4539	19.1797	19.8718	18.8373	18.8824	19.7227	18.4424	20.272	19.5761	19.1227
1744	A0A1S3R064;A0A1S3R028;A0A1S3SPE8;A0A1S3SPD6;A0A1S3SPD2;A0A1S3MB03	N/A	N/A	5216700	10	42.257	4	0	3	22.458	14.9	11.8	3	11.8	A0A1S3R064;A0A1S3R028;A0A1S3SPE8;A0A1S3SPD6;A0A1S3SPD2;A0A1S3MB03	N/A	1	3.56886	0.066676	0.617839	0.572343	-3.34852	0.0286083	0.937455	-1.4142	0.375218	-0.858522	-1.37848	0.240132	0.990962	-0.704833	0.613513	-0.567501	-1.91985	0.127294	0.61064	-0.8455	0.556518	-0.692503	19.6732	19.1449	19.756	20.1941	19.9819	18.3628	19.021	19.3627	20.8643	19.1898
1765	A0A1S3R303;A0A1S3SWZ9	N/A	N/A	97388000	16	10.314	2	0	2	6.6363	25	25	2	25	A0A1S3R303;A0A1S3SWZ9	N/A	1	3.59909	0.0654816	0.617839	0.574407	1.73444	0.157861	0.937455	0.292734	1.22496	0.655169	-1.2175	0.290324	0.990962	-0.192967	0.874805	-0.519981	1.52414	0.202152	0.674039	0.3673	1.28994	0.606127	22.9654	23.1725	23.5484	22.5719	22.9107	22.8959	22.4906	23.0974	22.5363	22.771
1776	A0A1S3R6U8;A0A1S3R528;A0A1S3R6K0;A0A1S3R5R2;A0A1S3R522	N/A	N/A	377170000	127	52.504	18	0	17	57.443	47.7	46.3	8	22.6	A0A1S3R6U8;A0A1S3R528;A0A1S3R6K0;A0A1S3R5R2;A0A1S3R522	N/A	1	3.6994	0.0617043	0.617839	0.581112	0.949239	0.396251	0.937455	0.301566	1.23248	0.428776	2.86111	0.0458781	0.990962	0.5284	1.44233	0.819605	5.2489	0.00630192	0.285183	0.859866	1.81487	0.934463	24.3023	24.6479	25.4398	25.2621	24.6189	24.2466	24.7561	25.3901	24.353	24.8412
1966	A0A1S3RP52;B5RI22;A0A1S3RNX9;A0A1S3SWQ7;A0A1S3RNZ2	N/A	N/A	9901900	5	58.761	3	0	3	7.2778	6.6	6.6	3	6.6	A0A1S3RP52;B5RI22;A0A1S3RNX9;A0A1S3SWQ7;A0A1S3RNZ2	N/A	1	3.69129	0.0619996	0.617839	0.580578	-0.179654	0.866158	0.983399	-0.0540663	0.963218	-0.0894667	-2.48977	0.0675012	0.990962	-1.5593	0.339316	-0.779617	-1.89901	0.130387	0.611782	-1.0599	0.479665	-0.688561	20.7504	20.8055	19.0617	18.0791	21.1193	20.4101	20.0049	20.5823	20.1645	19.2723
2085	A0A1S3S1L2;A0A1S3RDR3;A0A1S3RBY4	N/A	N/A	203960000	22	81.409	6	0	5	15.176	12.2	11.1	5	11.1	A0A1S3S1L2;A0A1S3RDR3;A0A1S3RBY4	N/A	1	3.54704	0.0675548	0.617839	0.570841	0.22575	0.832461	0.976823	0.0569668	1.04028	0.112163	-0.717422	0.512779	0.990962	-0.1576	0.896515	-0.337645	-2.32816	0.0804141	0.542595	-0.537966	0.688741	-0.758542	23.7361	24.2005	23.6755	24.1388	24.3309	23.9502	23.8764	23.7485	24.3712	23.9502
1551	A0A1S3SNP1;A0A1S3Q618	N/A	N/A	46534000	20	50.293	4	0	3	8.5564	10.2	7.2	3	7.2	A0A1S3SNP1;A0A1S3Q618	N/A	1	3.65382	0.0633863	0.617839	0.578092	2.87068	0.0454373	0.937455	1.0173	2.02413	0.820503	-0.138291	0.896693	0.997763	-0.048734	0.966784	-0.0689808	0.574232	0.596559	0.851796	0.245967	1.18589	0.275967	22.0431	22.8824	21.7951	21.0213	21.1119	22.3882	21.6569	21.1347	21.2579	21.5885
2291	A0A1S3SSX2	N/A	N/A	148370000	28	32.296	4	0	4	27.738	17.8	17.8	1	4.4	A0A1S3SSX2	N/A	1	3.62468	0.0644916	0.617839	0.576137	0.983669	0.38097	0.937455	0.869	1.8264	0.441342	5.3376	0.00593486	0.885915	3.0267	8.14943	0.936421	0.635118	0.559866	0.838529	0.691133	1.61455	0.302665	22.512	21.8637	24.3262	24.0029	20.9951	24.0605	25.1307	21.6194	21.5013	24.9549
2507	B5DGT0;B5DGS9	N/A	N/A	1639900000	152	19.792	8	0	8	247.04	62.2	62.2	3	27.9	B5DGT0;B5DGS9	N/A	1	3.64496	0.0637198	0.617839	0.577499	1.1582	0.311225	0.937455	0.132566	1.09624	0.501134	-2.79938	0.0488424	0.990962	-0.244834	0.843913	-0.813673	-1.12925	0.321927	0.729214	-0.1583	0.89608	-0.491666	27.0595	27.3932	26.8086	26.8906	27.2099	27.1499	26.729	27.1662	26.9731	26.8884
2334	B5X189;A0A1S3SXC2;A0A1S3SXA6;A0A1S3SXB2;A0A1S3SXA1	N/A	N/A	628250000	106	27.325	12	0	12	83.712	43.1	43.1	3	9.8	B5X189;A0A1S3SXC2;A0A1S3SXA6;A0A1S3SXB2;A0A1S3SXA1	N/A	1	3.58388	0.0660792	0.617839	0.573371	2.19246	0.0934355	0.937455	0.255233	1.19353	0.738789	0.26136	0.806721	0.997763	0.0609334	1.04314	0.129578	4.9061	0.00800883	0.31607	0.5377	1.45166	0.926012	25.2322	25.7791	25.898	25.8831	25.5008	25.5086	25.1588	26.0742	25.4731	25.347
2365	B5X1R6;A0A1S3T168;A0A1S3RLI0	N/A	N/A	100150000	53	38.536	4	0	4	14.751	13.8	13.8	3	11.7	B5X1R6;A0A1S3T168;A0A1S3RLI0	N/A	1	3.69468	0.0618758	0.617839	0.580802	1.67023	0.170196	0.937455	0.4289	1.34621	0.640991	-1.0645	0.347094	0.990962	-0.250967	0.840333	-0.469844	3.43998	0.0262941	0.395468	0.476467	1.39133	0.864506	22.8296	23.5256	23.3719	22.9646	22.8498	22.7152	22.3998	23.3773	22.6472	22.2093
2648	B5X2M8;A0A1S3QJX1;A0A1S3QZK3;A0A1S3QK02;A0A1S3QPN8	N/A	N/A	1495000000	276	57.844	23	0	23	229.03	57.2	57.2	23	57.2	B5X2M8;A0A1S3QJX1	N/A	1	3.56183	0.0669576	0.617839	0.57186	2.02888	0.112356	0.937455	0.333167	1.25978	0.712157	-0.787899	0.474822	0.990962	-0.141233	0.906744	-0.366533	1.54857	0.196406	0.670326	0.233934	1.17604	0.612218	26.5878	27.1396	26.919	26.8816	26.9969	26.889	26.5446	27.1789	26.7104	26.4452
2669	B5X320;CON__H-INV:HIT000292931;A0A1S3MI17	N/A	N/A	4163900000	187	58.993	35	0	11	130.18	54.4	25.9	8	19.2	B5X320	N/A	1	3.5652	0.0668226	0.617839	0.572092	1.8297	0.141277	0.937455	0.125334	1.09076	0.674996	-0.158311	0.881883	0.997763	-0.0315329	0.97838	-0.0789087	3.35621	0.0284045	0.403759	0.484867	1.39946	0.859039	28.2134	28.2411	28.9515	28.0918	28.1339	28.2939	27.8725	28.4766	28.2508	28.5392
2679	B5X348	N/A	N/A	5233300000	551	99.939	38	0	38	243.45	56.3	56.3	38	56.3	B5X348	N/A	1	3.53411	0.0680824	0.617839	0.569946	1.00276	0.372717	0.937455	0.2407	1.18157	0.448201	2.75197	0.0512705	0.990962	0.321334	1.24949	0.808936	8.5269	0.00103796	0.152112	0.625933	1.54321	0.973578	28.342	28.6729	29.0534	28.8516	28.4196	28.1737	28.7597	29.0826	28.3577	28.472
229	B5X4M2;A0A1S3L2Y1;A0A1S3L317	N/A	N/A	1229300000	227	59.426	23	0	23	151.12	53.8	53.8	23	53.8	B5X4M2;A0A1S3L2Y1;A0A1S3L317	N/A	1	3.54601	0.0675965	0.617839	0.57077	2.73997	0.051907	0.937455	0.251266	1.19025	0.807712	-0.332946	0.755895	0.993614	-0.0412668	0.971801	-0.164213	1.85714	0.136853	0.617724	0.224101	1.16805	0.68045	26.5468	26.6633	26.6378	26.6384	26.5936	26.7459	26.3379	26.8957	26.3338	26.3741
2841	B5X6K0	N/A	N/A	24789000000	633	27.956	16	0	16	255.39	80.7	80.7	16	80.7	B5X6K0	N/A	1	3.66367	0.063018	0.617839	0.578748	1.9246	0.126599	0.937455	0.353001	1.27721	0.693394	0.573151	0.597224	0.993614	0.0532672	1.03761	0.275486	-1.85503	0.137187	0.617724	-0.143133	0.90555	-0.680036	30.8639	31.5729	30.6017	31.0914	30.8853	30.995	30.8032	30.6841	30.8219	30.8363
2851	B5X6U7	N/A	N/A	1987000000	99	16.599	5	0	5	30.899	29.7	29.7	1	8.8	B5X6U7	N/A	1	3.64917	0.0635613	0.617839	0.577781	0.791732	0.472821	0.937455	0.170266	1.12527	0.368075	-1.38932	0.237076	0.990962	-0.2735	0.82731	-0.570514	1.43433	0.224788	0.686315	0.315833	1.24473	0.582787	27.0542	27.4622	27.3501	27.0341	27.5764	27.1555	26.7786	27.7865	27.0323	27.0297
3128	B5XGB9	N/A	N/A	367380000	65	17.01	5	0	5	55.119	65	65	2	18.1	B5XGB9	N/A	1	3.56336	0.0668961	0.617839	0.571966	1.76465	0.152387	0.937455	0.405467	1.32452	0.661611	2.33156	0.0801152	0.990962	0.233367	1.17558	0.759012	-0.994844	0.37612	0.753252	-0.153833	0.898859	-0.445366	24.6136	25.5278	24.3439	24.9229	24.9067	24.8286	24.9146	24.766	24.6318	25.0147
1379	A0A1S3PK78	N/A	N/A	25787000	17	39.34	5	0	5	6.2388	13.4	13.4	5	13.4	A0A1S3PK78	N/A	1	3.52047	0.0686442	0.619624	0.568998	3.68427	0.0211247	0.937455	2.13697	4.39836	0.878856	0.968777	0.387516	0.990962	0.487533	1.40205	0.435938	-0.288342	0.787409	0.932875	-0.315367	0.803646	-0.142696	19.9099	22.8467	20.2967	20.6899	20.8733	21.8269	20.1238	17.7707	19.2714	20.7035
3106	B5XF83;B5X2F8	N/A	N/A	32208000	27	28.627	3	0	3	6.739	14.8	14.8	3	14.8	B5XF83;B5X2F8	N/A	1	3.52205	0.0685789	0.619624	0.569108	-0.364947	0.733628	0.967336	-0.0957998	0.935753	-0.179509	-0.176173	0.868718	0.997763	-0.0692336	0.953144	-0.0877467	9.40297	0.00071291	0.152112	0.829499	1.77707	0.978119	21.3002	20.7896	22.0206	20.5977	21.1046	21.5958	20.8685	21.896	21.1436	21.8745
50	A0A1S3KKT3;B5X3I4	N/A	N/A	3703700	5	48.288	2	0.00032852	2	4.6106	5.6	5.6	2	5.6	A0A1S3KKT3;B5X3I4	N/A	1	3.50139	0.0694403	0.621454	0.567665	1.76725	0.151926	0.937455	0.424967	1.34254	0.662158	3.11021	0.0358646	0.990962	1.1436	2.20932	0.841107	0.0788056	0.940972	0.986002	0.0300337	1.02104	0.0393722	19.2733	19.623	19.5706	20.7355	18.9793	19.1343	20.5135	18.4174	19.1342	19.5686
987	A0A1S3NC11;A0A1S3NCV5	N/A	N/A	9108500	3	89.099	2	0.0051224	2	2.7423	3.6	3.6	2	3.6	A0A1S3NC11;A0A1S3NCV5	N/A	1	3.48864	0.0699783	0.621454	0.566769	0.977817	0.383531	0.937455	0.6661	1.58678	0.439224	-1.06873	0.345398	0.990962	-0.7632	0.589188	-0.471296	2.0585	0.108637	0.583503	1.70137	3.25209	0.717225	18.592	20.9591	19.6794	18.2036	19.3288	19.1971	17.8889	21.6167	20.1492	19.6879
2290	A0A1S3SST8	N/A	N/A	11979000	5	48.169	4	0.00060864	1	3.5113	12.3	2.5	1	2.5	A0A1S3SST8	N/A	1	3.50737	0.0691893	0.621454	0.568084	-0.82942	0.453495	0.937455	-0.6505	0.63706	-0.383075	2.17574	0.0951969	0.990962	1.69053	3.22776	0.736214	0.273623	0.797922	0.938115	0.2757	1.21058	0.135549	21.0375	18.5874	18.8865	21.2537	18.8556	18.7374	20.8638	19.4373	18.7299	21.5771
2416	B5DFV3;B5XC61	N/A	N/A	77156000	41	37.703	6	0	6	19.147	20.1	20.1	6	20.1	B5DFV3;B5XC61	N/A	1	3.47276	0.0706558	0.621454	0.565649	-2.05228	0.109406	0.937455	-0.670533	0.628274	-0.71617	-1.16782	0.307742	0.990962	-0.413334	0.750886	-0.504241	1.65419	0.173432	0.653337	0.418566	1.3366	0.637343	22.8204	22.611	23.5256	21.6607	22.7992	21.6872	22.3491	22.8057	22.4246	22.7944
391	B5X1I3;A0A1S3LHL5;A0A1S3MHL8;A0A1S3MHM7;A0A1S3MH94;A0A1S3R315	N/A	N/A	2098100000	238	59.159	26	0	25	81.697	65.9	64.5	7	21.8	B5X1I3;A0A1S3LHL5	N/A	1	3.48273	0.0702297	0.621454	0.566353	0.511821	0.635737	0.962047	0.190334	1.14103	0.247921	2.7907	0.0492768	0.990962	0.5627	1.47703	0.812817	3.89672	0.0175903	0.369987	0.789367	1.72832	0.889661	26.5661	27.5609	27.7329	27.4874	27.0614	27.3267	27.4108	27.8411	27.2	27.6174
2911	B5X8M6;B5XFU8;B5X7F2;A0A1S3LR64	N/A	N/A	50876000	32	22.486	7	0	6	14.349	35.6	29.2	6	29.2	B5X8M6;B5XFU8;B5X7F2;A0A1S3LR64	N/A	1	3.46799	0.0708611	0.621454	0.565311	2.0799	0.106034	0.937455	0.7089	1.63456	0.720817	0.670995	0.538979	0.990962	0.197367	1.1466	0.318074	-3.2823	0.0304349	0.408869	-0.288866	0.818545	-0.853958	21.6733	22.7443	21.4288	22.2984	21.8753	21.8162	21.3964	21.6163	21.7728	22.2187
2992	B5XB34	N/A	N/A	246980000	36	17.622	2	0	2	6.9941	14.6	14.6	2	14.6	B5XB34	N/A	1	3.46802	0.0708597	0.621454	0.565313	2.26655	0.086055	0.937455	0.624267	1.54143	0.749821	1.3857	0.238092	0.990962	0.579833	1.49468	0.569511	6.79735	0.00244676	0.187585	1.0824	2.11756	0.959336	23.4972	24.4923	24.7136	24.4909	23.952	24.4859	23.4531	24.7704	23.4664	24.7111
3059	B5XDC9	N/A	N/A	23676000	7	17.913	2	0	2	5.9364	14.3	14.3	2	14.3	B5XDC9	N/A	1	3.48574	0.0701016	0.621454	0.566565	2.26598	0.0861094	0.937455	1.18257	2.2698	0.749738	2.01643	0.11396	0.990962	1.12793	2.18545	0.709994	2.01604	0.114012	0.590772	1.04577	2.06446	0.709924	20.7907	21.5328	20.8058	20.9708	20.2859	21.2395	20.8976	21.2795	19.1166	21.7086
3160	B9ELF6;A0A1S3QJY5	N/A	N/A	302030000	49	23.139	3	0	3	35.582	24.1	24.1	3	24.1	B9ELF6;A0A1S3QJY5	N/A	1	3.47009	0.0707706	0.621454	0.56546	0.404819	0.706324	0.966183	0.316567	1.24536	0.198387	2.19229	0.0934528	0.990962	1.29377	2.45167	0.738763	2.91019	0.0436698	0.465107	1.60613	3.04435	0.824142	22.6197	22.7824	25.3536	25.1955	24.4937	24.1756	24.4007	25.166	23.563	24.9615
3364	M4UZU2	N/A	N/A	1229200000	119	10.975	6	0	6	31.443	58.3	58.3	2	28.2	M4UZU2	N/A	1	3.47285	0.0706522	0.621454	0.565655	2.81985	0.0478352	0.937455	0.704266	1.62932	0.815669	2.16558	0.0962858	0.990962	0.472467	1.38748	0.734633	1.70068	0.164225	0.649174	0.272401	1.20782	0.647798	26.4202	27.3364	26.2893	26.5459	25.9785	26.6595	26.4583	26.6115	26.2156	27.0275
3392	Q9W6K6	N/A	N/A	14043000000	888	83.318	47	0	46	323.31	63.7	62	6	7.5	Q9W6K6	N/A	1	3.48939	0.0699467	0.621454	0.566822	1.80701	0.14505	0.937455	0.279133	1.21347	0.670401	1.522	0.202664	0.990962	0.2586	1.19632	0.605588	2.60993	0.0594241	0.499437	0.430066	1.3473	0.793746	29.8197	30.1667	30.2423	30.2911	30.1439	30.0584	30.0084	30.4448	29.6408	30.0807
1338	A0A1S3PEV9;A0A1S3PEW5;A0A1S3PFG4;A0A1S3PEN0;A0A1S3PEW0;A0A1S3PEV4;A0A1S3PFF9	N/A	N/A	340130000	61	54.77	5	0	5	31.979	10	10	3	6.6	A0A1S3PEV9;A0A1S3PEW5;A0A1S3PFG4;A0A1S3PEN0;A0A1S3PEW0;A0A1S3PEV4;A0A1S3PFF9	N/A	1	3.44936	0.0716691	0.623705	0.563987	-1.82755	0.14163	0.937455	-0.341099	0.789439	-0.674564	-1.4511	0.220375	0.990962	-0.408499	0.753407	-0.58726	1.1859	0.301292	0.722585	0.191533	1.14198	0.510031	24.8589	24.3094	24.9475	24.7814	25.126	24.5865	23.9934	25.1155	24.5972	24.5818
1801	A0A1S3R7P0	N/A	N/A	14574000	4	35.577	3	0	2	7.2546	12.2	7.7	2	7.7	A0A1S3R7P0	N/A	1	3.45157	0.0715728	0.623705	0.564144	2.8333	0.047187	0.937455	1.83433	3.56607	0.816964	0.767841	0.4854	0.990962	0.6511	1.57037	0.358414	0.501195	0.64256	0.871735	0.328534	1.25574	0.243081	19.8717	21.2666	19.6557	20.0513	20.5185	21.474	19.376	20.0185	18.3487	21.2649
2092	A0A1S3S2I6	N/A	N/A	18315000	11	12.252	2	0	2	6.6355	26.4	26.4	2	26.4	A0A1S3S2I6	N/A	1	3.45311	0.0715056	0.623705	0.564254	1.15683	0.311722	0.937455	0.843367	1.79423	0.500691	1.60586	0.183578	0.990962	1.0318	2.04457	0.626087	-1.54946	0.196199	0.670326	-0.7892	0.578665	-0.612439	20.8142	21.7002	19.9513	20.8045	20.6691	21.7477	22.2621	19.5081	19.4205	20.9326
1108	A0A1S3RWN4;A0A1S3NP27;A0A1S3NP16;A0A1S3RWN2;A0A1S3RXP2	N/A	N/A	24980000	14	51.409	2	0	2	5.7826	6.6	6.6	2	6.6	A0A1S3RWN4;A0A1S3NP27;A0A1S3NP16;A0A1S3RWN2;A0A1S3RXP2	N/A	1	3.43964	0.0720952	0.625808	0.563293	1.92733	0.126203	0.937455	0.948334	1.92964	0.693903	-1.40492	0.232742	0.990962	-0.463867	0.72504	-0.574814	1.86267	0.135979	0.617659	0.980466	1.9731	0.681537	20.1639	22.099	21.5031	20.2824	20.5524	20.4726	19.3406	22.2213	20.5271	20.2288
3391	Q9PTA8	N/A	N/A	439920000	84	51.471	15	0	6	27.651	38.1	20.4	6	20.4	Q9PTA8	N/A	1	3.4166	0.0731181	0.633069	0.561639	-0.885512	0.425904	0.937455	-0.1479	0.902564	-0.404849	-2.53414	0.0643804	0.990962	-0.465033	0.724454	-0.784979	0.109027	0.918432	0.980958	0.0228004	1.01593	0.0544325	25.2434	24.9783	25.0478	24.6151	25.5191	25.1156	24.7743	25.541	24.9931	24.9711
477	A0A1S3LTX6;A0A1S3LU53;A0A1S3LU97	N/A	N/A	278110000	83	50.29	19	0	9	58.723	51.8	32.9	6	21.8	A0A1S3LTX6;A0A1S3LU53;A0A1S3LU97	N/A	1	3.40494	0.0736423	0.635695	0.560797	2.10086	0.103553	0.937455	0.577267	1.49202	0.724279	-0.644024	0.55463	0.990962	-0.3009	0.811746	-0.306512	2.08789	0.105081	0.583062	0.814867	1.75914	0.722143	24.1396	24.8102	25.4717	23.1198	24.4959	24.5197	23.7493	24.5967	23.5966	24.4603
486	A0A1S3LV03	N/A	N/A	1313600000	148	56.5	18	0	10	70.301	42	25.3	10	25.3	A0A1S3LV03	N/A	1	3.38511	0.0745453	0.635695	0.559358	2.0115	0.114603	0.937455	0.434134	1.3511	0.70913	-0.483525	0.653999	0.993614	-0.1146	0.923638	-0.234993	0.704036	0.520236	0.823064	0.152733	1.11167	0.332046	26.6568	27.1137	26.863	26.2206	26.8589	26.8696	26.4906	26.6364	26.1716	26.6323
1150	A0A1S3NSL0	N/A	N/A	47448000	9	35.184	4	0	2	6.4776	25.2	12.6	2	12.6	A0A1S3NSL0	N/A	1	3.39757	0.0739762	0.635695	0.560264	0.311882	0.770711	0.97451	0.4848	1.39939	0.154079	3.59182	0.0229245	0.990962	2.51903	5.73198	0.873688	4.39209	0.0117635	0.363311	3.12537	8.72628	0.910085	20.8211	19.5343	22.2671	22.9716	18.8819	22.9162	21.8725	23.6003	19.3421	21.7581
1835	A0A1S3RAQ6;A0A1S3R9A7;A0A1S3QZY0;A0A1S3QPD3	N/A	N/A	11365000000	1592	227.5	126	0	126	323.31	63.1	63.1	7	4.1	A0A1S3RAQ6;A0A1S3R9A7	N/A	1	3.39401	0.0741382	0.635695	0.560005	0.540316	0.617658	0.959241	0.0736001	1.05234	0.260808	-2.81037	0.0482989	0.990962	-0.2449	0.843874	-0.814748	-1.55255	0.195486	0.670326	-0.153366	0.89915	-0.6132	29.8366	30.1887	29.803	29.5918	30.0387	29.8777	29.6115	29.7984	29.795	29.7323
2285	A0A1S3SS35;A0A1S3RHJ8	N/A	N/A	44649000000	1476	97.843	54	0	54	323.31	71.6	71.6	41	54.5	A0A1S3SS35	N/A	1	3.38843	0.074393	0.635695	0.5596	1.27275	0.272052	0.937455	0.2606	1.19798	0.536883	-0.345851	0.746879	0.993614	-0.0405337	0.972295	-0.170396	-2.02162	0.113289	0.589845	-0.254934	0.838026	-0.710898	31.6116	32.3997	31.6683	31.7449	31.7805	31.8328	31.8506	31.3886	31.9469	31.6219
3132	B5XGD5	N/A	N/A	2536700000	198	28.636	14	0	14	86.342	78.5	78.5	14	78.5	B5XGD5	N/A	1	3.3905	0.0742986	0.635695	0.55975	2.30577	0.0824146	0.937455	0.4337	1.35069	0.755419	1.0571	0.350082	0.990962	0.1247	1.09028	0.467292	4.689	0.00938471	0.342492	0.375266	1.29708	0.919823	27.4337	28.1824	27.8128	27.3437	27.2954	27.5788	27.5292	27.8556	27.4758	27.7061
582	A0A1S3M439;A0A1S3Q0E7;C0H9P3	N/A	N/A	204510000	85	96.696	13	0	13	52.601	22.7	22.7	13	22.7	A0A1S3M439;A0A1S3Q0E7;C0H9P3	N/A	1	3.34928	0.0762111	0.640198	0.556734	0.356835	0.739243	0.969427	0.257634	1.19552	0.175644	-1.37723	0.240488	0.990962	-1.1267	0.457962	-0.567151	1.43105	0.225661	0.686315	0.999567	1.9994	0.581907	22.824	23.9832	24.9461	22.509	24.8592	23.237	21.6188	25.0571	23.3209	23.4962
1052	A0A1S3NI67;A0A1S3NI83;A0A1S3NIM5;A0A1S3NI62;A0A1S3NI78;A0A1S3NIT8;A0A1S3NIU2;A0A1S3Q9Y8;A0A1S3QBK5;A0A1S3Q9Y9;A0A1S3QA93;A0A1S3QA26;A0A1S3Q9Y3;A0A1S3QBK0;A0A1S3Q9X4;A0A1S3Q9Y4;A0A1S3QA88;A0A1S3QA21;A0A1S3Q9X8;A0A1S3QBJ5;A0A1S3Q9X9;A0A1S3QA16;A0A1S3QBJ0;A0A1S3Q9X3;A0A1S3QA78	N/A	N/A	2212000000	382	75.275	30	0	30	217.81	52.5	52.5	30	52.5	A0A1S3NI67;A0A1S3NI83;A0A1S3NIM5;A0A1S3NI62;A0A1S3NI78;A0A1S3NIT8;A0A1S3NIU2;A0A1S3Q9Y8;A0A1S3QBK5;A0A1S3Q9Y9;A0A1S3QA93;A0A1S3QA26;A0A1S3Q9Y3;A0A1S3QBK0	N/A	1	3.35733	0.0758328	0.640198	0.557326	0.101963	0.923693	0.990335	0.0122	1.00849	0.0509155	1.43298	0.225149	0.990962	0.2228	1.167	0.582423	3.4353	0.0264072	0.395468	0.361134	1.28443	0.864208	27.3676	27.239	27.5286	27.5368	27.1319	27.2004	27.2787	27.7533	27.3839	27.7363
1100	A0A1S3NNS5;B5X6I0;A0A1S3NN83	N/A	N/A	3584000	3	11.315	1	0.00032584	1	4.4992	11.8	11.8	1	11.8	A0A1S3NNS5;B5X6I0;A0A1S3NN83	N/A	1	3.34981	0.0761859	0.640198	0.556773	-1.15798	0.311306	0.937455	-0.6153	0.652794	-0.501063	1.74139	0.156583	0.990962	0.6791	1.60114	0.656664	0.780498	0.478704	0.805515	0.356466	1.28029	0.363547	19.569	19.0638	19.3856	20.4706	18.913	18.2355	20.0734	20.1612	20.1992	20.1745
2243	A0A1S3SKZ6	N/A	N/A	132590000	43	274.73	76	0	14	52.891	43.2	10.4	14	10.4	A0A1S3SKZ6	N/A	1	3.34541	0.0763937	0.640198	0.556448	0.0551489	0.958665	0.996195	0.107466	1.07733	0.027564	1.79225	0.147564	0.990962	3.68267	12.8408	0.667368	-0.532568	0.622542	0.864175	-0.969133	0.510813	-0.257318	24.3022	19.7981	19.1185	22.5697	19.5814	22.4391	24.7825	19.961	18.5047	26.0841
2837	B5X6I1	N/A	N/A	321770000	40	12.064	5	0	5	16.526	40.7	40.7	1	13.9	B5X6I1	N/A	1	3.34627	0.0763529	0.640198	0.556512	2.99571	0.0401113	0.937455	0.864767	1.82105	0.831684	0.74686	0.496656	0.990962	0.290501	1.22306	0.349834	1.54514	0.197202	0.670643	0.446934	1.36314	0.61137	23.8157	25.1088	24.6072	23.9815	24.0723	24.9991	24.7621	24.7605	24.7706	24.7865
3116	B5XFP1;B5XGE0	N/A	N/A	313860000	24	10.177	2	0	2	18.028	28.9	28.9	2	28.9	B5XFP1;B5XGE0	N/A	1	3.36084	0.0756687	0.640198	0.557584	2.56507	0.0623031	0.937455	0.358366	1.28197	0.788614	-0.580588	0.592657	0.993614	-0.109634	0.926823	-0.278785	0.0866857	0.935087	0.983479	0.0149657	1.01043	0.0433022	24.2875	24.9331	24.3634	24.7076	24.7014	24.9693	24.3553	24.7298	24.6784	24.2755
3175	B9EMH6;A0A1S3PY25;A0A1S3KWU2;A0A1S3KWR2	N/A	N/A	11467000	2	42.251	2	0	2	6.3716	8.9	8.9	2	8.9	B9EMH6;A0A1S3PY25;A0A1S3KWU2;A0A1S3KWR2	N/A	1	3.36617	0.0754199	0.640198	0.557975	1.45355	0.21974	0.937455	0.771901	1.70752	0.587907	2.39213	0.0749937	0.990962	1.9201	3.78449	0.767186	2.40203	0.0741931	0.528507	1.29717	2.45746	0.768487	18.299	19.9836	20.3112	20.8938	19.493	19.5296	20.1275	20.1526	19.8287	22.3597
1241	A0A1S3P317	N/A	N/A	28754000000	203	14.023	11	0	3	61.576	81	19.8	3	19.8	A0A1S3P317	N/A	1	3.34114	0.0765959	0.640312	0.556133	-2.57076	0.0619291	0.937455	-0.678533	0.6248	-0.789275	-2.66669	0.0559984	0.990962	-0.733	0.601652	-0.800003	-2.1333	0.0998364	0.574214	-0.837	0.559807	-0.729532	31.7029	30.983	30.6574	31.018	31.1891	31.1049	30.6908	31.3935	32.0529	31.0371
214	A0A1S3L0D7	N/A	N/A	46914000	12	14.374	1	0.00061331	1	3.6051	7.8	7.8	1	7.8	A0A1S3L0D7	N/A	1	3.31126	0.0780295	0.642972	0.553914	1.66644	0.170954	0.937455	0.502033	1.41621	0.640133	-0.854899	0.440789	0.990962	-0.252167	0.839634	-0.393048	-1.66475	0.171295	0.653337	-1.65683	0.317135	-0.639749	21.9013	22.3508	21.2081	21.8908	21.6092	22.8078	21.886	18.426	22.4928	21.47
775	A0A1S3MQV0;A0A1S3MV15;A0A1S3MUU4	N/A	N/A	311590000	125	51.536	16	0	16	113.76	45.7	45.7	16	45.7	A0A1S3MQV0;A0A1S3MV15;A0A1S3MUU4	N/A	1	3.28653	0.0792411	0.642972	0.552061	0.184864	0.862331	0.983044	0.0227324	1.01588	0.0920395	-3.3701	0.028041	0.990962	-0.423601	0.745562	-0.859967	-1.2437	0.28152	0.714321	-0.299334	0.812628	-0.528073	24.5627	24.7606	24.2792	24.3944	24.8046	24.8349	24.2897	24.8992	24.9796	24.392
1179	A0A1S3NVQ2	N/A	N/A	440150000	137	46.979	12	0	12	52.399	40.2	40.2	12	40.2	A0A1S3NVQ2	N/A	1	3.29929	0.0786129	0.642972	0.55302	1.57546	0.190274	0.937455	0.4399	1.35651	0.618799	0.52006	0.630477	0.993614	0.0368671	1.02588	0.251661	-1.85617	0.137007	0.617724	-0.233466	0.850589	-0.680259	24.9421	25.4984	24.6091	25.0351	25.046	24.975	24.9869	25.0121	25.0938	25.1705
1185	A0A1S3NWD5	N/A	N/A	18079000000	758	61.388	22	0	22	294.26	57.6	57.6	16	46.5	A0A1S3NWD5	N/A	1	3.30248	0.0784572	0.642972	0.553258	2.42872	0.0720808	0.937455	0.258366	1.19612	0.771949	1.0665	0.346293	0.990962	0.227967	1.17118	0.470529	3.38954	0.0275416	0.403759	0.591133	1.50643	0.86125	30.3378	30.5199	31.0702	30.7362	30.0326	30.3312	30.0648	30.5634	30.2019	30.4552
1294	A0A1S3P8C0	N/A	N/A	269330000	89	40.276	9	0	9	48.093	39.4	39.4	9	39.4	A0A1S3P8C0	N/A	1	3.28564	0.079285	0.642972	0.551995	2.74587	0.051593	0.937455	0.587334	1.50247	0.808315	1.42627	0.226941	0.990962	0.267067	1.20336	0.580618	0.899326	0.419324	0.770671	0.183034	1.13527	0.410109	23.8238	25.0096	24.1182	24.5732	24.2389	24.5488	24.4068	24.5612	24.3327	24.2166
1729	A0A1S3QV60;A0A1S3KPH8	N/A	N/A	2300500000	343	113.71	27	0	27	217.37	30.8	30.8	9	12.7	A0A1S3QV60	N/A	1	3.28058	0.0795361	0.642972	0.551613	1.05075	0.352661	0.937455	0.210467	1.15706	0.465095	-0.697134	0.524112	0.990962	-0.114733	0.923553	-0.329145	-1.72927	0.158817	0.641607	-0.267267	0.830892	-0.654053	27.3826	28.02	27.3615	27.266	27.8258	27.5645	27.5191	27.171	27.4034	27.4825
1301	A0A1S3R6Q2;A0A1S3P8Z5;A0A1S3R608	N/A	N/A	34001000	10	101.53	4	0	4	21.784	7.8	7.8	4	7.8	A0A1S3R6Q2;A0A1S3P8Z5;A0A1S3R608	N/A	1	3.32605	0.0773156	0.642972	0.555016	-2.68484	0.0549518	0.937455	-1.22063	0.429094	-0.801949	1.00687	0.370961	0.990962	1.62113	3.07616	0.449667	5.38856	0.00573578	0.274187	2.064	4.18144	0.937508	20.2759	19.1274	21.4068	20.7444	19.1942	18.4902	19.0129	21.8902	19.797	24.3732
2078	A0A1S3S0U7;A0A1S3RCL8	N/A	N/A	1622700000	162	30.09	9	0	9	113.53	46.8	46.8	6	28.4	A0A1S3S0U7	N/A	1	3.30545	0.0783122	0.642972	0.55348	2.25984	0.0866956	0.937455	0.5418	1.45579	0.748847	-0.342099	0.749495	0.993614	-0.0789992	0.946714	-0.168601	1.11394	0.327722	0.729214	0.273567	1.20879	0.486588	26.4131	27.6096	27.2423	26.8686	26.9014	27.1441	26.8022	26.7617	27.0538	26.4605
2177	A0A1S3SD23;A0A1S3SD27	N/A	N/A	23145000	18	36.261	7	0	2	28.48	20.5	10	2	10	A0A1S3SD23;A0A1S3SD27	N/A	1	3.28438	0.0793476	0.642972	0.551899	1.37863	0.240089	0.937455	0.855066	1.80884	0.567544	1.80619	0.14519	0.990962	1.1138	2.16415	0.670232	2.11873	0.101487	0.575996	1.3069	2.47409	0.727189	20.0345	20.9642	21.4871	21.3892	21.2453	20.8076	21.3167	21.6006	19.1454	21.0607
2612	B5X218	N/A	N/A	708880000	200	59.386	19	0	19	177.19	55.5	55.5	4	14.1	B5X218	N/A	1	3.27997	0.0795664	0.642972	0.551567	0.706094	0.519084	0.940842	0.353567	1.27772	0.332909	-1.07533	0.342766	0.990962	-0.478033	0.717956	-0.473555	1.44722	0.221389	0.686315	0.681434	1.60373	0.586229	25.3364	25.6436	26.0841	25.3092	26.3911	25.6706	24.9431	26.6256	24.9545	24.9956
2668	B5X319	N/A	N/A	277000000	85	45.047	10	0	10	34.142	38.5	38.5	10	38.5	B5X319	N/A	1	3.30944	0.0781179	0.642972	0.553779	1.33438	0.252975	0.937455	0.4908	1.40522	0.555001	-0.108331	0.91895	0.997763	-0.0397339	0.972834	-0.0540861	2.70817	0.0536385	0.489408	0.838366	1.78802	0.804416	23.5272	25.0252	24.8378	24.2613	24.1926	24.2255	23.5349	24.6878	24.4541	24.2585
2761	B5X4J9	N/A	N/A	28062000	5	28.686	1	0.00034388	1	5.3187	7.2	7.2	1	7.2	B5X4J9	N/A	1	3.28975	0.0790821	0.642972	0.552303	1.19312	0.298752	0.937455	0.678567	1.60055	0.512322	-0.747882	0.496104	0.990962	-0.492533	0.710776	-0.350253	1.41204	0.230792	0.686588	0.8078	1.75054	0.576758	20.9504	21.4403	21.5293	20.0664	21.8721	21.6553	20.0961	21.8538	19.921	21.1034
2970	B5XAA2	N/A	N/A	6682500	2	28.169	2	0.0023269	2	2.9688	11.1	11.1	2	11.1	B5XAA2	N/A	1	3.28345	0.0793938	0.642972	0.551829	-0.191094	0.857759	0.981205	-0.129633	0.914064	-0.095114	-3.87606	0.0179011	0.990962	-2.0921	0.234539	-0.888672	-0.128738	0.903778	0.980958	-0.130899	0.913262	-0.0642361	21.5535	21.1719	22.0936	18.3604	20.0789	19.7116	18.2449	19.2912	19.8825	18.6333
675	C0H9R3;A0A1S3MDI8	N/A	N/A	10569000	6	87.149	3	0.00061181	3	3.5828	4.3	4.3	3	4.3	C0H9R3;A0A1S3MDI8	N/A	1	3.31645	0.0777781	0.642972	0.554301	-1.49002	0.210468	0.937455	-0.871833	0.546452	-0.597435	-1.66595	0.171053	0.990962	-1.5123	0.350552	-0.640021	1.39909	0.234351	0.690441	0.927167	1.90154	0.573213	20.6232	18.6186	20.1696	20.1761	20.7973	19.6327	19.0686	21.7721	19.6641	17.303
3376	Q3ZLR1	N/A	N/A	11388000000	192	15.825	7	0	7	196.1	57.1	57.1	6	52.6	Q3ZLR1	N/A	1	3.27189	0.0799692	0.644692	0.550957	2.37425	0.0764666	0.937455	0.477267	1.3921	0.76481	3.3015	0.0298913	0.990962	0.2829	1.21664	0.855302	3.68256	0.0211563	0.379	0.413	1.33145	0.878764	29.5381	30.3203	30.1132	29.9245	29.4037	29.9836	29.7264	29.8593	29.5788	29.7184
315	A0A1S3LBU1;B5X2R9;A0A1S3LD57	N/A	N/A	29992000	5	35.64	2	0.009618	2	2.3246	7.3	7.3	2	7.3	A0A1S3LBU1;B5X2R9;A0A1S3LD57	N/A	1	3.26212	0.08046	0.645158	0.550217	-0.333782	0.755309	0.97451	-0.404767	0.755358	-0.164614	0.37776	0.724799	0.993614	0.5654	1.4798	0.185598	2.39328	0.0749003	0.528507	2.77023	6.82219	0.767338	21.9189	19.5814	22.6543	19.6212	18.0149	18.6026	19.1892	22.8841	19.475	22.2946
308	A0A1S3P4Q9;A0A1S3LBF4;A0A1S3P4V0	N/A	N/A	17006000	9	23.552	12	0.00059898	1	3.3128	65.7	4.8	1	4.8	A0A1S3P4Q9;A0A1S3LBF4;A0A1S3P4V0	N/A	1	3.26525	0.0803023	0.645158	0.550455	2.12616	0.100642	0.937455	1.8047	3.49356	0.728387	1.3294	0.254468	0.990962	1.16733	2.24596	0.553565	2.07978	0.106049	0.583062	1.7018	3.25306	0.720797	20.7617	21.0421	20.667	20.5411	18.169	20.4926	20.7421	20.9187	18.5125	19.662
2797	B5X5J7;B9EMD7	N/A	N/A	543960000	122	34.911	16	0	16	60.424	50	50	10	25.3	B5X5J7	N/A	1	3.2594	0.0805972	0.645158	0.550011	2.32911	0.08033	0.937455	0.725967	1.65401	0.758674	0.65176	0.550109	0.990962	0.200734	1.14928	0.309843	2.40689	0.0738029	0.528507	0.604001	1.51993	0.769123	24.827	26.0119	25.4939	24.9501	24.6994	25.3366	25.0625	25.7574	25.4686	25.5846
1121	A0A1S3NPU7;A0A1S3NQI3;A0A1S3RLB5;A0A1S3LP94;A0A1S3LPH5	N/A	N/A	2123200000	490	77.143	28	0	28	306.55	54	54	7	12.4	A0A1S3NPU7;A0A1S3NQI3	N/A	1	3.25444	0.0808481	0.645643	0.549634	1.4698	0.215559	0.937455	0.292566	1.22482	0.592183	2.10624	0.102926	0.990962	0.2841	1.21765	0.725159	3.8213	0.0187574	0.369987	0.521667	1.43561	0.885987	27.3041	27.6894	27.6278	27.5614	26.9905	27.0952	27.2658	27.4634	27.0133	27.333
436	A0A1S3LNZ2;A0A1S3R2H6	N/A	N/A	124790000	35	93.538	17	0	8	48.368	28.3	13.5	7	11.4	A0A1S3LNZ2	N/A	1	3.24856	0.0811473	0.646512	0.549186	2.3737	0.0765117	0.937455	0.873	1.83147	0.764738	1.76861	0.151685	0.990962	0.716366	1.64304	0.662444	2.30975	0.0820545	0.54588	0.972899	1.96278	0.755978	21.9563	23.477	23.0917	23.7026	23.1455	23.2343	22.9805	23.8925	22.6625	23.2303
281	A0A1S3L7V2;A0A1S3NE99;C0HBT0;A0A1S3SAP0;A0A1S3N491	N/A	N/A	35147000	15	48.671	4	0	4	15.277	10.7	10.7	4	10.7	A0A1S3L7V2;A0A1S3NE99	N/A	1	3.22632	0.08229	0.651031	0.547484	1.85507	0.137181	0.937455	1.374	2.59188	0.680043	2.0682	0.107449	0.990962	1.57237	2.97392	0.71886	1.90579	0.129373	0.611782	1.52583	2.87953	0.689849	20.4789	21.3613	22.2693	21.3564	18.8046	21.7659	21.8951	21.7385	21.2886	22.0377
606	A0A1S3M6K1;A0A1S3Q2G7	N/A	N/A	153960000	40	43.707	8	0	7	14.09	15.2	12.9	6	11.2	A0A1S3M6K1;A0A1S3Q2G7	N/A	1	3.22853	0.0821752	0.651031	0.547654	0.894276	0.42172	0.937455	0.741133	1.67149	0.408191	-0.243515	0.819585	0.997763	-0.209234	0.864997	-0.120865	1.89483	0.131018	0.611782	1.58677	3.00375	0.687763	23.0153	23.216	24.8071	22.7352	24.0916	23.5748	22.0371	24.3246	21.3165	23.0234
2887	B5X856;B5X6W1	N/A	N/A	415220000	141	24.648	8	0	8	143.5	59.7	59.7	4	30.1	B5X856;B5X6W1	N/A	1	3.23046	0.0820755	0.651031	0.547802	1.72116	0.160332	0.937455	0.4106	1.32924	0.652292	2.18881	0.0938169	0.990962	0.109233	1.07865	0.73823	-1.67535	0.169175	0.65145	-0.107	0.928517	-0.642147	24.9188	25.7672	24.8532	25.0735	24.8604	25.2512	24.9455	24.8741	24.965	25.0529
44	B9ENE7;A0A1S3P9T0;A0A1S3KKE1	N/A	N/A	209230000	47	17.222	6	0	6	16.144	58.5	58.5	6	58.5	B9ENE7;A0A1S3P9T0;A0A1S3KKE1	N/A	1	3.20674	0.0833122	0.657585	0.545976	-0.258669	0.808656	0.976823	-0.0766341	0.948267	-0.128266	-1.8082	0.14485	0.990962	-1.23803	0.42395	-0.670644	3.064	0.0375117	0.445499	0.255666	1.19389	0.837393	24.0286	24.1953	24.4656	23.8132	24.3097	23.5586	21.5956	24.4081	24.1756	23.391
948	A0A1S3N8J6	N/A	N/A	43373000	13	35.638	4	0	4	7.5453	15.8	15.8	4	15.8	A0A1S3N8J6	N/A	1	3.19478	0.0839445	0.658591	0.54505	1.23561	0.284212	0.937455	0.869833	1.82745	0.525589	3.3639	0.0282026	0.990962	1.1062	2.15278	0.859554	-1.05656	0.3503	0.738918	-0.751432	0.594014	-0.467105	20.6545	22.571	19.4297	22.1517	21.7577	20.8044	22.4244	20.256	21.1378	22.2925
1923	A0A1S3RIV6;A0A1S3RGE4	N/A	N/A	40016000	18	52.51	5	0	5	7.2126	13.6	13.6	5	13.6	A0A1S3RIV6	N/A	1	3.19499	0.0839337	0.658591	0.545066	0.284148	0.790399	0.976823	0.203334	1.15136	0.140662	-1.35592	0.246621	0.990962	-0.5732	0.672125	-0.561154	-8.03885	0.00129972	0.152112	-1.41973	0.373782	-0.970418	21.8307	22.9484	20.4465	20.9422	22.1728	20.6934	22.0543	20.3831	21.5719	20.8593
3217	B9EPN0	N/A	N/A	407300000	101	27.023	9	0	9	39.519	71.5	71.5	9	71.5	B9EPN0	N/A	1	3.19333	0.0840218	0.658591	0.544937	2.66757	0.0559474	0.937455	0.5726	1.4872	0.800097	3.89447	0.0176238	0.990962	0.460634	1.37615	0.889554	0.564389	0.602635	0.853452	0.134734	1.09789	0.271588	24.8207	25.4816	24.9053	25.1019	24.7899	24.9034	25.1525	25.1415	24.4618	25.1999
2932	B5X995;A0A1S3PLZ4	N/A	N/A	34662000	21	35.604	11	0.00033852	3	5.0443	40.4	12.9	3	12.9	B5X995;A0A1S3PLZ4	N/A	1	3.1895	0.0842257	0.658668	0.544639	1.979	0.118938	0.937455	0.353666	1.2778	0.703364	1.0142	0.367848	0.990962	0.237132	1.17865	0.452272	2.36678	0.0770907	0.535291	1.0893	2.12771	0.76381	20.893	21.1435	21.9491	21.571	20.7471	21.5586	20.9501	22.8071	21.1051	20.9355
2169	A0A1S3SC15	N/A	N/A	2042800000	251	59.826	27	0	27	178.6	70	70	27	70	A0A1S3SC15	N/A	1	3.17859	0.0848099	0.661712	0.54379	1.14349	0.31662	0.937455	0.241367	1.18211	0.496347	-0.055889	0.95811	0.997763	-0.00690079	0.995228	-0.0279336	-2.82535	0.047569	0.467188	-0.282766	0.822013	-0.8162	27.4775	27.9426	27.1641	27.515	27.2123	27.5035	27.2533	27.0366	27.3057	27.2065
432	A0A1S3LMU3;A0A1S3RP32;A0A1S3RMG1;C0HAT5;A0A1S3RMC0	N/A	N/A	88200000	41	48.924	10	0	10	45.35	30.2	30.2	9	28.3	A0A1S3LMU3;A0A1S3RP32;A0A1S3RMG1;C0HAT5;A0A1S3RMC0	N/A	1	3.14585	0.0865942	0.662048	0.54122	4.59656	0.0100569	0.937455	0.999433	1.99921	0.916961	0.458129	0.670644	0.993614	0.181332	1.13393	0.223282	2.13364	0.0997981	0.574214	1.05747	2.08127	0.729587	22.0109	22.9011	22.9642	22.5973	22.4584	23.1087	22.6649	24.0332	21.8334	21.5845
1090	A0A1S3PEZ0;A0A1S3NML5;A0A1S3PEZ8;C0HAR0;A0A1S3LSF7;A0A1S3LSK0;A0A1S3LTB3;A0A1S3L0S7;A0A1S3RN79;A0A1S3L2J1	N/A	N/A	63509000	20	53.023	4	0	4	15.068	12.2	12.2	4	12.2	A0A1S3PEZ0;A0A1S3NML5;A0A1S3PEZ8;C0HAR0;A0A1S3LSF7;A0A1S3LSK0;A0A1S3LTB3;A0A1S3L0S7	N/A	1	3.16196	0.0857105	0.662048	0.542488	-0.548641	0.612436	0.959144	-0.331299	0.79482	-0.264547	0.119458	0.910672	0.997763	0.0566997	1.04008	0.0596228	-1.94365	0.123857	0.605723	-2.91827	0.132286	-0.696932	22.2785	23.1858	22.564	22.3615	22.1329	21.6684	22.3237	18.3291	23.3214	23.2177
1199	A0A1S3PP22;B5X112;A0A1S3PP01;A0A1S3NZ28;A0A1S3PP57;A0A1S3NYL9;A0A1S3PNZ9;A0A1S3NYM6;A0A1S3NYX8;A0A1S3PQ58;A0A1S3PP17;A0A1S3NYX4;A0A1S3NYM5;A0A1S3NYL3;A0A1S3NYS1	N/A	N/A	6739000	3	37.85	1	0.00060024	1	3.3331	3.6	3.6	1	3.6	A0A1S3PP22;B5X112;A0A1S3PP01;A0A1S3NZ28;A0A1S3PP57;A0A1S3NYL9;A0A1S3PNZ9;A0A1S3NYM6;A0A1S3NYX8;A0A1S3PQ58;A0A1S3PP17;A0A1S3NYX4;A0A1S3NYM5;A0A1S3NYL3;A0A1S3NYS1	N/A	1	3.15981	0.0858277	0.662048	0.542319	-1.93037	0.125761	0.937455	-1.2484	0.420915	-0.694472	0.55122	0.610825	0.993614	0.448433	1.36456	0.265703	-2.03131	0.112045	0.589845	-1.02157	0.492581	-0.712578	19.5378	19.4377	18.9462	19.2549	21.0328	18.0283	20.7662	19.1168	19.5274	21.4222
1626	A0A1S3QEN5;A0A1S3QXN9	N/A	N/A	1186100000	248	74.815	24	0	24	118.55	56.6	56.6	15	37.7	A0A1S3QEN5	N/A	1	3.16177	0.0857209	0.662048	0.542473	0.561252	0.604579	0.959144	0.074433	1.05295	0.270189	1.18808	0.300523	0.990962	0.110867	1.07988	0.510724	3.13857	0.0348958	0.432295	0.3532	1.27739	0.843329	26.3303	26.7071	26.6838	26.6415	26.5487	26.3288	26.4249	26.944	26.3586	26.5038
1796	A0A1S3R7K1	N/A	N/A	36657000	19	8.8085	3	0	3	7.5005	61.3	61.3	3	61.3	A0A1S3R7K1	N/A	1	3.16479	0.0855565	0.662048	0.54271	0.730337	0.505659	0.940842	0.2606	1.19798	0.343014	2.41019	0.0735395	0.990962	1.11547	2.16665	0.769553	1.47767	0.213561	0.681589	0.673067	1.59446	0.594238	20.4338	21.2886	21.0124	21.57	20.7086	21.147	22.5952	21.8159	21.5995	21.9231
1897	A0A1S3RG72	N/A	N/A	10417000	6	19.495	1	0	1	6.8064	7.1	7.1	1	7.1	A0A1S3RG72	N/A	1	3.15512	0.0860845	0.662048	0.54195	-5.88595	0.004165	0.937455	-1.347	0.393108	-0.946833	-0.368857	0.730928	0.993614	-0.0916335	0.93846	-0.18137	-0.607341	0.576414	0.844628	-0.393667	0.761193	-0.290568	20.4949	18.9569	19.0219	20.7729	20.9491	19.4415	20.1639	21.125	20.4316	20.6639
2817	B5X5Z0;B5XGU1	N/A	N/A	1125500000	97	9.1233	5	0	5	50.432	59	59	5	59	B5X5Z0;B5XGU1	N/A	1	3.15557	0.0860594	0.662048	0.541986	2.38114	0.0758955	0.937455	0.402034	1.32137	0.765729	0.727521	0.507205	0.990962	0.133867	1.09723	0.341846	-0.479518	0.65661	0.879453	-0.114666	0.923596	-0.233151	26.2784	26.7511	25.9393	26.6123	26.6773	26.7455	26.4958	26.5261	26.1083	26.3575
2881	B5XGL3;B5X7W9	N/A	N/A	170090000	40	10.62	2	0	2	24.506	19.8	19.8	2	19.8	B5XGL3;B5X7W9	N/A	1	3.14559	0.0866085	0.662048	0.541199	1.73248	0.158223	0.937455	0.888966	1.85185	0.654746	-2.55532	0.0629497	0.990962	-1.24953	0.420584	-0.787477	-0.966489	0.38853	0.756987	-1.03607	0.487655	-0.435104	23.904	25.0225	22.5215	22.497	22.831	24.1752	22.7448	21.0474	24.3502	22.0948
3187	B9EMZ1	N/A	N/A	5151500000	429	37.402	27	0	27	233.14	82.2	82.2	27	82.2	B9EMZ1	N/A	1	3.15055	0.0863352	0.662048	0.54159	1.52232	0.202587	0.937455	0.472099	1.38713	0.605669	2.75231	0.0512526	0.990962	0.582899	1.49786	0.808971	2.82775	0.0474535	0.467188	0.585133	1.50018	0.816431	28.4311	29.167	28.8365	28.8188	27.8194	28.4629	28.734	28.8142	28.4475	28.8939
3325	C0HB84	N/A	N/A	205330000	108	68.098	19	0	14	58.599	36.4	28.8	2	4.8	C0HB84	N/A	1	3.13377	0.0872638	0.665558	0.540265	2.04308	0.110556	0.937455	0.323599	1.25145	0.714601	-0.664785	0.542555	0.990962	-0.238167	0.847822	-0.315424	-2.80131	0.0487463	0.468018	-0.435533	0.73942	-0.813862	23.7869	24.3133	23.5679	23.1813	24.1532	24.5238	24.245	23.7507	24.2616	24.0609
379	A0A1S3LGN2;A0A1S3MIR2;B5X182;A0A1S3MJ83;A0A1S3MIB8	N/A	N/A	288090000	106	104.39	17	0	17	56.014	26.7	26.7	17	26.7	A0A1S3LGN2;A0A1S3MIR2;B5X182;A0A1S3MJ83;A0A1S3MIB8	N/A	1	3.1105	0.0885724	0.665586	0.538413	-0.153689	0.885297	0.984027	-0.0116342	0.991968	-0.0766185	-1.07385	0.343354	0.990962	-0.156867	0.896971	-0.47305	1.74875	0.155242	0.63803	0.388933	1.30942	0.658239	24.3525	24.3513	24.4735	24.2325	24.4063	24.3933	24.0679	25.2151	24.5411	24.5289
724	A0A1S3MK61;A0A1S3MKX3	N/A	N/A	4987000000	420	55.298	24	0	24	216.16	60.2	60.2	24	60.2	A0A1S3MK61;A0A1S3MKX3	N/A	1	3.12078	0.0879917	0.665586	0.539232	2.03715	0.111304	0.937455	0.736933	1.66663	0.713583	1.75837	0.153509	0.990962	0.603367	1.51926	0.660283	1.9168	0.127741	0.61064	0.634433	1.55233	0.69193	28.6906	29.1298	28.6583	28.502	27.5615	28.7041	28.8448	28.7048	28.0165	28.7319
939	A0A1S3N729;A0A1S3N6I9	N/A	N/A	27456000	21	45.617	6	0	3	27.122	17.2	9.3	3	9.3	A0A1S3N729;A0A1S3N6I9	N/A	1	3.11203	0.088486	0.665586	0.538535	0.392621	0.714624	0.966183	0.159733	1.11708	0.192634	-0.661382	0.544521	0.990962	-0.288267	0.818885	-0.313969	2.08282	0.105686	0.583062	1.05327	2.07522	0.721301	20.2231	21.3044	22.2015	20.6533	21.263	20.3694	20.8395	22.1655	20.6855	19.814
1493	A0A1S3PZB2	N/A	N/A	224220000	55	25.151	8	0	8	19.847	58.6	58.6	4	29.7	A0A1S3PZB2	N/A	1	3.12627	0.0876833	0.665586	0.539669	2.85869	0.0459902	0.937455	0.4381	1.35482	0.819378	-0.866432	0.435133	0.990962	-0.327966	0.796659	-0.397517	2.12367	0.100925	0.574728	0.562366	1.47669	0.727985	23.7011	24.4144	24.4646	24.3089	23.9877	24.1331	23.1937	24.8976	24.0435	23.2458
1967	A0A1S3RP11	N/A	N/A	6573100	5	12.599	3	0.00032895	3	4.6252	36.4	36.4	3	36.4	A0A1S3RP11	N/A	1	3.10722	0.0887592	0.665586	0.53815	2.48042	0.0681805	0.937455	1.00653	2.00908	0.778465	-0.453832	0.673483	0.993614	-0.227533	0.854094	-0.22129	3.23038	0.0319641	0.421932	0.568167	1.48264	0.850237	19.2954	20.145	20.2971	18.9521	19.7082	20.3141	20.3216	19.9964	19.7847	18.832
2245	A0A1S3SL09;A0A1S3SL07;A0A1S3SL10;A0A1S3SL12;A0A1S3SL16;A0A1S3SL19;A0A1S3SL08;A0A1S3RDE0;A0A1S3RE18;A0A1S3REZ1;A0A1S3RDC6;A0A1S3REZ6;A0A1S3RDB6;A0A1S3RET2	N/A	N/A	229660000	84	56.31	11	0	11	30.22	25.3	25.3	11	25.3	A0A1S3SL09;A0A1S3SL07;A0A1S3SL10;A0A1S3SL12;A0A1S3SL16;A0A1S3SL19;A0A1S3SL08;A0A1S3RDE0;A0A1S3RE18;A0A1S3REZ1;A0A1S3RDC6;A0A1S3REZ6;A0A1S3RDB6;A0A1S3RET2	N/A	1	3.10586	0.0888363	0.665586	0.538042	-1.04216	0.356179	0.937455	-0.170666	0.888432	-0.462107	-2.10547	0.103015	0.990962	-0.308933	0.807239	-0.725034	1.04864	0.353524	0.741405	0.304867	1.2353	0.464361	24.0577	24.1653	24.1273	23.9048	24.4884	23.9152	23.8924	24.9788	24.0421	23.8642
3122	B5XFY7	N/A	N/A	1598600000	226	34.745	14	0	14	201.73	56.9	56.9	8	36.5	B5XFY7	N/A	1	3.12879	0.0875422	0.665586	0.539869	1.29642	0.264566	0.937455	0.407266	1.32617	0.543933	0.473313	0.660664	0.993614	0.1056	1.07594	0.230295	-1.63144	0.178134	0.654314	-0.341466	0.789239	-0.632093	26.6678	27.8035	26.3838	27.1978	26.7556	26.9917	27.03	26.5806	27.2689	26.7813
3098	C0H793;B5XEZ9;P49947;A0A1S2WYV6;A0A1S3R905;B5XDX3;A0A1S3QYX5;B5X6Z7;A0A1S3R3R2;B5XDB9;A0A1S3R787;A0A1S3R659;A0A1S3R910;A0A1S3R0L5;A0A1S3R7V1	N/A	N/A	5033500000	249	20.413	13	0	13	160.13	65.3	65.3	1	7.4	C0H793;B5XEZ9;P49947;A0A1S2WYV6;A0A1S3R905;B5XDX3;A0A1S3QYX5;B5X6Z7;A0A1S3R3R2;B5XDB9;A0A1S3R787;A0A1S3R659;A0A1S3R910	N/A	1	3.10873	0.0886729	0.665586	0.538272	-1.03063	0.360951	0.937455	-1.04077	0.486069	-0.458071	0.104221	0.92201	0.997763	0.0514666	1.03632	0.05204	2.52287	0.0651574	0.508017	1.17583	2.25923	0.783633	28.2579	25.4968	29.5719	28.495	29.1185	27.8351	28.0009	29.3504	27.5216	28.5565
1303	A0A1S3P920;C0HA52;A0A1S3R7L6;A0A1S3SQL1	N/A	N/A	451630000	212	97.785	24	0	24	129.07	40.7	40.7	24	40.7	A0A1S3P920;C0HA52;A0A1S3R7L6;A0A1S3SQL1	N/A	1	3.0941	0.0895097	0.669154	0.537098	-0.151661	0.886796	0.984027	-0.066433	0.954996	-0.0756133	-1.00898	0.370061	0.990962	-0.361666	0.778265	-0.450419	-2.51079	0.0660017	0.510273	-1.35163	0.391848	-0.782179	25.4991	25.5234	23.1327	25.6323	25.0299	24.6801	24.7455	24.4792	25.8224	24.8886
832	A0A1S3MWV6;A0A1S3MWI6;A0A1S3MSP6;A0A1S3MSG4;A0A1S3MSL7;A0A1S3MTS4;A0A1S3MSU4;A0A1S3QFS6;A0A1S3MW98;A0A1S3QHW7;A0A1S3MW88;B5XCQ4;A0A1S3MXH8;A0A1S3MTW7	N/A	N/A	94625000	42	36.209	7	0	7	28.665	26.5	26.5	7	26.5	A0A1S3MWV6;A0A1S3MWI6;A0A1S3MSP6;A0A1S3MSG4;A0A1S3MSL7;A0A1S3MTS4;A0A1S3MSU4	N/A	1	3.08672	0.0899349	0.669395	0.536505	0.162399	0.878865	0.984027	0.122267	1.08844	0.0809331	0.125242	0.906374	0.997763	0.106267	1.07644	0.0624987	-1.95532	0.122209	0.602001	-1.59477	0.331076	-0.699074	23.9237	23.4868	22.0666	23.3977	23.4065	22.9838	23.613	20.7681	21.5448	22.1831
2111	A0A1S3S575	N/A	N/A	709810000	141	27.344	13	0	13	112.1	64.9	64.9	3	23.1	A0A1S3S575	N/A	1	3.0867	0.0899363	0.669395	0.536503	1.68317	0.167631	0.937455	0.305466	1.23582	0.643902	0.246288	0.817582	0.997763	0.0428327	1.03013	0.122221	-1.52528	0.20188	0.674039	-0.265267	0.832045	-0.606414	25.5576	26.2846	25.4135	25.6771	25.8761	25.7924	26.0884	25.7757	25.878	25.6747
132	A0A1S3KTX7;A0A1S3KTW7;B5X1A5;A0A1S3KTN5;A0A1S3KUV7	N/A	N/A	78804000	13	47.773	14	0	2	14.434	42.1	6.7	2	6.7	A0A1S3KTX7;A0A1S3KTW7;B5X1A5;A0A1S3KTN5;A0A1S3KUV7	N/A	1	3.05709	0.0916691	0.670528	0.534106	3.95078	0.016807	0.937455	0.386834	1.30752	0.892193	0.888384	0.42453	0.990962	0.165166	1.1213	0.405946	2.88176	0.0449337	0.465107	0.398434	1.31808	0.821533	22.567	22.8654	22.9921	22.8266	22.3017	22.743	22.5836	22.6282	22.3065	22.2605
540	A0A1S3M0N8;A0A1S3M1M7	N/A	N/A	13465000000	876	62.824	35	0	35	323.31	76	76	32	72.7	A0A1S3M0N8;A0A1S3M1M7	N/A	1	3.05999	0.0914978	0.670528	0.534341	2.01023	0.114768	0.937455	0.449333	1.36541	0.708909	2.01878	0.113656	0.990962	0.458366	1.37398	0.710403	2.09466	0.10428	0.582117	0.419	1.337	0.72326	29.7686	30.3676	30.0609	30.3921	29.3437	30.0921	30.0222	30.1895	30.0168	30.0899
1787	A0A1S3R6X4	N/A	N/A	17097000	6	45.258	7	0.0003198	3	4.2033	21	12.1	3	12.1	A0A1S3R6X4	N/A	1	3.06632	0.0911248	0.670528	0.534855	2.58419	0.0610571	0.937455	1.75287	3.37028	0.790822	0.839367	0.4485	0.990962	0.681667	1.60399	0.386984	-0.627741	0.564229	0.840547	-0.528434	0.693307	-0.299466	19.6096	21.8957	18.5357	21.1443	20.8894	20.7923	21.1844	18.85	19.1057	19.321
441	A0A1S3RJ50;A0A1S3RJ06;A0A1S3LPN5;A0A1S3RKB3;A0A1S3LPW2;A0A1S3RJ07;A0A1S3RK98;B5X3L6;A0A1S3LPZ6;A0A1S3RJ45;A0A1S3RJ01;A0A1S3RKA8;A0A1S3RJ03;A0A1S3LQP1;A0A1S3LPI4;A0A1S3RJ40;A0A1S3LPV7;A0A1S3RIZ6;A0A1S3RKA4;A0A1S3RIZ9;A0A1S3LQN7;A0A1S3LPM4;A0A1S3LPH9;A0A1S3RK89;A0A1S3LPV2;A0A1S3LQN2;A0A1S3RJ35;A0A1S3RKA0;A0A1S3RIZ2;A0A1S3RK84;A0A1S3RIZ3;A0A1S3RK95;A0A1S3LPM9;A0A1S3LPI9	N/A	N/A	58438000	28	35.214	5	0	5	43.557	21.1	21.1	2	8.3	A0A1S3RJ50;A0A1S3RJ06;A0A1S3LPN5;A0A1S3RKB3;A0A1S3LPW2;A0A1S3RJ07;A0A1S3RK98;B5X3L6;A0A1S3LPZ6;A0A1S3RJ45;A0A1S3RJ01;A0A1S3RKA8;A0A1S3RJ03;A0A1S3LQP1;A0A1S3LPI4;A0A1S3RJ40;A0A1S3LPV7;A0A1S3RIZ6;A0A1S3RKA4;A0A1S3RIZ9;A0A1S3LQN7;A0A1S3LPM4;A0A1S3LPH9;A0A1S3RK89;A0A1S3LPV2;A0A1S3LQN2;A0A1S3RJ35;A0A1S3RKA0;A0A1S3RIZ2;A0A1S3RK84;A0A1S3RIZ3;A0A1S3RK95;A0A1S3LPM9	N/A	1	3.06933	0.0909482	0.670528	0.535099	0.96224	0.39042	0.937455	0.511033	1.42507	0.433551	-1.45966	0.218157	0.990962	-0.535	0.690158	-0.589522	2.56217	0.0624946	0.505745	0.627	1.54435	0.788277	21.9388	22.9145	22.4904	21.712	21.532	21.4901	20.8326	22.4752	22.334	21.6552
2067	A0A1S3S0J9;A0A1S3RZM0;A0A1S3LAY3;A0A1S3R1A5;A0A1S3R1B0;A0A1S3KK87;A0A1S3LW33;A0A1S3LAJ4;A0A1S3LW80;A0A1S3R1P1;A0A1S3LWH2;A0A1S3LAI4;A0A1S3QZV8;A0A1S3KZT5;A0A1S3LAI6;A0A1S3LAH6;A0A1S3LAF5;A0A1S3LAF6;A0A1S3L0K3;A0A1S3KZK0;A0A1S3KZG5;A0A1S3KZE2;A0A1S3KZT0	N/A	N/A	26636000	7	47.866	2	0	2	6.8182	6.5	6.5	2	6.5	A0A1S3S0J9;A0A1S3RZM0;A0A1S3LAY3;A0A1S3R1A5;A0A1S3R1B0;A0A1S3KK87;A0A1S3LW33;A0A1S3LAJ4;A0A1S3LW80;A0A1S3R1P1;A0A1S3LWH2;A0A1S3LAI4;A0A1S3QZV8;A0A1S3KZT5;A0A1S3LAI6;A0A1S3LAH6;A0A1S3LAF5;A0A1S3LAF6;A0A1S3L0K3;A0A1S3KZK0;A0A1S3KZG5;A0A1S3KZE2;A0A1S3KZT0	N/A	1	3.06239	0.0913562	0.670528	0.534536	-0.737036	0.501994	0.940842	-0.583001	0.667574	-0.345785	-2.02617	0.112704	0.990962	-1.4266	0.372007	-0.711687	-3.5669	0.0234408	0.385425	-2.47193	0.180249	-0.872241	22.0468	21.8333	20.5855	20.318	22.275	19.8856	21.7802	19.5564	21.5438	19.4876
2157	A0A1S3SBB1;A0A1S3SPT3	N/A	N/A	144350000	25	23.882	8	0	3	54.199	37.9	16	3	16	A0A1S3SBB1;A0A1S3SPT3	N/A	1	3.07516	0.0906067	0.670528	0.535572	3.26171	0.0310307	0.937455	0.410067	1.32875	0.852498	-0.17331	0.870824	0.997763	-0.0271339	0.981368	-0.0863317	1.56785	0.191988	0.666981	0.310233	1.23991	0.616951	23.1856	23.8711	23.3857	23.3667	23.4953	23.7548	23.0486	23.9729	23.2881	23.4723
1310	B5X326;A0A1S3PAA0;A0A1S3PAF1	N/A	N/A	1057200000	164	46.813	16	0	16	185.15	50.2	50.2	6	23.9	B5X326;A0A1S3PAA0;A0A1S3PAF1	N/A	1	3.05834	0.0915954	0.670528	0.534207	1.37779	0.240329	0.937455	0.351366	1.27577	0.567308	-1.26643	0.274085	0.990962	-0.2952	0.81496	-0.534981	-0.103626	0.922454	0.981445	-0.0278339	0.980892	-0.0517436	26.0841	26.557	26.1526	26.0126	26.7932	26.5999	26.1879	26.6209	26.1733	25.9645
3169	B9ELX2	N/A	N/A	788800000	63	9.1575	5	0	5	20.568	76.5	76.5	5	76.5	B9ELX2	N/A	1	3.06903	0.0909654	0.670528	0.535075	0.846369	0.445011	0.937455	0.1144	1.08252	0.389724	0.65359	0.549043	0.990962	0.136533	1.09926	0.310629	4.73982	0.00903839	0.333438	0.5009	1.4151	0.921337	25.6373	25.862	26.3935	25.7654	25.8999	25.6861	25.6431	26.2437	25.7395	26.2778
451	A0A1S3LRD4;A0A1S3LRH4;A0A1S3LR53;A0A1S3SZN6	N/A	N/A	1005100000	209	47.017	22	0	22	142.22	54.2	54.2	4	11.7	A0A1S3LRD4;A0A1S3LRH4;A0A1S3LR53;A0A1S3SZN6	N/A	1	3.03847	0.0927802	0.674211	0.532585	1.7028	0.163816	0.937455	0.606534	1.5226	0.648267	0.900049	0.418982	0.990962	0.318267	1.24683	0.410383	-1.30897	0.260679	0.70628	-0.3175	0.802459	-0.547623	26.476	27.2275	25.6944	26.9488	25.6972	26.3071	26.1131	25.9485	26.0819	26.148
505	A0A1S3LWQ4;A0A1S3KJ37;A0A1S3PAL0	N/A	N/A	1527900000	336	78.974	27	0	27	160.88	50.4	50.4	16	31.8	A0A1S3LWQ4	N/A	1	3.02344	0.0936885	0.674211	0.531351	0.62305	0.567016	0.949265	0.0965335	1.0692	0.297427	-1.90983	0.128771	0.990962	-0.310867	0.806157	-0.690615	-2.56699	0.0621762	0.505745	-0.2837	0.821482	-0.788838	26.9041	27.172	26.6853	26.9456	27.0766	26.8592	26.434	26.9234	27.1042	26.7727
628	A0A1S3M8B0	N/A	N/A	194800000	49	21.897	6	0	6	46.088	41.9	41.9	3	23.6	A0A1S3M8B0	N/A	1	3.03841	0.0927834	0.674211	0.53258	0.820909	0.457804	0.937455	1.27913	2.42693	0.379713	2.7454	0.0516177	0.990962	1.75543	3.37628	0.808268	6.06707	0.00372738	0.230013	3.37777	10.3946	0.949728	22.7312	24.5279	25.2322	24.0423	21.0038	20.0219	22.8543	25.1227	21.2549	23.3596
688	A0A1S3MFE4;B5X2J5	N/A	N/A	3987300	3	59.026	1	0.0085706	1	2.3994	2.7	2.7	1	2.7	A0A1S3MFE4;B5X2J5	N/A	1	3.02016	0.0938884	0.674211	0.53108	-1.04933	0.35324	0.937455	-0.418467	0.748219	-0.464602	-3.15138	0.0344683	0.990962	-0.976734	0.508129	-0.844319	-1.36147	0.245008	0.699543	-0.288399	0.81881	-0.562726	19.8335	19.3155	19.7301	19.5913	20.1141	19.4663	19.1762	19.8649	20.5125	18.7624
1413	A0A1S3PNW8	N/A	N/A	50381000	29	69.96	23	0	2	7.0059	49.5	4.2	2	4.2	A0A1S3PNW8	N/A	1	3.02387	0.0936627	0.674211	0.531386	1.07101	0.344485	0.937455	0.396434	1.31625	0.472079	-1.36187	0.244892	0.990962	-0.577667	0.670047	-0.562839	-1.4816	0.212572	0.681589	-0.7876	0.579307	-0.595258	22.6532	22.82	22.0626	21.0077	22.1524	22.2164	21.6782	20.6098	21.525	21.9117
1780	A0A1S3R5P7	N/A	N/A	415020000	81	137.9	52	0	8	35.646	56.6	8.9	8	8.9	A0A1S3R5P7	N/A	1	3.029	0.0933515	0.674211	0.531808	3.51417	0.0245792	0.937455	0.318467	1.247	0.869104	4.18389	0.0138747	0.990962	0.3313	1.25815	0.902217	0.394578	0.713288	0.901794	0.068634	1.04872	0.193558	24.7678	25.0376	24.6219	25.2732	24.9597	25.1897	25.0832	24.9455	24.8233	25.1883
2554	B5X0Z2	N/A	N/A	489570000	138	61.974	16	0	16	54.216	32.8	32.8	1	2.6	B5X0Z2	N/A	1	3.01898	0.0939605	0.674211	0.530983	1.39794	0.234672	0.937455	0.263367	1.20028	0.572895	0.515161	0.633602	0.993614	0.1409	1.10259	0.249438	3.29926	0.0299542	0.408291	0.6457	1.5645	0.855146	24.7859	25.4645	25.4882	25.5757	24.8754	25.1443	24.8878	25.8705	25.2829	24.9034
2712	B5X3R1;A0A1S3PRB5	N/A	N/A	244730000	107	57.908	16	0	15	81.91	39.8	37.9	15	37.9	B5X3R1;A0A1S3PRB5	N/A	1	3.03003	0.0932888	0.674211	0.531893	-0.510037	0.63688	0.962047	-0.197367	0.872141	-0.24711	-2.19588	0.093079	0.990962	-0.7536	0.593122	-0.739313	1.17535	0.305041	0.722981	0.319267	1.2477	0.50666	24.1803	23.7337	24.4048	23.1765	24.1264	23.8937	23.4588	25.0402	24.7258	24.1364
3192	B9EN56;A0A1S3NJK2	N/A	N/A	23019000	23	12.473	2	0	2	12.856	23.2	23.2	2	23.2	B9EN56;A0A1S3NJK2	N/A	1	3.01944	0.0939325	0.674211	0.531021	1.93356	0.125302	0.937455	1.09583	2.13737	0.695063	0.199428	0.851656	0.997763	0.1189	1.08591	0.0992217	2.82253	0.0477054	0.467188	1.19833	2.29474	0.815928	20.9427	21.5967	21.1165	20.1372	19.6506	20.4423	19.5658	21.5505	19.8183	21.0653
840	A0A1S3MXD1;A0A1S3MYF0;A0A1S3MX86	N/A	N/A	140950000	54	122.43	10	0	10	30.681	11.8	11.8	10	11.8	A0A1S3MXD1;A0A1S3MYF0	N/A	1	2.99234	0.0956046	0.680256	0.528775	1.02248	0.364359	0.937455	0.114333	1.08247	0.455201	-1.21894	0.289835	0.990962	-0.301401	0.811464	-0.520429	-2.08227	0.105751	0.583062	-0.778467	0.582986	-0.721211	23.6905	23.9869	23.0667	23.8193	23.6182	23.7141	23.2785	23.4148	23.6706	22.9773
956	A0A1S3N9Q2;A0A1S3N973;B5X3G1;A0A1S3R5W0;A0A1S3R441;A0A1S3R4R1;A0A1S3R439;B5X4F6;A0A1S3LZA0	N/A	N/A	104800000	45	33.556	6	0	6	13.304	22.8	22.8	6	22.8	A0A1S3N9Q2;A0A1S3N973;B5X3G1	N/A	1	3.00018	0.0951171	0.680256	0.529427	1.21392	0.291548	0.937455	0.397367	1.3171	0.518864	-0.890717	0.423416	0.990962	-0.254466	0.838297	-0.406835	2.17871	0.0948809	0.560567	0.660534	1.58067	0.736675	22.7785	23.208	23.0902	22.3823	22.4728	22.6722	22.212	23.2943	23.0705	22.9641
1362	A0A1S3PHX0	N/A	N/A	1235500000	483	292.35	64	0	64	310.17	32.7	32.7	10	6.3	A0A1S3PHX0	N/A	1	2.9978	0.0952648	0.680256	0.529229	0.340007	0.750955	0.97451	0.0864004	1.06172	0.167599	-0.232717	0.827404	0.997763	-0.0568002	0.961394	-0.115579	2.09748	0.103949	0.581757	0.498533	1.41278	0.723724	26.2579	26.7436	26.916	26.4989	26.8924	26.5743	26.184	27.1258	26.2123	26.5093
1631	A0A1S3QF21	N/A	N/A	363020000	75	14.632	10	0	10	27.342	80.8	80.8	8	70.8	A0A1S3QF21	N/A	1	2.9952	0.0954266	0.680256	0.529012	1.39698	0.234939	0.937455	0.557634	1.47185	0.57263	1.02991	0.36125	0.990962	0.414301	1.33265	0.45782	-0.912326	0.413209	0.769153	-0.418367	0.748271	-0.415022	25.276	25.4555	24.6055	24.7226	23.9973	25.159	25.1626	23.6871	24.6007	25.2317
135	A0A1S3KU63;A0A1S3KTX8;A0A1S3LU35	N/A	N/A	151750000	79	130.03	16	0	16	39.937	19.4	19.4	16	19.4	A0A1S3KU63;A0A1S3KTX8	N/A	1	2.94249	0.0987769	0.682155	0.524587	-0.53744	0.619468	0.960034	-0.231499	0.851749	-0.259514	-0.852099	0.442171	0.990962	-0.248767	0.841616	-0.391958	-2.36389	0.0773344	0.535291	-1.4185	0.374101	-0.76342	23.8461	22.9023	22.2833	23.8814	24.2636	24.0673	23.2178	21.617	23.5992	23.8634
260	A0A1S3L5J3;A0A1S3QTR2;A0A1S3QG00;A0A1S3QBF8;A0A1S3QBB1;A0A1S3QCX8;A0A1S3QBA2;A0A1S3QBP2;A0A1S3M109;A0A1S3QBF3;A0A1S3QBA6	N/A	N/A	242540000	67	36.324	10	0	10	17.068	30.4	30.4	10	30.4	A0A1S3L5J3	N/A	1	2.9245	0.0999536	0.682155	0.523057	-0.923332	0.40809	0.937455	-0.134701	0.910859	-0.419154	0.970174	0.386898	0.990962	0.321467	1.2496	0.436447	4.13105	0.0144815	0.369987	0.530233	1.44416	0.900065	23.8305	23.7279	24.6999	24.3068	24.1359	24.0733	23.8512	24.5677	24.1611	24.9339
263	A0A1S3L6C5	N/A	N/A	20048000000	492	35.371	24	0	24	271.85	71.8	71.8	14	47	A0A1S3L6C5	N/A	1	2.91745	0.10042	0.682155	0.522455	1.39955	0.234225	0.937455	0.3163	1.24513	0.573339	0.538107	0.619048	0.993614	0.102701	1.07378	0.259814	-1.09231	0.336074	0.731623	-0.203067	0.868702	-0.479326	30.6805	31.1717	30.4819	30.7961	30.2241	30.7584	30.691	30.224	30.776	30.5016
289	A0A1S3L8Z4;B5X6A1	N/A	N/A	220070000	44	22.764	6	0	2	56.01	40	20	2	20	A0A1S3L8Z4;B5X6A1	N/A	1	2.91603	0.100514	0.682155	0.522333	2.10693	0.102846	0.937455	0.5702	1.48473	0.725271	3.89875	0.0175601	0.990962	0.4297	1.34695	0.889758	2.63109	0.0581195	0.497379	0.290333	1.22292	0.796109	23.6086	24.7751	24.173	24.3314	23.7989	23.892	24.1322	23.9524	23.9179	24.1509
570	A0A1S3M355	N/A	N/A	13079000	6	31.059	2	0.00061557	2	3.6613	11.5	11.5	2	11.5	A0A1S3M355	N/A	1	2.89707	0.101782	0.682155	0.520705	-1.25403	0.278116	0.937455	-1.40437	0.377784	-0.531227	-5.41186	0.00564747	0.885915	-2.20617	0.216709	-0.937996	-6.7676	0.00248713	0.187585	-2.19883	0.217814	-0.958999	21.1523	18.4941	19.4884	18.9945	21.4334	22.1666	19.9372	18.6093	21.6137	18.6492
856	A0A1S3MZ14;A0A1S3N096;A0A1S3MZA4;A0A1S3MYW8;A0A1S3MYU3;A0A1S3MYW3;A0A1S3MYT8;A0A1S3SFX2;A0A1S3SFX8;A0A1S3SFY1	N/A	N/A	71488000	52	59.107	7	0	7	50.741	18	18	7	18	A0A1S3MZ14;A0A1S3N096;A0A1S3MZA4;A0A1S3MYW8;A0A1S3MYU3;A0A1S3MYW3;A0A1S3MYT8;A0A1S3SFX2;A0A1S3SFX8	N/A	1	2.92934	0.0996357	0.682155	0.523469	2.22694	0.0899157	0.937455	0.980366	1.97297	0.743999	0.729551	0.50609	0.990962	0.3277	1.25501	0.342688	2.24211	0.0884144	0.553323	0.833367	1.78184	0.74625	21.7153	22.9495	22.9241	21.7827	21.3549	22.3669	22.1078	22.5959	22.5556	22.7184
1161	A0A1S3NU73;A0A1S3NTP8;A0A1S3NU94;A0A1S3NTS0;A0A1S3NTW9	N/A	N/A	12653000	1	30.411	4	0.00031211	2	3.856	18.6	10	2	10	A0A1S3NU73;A0A1S3NTP8;A0A1S3NU94;A0A1S3NTS0;A0A1S3NTW9	N/A	1	2.95869	0.0977322	0.682155	0.525956	2.88242	0.0449036	0.937455	1.9635	3.90007	0.821594	0.142591	0.893507	0.997763	0.160267	1.11749	0.0711151	-0.473467	0.660563	0.881617	-0.326433	0.797506	-0.230366	20.8471	22.301	18.9665	20.1484	19.8491	21.6342	21.4794	20.0076	18.7	18.2492
1225	A0A1S3P0L9;B5DH01;A0A1S3PSD8	N/A	N/A	230000000	12	48.241	23	0	1	78.076	76.9	4.2	1	4.2	A0A1S3P0L9;B5DH01	N/A	1	2.91826	0.100366	0.682155	0.522524	1.505	0.206775	0.937455	0.308001	1.23799	0.601277	-0.132963	0.900643	0.997763	-0.0217336	0.985048	-0.0663351	8.35326	0.00112288	0.152112	0.4299	1.34714	0.972514	23.9788	24.5699	24.3396	24.2859	24.0444	23.9009	23.834	24.4815	23.9407	23.7788
1232	A0A1S3P1G5	N/A	N/A	17513000	14	26.544	7	0.00034329	3	5.2801	46.9	19.6	3	19.6	A0A1S3P1G5	N/A	1	2.96076	0.0975995	0.682155	0.52613	1.62569	0.179341	0.937455	0.940967	1.91981	0.630755	0.359701	0.737257	0.993614	0.208567	1.15554	0.177011	1.90242	0.129876	0.611782	1.70597	3.26247	0.68921	18.8343	20.7373	22.8123	19.9951	19.5643	20.571	19.8186	20.8398	20.8087	20.0193
1237	A0A1S3P282;A0A1S3LE38	N/A	N/A	12725000000	859	90.449	46	0	46	323.31	68.2	68.2	45	67.3	A0A1S3P282	N/A	1	2.88907	0.102322	0.682155	0.520015	-0.0385051	0.97113	0.9968	-0.00910123	0.993711	-0.019249	-0.339487	0.751318	0.993614	-0.0715345	0.951625	-0.16735	2.22256	0.0903551	0.554549	0.491366	1.40578	0.743344	29.6296	29.5602	30.1104	29.9439	30.1697	30.1421	29.5166	30.6107	29.7331	29.8573
1323	A0A1S3PBY1;A0A1S3T5P7	N/A	N/A	138430000	18	72.162	3	0	3	8.0223	7	7	3	7	A0A1S3PBY1;A0A1S3T5P7	N/A	1	2.89717	0.101774	0.682155	0.520715	0.641406	0.556166	0.949265	0.192734	1.14293	0.305383	2.31128	0.0819169	0.990962	0.2157	1.16127	0.756193	4.14567	0.0143105	0.369987	0.679267	1.60133	0.900667	23.0183	23.579	23.6109	23.2704	23.2765	22.7595	23.3511	24.104	23.1436	23.464
1378	A0A1S3PK73	N/A	N/A	933690000	169	60.197	20	0	20	204.57	47.7	47.7	9	34.8	A0A1S3PK73	N/A	1	2.90688	0.101123	0.682155	0.521549	2.09617	0.104102	0.937455	0.388467	1.309	0.72351	1.4734	0.214643	0.990962	0.348666	1.27338	0.593124	4.50923	0.0107464	0.350514	0.681366	1.60366	0.91412	25.9272	25.919	26.2516	26.4039	25.7474	26.1767	25.7083	26.7391	25.7856	26.394
1383	A0A1S3PKE1;REV__A0A1S3S8H8	N/A	N/A	590280000	125	75.09	22	0	22	137.28	43.5	43.5	22	43.5	A0A1S3PKE1	N/A	1	2.87991	0.102945	0.682155	0.519223	-1.2693	0.273159	0.937455	-1.99343	0.251141	-0.535847	0.676341	0.535915	0.990962	0.484867	1.39946	0.320349	-3.09096	0.0365402	0.440188	-2.7856	0.145028	-0.839574	26.4148	20.8636	22.7397	25.723	24.9256	25.9253	25.6347	24.4396	25.9397	27.377
1528	A0A1S3Q3J3;A0A1S3NGP0;A0A1S3R775;A0A1S3R8X9;A0A1S3P8N4	N/A	N/A	989850000	187	47.167	19	0	19	166.01	50.9	50.9	17	46	A0A1S3Q3J3;A0A1S3NGP0	N/A	1	2.89984	0.101595	0.682155	0.520945	1.11617	0.326873	0.937455	0.165999	1.12194	0.48733	0.543412	0.615713	0.993614	0.073033	1.05193	0.2622	3.74624	0.0200122	0.375937	0.400133	1.31963	0.882157	25.9864	26.5204	26.4105	26.3712	26.1627	26.0662	25.98	26.6792	26.2189	26.2359
1666	A0A1S3QKN2	N/A	N/A	147200000	31	29.13	6	0	1	57.019	28.1	7.7	1	7.7	A0A1S3QKN2	N/A	1	2.8936	0.102015	0.682155	0.520407	0.210055	0.84389	0.976823	0.0383663	1.02695	0.104453	-1.1358	0.319475	0.990962	-0.1862	0.878918	-0.493825	1.83156	0.140971	0.624617	0.260399	1.19781	0.67537	23.3416	23.752	23.8287	23.4972	23.7615	23.563	23.3003	23.8119	23.4073	23.1543
1689	A0A1S3QNG9;A0A1S3QMS3;A0A1S3QPF5	N/A	N/A	135580000	41	13.351	5	0	2	7.2494	80.5	35.6	2	35.6	A0A1S3QNG9;A0A1S3QMS3;A0A1S3QPF5	N/A	1	2.88389	0.102674	0.682155	0.519568	2.95491	0.0417649	0.937455	0.973066	1.96301	0.828142	-1.20829	0.293483	0.990962	-1.39943	0.379078	-0.517101	0.885793	0.42577	0.775248	0.267933	1.20408	0.404956	23.6399	24.3447	23.2825	23.3746	22.6402	23.8312	19.6082	23.5839	23.2159	22.3149
2144	A0A1S3S9V7;A0A1S3S9V8;A0A1S3S9V9	N/A	N/A	6684300000	486	57.3	30	0	30	170.37	70.7	70.7	30	70.7	A0A1S3S9V7;A0A1S3S9V8;A0A1S3S9V9	N/A	1	2.88572	0.10255	0.682155	0.519726	1.22289	0.288493	0.937455	0.2484	1.18789	0.521656	-0.427716	0.690879	0.993614	-0.081934	0.94479	-0.209129	1.82839	0.141492	0.625292	0.399666	1.3192	0.674732	28.7141	29.2304	29.4147	28.9777	29.2255	28.9117	28.7596	29.4346	28.721	28.6775
2295	A0A1S3ST51;A0A1S3ST44;A0A1S3RRL3;C0H906;A0A1S2X690	N/A	N/A	36740000	23	92.568	6	0	6	12.737	11.1	11.1	6	11.1	A0A1S3ST51;A0A1S3ST44;A0A1S3RRL3;C0H906;A0A1S2X690	N/A	1	2.94251	0.0987759	0.682155	0.524588	1.70237	0.163899	0.937455	2.05533	4.1564	0.648173	1.06752	0.345882	0.990962	1.34263	2.53614	0.470881	2.13771	0.0993429	0.574214	2.58447	5.99794	0.730236	17.6677	21.8204	21.945	21.3232	21.7626	21.274	21.5586	22.7553	19.5976	20.174
2312	A0A1S3SV94;A0A1S3SV85	N/A	N/A	597980000	146	50.397	15	0	15	76.071	43.5	43.5	15	43.5	A0A1S3SV94;A0A1S3SV85	N/A	1	2.87794	0.10308	0.682155	0.519052	-0.263998	0.804825	0.976823	-0.2309	0.852103	-0.130864	3.07944	0.0369518	0.990962	1.26157	2.39756	0.838647	2.81441	0.0481007	0.467188	1.23417	2.35245	0.815141	24.2854	22.9287	25.7485	26.1201	25.4522	25.2851	25.6247	26.5078	24.5362	26.3137
2409	A7KIL2	N/A	N/A	4757300000	186	17.676	13	0	13	52.34	53.9	53.9	13	53.9	A7KIL2	N/A	1	2.87755	0.103107	0.682155	0.519018	1.81452	0.14379	0.937455	0.459599	1.37516	0.67193	1.24797	0.280109	0.990962	0.2414	1.18214	0.529378	2.55062	0.0632636	0.506721	0.566034	1.48045	0.786927	28.3534	28.7367	28.5538	28.346	28.4302	28.3364	28.4227	29.0123	27.8616	28.6007
2572	B5X1B2	N/A	N/A	70635000	40	59.69	11	0	11	21.226	27.2	27.2	11	27.2	B5X1B2	N/A	1	2.95475	0.0979847	0.682155	0.525624	1.04888	0.353425	0.937455	0.440967	1.35751	0.464445	2.0626	0.108134	0.990962	0.7761	1.7125	0.717917	-1.40689	0.232202	0.688485	-0.676734	0.62558	-0.575351	22.3779	23.3286	22.1617	23.4998	22.0704	22.7018	23.1688	21.8203	22.1689	22.2769
2656	B5X2S5;A0A1S3Q590;A0A1S3Q6W1;A0A1S3RBE0;A0A1S3SHP2;A0A1S3RCD8	N/A	N/A	204530000	82	64.04	12	0	12	44.91	29.4	29.4	12	29.4	B5X2S5;A0A1S3Q590;A0A1S3Q6W1;A0A1S3RBE0;A0A1S3SHP2	N/A	1	2.93391	0.0993362	0.682155	0.523858	0.949413	0.396172	0.937455	0.466066	1.38134	0.42884	0.195166	0.854776	0.997763	0.0960662	1.06886	0.0971217	1.9207	0.127169	0.61064	1.04833	2.06814	0.692663	22.6886	24.0205	24.3543	23.6987	24.3726	23.8479	23.6608	25.0506	23.4689	23.4588
2677	B5X344	N/A	N/A	728650000	190	21.855	11	0	11	98.188	72	72	0	0	B5X344	N/A	1	2.90243	0.101421	0.682155	0.521168	0.988482	0.378874	0.937455	0.138067	1.10043	0.443079	-1.53943	0.198535	0.990962	-0.166767	0.890837	-0.609952	1.39019	0.236831	0.694438	0.173	1.1274	0.570756	25.7101	26.1694	25.9824	25.7186	25.9731	25.8488	25.5024	26.14	25.7396	25.7015
390	B5X447;A0A1S3LHK4;A0A1S3LHK7	N/A	N/A	15835000	11	22.078	1	0.00034566	1	5.4074	9.1	9.1	1	9.1	B5X447;A0A1S3LHK4;A0A1S3LHK7	N/A	1	2.92204	0.100116	0.682155	0.522847	-2.62391	0.0585589	0.937455	-0.123533	0.917937	-0.79531	-0.681943	0.532716	0.990962	-0.157866	0.89635	-0.322727	-2.02123	0.113339	0.589845	-1.06453	0.478128	-0.71083	20.9203	20.7087	18.7489	21.115	20.7752	20.6986	20.3769	20.5048	20.7839	20.5139
2743	B5X4C1	N/A	N/A	165260000	62	41.674	13	0	13	43.213	50.8	50.8	13	50.8	B5X4C1	N/A	1	2.95556	0.0979328	0.682155	0.525692	0.646286	0.553305	0.948922	0.286967	1.22007	0.307487	2.71181	0.053437	0.990962	0.9829	1.97643	0.804798	2.28215	0.084586	0.54588	0.826	1.77276	0.752067	23.444	22.9275	23.5503	23.722	23.3277	24.0263	24.0546	23.9297	22.5063	24.4501
973	B5X6K3;A0A1S3QKC6;A0A1S3NAW5;A0A1S3NAY4	N/A	N/A	331300000	59	19.669	7	0	5	96.451	42.3	37.7	5	37.7	B5X6K3;A0A1S3QKC6;A0A1S3NAW5	N/A	1	2.89895	0.101655	0.682155	0.520868	0.605517	0.577511	0.949265	0.129566	1.09396	0.289769	-0.41998	0.696078	0.993614	-0.113901	0.924086	-0.205508	1.89558	0.130905	0.611782	0.543799	1.45781	0.687905	24.4078	24.5874	24.8333	24.4569	24.9458	24.6747	24.1082	25.4665	24.2542	24.701
2880	B5X7U2;A0A1S3RK19;A0A1S3R0T9;A0A1S3QC73;A0A1S3QXZ9;A0A1S3QLI1;A0A1S3N1G9;B9ENV9;C1L3B3;A0A1S3QHD5	N/A	N/A	269780000	61	27.608	6	0	6	47.41	40.8	40.8	6	40.8	B5X7U2;A0A1S3RK19;A0A1S3R0T9;A0A1S3QC73	N/A	1	2.97371	0.0967754	0.682155	0.527218	-1.54178	0.197987	0.937455	-0.658201	0.633668	-0.610535	-1.67849	0.168553	0.990962	-0.670534	0.628274	-0.642853	-2.29516	0.0833823	0.54588	-1.11737	0.460934	-0.75392	24.978	24.4626	24.3995	24.4691	24.2317	24.4404	24.1911	23.4385	25.5561	24.094
2936	B5X9C6;A0A1S3MYQ1;A0A1S3MYS8	N/A	N/A	1875000000	225	35.403	15	0	15	179.4	57.6	57.6	10	48.1	B5X9C6;A0A1S3MYQ1;A0A1S3MYS8	N/A	1	2.96991	0.0970164	0.682155	0.526899	0.792136	0.47261	0.937455	0.170866	1.12573	0.368237	1.5312	0.200474	0.990962	0.1706	1.12553	0.607899	3.19713	0.0329908	0.42737	0.590399	1.50566	0.847785	26.9252	27.5218	27.8753	27.2938	26.8616	26.8293	26.9771	27.2881	27.073	27.1007
3015	B5XBP6	N/A	N/A	55811000	34	33.965	8	0	6	52.938	40.8	32.6	6	32.6	B5XBP6	N/A	1	2.90712	0.101107	0.682155	0.52157	-1.82904	0.141385	0.937455	-1.9603	0.256975	-0.674864	-1.15667	0.31178	0.990962	-0.384666	0.765956	-0.50064	-3.30566	0.0297752	0.408291	-1.98783	0.252117	-0.855591	22.3552	22.6764	20.6674	22.7141	23.1674	19.0723	22.0543	20.0543	23.0675	22.6677
3016	B5XBR9	N/A	N/A	887940000	143	26.186	12	0	12	83.562	61.6	61.6	5	27.4	B5XBR9	N/A	1	2.89432	0.101967	0.682155	0.520469	0.825221	0.455617	0.937455	0.149767	1.10939	0.381418	0.647534	0.552575	0.990962	0.113	1.08147	0.308025	2.5509	0.063245	0.506721	0.4604	1.37592	0.786959	26.0063	26.2513	26.2399	26.235	26.1534	26.1362	26.0197	26.6031	25.6624	25.9064
3147	B6V6V1	N/A	N/A	50473000	12	33.734	3	0	3	7.1343	9.4	9.4	3	9.4	B6V6V1	N/A	1	2.94431	0.0986588	0.682155	0.524741	-0.321264	0.764097	0.97451	-0.5171	0.698775	-0.158599	-0.365837	0.733013	0.993614	-0.499001	0.707597	-0.179933	2.22699	0.0899106	0.553823	2.76397	6.79261	0.744007	18.7751	18.7926	22.4842	21.4496	22.7205	22.3184	19.8928	23.4933	20.2748	18.931
3149	B9EL03	N/A	N/A	96728000	19	18.42	1	0.00032733	1	4.5533	14.6	14.6	1	14.6	B9EL03	N/A	1	2.88532	0.102577	0.682155	0.519691	2.34124	0.0792706	0.937455	1.6436	3.12444	0.760343	-0.235428	0.825439	0.997763	-0.227367	0.854193	-0.116907	1.13589	0.319443	0.728698	0.845366	1.79672	0.493854	22.2767	23.5628	23.3818	22.5968	23.2198	23.8455	20.542	22.4704	20.8278	22.5034
2671	B9EPU1;B5X328	N/A	N/A	155250000	48	21.891	5	0	5	28.979	27.3	27.3	1	5.9	B9EPU1;B5X328	N/A	1	2.98211	0.0962454	0.682155	0.527921	-0.659102	0.545842	0.947272	-0.166166	0.891208	-0.312993	-1.89328	0.131253	0.990962	-0.670433	0.628318	-0.687466	0.647205	0.552768	0.83528	0.205666	1.15322	0.307883	23.7479	23.6951	23.4975	23.543	24.0926	23.3314	22.6032	24.2535	23.3113	22.9943
2055	C0H8G6;A0A1S3RYN5;A0A1S3RZZ9;A0A1S3RZ36;A0A1S3RYV2;A0A1S3S0P9;A0A1S3S071	N/A	N/A	446200000	160	32.657	10	0	10	150.7	46.7	46.7	10	46.7	C0H8G6;A0A1S3RYN5;A0A1S3RZZ9;A0A1S3RZ36;A0A1S3RYV2;A0A1S3S0P9;A0A1S3S071	N/A	1	2.9673	0.0971822	0.682155	0.52668	0.918309	0.41042	0.937455	0.272033	1.20751	0.417271	-0.199657	0.851488	0.997763	-0.0218341	0.98498	-0.099335	-3.57938	0.0231805	0.385425	-0.390635	0.762794	-0.872969	25.2154	25.8717	24.6521	25.2137	24.9911	25.4895	25.1867	24.9061	25.2273	24.9679
3313	C0HAP3	N/A	N/A	41435000	7	52.283	14	0.00031427	1	3.9642	42	3.8	1	3.8	C0HAP3	N/A	1	2.94956	0.098319	0.682155	0.525186	-1.15506	0.312369	0.937455	-1.309	0.4036	-0.500116	-6.75394	0.00250597	0.686554	-3.37203	0.0965865	-0.958843	-1.9807	0.118706	0.596854	-2.48313	0.178855	-0.703671	22.2406	22.6328	19.6321	19.9737	23.3329	22.3946	18.6554	18.5359	22.6389	19.4672
2829	Q8QG64;B5X694;Q52JL4	N/A	N/A	52766000	26	12.318	2	0	2	53.574	24.1	24.1	2	24.1	Q8QG64;B5X694;Q52JL4	N/A	1	2.92528	0.0999022	0.682155	0.523124	2.26232	0.0864586	0.937455	0.249033	1.18841	0.749207	-1.41361	0.230363	0.990962	-0.753334	0.593231	-0.577186	2.07698	0.106386	0.583062	0.2501	1.18929	0.720329	21.9841	22.493	22.1613	20.2545	22.1073	22.1394	21.6141	22.5253	22.0477	22.0105
618	A0A1S3M8B3;B5X3D2;A0A1S3M7M3;A0A1S3SAM5	N/A	N/A	851770000	106	34.768	8	0	8	39.47	24.1	24.1	6	19	A0A1S3M8B3;B5X3D2;A0A1S3M7M3;A0A1S3SAM5	N/A	1	2.85635	0.104571	0.684335	0.517172	0.972204	0.386001	0.937455	0.218501	1.16352	0.437186	-0.190754	0.858009	0.997763	-0.0277665	0.980938	-0.0949461	2.79297	0.0491627	0.470023	0.425601	1.34313	0.813042	25.803	26.1487	26.3475	26.0152	26.1556	25.7886	25.8386	26.4668	25.7535	25.775
966	A0A1S3NAG1;A0A1S3NA20	N/A	N/A	20168000	18	115.94	4	0	4	7.2789	3.5	3.5	2	1.7	A0A1S3NAG1;A0A1S3NA20	N/A	1	2.86015	0.104307	0.684335	0.517504	1.3095	0.260516	0.937455	0.912067	1.88174	0.547778	-2.0993	0.103735	0.990962	-0.306534	0.808582	-0.724024	-2.1251	0.100761	0.574728	-0.487633	0.713194	-0.728217	20.3687	22.771	20.485	20.4707	20.6795	21.2138	20.1539	19.8301	20.6227	20.1267
1109	A0A1S3NP20;C0H9C0;A0A1S3NNC1;A0A1S3RWL8	N/A	N/A	275820000	71	28.486	17	0	10	34.9	56.5	39.4	0	0	A0A1S3NP20;C0H9C0;A0A1S3NNC1;A0A1S3RWL8	N/A	1	2.85238	0.104848	0.684335	0.516825	-1.96119	0.121389	0.937455	-0.316834	0.80283	-0.700145	-3.29055	0.0302	0.990962	-0.4401	0.737083	-0.854538	-3.46579	0.0256818	0.394407	-0.270466	0.829051	-0.866131	24.7311	24.2173	24.2823	24.0862	24.635	24.2192	24.1645	24.52	24.7155	24.5106
1341	A0A1S3PEV6;A0A1S3NNP5	N/A	N/A	6827400000	689	89.413	49	0	49	323.31	75.3	75.3	9	18	A0A1S3PEV6;A0A1S3NNP5	N/A	1	2.86976	0.103642	0.684335	0.518341	0.543612	0.615587	0.959241	0.1082	1.07788	0.26229	1.06374	0.347402	0.990962	0.154233	1.11283	0.469581	2.68453	0.0549691	0.489595	0.4848	1.39939	0.801917	28.8431	29.1324	29.1402	29.1546	29.1094	28.677	28.9151	29.5838	28.6718	29.0173
1775	A0A1S3R506	N/A	N/A	37248000	14	65.773	6	0	6	18.697	12.9	12.9	6	12.9	A0A1S3R506	N/A	1	2.85886	0.104396	0.684335	0.517392	-2.46766	0.0691205	0.937455	-2.87027	0.136762	-0.776879	-1.97414	0.119602	0.990962	-1.86453	0.274612	-0.70249	-0.0940229	0.929612	0.983069	-0.115633	0.922977	-0.0469596	21.9134	20.5356	22.2243	21.3973	23.3788	19.606	19.844	23.5268	20.9061	19.3634
2274	A0A1S3SQR4;A0A1S3SQP7;A0A1S3SQS1;A0A1S3Q6C5;A0A1S3Q801	N/A	N/A	7493800	6	54.822	3	0.00030893	3	3.7193	10	10	3	10	A0A1S3SQR4;A0A1S3SQP7;A0A1S3SQS1	N/A	1	2.86053	0.10428	0.684335	0.517537	0.397756	0.711124	0.966183	0.3115	1.241	0.195058	-2.05936	0.108532	0.990962	-1.40833	0.376746	-0.71737	-0.292781	0.78425	0.932875	-0.2283	0.85364	-0.144847	19.0606	19.7784	19.3784	18.8305	21.3773	20.4821	18.5015	19.733	20.0672	18.9481
3131	B5XGD0	N/A	N/A	24528000	11	27.829	1	0.00059719	1	3.2958	4.1	4.1	1	4.1	B5XGD0	N/A	1	2.85379	0.104749	0.684335	0.516948	1.7326	0.158201	0.937455	0.851533	1.80442	0.654773	1.14017	0.317849	0.990962	0.5732	1.48782	0.49526	1.95772	0.121873	0.602001	0.9733	1.96333	0.699513	20.7756	21.1605	21.213	20.7034	20.8576	21.1057	20.8934	21.2106	19.3513	21.1073
654	A0A1S3MBC5;A0A1S3MB09	N/A	N/A	58846000	40	55.436	20	0	3	32.94	54.8	9.9	3	9.9	A0A1S3MBC5;A0A1S3MB09	N/A	1	2.82487	0.106792	0.689275	0.514404	-0.572189	0.597817	0.956169	-0.153033	0.899358	-0.275059	-1.89501	0.13099	0.990962	-0.494801	0.70966	-0.687797	0.588069	0.588084	0.85043	0.125534	1.09091	0.282093	22.0241	21.9792	22.4178	22.019	22.2254	22.0109	21.5024	22.3554	22.7121	21.9558
1111	A0A1S3PEL9;A0A1S3NP98;B5XC18	N/A	N/A	4422400	6	22.494	2	0.00032041	2	4.24	11.1	11.1	2	11.1	A0A1S3PEL9;A0A1S3NP98;B5XC18	N/A	1	2.83388	0.106151	0.689275	0.5152	-0.456215	0.671907	0.96233	-0.272067	0.828132	-0.222395	-2.81793	0.047929	0.990962	-1.18063	0.441158	-0.815482	-0.0176652	0.986752	0.993709	-0.00706673	0.995114	-0.00883225	19.4414	18.9477	19.6581	18.4591	19.6116	19.3295	18.4879	20.2402	20.5794	19.1435
1810	A0A1S3R8M5;A0A1S3R6X3	N/A	N/A	1229600000	145	32.799	13	0	13	54.404	50.3	50.3	13	50.3	A0A1S3R8M5	N/A	1	2.82443	0.106823	0.689275	0.514366	2.7438	0.0517027	0.937455	0.581867	1.49679	0.808104	1.73784	0.157235	0.990962	0.4341	1.35107	0.6559	0.877443	0.429788	0.77757	0.116434	1.08405	0.401757	26.4315	27.1669	26.3658	26.9524	26.0898	26.5294	26.2683	26.2849	26.3473	26.9502
2130	A0A1S3S853	N/A	N/A	981620000	105	39.944	9	0	9	77.054	40.8	40.8	7	35	A0A1S3S853	N/A	1	2.82917	0.106485	0.689275	0.514785	0.128387	0.904039	0.986609	0.0450001	1.03168	0.0640616	1.05115	0.352498	0.990962	0.480066	1.39481	0.465234	-1.49199	0.209978	0.678924	-0.559299	0.678632	-0.597944	26.8557	26.4917	25.5426	26.911	25.855	26.1047	27.0777	25.9927	25.8896	26.0518
2300	A0A1S3STJ6	N/A	N/A	219170000	90	54.73	10	0	10	47.208	32.1	32.1	1	3.4	A0A1S3STJ6	N/A	1	2.8295	0.106462	0.689275	0.514813	0.553628	0.609322	0.959144	0.157767	1.11556	0.266781	-0.881288	0.427933	0.990962	-0.4103	0.752467	-0.403232	2.37026	0.0767996	0.535231	0.682767	1.60522	0.764276	24.0779	24.3476	24.4023	23.9484	24.1882	23.7176	23.8988	24.9881	23.4967	22.6847
3006	B5XBH3	N/A	N/A	8283500000	269	29.684	19	0	13	80.008	67.9	52.3	13	52.3	B5XBH3	N/A	1	2.83374	0.106161	0.689275	0.515187	0.886805	0.425285	0.937455	0.204367	1.15218	0.405343	1.06808	0.345657	0.990962	0.317833	1.24646	0.471074	-1.26312	0.275156	0.70834	-0.384567	0.766009	-0.533982	29.7282	29.4437	29.3097	29.6907	29.0452	29.4163	29.8851	28.717	29.0716	29.2227
1759	A0A1S3R1S1;A0A1S3R1U4	N/A	N/A	13754000000	752	75.234	41	0	41	323.31	64.9	64.9	3	5.7	A0A1S3R1S1	N/A	1	2.81539	0.107473	0.691421	0.513565	-0.427235	0.691202	0.966183	-0.0937665	0.937073	-0.208904	1.41488	0.230019	0.990962	0.293067	1.22524	0.577531	1.27531	0.271232	0.70834	0.2745	1.20957	0.537651	30.3534	29.7115	30.3463	30.3179	29.8446	29.8939	30.2252	30.2368	29.6731	30.2072
2575	B5X1C6;A0A1S3QH30;B5X1V5	N/A	N/A	15129000	5	56.043	32	0.00033389	3	4.8091	74	6	3	6	B5X1C6	N/A	1	2.81413	0.107563	0.691421	0.513453	1.10802	0.32999	0.937455	1.24753	2.37435	0.484609	2.11141	0.102328	0.990962	1.5295	2.88686	0.726001	-1.20939	0.293104	0.717291	-0.656733	0.634313	-0.517446	19.5632	22.1322	19.0912	20.7461	20.5061	21.4582	22.0739	18.9211	18.6574	20.4952
932	A0A1S3N733;A0A1S3N6Q8	N/A	N/A	965510000	5	124.84	3	0.00031017	3	3.7821	5.2	5.2	3	5.2	A0A1S3N733;A0A1S3N6Q8	N/A	1	2.81127	0.10777	0.691437	0.513199	2.90721	0.0438005	0.937455	3.99963	15.9959	0.82387	2.08558	0.105356	0.990962	6.2355	75.3481	0.72176	1.78463	0.148879	0.627877	1.1712	2.25199	0.66579	18.5771	20.9145	20.5024	19.4063	18.5522	21.6432	29.7013	18.5045	18.7813	25.5095
160	A0A1S3KVJ7;A0A1S3PWG2;A0A1S3PV60	N/A	N/A	59372000	38	55.378	9	0	9	16.122	21.5	21.5	9	21.5	A0A1S3KVJ7;A0A1S3PWG2;A0A1S3PV60	N/A	1	2.79323	0.109084	0.692414	0.51159	-0.601106	0.580172	0.949265	-0.372634	0.772371	-0.287834	-3.64218	0.0219224	0.990962	-1.5199	0.34871	-0.876541	-2.58771	0.0608304	0.503557	-1.2399	0.423402	-0.791225	23.0876	23.3391	20.7398	20.9518	22.7247	21.2934	22.0149	22.2935	22.514	20.7999
2163	A0A1S3SBP1	N/A	N/A	1795200000	217	33.358	14	0	14	139.25	62.4	62.4	14	62.4	A0A1S3SBP1	N/A	1	2.80005	0.108585	0.692414	0.5122	0.361646	0.735911	0.967336	0.0989997	1.07103	0.177938	-0.226685	0.831782	0.997763	-0.0395997	0.972925	-0.112621	2.55718	0.0628254	0.506483	0.477699	1.39252	0.787695	27.3333	27.4459	27.3767	26.9267	26.7572	27.1171	26.9601	27.435	26.8908	26.9757
2238	B5X2Y8;A0A1S3SJY7	N/A	N/A	62203000	28	36.768	3	0	3	6.7623	13.2	13.2	3	13.2	B5X2Y8;A0A1S3SJY7	N/A	1	2.79239	0.109146	0.692414	0.511515	0.505666	0.639684	0.962047	0.208033	1.15511	0.24512	-2.54246	0.0638138	0.990962	-1.20557	0.433599	-0.785965	-1.11545	0.327147	0.729214	-0.767067	0.587611	-0.48709	22.0641	22.6722	20.9947	21.044	23.2177	22.4096	21.9738	22.9348	22.3313	20.9786
2327	B5X5H6;A0A1S3SWL3	N/A	N/A	224120000	60	7.6217	5	0	5	22.45	72.5	72.5	5	72.5	B5X5H6;A0A1S3SWL3	N/A	1	2.79536	0.108928	0.692414	0.511781	1.85874	0.136599	0.937455	0.870967	1.82889	0.680766	-0.178897	0.866715	0.997763	-0.0583337	0.960373	-0.0890926	-0.12711	0.904987	0.980958	-0.0274003	0.981187	-0.0634272	23.5138	25.5188	23.7263	24.082	24.2094	24.0996	23.9786	23.7415	23.7814	23.269
2926	B5X959	N/A	N/A	1040000000	171	29.362	12	0	12	68.243	65.6	65.6	4	25.6	B5X959	N/A	1	2.7935	0.109064	0.692414	0.511614	2.81738	0.0479558	0.937455	0.440633	1.3572	0.815429	1.56134	0.193469	0.990962	0.253	1.19168	0.615359	2.17891	0.0948595	0.560567	0.384132	1.30507	0.736706	25.861	26.636	26.2599	26.4515	26.2535	26.3108	26.4423	26.7142	26.1268	26.1065
3036	B5XCJ3;A0A1S3PNK1	N/A	N/A	340770000	114	39.757	12	0	12	58.158	53.6	53.6	12	53.6	B5XCJ3	N/A	1	2.8028	0.108385	0.692414	0.512445	2.57856	0.0614206	0.937455	0.617167	1.53386	0.790175	0.146853	0.890353	0.997763	0.0359332	1.02522	0.0732291	2.84027	0.046855	0.465221	0.332966	1.2596	0.817631	24.4152	25.0481	24.6435	24.1388	24.6214	24.714	24.4403	24.9477	24.3698	24.9351
1233	A0A1S3P1H2;B5XCC7	N/A	N/A	39893000	39	34.389	5	0	5	52.406	23.7	23.7	5	23.7	A0A1S3P1H2	N/A	1	2.78933	0.109371	0.692544	0.511241	1.09204	0.336179	0.937455	0.856667	1.81085	0.479236	0.0756713	0.943314	0.997763	0.0531667	1.03754	0.0378086	2.92036	0.0432277	0.465107	1.7193	3.29277	0.825063	21.6579	20.5498	21.819	21.7047	20.4615	21.4654	20.1668	22.7799	19.9413	20.3487
176	A0A1S3KWY5	N/A	N/A	98030000	16	34.638	9	0	2	7.7356	33.4	12.3	2	12.3	A0A1S3KWY5	N/A	1	2.78555	0.10965	0.693018	0.510902	0.507679	0.638392	0.962047	0.141633	1.10315	0.246037	0.81909	0.458729	0.990962	0.525333	1.43927	0.378993	2.90936	0.0437063	0.465107	1.4902	2.80928	0.824066	22.5883	22.5946	24.2478	22.3587	21.8069	22.2923	21.8605	23.9686	22.1038	23.8558
1767	C0H9D6;A0A1S3R3T2	N/A	N/A	11505000	6	34.583	2	0	2	6.0402	11	11	2	11	C0H9D6;A0A1S3R3T2	N/A	1	2.78157	0.109944	0.693586	0.510545	0.237042	0.824269	0.976823	0.184266	1.13624	0.117697	0.770282	0.484103	0.990962	0.6219	1.5389	0.359406	2.55004	0.0633028	0.506721	1.7013	3.25194	0.786858	19.1527	19.8675	21.465	20.8521	18.7166	20.4249	19.2939	21.2983	20.8718	20.4608
2706	B5X3N8	N/A	N/A	30338000	15	35.032	11	0.0023236	1	2.9514	47.3	4.8	1	4.8	B5X3N8	N/A	1	2.77628	0.110336	0.694771	0.51007	2.20013	0.0926389	0.937455	0.9311	1.90673	0.73996	1.38768	0.237536	0.990962	0.521633	1.43558	0.57006	1.38619	0.237953	0.695019	0.5646	1.47898	0.569648	20.5345	21.4577	21.3871	21.3379	21.4764	21.504	21.1501	20.9974	20.2497	21.3375
1468	A0A1S3PWS6	N/A	N/A	28326000	7	426.19	3	0.0017585	3	3.034	2	2	3	2	A0A1S3PWS6	N/A	1	2.77227	0.110635	0.695362	0.509708	0.318204	0.766251	0.97451	0.429267	1.34655	0.157126	-0.595253	0.583716	0.993614	-0.7599	0.590537	-0.28526	-1.81452	0.14379	0.627877	-2.3652	0.19409	-0.67193	23.4068	22.9102	18.4374	20.1555	19.2031	20.9175	21.4015	18.7296	21.6082	20.3814
1934	A0A1S3RKI1	N/A	N/A	395270000	110	37.188	10	0	10	82.245	48.8	48.8	10	48.8	A0A1S3RKI1	N/A	1	2.76883	0.110892	0.695691	0.509398	1.4554	0.219259	0.937455	0.6786	1.60059	0.588397	1.50473	0.20684	0.990962	0.5417	1.45569	0.601209	-0.601654	0.579842	0.844628	-0.2072	0.866217	-0.288074	24.9259	25.877	24.1688	25.2859	23.9875	24.7051	25.3771	24.553	24.9705	24.846
286	A0A1S3L8E0;A0A1S3L7Y3;A0A1S3P118	N/A	N/A	2599100000	308	58.872	28	0	28	215.63	57.7	57.7	28	57.7	A0A1S3L8E0;A0A1S3L7Y3	N/A	1	2.76014	0.111546	0.698498	0.508612	2.67103	0.0557463	0.937455	0.340133	1.26587	0.80047	0.197696	0.852923	0.997763	0.0247332	1.01729	0.0983686	1.69084	0.166129	0.649174	0.14	1.10191	0.645616	27.49	28.1081	27.8314	27.7613	27.6366	27.6955	27.3593	27.6105	27.5282	27.6084
2750	B5X4E8;Q91472;A0A1S3KNT1	N/A	N/A	55794000	34	32.603	12	0	5	11.195	31.3	16.2	1	3.2	B5X4E8;Q91472;A0A1S3KNT1	N/A	1	2.75256	0.112119	0.700798	0.507925	-0.0574657	0.95693	0.996195	-0.017266	0.988104	-0.028721	-2.42349	0.0724889	0.990962	-1.39177	0.381098	-0.771276	0.122064	0.908735	0.980958	0.0803006	1.05724	0.0609186	22.2658	22.3101	23.0489	19.8673	21.8723	21.9701	21.3748	22.9097	22.7375	21.4582
1913	A0A1S3RHP7	N/A	N/A	30152000	21	24.836	1	0.00034447	1	5.3606	8.5	8.5	1	8.5	A0A1S3RHP7	N/A	1	2.74884	0.112402	0.701273	0.507587	1.2757	0.271108	0.937455	0.344367	1.26959	0.537768	1.845	0.138792	0.990962	0.551167	1.46527	0.67805	3.40503	0.0271512	0.400658	0.6791	1.60114	0.862262	20.4935	21.364	21.5113	21.8314	20.8175	20.7892	21.1648	21.4073	21.1597	21.128
1318	A0A1S3PBB6	N/A	N/A	2680200000	299	48.513	22	0	19	200.31	62.3	57.9	13	40.1	A0A1S3PBB6	N/A	1	2.74519	0.11268	0.701719	0.507255	-0.0873101	0.934621	0.991592	-0.0126661	0.991259	-0.0436135	-0.331202	0.757117	0.993614	-0.0686658	0.953519	-0.163376	3.49621	0.0249818	0.390148	0.3545	1.27854	0.868011	27.4889	27.4297	28.0229	27.8283	27.8322	27.699	27.2256	28.0162	27.6225	27.6837
3379	Q68S96;A0A1S3M2D2	N/A	N/A	466340000	127	34.233	8	0	8	105.09	39.5	39.5	8	39.5	Q68S96	N/A	1	2.73907	0.113149	0.703347	0.506697	1.4733	0.214667	0.937455	0.682467	1.60488	0.5931	-0.903728	0.417245	0.990962	-0.314833	0.803944	-0.411777	3.73641	0.020184	0.375937	0.582367	1.4973	0.881642	25.0431	26.3856	25.2692	25.0788	24.6244	24.8718	24.5851	25.435	24.8928	23.9519
669	A0A1S3MDK8;A0A1S3MD70;A0A1S3MD97	N/A	N/A	93545000	32	59.391	24	0	5	32.182	60.8	16.7	5	16.7	A0A1S3MDK8;A0A1S3MD70;A0A1S3MD97	N/A	1	2.7302	0.113832	0.705013	0.505886	0.659806	0.545434	0.947272	0.466633	1.38188	0.313294	1.79291	0.147451	0.990962	1.03747	2.05262	0.667504	5.05747	0.00719328	0.297732	1.7566	3.37901	0.929927	21.3485	23.5702	23.3119	21.9459	21.8548	21.795	23.7679	24.0507	22.1713	22.7732
1647	A0A1S3QGP4;A0A1S3MGL9;A0A1S3Q9M0	N/A	N/A	10485000	6	48.282	3	0.00031646	1	4.0751	8.1	4.7	1	4.7	A0A1S3QGP4;A0A1S3MGL9	N/A	1	2.73227	0.113672	0.705013	0.506076	-2.32478	0.0807123	0.937455	-0.845433	0.556544	-0.758074	-1.96856	0.120368	0.990962	-1.13897	0.454085	-0.701482	-3.31301	0.0295712	0.408291	-1.59973	0.329938	-0.856099	20.7979	19.4025	18.8602	20.8583	21.1524	20.1708	19.0375	20.2128	20.7092	19.3468
753	A0A1S3MNH0;B5X1S2;A0A1S3MPH1;A0A1S3MXR5;A0A1S3MZ54;A0A1S3QVY3	N/A	N/A	365540000	122	51.516	13	0	13	86.462	44.9	44.9	13	44.9	A0A1S3MNH0;B5X1S2;A0A1S3MPH1;A0A1S3MXR5;A0A1S3MZ54	N/A	1	2.71237	0.115222	0.707165	0.504248	2.08138	0.105857	0.937455	1.20173	2.30016	0.721063	1.18629	0.301154	0.990962	0.548466	1.46253	0.510155	1.95886	0.121714	0.602001	0.902367	1.86913	0.699721	24.3059	25.9656	24.7469	24.7917	24.6581	24.6256	24.2641	25.3051	23.2355	24.7891
1598	A0A1S3QAZ0	N/A	N/A	111280000	37	90.205	13	0	8	22.407	22.8	14.5	4	8.2	A0A1S3QAZ0	N/A	1	2.71767	0.114806	0.707165	0.504737	-1.97773	0.119111	0.937455	-0.739066	0.599127	-0.703137	-2.02598	0.112728	0.990962	-0.6959	0.617324	-0.711655	0.935852	0.402332	0.764994	0.457034	1.37272	0.423822	23.1785	21.9297	22.7513	22.7156	23.3147	22.3112	21.8552	23.856	23.1453	22.98
1623	A0A1S3QE25;A0A1S3QMK6;A0A1S3QP89	N/A	N/A	22595000	8	75.545	4	0	1	6.157	8.5	3.3	1	3.3	A0A1S3QE25	N/A	1	2.71635	0.114909	0.707165	0.504615	0.809548	0.463606	0.937455	0.4975	1.41177	0.375202	-1.10793	0.330025	0.990962	-1.05007	0.482946	-0.484579	1.66244	0.171759	0.653337	0.862	1.81756	0.639225	19.6959	21.5336	21.5678	19.6019	21.3642	20.5356	21.0678	21.6887	21.0718	18.312
2200	A0A1S3SFV8	N/A	N/A	23895000	8	16.823	4	0.0023121	1	2.8995	38.5	12.2	1	12.2	A0A1S3SFV8	N/A	1	2.72266	0.114418	0.707165	0.505194	-0.275348	0.796687	0.976823	-0.215766	0.861089	-0.136387	2.48463	0.0678737	0.990962	1.06653	2.09439	0.778985	2.81003	0.0483156	0.467188	1.03007	2.04212	0.814714	19.8363	20.1589	21.5568	21.5428	20.5602	19.1466	21.1834	21.5675	21.0957	21.9656
388	B5DGB9;A0A1S3LHE4	N/A	N/A	2319600000	228	27.519	15	0	11	273.6	61.1	46.7	10	43	B5DGB9;A0A1S3LHE4	N/A	1	2.71322	0.115155	0.707165	0.504327	2.33083	0.0801789	0.937455	0.2598	1.19731	0.758912	0.0105506	0.992087	0.998953	0.00156657	1.00109	0.0052752	4.74057	0.00903337	0.333438	0.269967	1.20578	0.921359	27.302	27.7786	27.6858	27.6017	27.4403	27.4386	27.433	27.6958	27.4029	27.1152
835	A0A1S3MWP4;A0A1S3MWB6	N/A	N/A	19472000	10	38.799	5	0	3	7.8237	15.9	10.8	3	10.8	A0A1S3MWP4;A0A1S3MWB6	N/A	1	2.70633	0.115697	0.708333	0.503691	-1.96523	0.120828	0.937455	-1.4864	0.356902	-0.70088	-2.1315	0.100039	0.990962	-0.748733	0.595126	-0.729244	-1.16042	0.310417	0.726117	-0.417133	0.748912	-0.501854	20.8291	18.8776	20.7851	20.4632	21.9753	21.1158	20.5323	21.0693	21.0896	20.6523
28	A0A1S3PAS8;A0A1S3KJ23;A0A1S3PAJ7;A0A1S3KJ34;A0A1S3PAT4	N/A	N/A	15116000	10	166.86	1	0.00059791	1	3.3029	0.9	0.9	1	0.9	A0A1S3PAS8;A0A1S3KJ23;A0A1S3PAJ7;A0A1S3KJ34;A0A1S3PAT4	N/A	1	2.69938	0.116247	0.708333	0.503048	2.29416	0.0834735	0.937455	0.239834	1.18086	0.753779	-1.62644	0.179184	0.990962	-1.2075	0.433019	-0.630929	-0.0634123	0.952481	0.990113	-0.0172666	0.988103	-0.0316902	20.5044	20.7659	20.8989	18.3444	20.2986	20.7057	18.5925	19.9978	20.4343	20.6779
3002	B5XBC0	N/A	N/A	16599000	12	20.776	5	0	2	5.8029	38.2	13.1	2	13.1	B5XBC0	N/A	1	2.70111	0.116109	0.708333	0.503208	-0.611958	0.573641	0.949265	-0.390833	0.762689	-0.292589	-1.45811	0.218558	0.990962	-1.12843	0.457412	-0.589113	1.0312	0.360713	0.742835	0.830767	1.77863	0.458273	20.0089	20.6517	21.3957	20.644	21.8862	19.8143	19.1024	22.6236	20.3389	19.1023
1766	C0HBL4;A0A1S3R3R0	N/A	N/A	951980000	17	51.275	13	0	1	25.138	36.8	5.7	1	5.7	C0HBL4;A0A1S3R3R0	N/A	1	2.70253	0.115997	0.708333	0.503339	0.00243954	0.99817	0.999404	6.67577e-05	1.00005	0.00121977	-1.12928	0.321915	0.990962	-0.181366	0.881868	-0.491677	1.87333	0.134313	0.616859	0.222	1.16635	0.683616	26.1991	26.2579	26.5583	26.3462	26.2153	26.1717	25.8115	26.5562	26.2374	25.95
2360	A0A1S3T066;A0A1S3NRW4;A0A1S3NRU9;A0A1S3RND2;A0A1S3RLT4;A0A1S3RN14;A0A1S3LNM4;A0A1S3LNU9;A0A1S3LNZ0;A0A1S3LPR0;A0A1S3LNM0;A0A1S3LNU4	N/A	N/A	20304000	16	91.134	7	0	7	10.691	10	10	7	10	A0A1S3T066;A0A1S3NRW4;A0A1S3NRU9;A0A1S3RND2;A0A1S3RLT4;A0A1S3RN14	N/A	1	2.68944	0.117038	0.709336	0.502126	11.364	0.000341931	0.744328	1.4794	2.78832	0.984864	1.0777	0.341823	0.990962	0.352	1.27633	0.474366	0.565199	0.602133	0.853452	0.402266	1.32158	0.271949	20.0363	21.4047	19.0276	20.1282	19.7653	21.3434	19.9102	21.406	20.1089	20.9281
183	B5DGN4;A0A1S3KXQ4	N/A	N/A	177900000	47	17.72	6	0	6	50.074	65.4	65.4	6	65.4	B5DGN4;A0A1S3KXQ4	N/A	1	2.69431	0.11665	0.709336	0.502578	-0.177143	0.868004	0.983399	-0.0569668	0.961283	-0.0882261	-1.42791	0.226501	0.990962	-0.670233	0.628405	-0.581061	1.63687	0.176998	0.654314	0.623367	1.54047	0.633356	23.8502	23.357	24.0251	23.4072	23.8915	23.3906	22.1609	25.0164	23.3797	23.5426
2557	B5X109	N/A	N/A	95949000	26	30.898	5	0	5	17.925	25.4	25.4	2	7.9	B5X109	N/A	1	2.69185	0.116847	0.709336	0.502349	-1.4925	0.209852	0.937455	-0.446667	0.733736	-0.598075	-0.845033	0.445675	0.990962	-0.387	0.764718	-0.389202	1.78752	0.148378	0.627877	0.612499	1.52891	0.66639	22.7532	22.6167	23.7683	23.1134	22.6278	22.6988	21.6805	22.8935	23.2158	22.6419
56	A0A1S3KL56;A0A1S3KL24	N/A	N/A	1786100000	225	57.069	18	0	18	164.51	39.2	39.2	10	24.2	A0A1S3KL56;A0A1S3KL24	N/A	1	2.6642	0.11908	0.710296	0.499768	2.68685	0.0548368	0.937455	0.465099	1.38041	0.802165	1.75564	0.153999	0.990962	0.159634	1.117	0.659703	0.807664	0.464574	0.793939	0.139867	1.1018	0.374452	27.0252	27.5659	26.7824	26.9964	26.9941	27.0885	27.1842	27.319	26.7933	27.1109
113	A0A1S3KS95;A0A1S3KT28;A0A1S3KRY4;A0A1S3PDN7	N/A	N/A	8080500	3	24.582	2	0.005118	2	2.7378	14.5	14.5	2	14.5	A0A1S3KS95;A0A1S3KT28;A0A1S3KRY4;A0A1S3PDN7	N/A	1	2.67161	0.118477	0.710296	0.500463	-1.06336	0.347554	0.937455	-0.4687	0.722615	-0.46945	1.3343	0.252999	0.990962	1.11123	2.1603	0.554979	2.21895	0.0907183	0.555289	1.47237	2.77477	0.742803	18.7035	18.4737	19.8823	21.7215	19.0994	19.3288	18.991	19.9222	19.3864	19.8105
364	A0A1S3LFK6;A0A1S3LFK7;A0A1S3LFJ9;A0A1S3LFK2;A0A1S3LFX9;A0A1S3LGS3;A0A1S3LFK5;A0A1S3LFY4;A0A1S3MZS3;A0A1S3MIL6;A0A1S3MJM5;A0A1S3MIP7;A0A1S3QI52	N/A	N/A	481410000	251	267.37	46	0	43	234.17	26.1	24.8	39	22.9	A0A1S3LFK6;A0A1S3LFK7;A0A1S3LFJ9;A0A1S3LFK2;A0A1S3LFX9;A0A1S3LGS3;A0A1S3LFK5;A0A1S3LFY4	N/A	1	2.67835	0.117931	0.710296	0.501093	-0.479094	0.656886	0.96233	-0.238433	0.847665	-0.232957	-2.36386	0.0773363	0.990962	-1.32577	0.398937	-0.763417	-0.268088	0.801889	0.939783	-0.116933	0.922146	-0.132856	25.0724	25.6473	25.9364	23.2839	25.3461	24.4961	24.4262	25.3645	26.1133	24.8444
518	A0A1S3LYL7	N/A	N/A	9589400	8	31.134	2	0	2	6.495	10.5	10.5	2	10.5	A0A1S3LYL7	N/A	1	2.67128	0.118503	0.710296	0.500432	1.08348	0.339539	0.937455	1.0768	2.10935	0.476333	-1.35951	0.245577	0.990962	-1.17777	0.442035	-0.562171	-0.367254	0.732035	0.909528	-0.352301	0.783334	-0.180607	18.7548	21.4642	20.3634	18.8801	19.3047	19.7955	18.1138	18.6517	21.449	18.9813
772	A0A1S3MQC1;C0H9N3	N/A	N/A	76818000	46	52.99	5	0	5	26.778	11.9	11.9	4	10.4	A0A1S3MQC1;C0H9N3	N/A	1	2.66749	0.118811	0.710296	0.500078	2.96414	0.041384	0.937455	0.3419	1.26742	0.828952	-1.64969	0.174351	0.990962	-0.4334	0.740515	-0.636312	0.486209	0.652254	0.877689	0.139	1.10114	0.236224	22.6072	23.1064	22.6416	22.6165	22.5368	22.7787	21.9667	23.1944	22.4889	21.7495
1784	A0A1S3S560;A0A1S3R724;A0A1S3S5A9;A0A1S3R6D3;A0A1S3S559;A0A1S3S557;A0A1S3R842;A0A1S3R6C9;A0A1S3R7W7;A0A1S3R6D4;A0A1S3QRR0;A0A1S3QDN2;A0A1S3N0C1	N/A	N/A	218830000	40	55.89	6	0	6	40.396	20.4	20.4	5	17.6	A0A1S3S560;A0A1S3R724;A0A1S3S5A9;A0A1S3R6D3;A0A1S3S559;A0A1S3S557;A0A1S3R842;A0A1S3R6C9;A0A1S3R7W7;A0A1S3R6D4	N/A	1	2.6667	0.118876	0.710296	0.500003	0.146018	0.89097	0.984027	0.0255337	1.01786	0.0728153	-0.816017	0.460295	0.990962	-0.180466	0.882418	-0.377774	1.97857	0.118996	0.596854	0.297367	1.2289	0.703288	23.7695	24.0429	24.4151	24.063	24.2174	23.959	23.5566	24.3314	24.2093	24.0352
2943	B5X9H0	N/A	N/A	956210000	35	14.472	5	0	3	52.776	31.7	26	1	7.3	B5X9H0	N/A	1	2.66831	0.118745	0.710296	0.500154	2.84632	0.0465686	0.937455	0.597867	1.51348	0.818208	1.90946	0.128826	0.990962	0.351334	1.27574	0.690546	1.60653	0.183432	0.660902	0.451567	1.36753	0.626246	25.6064	26.7	26.2059	26.3194	26.1932	26.3358	26.2238	26.7424	25.7932	26.1036
3276	C0H9I1	N/A	N/A	714730000	173	39.767	18	0	18	105.98	62	62	13	41.9	C0H9I1	N/A	1	2.67292	0.11837	0.710296	0.500586	0.794842	0.471202	0.937455	0.2502	1.18937	0.369324	-1.46658	0.216379	0.990962	-0.611333	0.654592	-0.591342	-2.62176	0.0586911	0.499242	-0.674166	0.626694	-0.79507	25.7451	25.9326	24.8498	26.1514	26.1292	25.9449	24.8381	25.533	26.0657	25.1165
3300	C0HAB5;A0A1S3SEK9	N/A	N/A	102770000	39	79.8	7	0	7	20.793	13.6	13.6	3	6.2	C0HAB5;A0A1S3SEK9	N/A	1	2.67627	0.118098	0.710296	0.500899	-1.35122	0.247995	0.937455	-0.5628	0.676987	-0.559819	-1.63717	0.176936	0.990962	-0.718966	0.607533	-0.633426	-2.28819	0.0840249	0.54588	-1.58047	0.334374	-0.752929	24.12	22.7399	22.7289	22.4908	23.0143	22.7126	23.4378	22.4359	23.5346	22.5834
1056	A0A1S3NID3;A0A1S3QWE4	N/A	N/A	17279000	6	32.087	2	0.0085849	2	2.4119	10.4	10.4	2	10.4	A0A1S3NID3;A0A1S3QWE4	N/A	1	2.6363	0.121388	0.711247	0.497137	0.67329	0.537662	0.944459	0.3566	1.2804	0.319051	-0.205218	0.847422	0.997763	-0.197833	0.871859	-0.102073	-2.5608	0.0625848	0.505745	-1.81507	0.284191	-0.788118	20.083	21.8631	17.8983	21.2569	21.1408	21.1453	18.9287	19.3734	21.3537	21.7984
1305	A0A1S3P981;A0A1S3PQ31;A0A1S3PRC6	N/A	N/A	2682100000	191	68.748	30	0	10	104.29	74.6	27.3	9	24.1	A0A1S3P981	N/A	1	2.63477	0.121516	0.711247	0.496992	2.19847	0.0928112	0.937455	0.716967	1.64372	0.739707	2.68903	0.0547133	0.990962	0.655967	1.57567	0.802395	2.61281	0.0592447	0.499437	0.948634	1.93004	0.794069	27.0406	28.2913	28.6664	27.5527	26.8154	27.2925	28.1021	27.6045	27.3405	27.5096
1633	A0A1S3QFA7	N/A	N/A	311200000	23	58.664	17	0.00061444	2	3.6226	32.9	5.5	0	0	A0A1S3QFA7	N/A	1	2.64263	0.12086	0.711247	0.497736	-0.884355	0.42646	0.937455	-0.3531	0.7829	-0.404406	-0.926717	0.406527	0.990962	-0.279933	0.823629	-0.420419	3.95707	0.0167186	0.369987	0.5274	1.44133	0.892482	24.7302	23.4816	25.2014	24.7438	24.6561	24.4482	23.7854	25.1356	24.3502	24.3675
1642	A0A1S3QG66	N/A	N/A	104460000	23	59.179	9	0.00033512	3	4.8676	19.3	4.9	3	4.9	A0A1S3QG66	N/A	1	2.63902	0.12116	0.711247	0.497395	2.83027	0.047332	0.937455	1.03727	2.05233	0.816674	0.420281	0.695875	0.993614	0.3015	1.23242	0.205649	-1.36126	0.245068	0.699543	-1.5654	0.337884	-0.562667	22.8094	23.9541	22.0124	23.5968	22.1837	23.2545	23.7351	18.92	23.115	21.6807
1681	A0A1S3QLR6;A0A1S3QXY4	N/A	N/A	185000000	42	58.604	22	0	4	11.877	44.2	7.8	1	3.7	A0A1S3QLR6	N/A	1	2.65328	0.119977	0.711247	0.498742	-0.210772	0.843367	0.976823	-0.189733	0.876768	-0.104806	1.42881	0.226262	0.990962	0.579334	1.49416	0.581301	3.57286	0.0233161	0.385425	1.46927	2.76881	0.872589	23.3469	24.0463	24.6585	23.5882	23.7578	23.5262	23.9528	24.8621	22.4334	23.7351
2099	A0A1S3S3W2;A0A1S3S3V4	N/A	N/A	154240000	59	227.42	124	0	5	120.96	63	4	5	4	A0A1S3S3W2;A0A1S3S3V4	N/A	1	2.62738	0.122137	0.711247	0.496289	0.293896	0.783457	0.976157	0.078633	1.05602	0.145387	-2.03957	0.110998	0.990962	-0.661234	0.632337	-0.713999	-0.971615	0.386261	0.756987	-0.3189	0.801681	-0.436972	24.25	23.7347	23.8394	22.9294	23.5997	24.1154	22.8692	23.0501	23.4984	23.5658
672	B5X1V1;A0A1S3MDD2	N/A	N/A	193940000	70	27.478	10	0	10	20.91	41.2	41.2	2	12.7	B5X1V1;A0A1S3MDD2	N/A	1	2.63333	0.121636	0.711247	0.496855	3.8125	0.0188995	0.937455	0.915467	1.88618	0.885547	1.52251	0.202542	0.990962	0.648266	1.56728	0.605716	3.00387	0.0397897	0.457784	0.969701	1.95843	0.83238	23.0178	24.0181	24.3857	24.5129	23.4973	24.4998	23.9366	24.5475	23.1226	23.133
2821	B5X633;B9EQ03;B5XFW4	N/A	N/A	14630000000	277	14.719	10	0	10	323.31	74.4	74.4	5	43.6	B5X633	N/A	1	2.62753	0.122124	0.711247	0.496304	1.73558	0.157651	0.937455	0.398833	1.31844	0.655414	1.15531	0.312278	0.990962	0.0907669	1.06494	0.500197	-0.248606	0.815908	0.94478	-0.0167999	0.988423	-0.123354	30.0165	30.8359	29.9595	30.0907	29.9581	30.424	30.2384	30.0548	30.1556	30.0734
3135	B5XGL4;A0A1S3NA72;A0A1S3NAC3	N/A	N/A	786820000	127	33.101	12	0	12	66.846	53	53	9	39.8	B5XGL4;A0A1S3NA72;A0A1S3NAC3	N/A	1	2.62695	0.122173	0.711247	0.496248	1.74478	0.155965	0.937455	0.379333	1.30074	0.657389	0.099838	0.925277	0.997763	0.0133991	1.00933	0.0498569	-0.753145	0.493264	0.810878	-0.113433	0.924386	-0.352413	25.7061	26.6373	25.9104	25.9649	26.0366	26.1031	25.6962	25.5287	25.8701	25.9919
1491	B9ENW4;A0A1S3PZ69	N/A	N/A	68983000	36	12.667	2	0	2	45.458	23.4	23.4	2	23.4	B9ENW4;A0A1S3PZ69	N/A	1	2.64073	0.121018	0.711247	0.497557	4.35332	0.0121255	0.937455	0.351401	1.2758	0.908691	1.03675	0.358411	0.990962	0.172167	1.12675	0.460217	2.45695	0.0699206	0.521369	0.332034	1.25879	0.775537	22.3408	22.6019	22.3447	22.6087	22.2599	22.5287	22.1153	22.7174	22.081	22.4742
3220	B9EPP7;A0A1S3M0W7;A0A1S3M0R0	N/A	N/A	442070000	63	26.25	11	0	9	92.644	59.4	56.4	6	44.4	B9EPP7;A0A1S3M0W7;A0A1S3M0R0	N/A	1	2.65527	0.119813	0.711247	0.498929	0.320654	0.764525	0.97451	0.0795326	1.05668	0.158305	-2.41272	0.0733381	0.990962	-0.461166	0.726399	-0.769883	0.386587	0.718747	0.904496	0.0705331	1.0501	0.189781	25.4279	25.4608	25.1552	24.9185	25.0576	24.8296	24.4361	25.5125	25.051	24.7984
3264	C0H934;A0A1S3Q3U6	N/A	N/A	5252700	1	63.205	3	0.00032258	3	4.3277	7	7	3	7	C0H934	N/A	1	2.62859	0.122035	0.711247	0.496405	3.43457	0.0264247	0.937455	1.48813	2.80526	0.864162	1.25369	0.278229	0.990962	0.746167	1.67733	0.531122	2.1304	0.100163	0.574214	0.650433	1.56964	0.729067	18.9771	20.1385	19.3978	20.8124	19.2412	19.9409	19.0656	20.0675	18.596	19.1748
3285	C0H9X1	N/A	N/A	708720000	206	68.453	21	0	21	155.98	51.4	51.4	1	2.4	C0H9X1	N/A	1	2.65851	0.119546	0.711247	0.499235	1.69341	0.165629	0.937455	0.394533	1.31452	0.646188	0.593187	0.58497	0.993614	0.0689672	1.04897	0.28435	-0.312177	0.770502	0.92761	-0.0368004	0.974814	-0.154221	25.736	26.4137	25.7109	25.8416	25.4804	25.7034	25.7133	25.6824	25.8454	25.7138
3340	C0HBN8	N/A	N/A	34343000	12	19.393	3	0	3	6.5	21.8	21.8	3	21.8	C0HBN8	N/A	1	2.62978	0.121935	0.711247	0.496517	0.542006	0.616596	0.959241	0.5717	1.48627	0.261568	-1.002	0.373045	0.990962	-1.10037	0.466398	-0.447928	1.11356	0.327867	0.729214	1.12043	2.17412	0.486462	19.9655	22.135	22.4916	20.7839	20.0963	20.8987	19.1427	21.8888	22.998	19.8321
1063	A0A1S3NIY6;E0R7S2;B5X9S3;A0A1S3NJ16	N/A	N/A	21519000	12	14.036	3	0	3	14.861	35.2	35.2	3	35.2	A0A1S3NIY6;E0R7S2;B5X9S3;A0A1S3NJ16	N/A	1	2.6151	0.123178	0.713713	0.495119	1.6169	0.181207	0.937455	1.2926	2.44969	0.628693	0.597162	0.582559	0.993614	0.5398	1.45377	0.2861	2.59477	0.0603799	0.50105	1.90337	3.74085	0.79203	21.0055	20.4079	21.1137	21.2969	19.4159	20.7829	20.212	21.6616	18.704	19.2359
2341	A0A1S3SXR3;A0A1S3SXR2;C0H9V7	N/A	N/A	166590000	21	33.474	2	0	2	6.1168	6.5	6.5	2	6.5	A0A1S3SXR3;A0A1S3SXR2;C0H9V7	N/A	1	2.61451	0.123228	0.713713	0.495062	1.67003	0.170236	0.937455	0.285634	1.21895	0.640945	-0.563937	0.602914	0.993614	-0.102033	0.931719	-0.271386	2.04656	0.11012	0.585951	0.274033	1.20918	0.715196	23.7441	23.947	24.0355	23.6195	23.6393	23.6158	23.1947	23.8007	23.3949	23.658
3284	C0H9U3	N/A	N/A	4823700000	377	53.102	24	0	24	305.85	75.2	75.2	24	75.2	C0H9U3	N/A	1	2.61762	0.122963	0.713713	0.49536	1.17085	0.306651	0.937455	0.243	1.18345	0.505218	3.25684	0.0311736	0.990962	0.540867	1.45485	0.85215	0.774149	0.482054	0.809145	0.187466	1.13876	0.360976	28.5165	28.8008	28.5208	28.8967	27.994	28.3577	28.7817	28.8035	28.4321	28.8868
232	A0A1S3L359;A0A1S3L344	N/A	N/A	5326100	5	151.99	3	0.00031104	3	3.8032	3.4	3.4	3	3.4	A0A1S3L359;A0A1S3L344	N/A	1	2.5963	0.124793	0.714702	0.493315	-1.6879	0.166703	0.937455	-1.02153	0.492593	-0.64496	-2.63286	0.058012	0.990962	-0.510534	0.701963	-0.796304	0.727309	0.507321	0.81798	0.0842667	1.06015	0.341758	20.2653	20.2129	20.2374	19.363	20.0593	18.8798	19.4861	20.308	19.9988	19.9427
269	A0A1S3L705;A0A1S3PLC9;A0A1S3L6Z8;A0A1S3PL88;A0A1S3L7F6	N/A	N/A	11864000	7	52.174	3	0.0003296	3	4.6489	7.6	7.6	3	7.6	A0A1S3L705;A0A1S3PLC9;A0A1S3L6Z8;A0A1S3PL88;A0A1S3L7F6	N/A	1	2.54579	0.129262	0.714702	0.488405	-2.42386	0.0724599	0.937455	-1.1577	0.448227	-0.771324	-0.186202	0.861348	0.997763	-0.0928663	0.937658	-0.0927	-1.12592	0.323179	0.729214	-0.665867	0.63031	-0.490566	20.0551	19.6007	19.2636	20.7819	21.5281	19.9219	20.9886	20.5828	20.6116	20.1457
287	A0A1S3L8G8;A0A1S3KZ43	N/A	N/A	3970100000	134	43.846	10	0	8	68.9	32.7	27.3	4	15.2	A0A1S3L8G8;A0A1S3KZ43	N/A	1	2.57669	0.126505	0.714702	0.49142	1.64212	0.175909	0.937455	0.3541	1.27819	0.63457	1.99575	0.116682	0.990962	0.543999	1.45801	0.706354	1.62708	0.17905	0.655812	0.346133	1.27115	0.631077	28.131	28.3601	28.2438	28.1899	28.2111	28.2045	28.7993	28.3984	27.5517	28.5366
320	A0A1S3LC55;A0A1S3R4H1	N/A	N/A	30559000	11	27.667	2	0	2	12.404	10.2	10.2	2	10.2	A0A1S3LC55;A0A1S3R4H1	N/A	1	2.52131	0.131499	0.714702	0.485991	1.51797	0.203631	0.937455	0.608999	1.5252	0.60457	-2.28565	0.0842599	0.990962	-0.957833	0.51483	-0.752568	-1.29581	0.264758	0.706288	-1.27373	0.413588	-0.543751	21.937	22.7177	21.8281	20.7816	21.163	21.6518	20.936	18.5238	21.3201	19.829
318	A0A1S3LCD4;A0A1S3LC12;A0A1S3LCD9;A0A1S3LDC9;A0A1S3P423;A0A1S3MIB4	N/A	N/A	923310000	191	93.627	20	0	20	58.172	32.6	32.6	19	31.2	A0A1S3LCD4;A0A1S3LC12;A0A1S3LCD9;A0A1S3LDC9;A0A1S3P423	N/A	1	2.56771	0.127299	0.714702	0.490548	2.21983	0.0906291	0.937455	0.641667	1.56013	0.742936	1.94267	0.123996	0.990962	0.4802	1.39494	0.696752	3.45461	0.025945	0.395468	0.688701	1.61183	0.86543	25.4989	26.3414	26.2844	26.5795	25.9198	25.8766	26.0857	26.6879	25.6574	25.8515
433	A0A1S3LN04;A0A1S3ST46;A0A1S3RT65;A0A1S3ST50;A0A1S3RRN8	N/A	N/A	335630000	128	120.23	16	0	16	53.851	20.3	20.3	6	9.5	A0A1S3LN04	N/A	1	2.5817	0.126065	0.714702	0.491905	1.15118	0.313789	0.937455	0.384533	1.30544	0.498855	0.122712	0.908253	0.997763	0.0242004	1.01692	0.0612411	2.86139	0.0458649	0.465107	0.587833	1.50299	0.819632	24.1618	25.0634	24.9379	24.4782	24.3907	24.2711	24.3309	25.226	24.7829	24.5989
493	A0A1S3LVS0	N/A	N/A	240390000	98	63.596	12	0	12	36.101	32.3	32.3	3	9.8	A0A1S3LVS0	N/A	1	2.53152	0.13056	0.714702	0.487001	1.77131	0.151209	0.937455	0.638134	1.55631	0.663009	-0.70592	0.519182	0.990962	-0.299	0.812816	-0.332836	0.937914	0.40139	0.76417	0.247467	1.18712	0.424588	23.5217	24.9053	24.2318	24.3079	24.2381	24.1595	23.1373	24.4085	24.3287	23.7463
514	A0A1S3LY37	N/A	N/A	7928900	5	16.288	1	0.000344	1	5.3212	11.6	11.6	1	11.6	A0A1S3LY37	N/A	1	2.53961	0.129822	0.714702	0.487798	-0.710538	0.516604	0.940842	-0.5009	0.706666	-0.33477	0.860102	0.43823	0.990962	0.6353	1.55326	0.395067	1.16193	0.309867	0.726117	0.8146	1.75881	0.502344	20.5962	19.4512	20.5154	20.7708	20.2883	19.0093	19.9038	20.7755	18.3807	20.4965
536	A0A1S3LZV5;A0A1S3M0C8;A0A1S3R3D2;A0A1S3NVZ9;B5X4Q8	N/A	N/A	184460000	54	44.54	5	0	5	39.208	17.7	17.7	5	17.7	A0A1S3LZV5;A0A1S3M0C8;A0A1S3R3D2	N/A	1	2.52132	0.131498	0.714702	0.485992	-0.599159	0.58135	0.949265	-0.180333	0.882499	-0.286978	-0.407937	0.70421	0.993614	-0.104867	0.929891	-0.199854	2.15469	0.0974679	0.569373	0.486067	1.40062	0.732926	23.886	23.8204	24.2691	23.9892	24.0191	23.8537	23.3541	24.4943	23.4244	23.6716
612	A0A1S3M776;B5XD14	N/A	N/A	145790000	63	27.272	6	0	6	47.645	32.6	32.6	6	32.6	A0A1S3M776;B5XD14	N/A	1	2.52858	0.13083	0.714702	0.48671	-1.44322	0.222439	0.937455	-1.1718	0.443867	-0.585164	-0.287128	0.788274	0.997763	-0.1951	0.873512	-0.142107	1.32049	0.257157	0.705002	0.704867	1.62999	0.550985	23.0472	20.9643	23.7984	24.1493	24.3771	23.105	22.5134	24.5902	22.8563	23.0326
829	A0A1S3MXW0;A0A1S3MWW9;A0A1S3MWK9;A0A1S3MWP1;A0A1S3MWN4;A0A1S3MWC9;A0A1S3MXX6;A0A1S3MWT6;A0A1S3MWM1;A0A1S3MWD8;A0A1S3MWJ6;A0A1S3MWK4;A0A1S3MW97;A0A1S3MWV9;A0A1S3MWN6;A0A1S3MWD3;A0A1S3MWM8;A0A1S3MXX2;A0A1S3M723;M1F1H3	N/A	N/A	77113000	34	54.277	18	0	5	35.407	44.4	13.4	5	13.4	A0A1S3MXW0;A0A1S3MWW9;A0A1S3MWK9;A0A1S3MWP1;A0A1S3MWN4;A0A1S3MWC9;A0A1S3MXX6;A0A1S3MWT6;A0A1S3MWM1;A0A1S3MWD8;A0A1S3MWJ6;A0A1S3MWK4;A0A1S3MW97;A0A1S3MWV9;A0A1S3MWN6;A0A1S3MWD3;A0A1S3MWM8;A0A1S3MXX2	N/A	1	2.53949	0.129833	0.714702	0.487786	0.883823	0.426715	0.937455	0.4625	1.37793	0.404203	1.46682	0.216318	0.990962	0.699034	1.62342	0.591405	2.1964	0.0930252	0.559141	1.27973	2.42794	0.739392	22.6447	21.8797	23.8838	22.4034	21.1096	22.83	22.8974	22.695	21.803	22.3536
958	A0A1S3N9V8;A0A1S3SEF4;A0A1S3N9D8;A0A1S3SEI1	N/A	N/A	16942000	12	117.52	5	0	5	6.9367	5.4	5.4	5	5.4	A0A1S3N9V8;A0A1S3SEF4;A0A1S3N9D8;A0A1S3SEI1	N/A	1	2.55762	0.128198	0.714702	0.489563	-0.881613	0.427777	0.937455	-0.859499	0.551144	-0.403357	0.659448	0.545641	0.990962	0.2838	1.2174	0.313141	2.61767	0.0589431	0.499437	1.11173	2.16105	0.794614	20.5843	17.7289	21.099	20.3876	20.8906	20.6078	20.5106	21.7589	19.6425	21.0706
1023	A0A1S3NF42;A0A1S3NEU1	N/A	N/A	76684000	29	37.792	3	0	3	10.716	14	14	3	14	A0A1S3NF42;A0A1S3NEU1	N/A	1	2.58814	0.125502	0.714702	0.492528	1.10786	0.330053	0.937455	0.386833	1.30752	0.484555	0.717224	0.512889	0.990962	0.187899	1.1391	0.337563	-1.40421	0.232939	0.689269	-0.867233	0.548197	-0.574617	22.8397	22.8518	21.7836	22.717	22.7008	22.5211	22.5134	22.6254	22.1094	22.9832
1131	A0A1S3NQZ6	N/A	N/A	7086400	4	48.876	3	0.00033693	3	4.9594	8.5	8.5	3	8.5	A0A1S3NQZ6	N/A	1	2.5239	0.13126	0.714702	0.486247	3.00604	0.0397051	0.937455	1.41943	2.6748	0.832564	-0.594139	0.584392	0.993614	-0.594334	0.66235	-0.28477	1.67838	0.168576	0.651398	1.5508	2.9298	0.642828	19.6366	20.8687	21.511	16.7473	18.8657	19.9642	18.328	18.8223	18.2969	19.9409
1142	A0A1S3NS46	N/A	N/A	910150000	202	57.774	18	0	18	121.7	51.2	51.2	2	7	A0A1S3NS46	N/A	1	2.60603	0.123954	0.714702	0.49425	0.872863	0.432004	0.937455	0.2366	1.17821	0.399997	1.42236	0.227994	0.990962	0.3033	1.23396	0.57956	3.6615	0.0215518	0.379	0.650166	1.56935	0.877611	25.7667	26.0366	26.559	26.4475	25.6434	25.6989	26.0832	26.6357	26.1137	25.903
1333	A0A1S3PE21;Q8QGE2;D2KE03;A0A1S3PEL1	N/A	N/A	10736000	3	52.69	7	0.0067568	3	2.6291	18.9	9	3	9	A0A1S3PE21;Q8QGE2;D2KE03	N/A	1	2.59689	0.124742	0.714702	0.493372	1.05777	0.349809	0.937455	0.953667	1.93679	0.467524	5.9395	0.00402934	0.854724	2.4067	5.3026	0.947714	1.09167	0.336323	0.731623	0.976934	1.96828	0.479111	19.2355	21.72	19.7845	21.8939	18.4917	19.6156	21.2643	21.6907	19.7369	21.526
1414	A0A1S3PNZ8	N/A	N/A	463540000	150	40.727	12	0	12	177.33	40.7	40.7	3	9.1	A0A1S3PNZ8	N/A	1	2.54725	0.12913	0.714702	0.488548	-0.286857	0.788467	0.976823	-0.124966	0.917025	-0.141976	0.346428	0.746477	0.993614	0.137367	1.0999	0.170673	1.84085	0.139461	0.62117	0.700734	1.62533	0.677225	24.2224	24.3983	25.6977	25.3358	25.4621	25.0953	24.9166	25.5483	25.1924	25.0366
1438	A0A1S3PTA1;A0A1S3PRW8;A0A1S3PRY0;A0A1S3PS18;A0A1S3KSN7;A0A1S3KTU0	N/A	N/A	113870000	52	57.436	6	0	6	13.242	14.7	14.7	6	14.7	A0A1S3PTA1;A0A1S3PRW8;A0A1S3PRY0;A0A1S3PS18;A0A1S3KSN7;A0A1S3KTU0	N/A	1	2.526	0.131067	0.714702	0.486455	0.634439	0.560267	0.949265	0.487767	1.40227	0.30237	0.295386	0.782397	0.996419	0.210766	1.1573	0.146108	2.8802	0.0450042	0.465107	1.65267	3.14414	0.821388	23.0592	21.7089	23.8186	22.6193	21.2897	23.3024	21.678	24.4004	22.6312	23.3151
1564	A0A1S3Q7F5;A0A1S3Q7A6;A0A1S3Q8V6;A0A1S3Q7F0	N/A	N/A	1525400000	221	53.487	18	0	18	146.99	38.6	38.6	11	27	A0A1S3Q7F5;A0A1S3Q7A6;A0A1S3Q8V6;A0A1S3Q7F0	N/A	1	2.56754	0.127313	0.714702	0.490531	0.864643	0.436006	0.937455	0.0971667	1.06967	0.396825	-1.59932	0.184997	0.990962	-0.2785	0.824448	-0.624533	-1.59065	0.186897	0.662796	-0.185834	0.879141	-0.622462	27.1005	27.2632	26.636	26.7044	26.8542	27.029	26.4549	26.934	27.0402	27.0001
1585	A0A1S3Q9B0;A0A1S3Q7U7;A0A1S3ND40;A0A1S3P965	N/A	N/A	8129100	8	88.187	6	0.00034662	2	5.5032	9.8	2.5	2	2.5	A0A1S3Q9B0;A0A1S3Q7U7	N/A	1	2.54279	0.129533	0.714702	0.488111	1.07862	0.341459	0.937455	0.662434	1.58275	0.474679	-0.0279122	0.979069	0.997763	-0.0171331	0.988194	-0.0139547	-1.0339	0.359592	0.742835	-0.704667	0.613584	-0.459219	20.3433	20.5386	18.3261	19.5291	20.1549	20.2035	19.5085	19.3757	18.4461	19.8553
1627	A0A1S3QEQ0;A0A1S3QZD2;A0A1S3R039	N/A	N/A	243410000	67	31.946	11	0	6	19.623	39.4	22	4	14.4	A0A1S3QEQ0	N/A	1	2.52958	0.130738	0.714702	0.486809	-0.693973	0.525894	0.941663	-0.1735	0.886689	-0.327813	-1.07677	0.342193	0.990962	-0.294367	0.81543	-0.474047	-1.98473	0.11816	0.595606	-1.10377	0.4653	-0.704392	24.2378	24.628	24.357	24.6688	24.8778	24.0638	24.1009	22.5403	24.5708	24.0336
1657	A0A1S3QIL1;A0A1S3QGD7	N/A	N/A	67106000	30	37.59	5	0	5	29.415	23.1	23.1	5	23.1	A0A1S3QIL1;A0A1S3QGD7	N/A	1	2.55129	0.128766	0.714702	0.488944	1.03414	0.359494	0.937455	0.801533	1.74295	0.459302	1.95174	0.122713	0.990962	1.59883	3.02898	0.698418	1.7943	0.147211	0.627877	1.57807	2.98569	0.667793	21.6574	22.3404	22.9345	23.4221	19.7112	21.8238	22.502	23.4505	22.1975	22.4385
1906	A0A1S3RH36;B9EPN8;A0A1S3SME1;B9EP35	N/A	N/A	119810000	35	27.457	6	0	6	17.162	30.7	30.7	6	30.7	A0A1S3RH36;B9EPN8;A0A1S3SME1;B9EP35	N/A	1	2.54724	0.129131	0.714702	0.488547	-0.0637029	0.952263	0.994456	-0.0363	0.975153	-0.0318353	-1.51653	0.203978	0.990962	-0.771867	0.585659	-0.604206	0.934186	0.403094	0.765157	0.467566	1.38277	0.423203	22.4034	23.0379	23.9651	22.6393	23.9955	23.801	21.9918	23.2925	23.2038	22.656
1912	A0A1S3RIU4;A0A1S3RHP3;A0A1S3RHG7;A0A1S3T334	N/A	N/A	81960000	43	102.01	13	0	4	23.927	18.7	8.9	4	8.9	A0A1S3RIU4;A0A1S3RHP3;A0A1S3RHG7	N/A	1	2.52868	0.13082	0.714702	0.486721	-0.596786	0.582787	0.949265	-0.259634	0.8353	-0.285935	0.426057	0.691992	0.993614	0.162433	1.11917	0.208353	2.39713	0.0745881	0.528507	0.713299	1.63955	0.767845	22.6685	22.2015	23.2755	22.8377	21.914	21.6293	22.9348	23.2895	22.8134	22.1107
1987	A0A1S3RQI1	N/A	N/A	48978000	27	27.216	3	0	3	20.2	17.1	17.1	3	17.1	A0A1S3RQI1	N/A	1	2.54105	0.129692	0.714702	0.487939	-1.40779	0.231954	0.937455	-1.0777	0.473783	-0.575598	-0.184499	0.862598	0.997763	-0.135967	0.91006	-0.0918594	0.665951	0.541883	0.831123	0.5173	1.43127	0.315922	20.6567	21.337	22.6733	22.0072	23.1506	20.486	21.8241	22.7496	21.9025	21.4706
2012	A0A1S3RSR9;B5X419;A0A1S3STR0;A0A1S3STM8;A0A1S3QEX9	N/A	N/A	95090000	38	74.247	6	0	6	153.51	11.5	11.5	5	9.4	A0A1S3RSR9;B5X419;A0A1S3STR0;A0A1S3STM8	N/A	1	2.52516	0.131144	0.714702	0.486372	0.617512	0.570317	0.949265	0.3997	1.31923	0.295014	-1.3751	0.241093	0.990962	-0.962867	0.513036	-0.566557	0.583693	0.590756	0.851084	0.324167	1.25194	0.280159	22.5762	23.3996	22.9142	21.5119	23.8221	23.6567	21.2732	23.1678	21.9674	22.692
1825	A0A1S3S5X3;A0A1S3R9S0	N/A	N/A	28371000	8	67.957	3	0	3	11.136	9.8	9.8	3	9.8	A0A1S3S5X3;A0A1S3R9S0	N/A	1	2.56313	0.127706	0.714702	0.490101	-0.726475	0.50778	0.940842	-0.8326	0.561516	-0.341412	0.710564	0.51659	0.990962	0.852666	1.80584	0.334781	1.72635	0.159362	0.641607	2.0794	4.22632	0.653419	19.4232	19.8293	23.4493	22.4469	21.9936	18.0005	20.3363	22.2842	18.9485	20.1401
2470	B5DGG8	N/A	N/A	2899700000	150	14.45	8	0	8	63.944	70.5	70.5	8	70.5	B5DGG8	N/A	1	2.59335	0.125048	0.714702	0.493031	2.49547	0.0670909	0.937455	0.6731	1.5945	0.780315	2.16165	0.0967106	0.990962	0.501133	1.41532	0.734019	2.84964	0.0464125	0.465107	0.4717	1.38674	0.818523	27.1744	28.3229	27.9307	28.1686	27.5531	27.5771	27.4998	28.0335	27.4527	28.0152
4	B5DGQ7;A0A1S2WZE3;A0A1S2X522;A0A1S3QPC8	N/A	N/A	17917000000	631	47.286	24	0	20	241.4	70.3	59.4	20	59.4	B5DGQ7;A0A1S2WZE3;A0A1S2X522	N/A	1	2.56143	0.127858	0.714702	0.489935	1.88865	0.131956	0.937455	0.406834	1.32577	0.686578	1.18653	0.30107	0.990962	0.1566	1.11466	0.51023	0.398104	0.710887	0.901331	0.0536671	1.0379	0.195222	30.2988	30.9108	30.4128	30.3739	30.0897	30.3603	30.503	30.2551	30.5218	30.5032
2510	B5DGU7;B5DGU8;A0A1S3PW70	N/A	N/A	939100000	205	41.524	23	0	23	95.602	74	74	23	74	B5DGU7;B5DGU8;A0A1S3PW70	N/A	1	2.55305	0.128607	0.714702	0.489117	2.22846	0.0897647	0.937455	0.252799	1.19152	0.744225	0.52289	0.628677	0.993614	0.0958996	1.06873	0.252943	4.19391	0.0137631	0.369987	0.416	1.33422	0.902618	26.0802	26.3305	26.3267	26.458	25.9262	26.0621	25.9904	26.6043	26.0319	25.8776
2537	B5RI54;A0A1S3QSD2;A0A1S3QGR9	N/A	N/A	621970000	146	39.414	15	0	15	93.646	57.3	57.3	15	57.3	B5RI54;A0A1S3QSD2	N/A	1	2.53789	0.129978	0.714702	0.487629	-0.629642	0.563103	0.949265	-0.0920334	0.938199	-0.300291	-0.805037	0.465926	0.990962	-0.124634	0.917237	-0.373404	1.93777	0.124697	0.607203	0.210366	1.15698	0.695845	25.4216	25.5417	25.8767	25.7163	25.7719	25.3376	25.3316	25.8429	25.6572	25.4289
2628	B5X292;A0A1S3M4R1	N/A	N/A	1681400000	154	42.012	15	0	8	152.45	53.8	31.5	8	31.5	B5X292;A0A1S3M4R1	N/A	1	2.52009	0.131611	0.714702	0.48587	1.54571	0.197069	0.937455	0.469767	1.38489	0.611512	-0.869029	0.433867	0.990962	-0.186467	0.878755	-0.398519	-1.0839	0.339373	0.73297	-0.2951	0.815016	-0.476476	26.751	27.8703	26.3685	27.1262	27.1248	26.9389	26.7948	27.1748	27.128	26.5234
2720	B5X3U1;A0A1S3SWM9;C0HB35	N/A	N/A	112910000	23	21.436	3	0	3	7.6791	17.3	17.3	3	17.3	B5X3U1	N/A	1	2.52892	0.130799	0.714702	0.486743	-0.114552	0.91432	0.988596	-0.0541662	0.963151	-0.0571822	-0.904657	0.416808	0.990962	-0.234334	0.850078	-0.412128	-6.28986	0.00326387	0.219811	-0.908867	0.532603	-0.952983	23.2753	23.1929	22.3394	23.5653	23.6263	22.5932	22.8205	22.5336	23.1999	23.0127
2748	B5X4D9	N/A	N/A	459030000	109	61.712	10	0	10	41.66	22.1	22.1	10	22.1	B5X4D9	N/A	1	2.59964	0.124504	0.714702	0.493636	2.07576	0.106532	0.937455	0.898933	1.86469	0.720127	2.49567	0.0670764	0.990962	0.904635	1.87207	0.78034	1.32462	0.255907	0.70434	0.595467	1.51096	0.552183	24.6768	25.7962	24.8309	25.4176	25.0015	24.9193	25.5757	24.7994	23.8321	25.231
2962	B5XA45	N/A	N/A	186200000	63	22.804	11	0	5	14.134	45.4	28	5	28	B5XA45	N/A	1	2.60037	0.124441	0.714702	0.493707	1.13893	0.318312	0.937455	0.786867	1.72532	0.494851	-0.0391475	0.970649	0.997763	-0.0319659	0.978087	-0.01957	1.96842	0.120387	0.599989	1.343	2.53678	0.701458	23.9229	23.8524	24.5247	22.4304	23.7908	23.8549	23.9718	24.5078	21.8133	23.0289
3150	B9EL32;A0A1S3RDQ3;A0A1S3RA14;A0A1S3SSD5	N/A	N/A	2423200000	174	20.59	10	0	10	131.21	64.1	64.1	7	42	B9EL32	N/A	1	2.5738	0.126759	0.714702	0.49114	0.751087	0.494373	0.940001	0.0963993	1.0691	0.351569	3.39715	0.0273491	0.990962	0.2393	1.18042	0.861748	3.83034	0.0186127	0.369987	0.256367	1.19447	0.886437	27.4113	27.7732	27.7098	27.6752	27.3827	27.3797	27.568	27.7744	27.5062	27.7749
3181	B9EMR5;A0A1S3RMV0;A0A1S3RLG2;A0A1S3RN56;A0A1S3RLL3;A0A1S3RMU5;A0A1S3RLF3;B9ELD2;A0A1S3NRF0;A0A1S3NQW1;A0A1S3NRH9	N/A	N/A	88100000	38	29.225	5	0	5	8.5579	19.1	19.1	5	19.1	B9EMR5;A0A1S3RMV0;A0A1S3RLG2;A0A1S3RN56;A0A1S3RLL3;A0A1S3RMU5;A0A1S3RLF3;B9ELD2	N/A	1	2.54164	0.129638	0.714702	0.487998	-1.13264	0.320655	0.937455	-0.417433	0.748755	-0.492786	-1.96446	0.120935	0.990962	-1.28537	0.410267	-0.700739	-0.50335	0.641173	0.871735	-0.2083	0.865557	-0.244064	22.9202	22.6984	22.968	22.6843	23.8119	22.9758	22.0903	23.3195	22.6926	20.794
1858	I7LSU2;A0A1S3RD25;A0A1S3S1W4	N/A	N/A	6252300	6	17.206	2	0	2	12.36	28.7	28.7	2	28.7	I7LSU2;A0A1S3RD25;A0A1S3S1W4	N/A	1	2.58777	0.125534	0.714702	0.492492	0.442761	0.680828	0.965437	0.3278	1.2551	0.216147	-0.790719	0.47335	0.990962	-0.503467	0.70541	-0.367667	-1.9173	0.127668	0.61064	-1.16627	0.445573	-0.692024	19.4312	20.2129	18.9735	19.0464	19.5811	21.2917	19.8325	18.5647	21.236	19.859
3383	Q7ZYV6;B5DGC5	N/A	N/A	3190800000	122	21.46	5	0	5	64.045	24.4	24.4	5	24.4	Q7ZYV6	N/A	1	2.57888	0.126313	0.714702	0.491632	2.0028	0.115745	0.937455	0.701367	1.62604	0.707602	1.8692	0.134956	0.990962	0.741467	1.67188	0.682813	1.51832	0.203546	0.674822	0.571633	1.4862	0.60466	26.7421	28.1916	27.8121	28.2247	27.8388	28.1829	28.4773	28.2959	27.7055	27.8088
549	A0A1S3M169	N/A	N/A	56096000	29	34.039	11	0	3	73.226	38.7	16.4	3	16.4	A0A1S3M169	N/A	1	2.51484	0.132097	0.716196	0.48535	1.41764	0.229269	0.937455	0.7476	1.679	0.578281	-0.786135	0.475745	0.990962	-0.5358	0.689776	-0.365822	-1.12791	0.32243	0.729214	-0.6261	0.647926	-0.491225	21.1735	23.1572	21.0577	21.0474	22.2797	22.2859	22.5283	21.1685	22.7061	20.9762
641	A0A1S3M9Q2;A0A1S3M974	N/A	N/A	83029000	52	76.353	15	0	15	32.034	26.4	26.4	6	10.7	A0A1S3M9Q2;A0A1S3M974	N/A	1	2.50918	0.132625	0.716427	0.484786	1.32708	0.255167	0.937455	1.18517	2.2739	0.552894	-0.247752	0.816525	0.997763	-0.277566	0.824982	-0.122936	1.99655	0.116576	0.594099	1.6877	3.22143	0.706495	20.1078	23.4923	23.6637	22.566	22.8338	22.911	19.9984	23.5057	22.2138	21.7583
986	A0A1S3NBR9;A0A1S3MI28;A0A1S3LG22;A0A1S3LEP9;A0A1S3L9I7;A0A1S3LJM8;A0A1S3L9V8;A0A1S3R1G4;A0A1S3MMN7;A0A1S3MTE9;A0A1S3MUH8;A0A1S3LAW0;A0A1S3PSR6;A0A1S3KTU6;A0A1S3MMU2;A0A1S3KLU8;A0A1S3MTJ4;A0A1S3MHM5;A0A1S3LJT5;A0A1S3MIH7;A0A1S3LJZ4;A0A1S3P7C7;A0A1S3L9H4;A0A1S3P1E4;A0A1S3PU44;A0A1S3MNT1;A0A1S3KU53;A0A1S3P7E7;A0A1S3P1P9;A0A1S3MHW6;A0A1S3MHY6	N/A	N/A	39635000	17	61.15	18	0.00031918	1	4.1682	48.5	4.2	1	4.2	A0A1S3NBR9	N/A	1	2.50759	0.132773	0.716427	0.484628	1.5139	0.204612	0.937455	0.292534	1.22479	0.60354	-1.4461	0.221681	0.990962	-1.01823	0.493721	-0.585933	-0.236488	0.824671	0.949235	-0.0399335	0.9727	-0.117426	21.8	22.2784	21.5964	19.3566	21.4749	21.84	21.5203	21.6479	21.9682	21.3115
3096	B5XEV2;A0A1S3SSG3;A0A1S3SSJ0;A0A1S3SSH0	N/A	N/A	93982000	50	20.52	5	0	5	16.399	47.5	47.5	5	47.5	B5XEV2;A0A1S3SSG3;A0A1S3SSJ0;A0A1S3SSH0	N/A	1	2.51047	0.132504	0.716427	0.484915	2.10747	0.102783	0.937455	0.690067	1.61336	0.72536	0.0467358	0.964964	0.997763	0.0206661	1.01443	0.0233615	1.77279	0.150947	0.632943	0.5763	1.49102	0.663321	21.9281	23.3813	23.1411	22.9375	23.007	23.1429	21.9271	23.1995	22.615	22.7475
70	A0A1S3KUX5;A0A1S3PU95;A0A1S3MMZ0;A0A1S3KLR0;A0A1S3MNY3;A0A1S3KM29;A0A1S3MN73;A0A1S3PUA8;A0A1S3KUR2;A0A1S3KMV7	N/A	N/A	7470900	4	79.911	3	0	3	17.913	4.8	4.8	3	4.8	A0A1S3KUX5;A0A1S3PU95;A0A1S3MMZ0;A0A1S3KLR0;A0A1S3MNY3;A0A1S3KM29;A0A1S3MN73;A0A1S3PUA8;A0A1S3KUR2;A0A1S3KMV7	N/A	1	2.48645	0.134766	0.717237	0.482514	-3.93174	0.0170779	0.937455	-1.5507	0.341344	-0.891311	-2.0993	0.103736	0.990962	-1.08567	0.471175	-0.724023	-1.58206	0.188799	0.664023	-0.968299	0.511108	-0.620396	20.7207	19.1955	19.0603	20.9339	21.5494	19.3974	19.8981	20.7455	21.1938	19.3749
250	A0A1S3L4W8	N/A	N/A	265970000	101	28.956	12	0	6	90.436	57.1	28.3	6	28.3	A0A1S3L4W8	N/A	1	2.48345	0.135052	0.717237	0.482213	1.09041	0.336819	0.937455	0.329467	1.25655	0.478682	0.0678207	0.949183	0.997763	0.0278676	1.0195	0.0338909	-2.02207	0.11323	0.589845	-0.561132	0.67777	-0.710976	24.5885	24.3459	24.0846	23.7877	23.9021	24.9378	24.5055	23.7621	24.6503	24.9313
644	A0A1S3MAH6;A0A1S3MA18;A0A1S3MAM8;A0A1S3MAD1	N/A	N/A	168230000	56	248.99	52	0	13	54.715	36	10.5	13	10.5	A0A1S3MAH6;A0A1S3MA18;A0A1S3MAM8;A0A1S3MAD1	N/A	1	2.50102	0.133389	0.717237	0.483973	2.19198	0.0934851	0.937455	1.66493	3.17099	0.738716	1.91773	0.127604	0.990962	1.0269	2.03764	0.692106	2.67999	0.0552293	0.489595	1.9727	3.92502	0.801432	22.2937	25.167	25.4172	23.0972	21.5232	22.9651	23.9321	23.2643	22.5511	22.4194
1297	A0A1S3P8F1	N/A	N/A	852190000	397	286.62	50	0	50	223.18	26.8	26.8	44	24.3	A0A1S3P8F1	N/A	1	2.49589	0.133871	0.717237	0.483461	0.0241304	0.981904	0.997443	0.00453376	1.00315	0.0120643	-2.48944	0.0675251	0.990962	-0.517633	0.698517	-0.779576	-0.289063	0.786896	0.932875	-0.0450331	0.969268	-0.143045	26.2069	26.548	26.4359	25.4582	26.1812	26.12	25.4676	26.0879	26.1766	26.086
1562	A0A1S3Q7B4;A0A1S3Q732;A0A1S3Q766;A0A1S3SUS7	N/A	N/A	343120000	91	69.762	14	0	14	54.189	25.1	25.1	14	25.1	A0A1S3Q7B4;A0A1S3Q732;A0A1S3Q766;A0A1S3SUS7	N/A	1	2.48308	0.135088	0.717237	0.482175	-0.968184	0.387779	0.937455	-0.262133	0.833854	-0.435722	-0.435707	0.685531	0.993614	-0.0695	0.952968	-0.212861	1.84306	0.139104	0.620497	0.409833	1.32853	0.677666	24.5503	24.8365	25.5112	24.6957	24.8879	23.9732	24.8185	24.8718	24.6801	24.3956
1630	A0A1S3QF01	N/A	N/A	772680000	132	54.74	18	0	17	57.995	33.6	29.3	4	8.1	A0A1S3QF01	N/A	1	2.48959	0.134468	0.717237	0.482829	-0.171129	0.87243	0.983399	-0.0651995	0.955813	-0.085253	-0.672573	0.538074	0.990962	-0.266933	0.831085	-0.318746	-1.83955	0.139672	0.621293	-0.728666	0.603462	-0.676966	25.3919	26.0818	25.6527	25.998	26.5322	25.997	25.6373	25.3405	26.5182	26.0062
1712	A0A1S3QS93	N/A	N/A	64804000	22	71.892	17	0	3	23.093	27.7	8.8	3	8.8	A0A1S3QS93	N/A	1	2.4985	0.133626	0.717237	0.483721	-1.47312	0.214713	0.937455	-0.392234	0.761949	-0.593053	-2.6736	0.0555973	0.990962	-1.27167	0.414181	-0.800747	-2.02548	0.112791	0.589845	-1.836	0.280097	-0.711568	22.8785	22.1593	22.6617	20.7677	23.1071	22.5551	22.1467	19.5344	22.9555	22.2117
2465	B5DGF0	N/A	N/A	9182400000	546	42.89	27	0	27	274.69	74.5	74.5	1	7	B5DGF0	N/A	1	2.4814	0.135248	0.717237	0.482006	1.98657	0.117913	0.937455	0.556933	1.47114	0.70472	3.20673	0.0326905	0.990962	0.471133	1.3862	0.848498	2.29309	0.0835724	0.54588	0.3496	1.27421	0.753627	29.3512	30.1891	29.6772	29.4882	29.0913	29.5348	29.7827	29.3507	28.957	29.542
574	B5X4C0;A0A1S3M3C2;A0A1S3PZR6;A0A1S3PZJ5;A0A1S3M3Y8;REV__A0A1S3QCK2;A0A1S3QCK2;REV__A0A1S3QZX1;A0A1S3QZX1;REV__A0A1S3QCH8;A0A1S3QCH8;REV__A0A1S3QB76;A0A1S3QB76;REV__A0A1S3NK00;REV__A0A1S3LVK9;REV__A0A1S3PL37	N/A	N/A	48387000	20	28.689	13	0.0003471	3	5.5401	39.1	9.7	0	0	B5X4C0;A0A1S3M3C2;A0A1S3PZR6;A0A1S3PZJ5;A0A1S3M3Y8	N/A	1	2.48928	0.134498	0.717237	0.482798	-0.740322	0.500204	0.940842	-0.3287	0.796254	-0.347142	-2.3137	0.0816993	0.990962	-0.862	0.550189	-0.756531	-3.09	0.0365743	0.440188	-0.902767	0.53486	-0.839497	22.0866	22.775	21.6522	21.2158	22.1506	21.6923	21.2082	21.1262	22.8382	22.0654
2913	B5X8N3	N/A	N/A	4134300000	309	35.538	19	0	19	226.69	74.9	74.9	1	5.6	B5X8N3	N/A	1	2.50168	0.133326	0.717237	0.484039	1.67415	0.169413	0.937455	0.736833	1.66651	0.641877	1.41855	0.229022	0.990962	0.555867	1.47005	0.578529	0.105355	0.921166	0.981078	0.0426006	1.02997	0.0526044	28.2676	29.1041	28.1959	28.6319	27.1969	28.6162	28.5568	27.7551	28.4106	28.354
2883	B9ELC5;B5X805	N/A	N/A	21974000	8	15.147	2	0.0003252	2	4.464	20.1	20.1	2	20.1	B9ELC5;B5X805	N/A	1	2.49188	0.134251	0.717237	0.483058	1.72798	0.159058	0.937455	1.79447	3.46887	0.653773	-0.45383	0.673484	0.993614	-0.576699	0.670496	-0.221289	-0.578239	0.594096	0.851295	-0.63	0.646177	-0.277744	19.0017	22.9073	18.9987	18.9705	19.7206	21.5826	21.3931	19.275	22.1489	18.7775
3156	B9ELA9;A0A1S3N381	N/A	N/A	2824700000	186	11.742	9	0	9	57.407	86.3	86.3	8	79.4	B9ELA9;A0A1S3N381	N/A	1	2.4787	0.135507	0.717487	0.481734	3.16718	0.0339494	0.937455	0.428334	1.34568	0.845528	1.714	0.161682	0.990962	0.160067	1.11734	0.650728	-0.0217692	0.983675	0.993709	-0.00453313	0.996863	-0.010884	27.5652	28.301	27.2314	27.9282	27.6475	27.8581	27.833	27.8176	27.7146	27.6463
810	A0A1S3MV65;A0A1S3MR95;A0A1S3MSE8	N/A	N/A	2729900000	437	52.057	30	0	30	205.87	75.8	75.8	30	75.8	A0A1S3MV65	N/A	1	2.45934	0.137376	0.721036	0.479777	1.63546	0.177293	0.937455	0.454632	1.37043	0.633028	2.37773	0.0761772	0.990962	0.4007	1.32015	0.765276	0.554053	0.609056	0.855603	0.0944322	1.06765	0.266972	27.5858	28.3853	27.5758	27.9831	27.1797	27.8351	27.8511	27.6836	27.7219	27.8553
2052	A0A1S3RXS9	N/A	N/A	196580000	43	12.173	2	0	2	49.894	45.5	45.5	2	45.5	A0A1S3RXS9	N/A	1	2.45857	0.137452	0.721036	0.479699	1.61661	0.181269	0.937455	0.913333	1.88339	0.628625	1.73097	0.158502	0.990962	1.02857	2.04	0.65442	1.80961	0.144613	0.627877	1.12423	2.17986	0.670931	23.6339	23.8935	24.7547	24.413	23.6481	23.916	24.2058	23.9761	21.969	23.7179
285	B5X1P3;A0A1S3L8A7	N/A	N/A	535580000	174	47.033	18	0	18	120.18	58.7	58.7	18	58.7	B5X1P3;A0A1S3L8A7	N/A	1	2.46398	0.136925	0.721036	0.480248	1.01389	0.36798	0.937455	0.297233	1.22879	0.452161	4.8109	0.00857971	0.962111	0.5707	1.48524	0.923386	2.8721	0.0453727	0.465107	0.524099	1.43804	0.820635	25.2213	25.8186	25.7994	25.5008	25.0083	24.8759	25.6776	25.5683	24.8532	25.6165
1640	B5X981;A0A1S3QFY9	N/A	N/A	54545000	27	14.702	4	0	4	19.235	43	43	4	43	B5X981;A0A1S3QFY9	N/A	1	2.46733	0.136601	0.721036	0.480587	1.51084	0.205354	0.937455	0.776267	1.71269	0.602763	0.530623	0.623772	0.993614	0.263733	1.20058	0.25644	4.1222	0.0145863	0.369987	1.16103	2.23618	0.899698	21.9772	23.0622	22.5184	21.9194	21.1805	21.8496	20.8867	22.5504	21.1171	22.2599
3335	C0HBL8	N/A	N/A	1107400000	34	57.25	37	0	1	10.439	82.7	3	0	0	C0HBL8	N/A	1	2.4613	0.137186	0.721036	0.479976	3.83348	0.0185628	0.937455	0.430633	1.34782	0.886592	-0.670841	0.539068	0.990962	-0.157867	0.896349	-0.318008	0.0624128	0.953228	0.990121	0.0139332	1.0097	0.0311912	26.2119	26.9165	26.3852	25.8011	26.3418	26.6688	26.557	26.7165	26.5101	26.2321
3380	Q68S98	N/A	N/A	3111300000	147	28.906	11	0	11	79.524	46.3	46.3	4	23.1	Q68S98	N/A	1	2.46459	0.136866	0.721036	0.480309	0.826696	0.454871	0.937455	0.215666	1.16124	0.382	-0.208897	0.844735	0.997763	-0.0290998	0.980032	-0.103883	-1.80739	0.144986	0.627877	-0.367533	0.775107	-0.670478	27.896	28.3751	27.3255	27.9648	28.2175	27.7299	27.8439	27.6	27.7776	27.9951
1077	A0A1S3NKU6	N/A	N/A	313370000	107	57.41	9	0	9	48.224	26.3	26.3	3	12.4	A0A1S3NKU6	N/A	1	2.44981	0.138309	0.72225	0.478808	0.342987	0.748876	0.97451	0.0492668	1.03474	0.169026	-2.04926	0.109782	0.990962	-0.317533	0.802441	-0.715657	-0.897258	0.420304	0.770671	-0.139601	0.90777	-0.409324	24.6744	24.8948	24.5766	24.6237	24.9386	24.5963	24.2871	24.4024	24.5642	24.3138
2210	A0A1S3SHE9	N/A	N/A	16028000	4	42.225	1	0.00061406	1	3.6211	3.9	3.9	1	3.9	A0A1S3SHE9	N/A	1	2.44717	0.138569	0.72225	0.478539	1.05816	0.34965	0.937455	1.1114	2.16055	0.46766	-0.0400832	0.969948	0.997763	-0.0268994	0.981528	-0.0200376	2.39699	0.0745998	0.528507	2.25603	4.77676	0.767826	20.33	22.2433	22.8039	18.4971	18.7407	19.8109	20.0172	20.0922	18.8923	19.368
2251	A0A1S3SLY7	N/A	N/A	963740000	310	96.781	22	0	22	238.9	38.7	38.7	18	32.6	A0A1S3SLY7	N/A	1	2.44832	0.138456	0.72225	0.478656	0.838478	0.448945	0.937455	0.211967	1.15827	0.386636	0.345946	0.746813	0.993614	0.0972659	1.06974	0.170442	3.88235	0.0178057	0.369987	0.615367	1.53195	0.888975	26.2945	26.3511	26.5498	26.2141	25.78	25.8076	25.6335	26.6443	25.8948	26.4135
2581	B5X1F5;B5X4G9;A0A1S3MD69	N/A	N/A	644790000	124	37.275	12	0	12	57.95	46.8	46.8	3	17.9	B5X1F5;B5X4G9;A0A1S3MD69	N/A	1	2.44957	0.138332	0.72225	0.478784	0.631945	0.56174	0.949265	0.128468	1.09313	0.30129	0.452181	0.674575	0.993614	0.0839335	1.0599	0.220525	4.11566	0.0146642	0.369987	0.5295	1.44343	0.899425	25.4868	25.6172	25.7917	25.7938	25.4038	25.2317	25.1894	25.9648	25.4997	25.6589
3193	B9EN73;A0A1S3RI69;A0A1S3RHZ1	N/A	N/A	77982000	25	22.672	4	0.00034977	3	5.6939	19.9	13.9	3	13.9	B9EN73;A0A1S3RI69;A0A1S3RHZ1	N/A	1	2.44536	0.138747	0.72225	0.478354	1.50436	0.20693	0.937455	1.1488	2.21729	0.601115	-0.78304	0.477368	0.990962	-0.7885	0.578946	-0.364574	0.831966	0.452212	0.788341	0.606567	1.52263	0.384078	22.847	22.9373	23.0072	21.9903	22.8018	23.0171	22.1042	22.3851	20.7067	19.8955
656	A0A1S3MB69;B5X494	N/A	N/A	429040000	81	20.128	7	0	7	68.278	60	60	1	15.4	A0A1S3MB69;B5X494	N/A	1	2.4351	0.139763	0.722485	0.477305	2.2523	0.0874222	0.937455	0.603767	1.51968	0.747746	0.76231	0.488349	0.990962	0.267	1.2033	0.356161	2.98596	0.0404993	0.46096	0.697866	1.6221	0.830847	24.7651	25.5833	25.4539	25.2071	24.9207	25.1928	25.195	25.4748	24.2556	24.3403
676	A0A1S3MDK1;A0A1S3LJ13	N/A	N/A	140730000	41	62.442	6	0	6	41.186	14.6	14.6	6	14.6	A0A1S3MDK1;A0A1S3LJ13	N/A	1	2.43286	0.139987	0.722485	0.477075	1.35279	0.247534	0.937455	0.427334	1.34475	0.560267	-1.02419	0.36364	0.990962	-0.471333	0.721298	-0.455806	1.76738	0.151903	0.633501	0.413033	1.33148	0.662184	23.0682	23.8577	23.5424	23.4283	23.6727	23.2413	23.0516	23.9966	23.1736	22.0206
916	A0A1S3N5C6;A0A1S3T1P0	N/A	N/A	37598000	18	61.192	6	0	6	9.9068	13.2	13.2	6	13.2	A0A1S3N5C6;A0A1S3T1P0	N/A	1	2.43292	0.139981	0.722485	0.477081	1.99505	0.116774	0.937455	1.2987	2.46007	0.706231	0.121606	0.909076	0.997763	0.0681998	1.04841	0.0606907	-0.11496	0.914016	0.980958	-0.0672664	0.954445	-0.0573853	21.3015	21.4033	20.5477	20.8711	21.5671	22.4502	20.5897	21.7136	20.1423	21.7547
1019	A0A1S3NEH8;C0HAD7;C0HA67;B5X3M3;A0A1S3RLB6;A0A1S3SR69	N/A	N/A	2260400000	309	54.546	23	0	23	188.09	70.2	70.2	23	70.2	A0A1S3NEH8;C0HAD7	N/A	1	2.43203	0.140069	0.722485	0.47699	2.54426	0.0636925	0.937455	0.3372	1.2633	0.786177	0.707207	0.518462	0.990962	0.1017	1.07304	0.333375	2.98478	0.0405466	0.46096	0.274401	1.20949	0.830745	27.182	27.8692	27.4914	27.4935	27.382	27.4905	27.1407	27.711	27.3284	27.5633
2730	B5X435	N/A	N/A	1386600000	314	81.656	28	0	28	159.82	48.9	48.9	15	27.3	B5X435	N/A	1	2.43581	0.139693	0.722485	0.477378	2.15833	0.0970704	0.937455	0.496534	1.41082	0.733499	2.45827	0.069821	0.990962	0.193033	1.14316	0.775704	2.63012	0.058179	0.497379	0.274033	1.20918	0.796	26.5504	27.2812	26.7023	26.8606	26.4939	26.5585	26.6703	26.6782	26.5122	26.6047
3018	B5XBU2	N/A	N/A	9902600	8	18.401	2	0.00031606	2	4.0648	16.1	16.1	2	16.1	B5XBU2	N/A	1	2.43919	0.139357	0.722485	0.477724	3.19792	0.0329661	0.937455	1.8617	3.63436	0.847843	0.547905	0.612897	0.993614	0.492566	1.40695	0.264217	1.65183	0.173913	0.653462	1.23747	2.35784	0.636804	18.3015	20.565	20.8073	20.4362	18.5717	21.202	18.0879	19.2086	20.0727	19.8995
71	A0A1S3N5Q9;A0A1S3KM23	N/A	N/A	70830000	10	22.061	6	0	3	18.394	37.4	26.3	3	26.3	A0A1S3N5Q9;A0A1S3KM23	N/A	1	2.42924	0.140347	0.722821	0.476705	-1.04995	0.352986	0.937455	-1.14337	0.452702	-0.464818	-1.60224	0.184363	0.990962	-2.5266	0.173547	-0.625227	2.23791	0.0888276	0.553323	0.902733	1.8696	0.745629	22.9058	23.3604	23.8077	22.9732	22.6118	20.0705	18.7204	23.1209	21.8031	18.0473
859	A0A1S3MYY0	N/A	N/A	226600000	115	142.58	21	0	21	81.317	22.7	22.7	3	3.3	A0A1S3MYY0	N/A	1	2.40785	0.142507	0.725143	0.474498	-1.41007	0.231331	0.937455	-0.6348	0.64403	-0.57622	0.646294	0.5533	0.990962	0.3675	1.29012	0.307491	1.17732	0.304338	0.722829	0.647533	1.56649	0.507291	24.4468	22.8528	24.143	24.2122	24.1399	23.4906	25.0014	25.3081	23.1262	23.6018
941	A0A1S3N7K7	N/A	N/A	16559000	4	17.009	3	0	3	6.2732	23.2	23.2	2	17.4	A0A1S3N7K7	N/A	1	2.41546	0.141734	0.725143	0.475286	-0.597603	0.582291	0.949265	-0.662867	0.631622	-0.286294	-0.271522	0.799427	0.997763	-0.3297	0.795702	-0.134527	1.43967	0.223376	0.686315	1.5976	3.02639	0.584215	21.9345	19.4481	21.4909	19.8671	20.1639	18.9239	18.7389	22.3156	18.2407	20.744
1046	A0A1S3NHQ1	N/A	N/A	1754500000	140	19.656	10	0	10	194.69	73	73	10	73	A0A1S3NHQ1	N/A	1	2.41516	0.141764	0.725143	0.475255	-1.61373	0.181885	0.937455	-0.647933	0.638194	-0.627947	-2.33839	0.0795179	0.990962	-0.675533	0.626101	-0.759953	-3.52631	0.0243112	0.385572	-0.914167	0.53065	-0.869836	27.4988	26.4671	26.9285	26.8162	27.3648	27.6622	26.5808	26.8247	27.9287	27.3687
1753	A0A1S3R0Z6	N/A	N/A	22618000	11	19.089	2	0	2	7.4849	33.1	33.1	2	33.1	A0A1S3R0Z6	N/A	1	2.40865	0.142425	0.725143	0.474582	1.3305	0.254138	0.937455	1.12747	2.18475	0.553882	-0.732996	0.504201	0.990962	-0.497833	0.70817	-0.344115	-1.56987	0.191531	0.666981	-0.800633	0.574097	-0.617443	19.8797	23.2309	19.225	20.6931	20.8131	20.7749	18.9142	20.4748	21.0259	20.6179
2050	A0A1S3RX71	N/A	N/A	2404200000	436	149.05	41	0	41	323.31	51.1	51.1	41	51.1	A0A1S3RX71	N/A	1	2.4097	0.142319	0.725143	0.47469	1.7703	0.151387	0.937455	0.562067	1.47638	0.662798	0.758045	0.490631	0.990962	0.1797	1.13265	0.354419	-0.0223973	0.983204	0.993709	-0.00496673	0.996563	-0.0111979	27.6096	28.3894	27.2114	27.742	26.9351	27.6924	27.478	27.3869	27.512	27.3758
2533	B5DH21	N/A	N/A	801900000	40	11.417	5	0	1	38.169	95.5	36	1	36	B5DH21	N/A	1	2.41582	0.141698	0.725143	0.475322	1.57026	0.191443	0.937455	0.244433	1.18463	0.617538	0.477519	0.657914	0.993614	0.0810006	1.05775	0.232232	2.02696	0.112602	0.589845	0.421066	1.33892	0.711825	25.6575	26.0157	26.1209	26.0634	26.0654	25.9196	25.77	26.5092	25.6403	25.7728
156	B5X370;A0A1S3PUI2;A0A1S3KV58	N/A	N/A	104110000	31	30.366	3	0	3	11.863	13.1	13.1	3	13.1	B5X370;A0A1S3PUI2;A0A1S3KV58	N/A	1	2.41691	0.141588	0.725143	0.475435	-2.04345	0.11051	0.937455	-0.626467	0.647761	-0.714664	-0.221735	0.835381	0.997763	-0.0464338	0.968327	-0.110192	0.16443	0.877367	0.970595	0.0338338	1.02373	0.0819386	23.0073	22.1931	22.9992	23.3985	23.1343	22.2916	22.7622	23.5571	23.3348	23.1764
3148	B8YBH8	N/A	N/A	280860000	95	26.553	6	0	6	54.897	50	50	6	50	B8YBH8	N/A	1	2.41366	0.141917	0.725143	0.475099	2.40987	0.0735649	0.937455	0.2286	1.1717	0.769512	0.261943	0.806301	0.997763	0.0565999	1.04001	0.129862	3.1326	0.0350972	0.432295	0.418667	1.33669	0.842865	24.207	24.5099	24.4983	24.6876	24.4553	24.588	23.9997	24.7945	24.1932	24.338
943	A0A1S3N7Z6;B9ELR8;B5X5T5	N/A	N/A	51933000	21	19.727	1	0.00031706	1	4.0994	9.7	9.7	1	9.7	A0A1S3N7Z6;B9ELR8;B5X5T5	N/A	1	2.40561	0.142736	0.72522	0.474266	-2.83831	0.0469478	0.937455	-0.857766	0.551806	-0.817445	-1.01358	0.368112	0.990962	-0.536767	0.689314	-0.452051	0.143516	0.892822	0.976889	0.0402997	1.02833	0.0715741	22.5259	21.7275	22.4153	20.8569	21.7674	21.3428	22.0107	22.1235	22.5734	22.3888
159	A0A1S3KVF2;A0A1S3PUS0;A0A1S3KWC4;A0A1S3PUQ8	N/A	N/A	67304000	12	56.13	11	0	7	21.804	26.8	20.3	7	20.3	A0A1S3KVF2;A0A1S3PUS0;A0A1S3KWC4;A0A1S3PUQ8	N/A	1	2.39542	0.14378	0.726956	0.473208	-1.36322	0.244503	0.937455	-1.82913	0.281434	-0.563218	-3.85325	0.0182519	0.990962	-3.76323	0.0736468	-0.887564	-1.38909	0.23714	0.694438	-1.70787	0.306112	-0.570451	22.6276	21.0256	19.307	21.2544	23.9953	19.4808	18.2824	22.2617	23.2302	19.0266
735	A0A1S3MLL2	N/A	N/A	4816000	3	36.078	1	0.0083472	1	2.4775	5.2	5.2	1	5.2	A0A1S3MLL2	N/A	1	2.39085	0.144253	0.726956	0.472732	2.60704	0.0596054	0.937455	1.1593	2.23349	0.793419	2.05005	0.109684	0.990962	0.969034	1.95753	0.715791	2.33119	0.0801479	0.542595	1.17023	2.25048	0.758961	18.4485	19.7899	19.2887	19.1361	19.4072	20.7863	20.3095	20.6797	18.9429	20.2601
1069	A0A1S3NK29;A0A1S3NJH0;B5X1P0;A0A1S3LS67	N/A	N/A	245620000	89	51.562	9	0	9	64.395	26.9	26.9	3	11.1	A0A1S3NK29;A0A1S3NJH0;B5X1P0	N/A	1	2.39489	0.143835	0.726956	0.473153	1.38194	0.239152	0.937455	0.236701	1.17829	0.568466	1.18565	0.301379	0.990962	0.170167	1.12519	0.509951	-1.11887	0.325848	0.729214	-0.170099	0.888782	-0.488227	24.3919	24.5371	24.2708	24.413	24.0838	24.1648	24.1764	23.9788	24.1528	24.5496
1922	A0A1S3RIT3;A0A1S3LSR5	N/A	N/A	4262400	1	49.884	13	0.0096313	2	2.3417	41.3	4.7	2	4.7	A0A1S3RIT3;A0A1S3LSR5	N/A	1	2.38978	0.144363	0.726956	0.472621	-0.501055	0.64265	0.962047	-0.380667	0.768083	-0.243017	-0.281528	0.792269	0.997763	-0.1258	0.916495	-0.13939	-3.12286	0.0354288	0.433419	-1.4817	0.358067	-0.842103	19.3075	18.7304	18.6753	19.4285	20.3488	19.1768	19.79	17.8913	20.3392	20.3996
2346	A0A1S3SYH2;A0A1S3SYH7;A0A1S3SYH8	N/A	N/A	3958600000	607	103.77	46	0	46	323.31	62	62	0	0	A0A1S3SYH2;A0A1S3SYH7;A0A1S3SYH8	N/A	1	2.39164	0.144171	0.726956	0.472814	1.07774	0.341807	0.937455	0.2824	1.21622	0.474379	-0.854124	0.441171	0.990962	-0.0940329	0.9369	-0.392746	2.67944	0.0552606	0.489595	0.323033	1.25096	0.801373	28.0389	28.799	28.5499	28.0457	28.3655	27.9847	28.0604	28.4763	28.0322	28.0484
2596	B5X1R8	N/A	N/A	56693000	25	33.183	4	0	4	28.552	20.4	20.4	4	20.4	B5X1R8	N/A	1	2.39083	0.144255	0.726956	0.47273	0.335813	0.753887	0.97451	0.107333	1.07724	0.165589	-1.48765	0.211058	0.990962	-0.9945	0.50191	-0.596824	1.17536	0.305038	0.722981	0.585433	1.50049	0.506663	22.0248	22.4503	22.0215	19.9369	22.3725	21.6281	21.0758	23.5557	21.7714	22.1725
3322	C0HB70;C0HAW9;A0A1S3PUM9;A0A1S3SH62;B9EQ44;A0A1S3N1M4	N/A	N/A	11938000	10	22.322	2	0.00033047	2	4.6703	10.4	10.4	2	10.4	C0HB70;C0HAW9;A0A1S3PUM9;A0A1S3SH62;B9EQ44;A0A1S3N1M4	N/A	1	2.38761	0.144588	0.727008	0.472394	1.43671	0.224158	0.937455	0.436167	1.353	0.583424	-1.91122	0.128566	0.990962	-0.216833	0.860452	-0.690878	0.232755	0.827377	0.950479	0.0431334	1.03035	0.115597	20.2757	21.1164	20.5507	20.1802	20.3984	20.1364	19.9944	20.3547	20.0956	19.9446
426	A0A1S3LLW8	N/A	N/A	570710000	112	57.863	17	0	17	62.892	43.7	43.7	14	37.2	A0A1S3LLW8	N/A	1	2.38411	0.144951	0.727758	0.472029	0.879732	0.428683	0.937455	0.499134	1.41337	0.402636	0.652558	0.549644	0.990962	0.440301	1.35689	0.310186	2.2849	0.0843301	0.54588	1.30603	2.47261	0.75246	24.9639	25.1204	26.3691	25.9548	23.769	25.5617	24.6165	26.095	25.6554	25.1379
2879	B5X7T5;B9EMN0	N/A	N/A	109610000	19	12.809	4	0	4	27.704	40.7	40.7	4	40.7	B5X7T5;B9EMN0	N/A	1	2.38	0.145381	0.728835	0.471598	-0.694167	0.525785	0.941663	-0.306	0.808881	-0.327895	-0.585271	0.589792	0.993614	-0.3537	0.782574	-0.280857	1.71288	0.161895	0.646436	0.7279	1.65623	0.650483	22.1972	22.9867	23.875	23.511	23.5348	22.3516	22.0397	23.8076	23.1892	22.3094
200	A0A1S3LG93;A0A1S3KZC3	N/A	N/A	4538500	4	33.884	2	0.0014741	2	3.1392	8.9	8.9	2	8.9	A0A1S3LG93;A0A1S3KZC3	N/A	1	2.36991	0.146439	0.730024	0.470539	-3.27758	0.0305704	0.937455	-0.383767	0.766434	-0.853625	-1.97522	0.119453	0.990962	-0.927566	0.525744	-0.702686	-2.94903	0.04201	0.462928	-0.8455	0.556518	-0.827623	20.5191	20.3123	19.9658	18.6566	20.4311	20.0794	19.7973	19.0738	20.5141	20.2277
17	B5DGH9;A0A1S3RU10;A0A1S2X521	N/A	N/A	861820000	199	52.119	18	0	18	157.9	48.3	48.3	18	48.3	B5DGH9;A0A1S3RU10;A0A1S2X521	N/A	1	2.37357	0.146054	0.730024	0.470924	0.404105	0.706809	0.966183	0.0607007	1.04297	0.19805	-0.423587	0.693652	0.993614	-0.0583998	0.960329	-0.207197	1.6584	0.172577	0.653337	0.2827	1.21647	0.638304	25.918	26.2264	26.2799	26.0154	26.2689	25.9726	25.8578	26.498	25.855	25.9935
3157	B9ELC8	N/A	N/A	6412000000	392	43.267	23	0	23	323.31	68.1	68.1	23	68.1	B9ELC8	N/A	1	2.3675	0.146693	0.730024	0.470286	0.464952	0.666149	0.96233	0.161934	1.11879	0.226438	0.610151	0.574725	0.993614	0.133	1.09657	0.291799	-1.97474	0.119519	0.597653	-0.446933	0.733601	-0.702599	29.1012	29.447	28.5898	29.0204	29.2773	28.5909	29.0951	28.6679	28.5859	29.2479
3179	B9EMN2	N/A	N/A	59361000	17	10.223	3	0	3	7.1488	31.9	31.9	3	31.9	B9EMN2	N/A	1	2.37154	0.146267	0.730024	0.470711	3.24722	0.0314582	0.937455	0.889134	1.85206	0.851458	0.590365	0.586686	0.993614	0.1421	1.10351	0.283106	1.41164	0.230901	0.686588	0.535199	1.44914	0.576649	21.8302	22.8958	23.008	21.8625	21.6637	22.1023	21.5023	22.1124	21.7619	22.3173
3280	C0H9M4;A0A1S3PV75;CON__Q3ZBD7	N/A	N/A	3236400000	461	62.097	24	0	24	323.31	63.7	63.7	24	63.7	C0H9M4	N/A	1	2.368	0.14664	0.730024	0.470339	2.42602	0.0722908	0.937455	0.525167	1.4391	0.771603	0.832318	0.452036	0.990962	0.191733	1.14213	0.384216	0.200477	0.850888	0.961586	0.052201	1.03685	0.0997385	27.4639	28.3538	27.5552	28.0826	28.1267	28.1171	27.7214	28.1611	27.7619	28.1237
2672	B5X330	N/A	N/A	1715200000	148	27.944	15	0	13	212.58	58.9	55.7	13	55.7	B5X330	N/A	1	2.36451	0.147008	0.730522	0.469972	1.0218	0.364645	0.937455	0.238667	1.1799	0.454961	1.6173	0.181121	0.990962	0.201768	1.15011	0.628788	-2.81308	0.0481658	0.467188	-0.212567	0.863	-0.815012	26.9753	27.7073	26.9107	27.363	26.9694	26.9873	27.2926	26.796	27.0803	26.9747
526	A0A1S3LZ65	N/A	N/A	167270000	69	68.848	11	0	11	56.71	20.8	20.8	11	20.8	A0A1S3LZ65	N/A	1	2.35925	0.147567	0.732227	0.469417	0.377114	0.725243	0.967336	0.407067	1.32599	0.185292	1.38593	0.238028	0.990962	1.53437	2.89661	0.569574	1.68773	0.166737	0.649174	1.87897	3.67811	0.644921	23.7659	22.6641	23.8188	23.4723	20.3505	23.2063	24.5063	24.2836	23.2747	24.0156
1597	A0A1S3QAY5	N/A	N/A	20295000000	810	72.022	39	0	39	323.31	58.5	58.5	20	34.3	A0A1S3QAY5	N/A	1	2.3513	0.148416	0.735361	0.468576	-1.0782	0.341625	0.937455	-0.113033	0.924642	-0.474536	0.728793	0.506506	0.990962	0.125367	1.09079	0.342374	2.43642	0.0714842	0.522218	0.216767	1.16213	0.772935	30.4722	30.3474	30.738	30.9071	30.7433	30.5006	30.4132	30.8074	30.5446	30.8159
2216	A0A1S3SI02;C0H9V0;A0A1S3SI01;A0A1S3R5J8	N/A	N/A	102430000	58	59.329	7	0	7	33.642	18.3	18.3	6	16.5	A0A1S3SI02;C0H9V0;A0A1S3SI01	N/A	1	2.34402	0.149198	0.736428	0.467804	-0.053871	0.959621	0.996195	-0.0208333	0.985663	-0.0269257	0.748886	0.495561	0.990962	0.255633	1.19386	0.350666	2.31171	0.0818781	0.54588	0.698266	1.62255	0.756253	22.2508	22.3091	23.4467	23.1896	23.2481	23.1914	23.1507	23.5773	22.6979	22.6234
2227	A0A1S3SJA9	N/A	N/A	304240000	98	117	25	0	14	74.776	28.8	19.8	12	17.2	A0A1S3SJA9	N/A	1	2.34613	0.14897	0.736428	0.468029	0.416387	0.698499	0.966183	0.092933	1.06654	0.203823	-1.71789	0.160947	0.990962	-0.323633	0.799055	-0.65158	1.52562	0.201799	0.674039	0.212566	1.15875	0.606499	24.7425	25.0371	24.83	23.9142	24.4767	24.6313	24.3848	24.5751	24.4958	24.4451
2808	B5X5S9;B5XD22;A0A1S3P9C7	N/A	N/A	1252100000	66	12.135	5	0	5	13.089	30.5	30.5	5	30.5	B5X5S9;B5XD22;A0A1S3P9C7	N/A	1	2.34324	0.149282	0.736428	0.467721	1.53331	0.199977	0.937455	0.4486	1.36471	0.608424	-0.483297	0.654148	0.993614	-0.188101	0.87776	-0.234888	1.37042	0.242429	0.699543	0.469433	1.38457	0.565247	25.8773	26.8364	26.5093	26.7195	26.8861	26.8904	25.8869	27.0291	26.4319	26.0246
110	A0A1S3KRP3;A0A1S3MJI2	N/A	N/A	23449000	18	112.92	3	0	3	22.404	5.1	5.1	3	5.1	A0A1S3KRP3	N/A	1	2.32023	0.151789	0.7372	0.465265	3.09616	0.0363562	0.937455	0.986599	1.98151	0.83999	0.505892	0.639539	0.993614	0.263633	1.2005	0.245223	0.220847	0.836026	0.954414	0.0494665	1.03488	0.109757	20.5081	21.0367	20.548	20.6112	20.9	21.7102	20.1089	20.4226	20.2816	21.7605
392	A0A1S3LHS6;A0A1S3LI27;A0A1S3LHS5;A0A1S3LIZ2	N/A	N/A	37372000	25	33.453	10	0	3	41.854	45.3	15.1	3	15.1	A0A1S3LHS6;A0A1S3LI27;A0A1S3LHS5;A0A1S3LIZ2	N/A	1	2.31627	0.152225	0.7372	0.464841	-0.750558	0.494658	0.940016	-0.502767	0.705752	-0.351353	-2.0824	0.105735	0.990962	-1.17277	0.44357	-0.721233	0.383012	0.721195	0.905228	0.2504	1.18954	0.188088	22.3233	20.9444	21.134	20.2732	22.1032	20.6155	20.3099	22.3611	20.707	21.0321
794	A0A1S3MSY4;B5X4R3	N/A	N/A	35286000	19	61.157	5	0	5	9.8367	14	14	5	14	A0A1S3MSY4;B5X4R3	N/A	1	2.31922	0.1519	0.7372	0.465157	0.162489	0.878799	0.984027	0.167234	1.1229	0.0809777	1.14487	0.316111	0.990962	1.0422	2.05937	0.496797	3.99238	0.0162327	0.369987	2.16253	4.477	0.894086	21.0662	18.6884	22.586	22.7889	19.3643	20.8635	20.2485	22.6987	20.344	20.8637
867	A0A1S3N0C6;A0A1S3SFT6	N/A	N/A	44609000	20	55.646	13	0	5	8.3532	34.4	15.1	5	15.1	A0A1S3N0C6;A0A1S3SFT6	N/A	1	2.32872	0.150858	0.7372	0.466174	-0.387426	0.718173	0.966183	-0.206566	0.866597	-0.190178	-0.959611	0.391593	0.990962	-0.4648	0.724572	-0.432589	-1.92649	0.126324	0.61064	-1.04343	0.485171	-0.693748	22.8616	22.1665	20.6547	21.6378	22.4548	21.5268	21.8453	21.3295	21.2606	21.6995
1081	A0A1S3NL50;A0A1S3NL47;A0A1S3NLM2	N/A	N/A	62288000	35	53.079	5	0	5	32.864	17.9	17.9	3	11.9	A0A1S3NL50;A0A1S3NL47	N/A	1	2.33482	0.150194	0.7372	0.466825	-1.40586	0.232483	0.937455	-1.69803	0.308206	-0.575071	1.38293	0.238872	0.990962	0.695299	1.61922	0.568741	0.511457	0.635971	0.868256	0.256	1.19416	0.247755	22.4997	22.1296	21.7234	21.914	21.9583	18.119	23.0089	22.1008	21.8446	23.4656
1147	A0A1S3NSW8;A0A1S3NSG8;A0A1S3NT09;A0A1S3LQQ1;A0A1S3LQY1;A0A1S3LR22;A0A1S3LRQ8	N/A	N/A	80066000	31	76.522	3	0	3	20.486	6.1	6.1	3	6.1	A0A1S3NSW8;A0A1S3NSG8;A0A1S3NT09	N/A	1	2.31666	0.152183	0.7372	0.464882	-0.709543	0.517159	0.940842	-0.4663	0.723819	-0.334353	1.61071	0.182532	0.990962	0.587201	1.50233	0.627235	1.6249	0.17951	0.656229	0.5999	1.51561	0.630568	22.8014	22.9835	22.7869	23.1564	22.6229	21.1413	22.8525	23.1864	21.6733	22.8503
1283	A0A1S3P787;A0A1S3P770;A0A1S3P785;A0A1S3P7C9;A0A1S3P775;A0A1S3P791;A0A1S3P7C4;A0A1S3P771;A0A1S3L9E5;A0A1S3L9F1;A0A1S3L9E8;A0A1S3L9S3	N/A	N/A	261660000	74	66.551	14	0	14	59.331	30.2	30.2	14	30.2	A0A1S3P787;A0A1S3P770;A0A1S3P785;A0A1S3P7C9;A0A1S3P775;A0A1S3P791;A0A1S3P7C4;A0A1S3P771;A0A1S3L9E5;A0A1S3L9F1;A0A1S3L9E8;A0A1S3L9S3	N/A	1	2.32933	0.150791	0.7372	0.466239	-0.0611147	0.9542	0.994947	-0.00996653	0.993116	-0.0305431	0.546742	0.613625	0.993614	0.1338	1.09718	0.263695	2.81247	0.0481957	0.467188	0.5645	1.47888	0.814952	24.1758	24.2996	24.8365	24.6271	24.2108	24.3294	23.8244	25.006	24.1069	24.4434
592	A0A1S3Q1W1;A0A1S3M5C7	N/A	N/A	29701000	5	23.477	5	0	2	6.856	30.1	15.3	2	15.3	A0A1S3Q1W1;A0A1S3M5C7	N/A	1	2.32594	0.151162	0.7372	0.465877	1.28599	0.267841	0.937455	1.05703	2.08065	0.540839	-1.1004	0.33293	0.990962	-1.2469	0.421353	-0.482052	0.531386	0.62329	0.864506	0.5476	1.46165	0.256784	21.4194	22.0926	21.9042	21.1816	21.9152	21.8302	18.741	20.1639	19.253	18.9243
438	A0A1S3RLJ9;A0A1S3LP22;A0A1S3RK47;A0A1S3LPA3;A0A1S3RK49	N/A	N/A	40833000	6	104.56	18	0.00088915	3	3.2075	19.8	3.5	3	3.5	A0A1S3RLJ9;A0A1S3LP22;A0A1S3RK47;A0A1S3LPA3;A0A1S3RK49	N/A	1	2.33235	0.150462	0.7372	0.466562	-2.50493	0.0664156	0.937455	-2.91197	0.132865	-0.781469	-3.22148	0.032235	0.990962	-2.9828	0.126499	-0.849586	-0.371234	0.729289	0.909528	-0.689867	0.619911	-0.1825	23.4339	17.9812	23.3235	19.2511	22.9055	19.6697	19.6132	18.3451	20.4812	19.0079
2521	B5DGX5	N/A	N/A	2193800000	91	15.876	6	0	6	17.096	49	49	6	49	B5DGX5	N/A	1	2.32872	0.150857	0.7372	0.466175	4.21472	0.0135348	0.937455	0.404567	1.32369	0.903443	0.474433	0.659931	0.993614	0.0509332	1.03593	0.230811	1.32543	0.255662	0.70434	0.3283	1.25553	0.552419	27.0696	27.6796	27.2589	27.4002	27.3401	27.6852	27.1561	28.0168	27.2693	27.2755
2582	B5X3B0;B5X1F7;A0A1S3Q788;A0A1S3SL33;A0A1S3Q5J1;A0A1S3S055;A0A1S3SL43;A0A1S3QQT4	N/A	N/A	272220000	61	21.424	7	0	6	21.062	39.6	33.9	4	19.8	B5X3B0;B5X1F7;A0A1S3Q788;A0A1S3SL33;A0A1S3Q5J1;A0A1S3S055	N/A	1	2.31594	0.152262	0.7372	0.464805	0.913888	0.412479	0.937455	0.242167	1.18277	0.41561	1.03344	0.359782	0.990962	0.2306	1.17332	0.459059	-1.30776	0.26105	0.70628	-0.318899	0.801681	-0.54727	24.1034	24.8586	23.9209	24.8373	24.689	24.2058	24.3499	24.3784	24.284	24.581
1891	B5X5J1;A0A1S3RFS4	N/A	N/A	220100000	39	20.599	5	0	5	12.257	20.5	20.5	5	20.5	B5X5J1;A0A1S3RFS4	N/A	1	2.31946	0.151873	0.7372	0.465183	-0.20104	0.850476	0.979399	-0.1232	0.918149	-0.100016	1.14364	0.316567	0.990962	0.336733	1.26289	0.496394	3.59834	0.0227918	0.385425	1.09247	2.13238	0.874062	23.7561	22.3806	24.4452	24.2075	23.3665	23.7947	24.2734	25.2756	23.8146	23.4665
2819	B5X619	N/A	N/A	697790000	100	27.343	13	0	13	66.385	56.1	56.1	3	12.2	B5X619	N/A	1	2.33054	0.150659	0.7372	0.466369	1.62963	0.178513	0.937455	0.304133	1.23468	0.631673	0.419271	0.696555	0.993614	0.0923665	1.06612	0.205176	6.07148	0.00371746	0.230013	0.5094	1.42346	0.949796	25.5705	26.0948	25.8889	26.0667	25.4831	25.4827	25.4346	26.1273	25.5603	25.3897
20	A0A1S3KHW8;A0A1S3KJ36;B5XA86	N/A	N/A	711490000	121	30.136	11	0	11	182.83	57.2	57.2	11	57.2	A0A1S3KHW8;A0A1S3KJ36;B5XA86	N/A	1	2.22855	0.162306	0.746283	0.45525	-1.28018	0.26968	0.937455	-0.851034	0.554387	-0.539108	-2.00507	0.115446	0.990962	-1.22487	0.427837	-0.708002	-3.41906	0.0268033	0.39725	-1.43033	0.371045	-0.863169	26.7478	25.6061	24.6527	24.9608	26.9162	24.6616	26.1862	25.1579	25.7313	24.5737
33	A0A1S3KJG4;B5X2W3;A0A1S3SBF6	N/A	N/A	15264000	5	90.917	3	0	3	8.7491	4.5	4.5	3	4.5	A0A1S3KJG4;B5X2W3	N/A	1	2.24158	0.160758	0.746283	0.456697	-1.82856	0.141463	0.937455	-1.59943	0.330007	-0.674768	-1.67029	0.170183	0.990962	-1.55627	0.34003	-0.641005	-1.20391	0.294994	0.717291	-1.11743	0.460913	-0.515727	20.9271	20.0362	19.6551	20.0017	20.2213	19.7541	20.3671	20.7453	23.1038	19.2146
63	A0A1S3KLC2	N/A	N/A	70650000	23	14.753	3	0	3	7.6754	31.8	31.8	3	31.8	A0A1S3KLC2	N/A	1	2.2925	0.15488	0.746283	0.462275	0.31151	0.770974	0.97451	0.167433	1.12306	0.153899	-0.125621	0.906093	0.997763	-0.0188662	0.987008	-0.0626869	-2.6371	0.0577551	0.497379	-0.896233	0.537288	-0.796773	22.7078	23.6645	21.4663	22.3988	22.334	22.6273	22.7273	22.2749	22.5964	22.4555
100	A0A1S3KQ60;A0A1S3MLE6	N/A	N/A	64766000	32	45.279	8	0	5	12.174	27.2	19.8	5	19.8	A0A1S3KQ60;A0A1S3MLE6	N/A	1	2.13897	0.173453	0.746283	0.445096	0.926523	0.406616	0.937455	0.818867	1.76402	0.420347	0.872406	0.432226	0.990962	0.765933	1.70047	0.399821	5.27743	0.00618089	0.283486	2.0875	4.25011	0.935102	20.2682	23.4011	23.1158	22.9765	21.4851	21.4664	22.1613	23.092	21.4097	20.323
127	A0A1S3KTE9	N/A	N/A	240920000	68	49.316	9	0	9	55.799	24.4	24.4	4	11.7	A0A1S3KTE9	N/A	1	2.14175	0.173093	0.746283	0.445417	2.54079	0.0639273	0.937455	0.540633	1.45461	0.785767	1.60703	0.183324	0.990962	0.392501	1.31267	0.626365	2.02431	0.112942	0.589845	0.639733	1.55804	0.711365	23.7846	24.2686	24.991	23.9715	24.1268	24.1948	24.5547	24.1612	23.544	24.1067
245	A0A1S3L484;A0A1S3L4R6	N/A	N/A	652220000	188	65.877	20	0	20	67.983	35.7	35.7	0	0	A0A1S3L484;A0A1S3L4R6	N/A	1	2.09316	0.179515	0.746283	0.439755	-0.804722	0.466088	0.937455	-0.211133	0.863858	-0.373278	-1.84686	0.138493	0.990962	-0.4603	0.726835	-0.67842	0.0740942	0.944493	0.986988	0.0200335	1.01398	0.0370217	26.1519	25.8299	25.6065	25.301	25.9563	25.4081	25.2574	26.0851	25.3778	25.5467
295	A0A1S3L9D5	N/A	N/A	135190000	79	75.934	15	0	15	61.119	26.2	26.2	8	14.9	A0A1S3L9D5	N/A	1	2.1916	0.166795	0.746283	0.451107	0.589072	0.587474	0.949265	0.2276	1.17089	0.282535	-1.67406	0.169432	0.990962	-0.589633	0.664512	-0.641855	-1.22157	0.288939	0.717141	-0.552767	0.681711	-0.521248	23.8729	23.8029	23.1146	22.6395	22.9676	23.3543	22.9809	22.3716	23.8438	23.295
330	A0A1S3LCZ9	N/A	N/A	1010400000	220	51.977	14	0	14	113.1	52.5	52.5	6	20.7	A0A1S3LCZ9	N/A	1	2.20554	0.165083	0.746283	0.452678	1.6595	0.172352	0.937455	0.462234	1.37767	0.638557	0.632265	0.561551	0.990962	0.114	1.08222	0.301429	-0.214661	0.840531	0.955978	-0.0293331	0.979873	-0.106718	26.2089	27.0924	26.1622	26.5098	26.3625	26.2793	26.1298	26.1356	25.9033	26.1771
323	A0A1S3LDM0;A0A1S3LCA8	N/A	N/A	3709300	4	13.886	2	0	2	10.35	20	20	2	20	A0A1S3LDM0;A0A1S3LCA8	N/A	1	2.2564	0.159019	0.746283	0.458332	-3.63706	0.0220219	0.937455	-1.1877	0.439002	-0.876255	-3.81165	0.0189134	0.990962	-1.2395	0.423519	-0.885504	-1.85475	0.137231	0.617724	-1.38903	0.381821	-0.679981	20.5759	19.9455	20.135	18.8164	20.349	19.3292	19.4355	19.7243	20.857	19.8115
358	A0A1S3LF96	N/A	N/A	128450000	31	39.417	14	0	3	15.455	55.4	13.4	3	13.4	A0A1S3LF96	N/A	1	2.07298	0.182267	0.746283	0.43737	0.227444	0.831231	0.976823	0.0511665	1.0361	0.112994	-1.7252	0.159575	0.990962	-0.744967	0.596681	-0.653171	-0.568053	0.600368	0.853452	-0.120934	0.919592	-0.27322	23.6905	23.884	23.0287	22.6686	23.3932	23.1906	22.0527	23.392	23.3728	23.5003
387	A0A1S3LHA3	N/A	N/A	1026300000	207	88.194	34	0	34	138.07	56.1	56.1	34	56.1	A0A1S3LHA3	N/A	1	2.14734	0.172373	0.746283	0.446061	0.0301363	0.977402	0.997443	0.0124664	1.00868	0.0150664	-0.384578	0.720122	0.993614	-0.136867	0.909492	-0.18883	1.72096	0.160369	0.643373	0.6036	1.5195	0.652249	25.7366	25.9583	26.6207	26.2565	26.8158	25.9018	25.7994	27.001	25.945	26.0309
409	A0A1S3LJL5;A0A1S3LG85;A0A1S3LF01;A0A1S3LHG0	N/A	N/A	12054000000	549	58.689	37	0	37	278.24	65.5	65.5	12	31.1	A0A1S3LJL5	N/A	1	2.08661	0.180403	0.746283	0.438983	0.81136	0.462677	0.937455	0.0776342	1.05529	0.375924	0.252494	0.813103	0.997763	0.0365334	1.02565	0.125253	1.99254	0.11711	0.594823	0.3197	1.24807	0.705784	29.6889	29.9157	30.3679	29.732	29.6979	29.8686	29.6801	29.9482	29.9607	30.045
443	A0A1S3LQ60;A0A1S3LQD6;A0A1S3LR69;A0A1S3RJI5	N/A	N/A	17129000	14	22.575	2	0	2	7.3857	15.7	15.7	2	15.7	A0A1S3LQ60;A0A1S3LQD6;A0A1S3LR69;A0A1S3RJI5	N/A	1	2.19515	0.166357	0.746283	0.451509	-1.00194	0.373069	0.937455	-0.519499	0.697614	-0.447907	-1.79522	0.147054	0.990962	-1.558	0.339622	-0.667981	-2.22493	0.0901175	0.554092	-1.13307	0.455945	-0.743698	20.1788	20.9386	19.9296	20.6227	21.6267	20.6655	19.8663	19.6217	21.4993	18.1418
464	A0A1S3LSW2	N/A	N/A	5608400000	209	34.625	11	0	11	77.683	43.8	43.8	4	22.7	A0A1S3LSW2	N/A	1	2.21159	0.164347	0.746283	0.453357	-0.395208	0.71286	0.966183	-0.0361328	0.975266	-0.193855	1.34534	0.249721	0.990962	0.220334	1.165	0.558145	1.80272	0.145776	0.627877	0.2822	1.21605	0.669523	28.8382	28.6986	29.2127	28.9294	28.5805	28.6126	28.6285	28.8403	28.5868	29.1086
497	A0A1S3LVY2	N/A	N/A	66822000	43	65.38	8	0	8	22.595	15.1	15.1	6	11.5	A0A1S3LVY2	N/A	1	2.23796	0.161186	0.746283	0.456296	0.0444223	0.966697	0.996449	0.0579675	1.041	0.0222057	0.732428	0.504513	0.990962	0.486834	1.40137	0.34388	3.73202	0.0202613	0.375937	2.2194	4.657	0.881411	21.9784	22.4433	23.9904	21.2563	21.4958	18.8994	22.518	23.2151	20.2079	21.3683
522	A0A1S3LYX0	N/A	N/A	684450000	178	46.464	18	0	18	80.723	54.7	54.7	18	54.7	A0A1S3LYX0	N/A	1	2.13865	0.173495	0.746283	0.44506	1.66495	0.171253	0.937455	0.471434	1.38649	0.639796	0.602241	0.579487	0.993614	0.113768	1.08205	0.288332	3.28857	0.030256	0.408869	0.4738	1.38876	0.854399	25.6869	25.8948	25.7809	25.8446	25.3669	25.5072	25.5743	25.937	25.34	25.3162
610	A0A1S3M6Q7	N/A	N/A	9694500	5	44.775	3	0.00033557	3	4.88	10.7	10.7	3	10.7	A0A1S3M6Q7	N/A	1	2.16609	0.169983	0.746283	0.44821	-0.140395	0.895134	0.984919	-0.116866	0.922189	-0.0700252	-3.97503	0.0164693	0.990962	-1.06587	0.477685	-0.893302	1.53535	0.199494	0.671883	0.5931	1.50848	0.608935	20.3795	19.1691	20.9479	18.6027	19.8724	19.1811	19.2053	20.001	20.0819	19.3282
651	A0A1S3MB10;A0A1S3MAI4;A0A1S3MAJ2;A0A1S3MB54;A0A1S3KVT5;A0A1S3PVE0;A0A1S3KNP0;A0A1S3MLI9;A0A1S3KNW2;A0A1S3MLU3;A0A1S3KW24;A0A1S3PVD8;A0A1S3PX09	N/A	N/A	404770000	251	270.96	44	0	44	323.31	26.2	26.2	44	26.2	A0A1S3MB10;A0A1S3MAI4;A0A1S3MAJ2;A0A1S3MB54	N/A	1	2.11346	0.176798	0.746283	0.442134	0.819741	0.458398	0.937455	0.197334	1.14658	0.379251	-1.1601	0.310532	0.990962	-0.275166	0.826355	-0.501752	-1.50736	0.2062	0.676386	-0.316066	0.803257	-0.601879	24.8536	25.5902	24.7579	24.7677	24.9914	24.9486	24.4981	24.5066	25.3681	25.1218
690	A0A1S3MFP0;A0A1S3MEV8	N/A	N/A	51302000	28	46.594	5	0	5	11.757	20.3	20.3	5	20.3	A0A1S3MFP0	N/A	1	2.14223	0.173032	0.746283	0.445473	1.26553	0.274378	0.937455	1.147	2.21453	0.534708	1.30584	0.261641	0.990962	0.748767	1.68036	0.546707	2.83633	0.0470424	0.465486	1.8228	3.53767	0.817255	21.6694	23.0224	23.205	22.0942	20.7892	20.4792	21.5239	22.8733	19.9744	21.0612
706	A0A1S3MI87	N/A	N/A	16762000	14	44.928	4	0.00031766	4	4.1195	14.9	14.9	4	14.9	A0A1S3MI87	N/A	1	2.14388	0.172819	0.746283	0.445662	-1.17157	0.306394	0.937455	-0.693967	0.618152	-0.505447	1.27085	0.272664	0.990962	0.358566	1.28215	0.53631	1.40558	0.23256	0.688751	1.1918	2.28438	0.574995	20.2041	20.5301	19.9988	20.3231	20.2602	19.5851	20.2834	21.3239	20.2139	21.1474
730	A0A1S3ML47	N/A	N/A	108850000	13	29.727	16	0	2	27.632	70.4	8.5	2	8.5	A0A1S3ML47	N/A	1	2.09794	0.17887	0.746283	0.440318	-0.000795011	0.999404	0.999404	-0.00046666	0.999677	-0.000397505	-1.44812	0.221153	0.990962	-1.902	0.267572	-0.586469	0.296141	0.781861	0.932875	0.175233	1.12915	0.146473	22.1568	22.7936	23.0464	23.6669	23.9524	23.162	19.8271	23.1952	23.4668	20.376
75	A0A1S3MMG4;A0A1S3KM76;A0A1S3MNH6;A0A1S3KMJ7;A0A1S3MMQ1;A0A1S3KNB4;A0A1S3MMM0;A0A1S3KME5;A0A1S3KMI5;A0A1S3KM71;A0A1S3SZV9;A0A1S3SZW2;A0A1S3SZW8;A0A1S3NS14;A0A1S3SZV8;A0A1S3NS22;A0A1S3RG29;A0A1S3SZU7;A0A1S3RH95;A0A1S3RG87;A0A1S3RG24;A0A1S3NSM1;A0A1S3NSH9;A0A1S3SZV7;A0A1S3SZV2;A0A1S3NS30;A0A1S3SZW4;A0A1S3NS16	N/A	N/A	8901000	7	49.752	5	0.00032755	2	4.5631	13.1	6.5	2	6.5	A0A1S3MMG4;A0A1S3KM76;A0A1S3MNH6;A0A1S3KMJ7;A0A1S3MMQ1;A0A1S3KNB4;A0A1S3MMM0;A0A1S3KME5;A0A1S3KMI5;A0A1S3KM71	N/A	1	2.27563	0.156797	0.746283	0.46044	-4.44965	0.0112498	0.937455	-0.8853	0.541375	-0.912101	0.267437	0.802356	0.997763	0.262067	1.1992	0.132539	2.68711	0.0548222	0.489595	1.06993	2.09934	0.802192	19.5261	18.4733	20.1457	21.6194	19.8473	19.08	18.2404	20.6233	19.6554	19.9552
746	A0A1S3MMV4;A0A1S3MLT4	N/A	N/A	116690000	57	94.948	15	0	10	84.514	21.4	17.2	10	17.2	A0A1S3MMV4;A0A1S3MLT4	N/A	1	2.19381	0.166522	0.746283	0.451357	-0.108748	0.918639	0.989302	-0.0318998	0.978131	-0.0542937	-0.663338	0.543391	0.990962	-0.1981	0.871698	-0.314806	1.14926	0.314495	0.726117	0.352434	1.27671	0.498229	23.3531	23.1064	23.5165	23.0318	23.5285	23.1028	22.9906	23.6558	22.5753	22.8402
769	A0A1S3MQ75;A0A1S3MQ29;A0A1S3MPT7;A0A1S3T3T5	N/A	N/A	1221600000	330	107.76	30	0	30	171.74	49.3	49.3	30	49.3	A0A1S3MQ75;A0A1S3MQ29;A0A1S3MPT7;A0A1S3T3T5	N/A	1	2.29698	0.154376	0.746283	0.46276	1.17096	0.306612	0.937455	0.1972	1.14647	0.505252	2.58929	0.060729	0.990962	0.233566	1.17574	0.791406	3.86198	0.0181166	0.369987	0.367599	1.2902	0.88799	26.2929	26.8328	26.5993	26.5457	26.471	26.2855	26.7698	26.8601	26.402	26.5511
834	A0A1S3MWN0	N/A	N/A	42116000	22	112.7	39	0	1	18.317	42.8	1.3	1	1.3	A0A1S3MWN0	N/A	1	2.20061	0.165687	0.746283	0.452123	3.63849	0.021994	0.937455	0.402867	1.32213	0.876335	-0.594045	0.584449	0.993614	-0.149033	0.901855	-0.284728	0.492965	0.647874	0.874308	0.0836671	1.05971	0.23932	21.5856	22.0456	21.7686	21.1501	21.5686	21.8538	21.3273	21.4072	21.7297	21.9594
855	A0A1S3MZ76;A0A1S3MYT9;A0A1S3MYR1;A0A1S3LCB4;A0A1S3N066;A0A1S3P427;A0A1S3LDA8;A0A1S3P461;A0A1S3LBZ2;A0A1S3SFY7;A0A1S3SFY4;A0A1S3SFY0;A0A1S3SFY5;A0A1S3ML38;A0A1S3MKR8;A0A1S3MKV3;A0A1S3KPR6	N/A	N/A	34867000	31	65.823	5	0	5	12.581	11.6	11.6	4	9.7	A0A1S3MZ76;A0A1S3MYT9;A0A1S3MYR1;A0A1S3LCB4;A0A1S3N066;A0A1S3P427;A0A1S3LDA8;A0A1S3P461;A0A1S3LBZ2;A0A1S3SFY7;A0A1S3SFY4;A0A1S3SFY0;A0A1S3SFY5	N/A	1	2.15274	0.171681	0.746283	0.446681	3.41267	0.0269612	0.937455	1.98297	3.95305	0.862756	1.80658	0.145123	0.990962	1.499	2.82647	0.670313	1.92421	0.126657	0.61064	1.21	2.31338	0.69332	19.9689	20.9335	20.6969	22.3166	20.2368	22.7965	22.0704	22.2695	19.4867	19.8024
883	A0A1S3N267;C0H9S0;A0A1S3N1R2;A0A1S3N1Q3	N/A	N/A	145270000	31	148.38	40	0	7	48.331	36.8	7.6	7	7.6	A0A1S3N267;C0H9S0;A0A1S3N1R2;A0A1S3N1Q3	N/A	1	2.06796	0.18296	0.746283	0.436773	-0.994094	0.376444	0.937455	-0.328767	0.796217	-0.445097	-0.437342	0.684439	0.993614	-0.0808671	0.945489	-0.213623	3.3598	0.0283101	0.403759	0.339199	1.26505	0.859279	23.5688	23.4216	23.7193	23.7757	23.5561	22.5316	23.2726	24.0028	23.3922	23.2262
907	A0A1S3N476;A0A1S3N4I6;A0A1S3N5F5;A0A1S3N4P5;A0A1S3N4Q0	N/A	N/A	2093100000	173	40.735	11	0	11	83.885	38.4	38.4	0	0	A0A1S3N476;A0A1S3N4I6;A0A1S3N5F5;A0A1S3N4P5;A0A1S3N4Q0	N/A	1	2.09177	0.179703	0.746283	0.439592	2.70157	0.0540063	0.937455	0.455866	1.37161	0.803723	0.975435	0.384577	0.990962	0.1979	1.14703	0.43836	1.03098	0.360806	0.742835	0.188334	1.13945	0.458194	27.3092	27.4696	27.5834	27.0445	26.8809	27.8042	27.5381	27.211	27.2509	27.4521
929	A0A1S3N6J2	N/A	N/A	171470000	52	54.878	8	0	8	31.959	22.7	22.7	8	22.7	A0A1S3N6J2	N/A	1	2.27785	0.156544	0.746283	0.460682	-2.30644	0.0823536	0.937455	-0.425666	0.744495	-0.755513	-1.43297	0.22515	0.990962	-0.295699	0.814677	-0.582422	-2.1348	0.0996685	0.574214	-0.350799	0.78415	-0.729772	24.1048	23.4585	23.6861	23.8164	23.7314	23.8156	23.4342	23.5258	24.2132	23.9117
937	A0A1S3N6W3	N/A	N/A	126730000	53	28.743	16	0	5	61.747	60	29	2	10.6	A0A1S3N6W3	N/A	1	2.27501	0.156868	0.746283	0.460372	0.870497	0.433153	0.937455	0.4722	1.38722	0.399085	-0.910153	0.414226	0.990962	-0.447567	0.733278	-0.414204	-3.66197	0.0215429	0.379	-0.854667	0.552993	-0.877637	23.5165	24.7707	22.4456	23.3479	23.284	23.7596	23.4124	22.8843	23.232	21.9295
962	A0A1S3N9Z1;A0A1S3N9Y6	N/A	N/A	149410000	31	26.128	5	0	5	12.065	20.4	20.4	2	9.3	A0A1S3N9Z1;A0A1S3N9Y6	N/A	1	2.1531	0.171634	0.746283	0.446723	1.01639	0.36692	0.937455	0.965167	1.95229	0.45305	1.43581	0.224397	0.990962	1.38243	2.60708	0.583183	2.44375	0.0709213	0.522218	1.9143	3.76931	0.773869	23.7679	22.0989	24.1863	24.1448	21.4759	23.61	22.4646	24.0678	21.3683	24.15
1014	A0A1S3NE87;A0A1S3Q4D4	N/A	N/A	46714000	15	41.268	4	0	4	7.3851	11	11	4	11	A0A1S3NE87;A0A1S3Q4D4	N/A	1	2.09907	0.178718	0.746283	0.440451	0.871912	0.432466	0.937455	0.8686	1.82589	0.399631	0.425042	0.692674	0.993614	0.239066	1.18023	0.207878	3.35517	0.0284321	0.403759	2.0488	4.13762	0.858969	20.9809	20.0118	23.2094	21.7689	20.2868	21.0854	19.952	21.5017	20.5469	20.8109
1074	A0A1S3NKB3	N/A	N/A	11847000	11	292	56	0.00031377	2	3.9545	27.9	1.5	2	1.5	A0A1S3NKB3	N/A	1	2.11955	0.175992	0.746283	0.442844	-2.00891	0.114942	0.937455	-1.49343	0.355166	-0.708676	0.149171	0.888638	0.997763	0.134434	1.09766	0.0743787	0.550262	0.611423	0.8568	0.603534	1.51943	0.265274	18.4844	18.6936	20.7349	21.0274	20.7067	18.5474	19.9722	18.9631	20.5225	19.1173
1079	A0A1S3NKX2	N/A	N/A	2142600000	125	31.286	9	0	9	71.94	46.1	46.1	1	5.5	A0A1S3NKX2	N/A	1	2.06761	0.183008	0.746283	0.436732	0.656075	0.547598	0.947272	0.1451	1.10581	0.311695	-0.0462041	0.965362	0.997763	-0.00703303	0.995137	-0.0230959	2.06885	0.10737	0.583503	0.404299	1.32345	0.718969	27.1002	27.4055	27.4952	27.3497	27.5311	27.0973	27.1357	27.9307	27.1291	27.2539
1089	A0A1S3NMJ8	N/A	N/A	616660000	71	25.997	4	0	4	136.93	22	22	4	22	A0A1S3NMJ8	N/A	1	2.12	0.175933	0.746283	0.442897	0.662543	0.54385	0.947272	0.256733	1.19477	0.314466	1.71668	0.161175	0.990962	0.4278	1.34518	0.651315	2.70812	0.0536416	0.489408	0.687566	1.61056	0.804411	24.7938	25.7354	25.903	25.7031	25.2502	25.8321	25.5515	26.043	25.6373	25.7101
1128	A0A1S3NQJ2	N/A	N/A	872910000	275	74.681	28	0	28	146.91	45.7	45.7	5	7.9	A0A1S3NQJ2	N/A	1	2.0851	0.180608	0.746283	0.438805	-1.00758	0.370657	0.937455	-0.221167	0.857871	-0.449921	-2.58358	0.0610963	0.990962	-0.464367	0.724789	-0.790752	-0.525126	0.627257	0.865921	-0.0771332	0.947939	-0.253955	26.1161	25.8655	26.0973	26.014	26.4769	25.8722	25.5332	26.4108	26.2552	25.9079
1168	A0A1S3NUP6;A0A1S3M2S2	N/A	N/A	413630000	41	15.64	4	0	3	8.7168	25.9	20.7	3	20.7	A0A1S3NUP6	N/A	1	2.2851	0.155717	0.746283	0.461472	0.890304	0.423612	0.937455	0.337166	1.26327	0.406678	-0.691135	0.527498	0.990962	-0.140266	0.907352	-0.326616	-1.56933	0.191653	0.666981	-0.4557	0.729156	-0.617312	25.1042	25.8963	24.3784	24.8285	24.6661	24.788	24.9199	24.3678	25.3486	24.9497
1222	A0A1S3P0H9	N/A	N/A	102980000	36	27.231	7	0	7	15.168	37.8	37.8	7	37.8	A0A1S3P0H9	N/A	1	2.27173	0.157246	0.746283	0.460013	1.85899	0.136561	0.937455	3.08733	8.49924	0.680813	1.62511	0.179464	0.990962	2.6185	6.14111	0.630619	1.32827	0.254807	0.70434	2.2786	4.85207	0.55324	23.4482	23.4466	21.3433	23.1681	18.1624	22.6158	22.4016	23.2304	19.5888	23.4852
1252	A0A1S3P407;A0A1S3LDE4;A0A1S3LC27	N/A	N/A	49210000	18	54.98	2	0	2	6.6432	5.7	5.7	2	5.7	A0A1S3P407;A0A1S3LDE4;A0A1S3LC27	N/A	1	2.15872	0.170917	0.746283	0.447367	0.915834	0.411572	0.937455	0.3038	1.23439	0.416342	2.13218	0.0999623	0.990962	0.478299	1.3931	0.729353	-0.817228	0.459678	0.79155	-0.216101	0.860889	-0.378255	21.8321	22.6326	21.9593	22.4135	21.4629	21.9236	21.9383	21.2645	22.0142	22.3923
1259	A0A1S3P4Q3;A0A1S3LBQ4	N/A	N/A	3898700000	400	75.135	28	0	28	302.2	55.4	55.4	28	55.4	A0A1S3P4Q3	N/A	1	2.18829	0.167205	0.746283	0.450733	0.930435	0.404815	0.937455	0.235601	1.1774	0.421806	3.48567	0.0252219	0.990962	0.279767	1.214	0.867364	-1.43979	0.223343	0.686315	-0.139767	0.907666	-0.584248	28.1745	28.8829	28.0189	28.5123	28.0399	28.1318	28.4544	27.8898	28.2578	28.3448
1290	A0A1S3P7K3	N/A	N/A	4755900	3	24.356	3	0	3	12.001	13.1	13.1	3	13.1	A0A1S3P7K3	N/A	1	2.28141	0.156137	0.746283	0.461071	-2.8798	0.0450222	0.937455	-0.8769	0.544536	-0.821351	0.428833	0.690131	0.993614	0.281666	1.2156	0.209651	-1.92068	0.127172	0.61064	-0.629133	0.646565	-0.692659	20.8266	19.2615	19.9183	21.3731	20.3325	19.3931	21.1521	19.3226	19.9696	19.4485
1316	A0A1S3PB94;A0A1S3T6F5;A0A1S3PBK5;A0A1S3PB75;A0A1S3T6F4;A0A1S3PBE9	N/A	N/A	9185400	4	26.507	2	0.0078256	2	2.534	10.5	10.5	2	10.5	A0A1S3PB94;A0A1S3T6F5;A0A1S3PBK5;A0A1S3PB75;A0A1S3T6F4;A0A1S3PBE9	N/A	1	2.22637	0.162567	0.746283	0.455007	0.172445	0.871461	0.983399	0.221301	1.16578	0.0859037	-0.0295214	0.977863	0.997763	-0.0342992	0.976506	-0.0147591	2.07349	0.106807	0.583062	2.2366	4.71285	0.719747	19.7726	21.0296	22.0101	20.2894	20.5957	18.5846	18.9297	21.6443	17.2594	18.3057
1319	A0A1S3PBB7;A0A1S3T6N2	N/A	N/A	659080000	179	41.559	11	0	11	113.49	51.5	51.5	11	51.5	A0A1S3PBB7	N/A	1	2.08234	0.180985	0.746283	0.438479	-0.462636	0.667673	0.96233	-0.184167	0.880157	-0.225367	-0.499962	0.643354	0.993614	-0.210033	0.864517	-0.242518	1.45656	0.218957	0.686315	0.562833	1.47717	0.588705	25.612	25.1754	26.3429	25.8302	26.1769	25.2399	25.3155	26.3206	24.9874	25.0005
1354	A0A1S3PGQ4;A0A1S3PHF3;A0A1S3PGN0;A0A1S3PGT6;A0A1S3PGU5;A0A1S3PGT7;A0A1S3PGM4;A0A1S3PGT1;A0A1S3PGT2;A0A1S3PGP3;A0A1S3PGS7	N/A	N/A	633460	0	157.84	1	0.0031582	1	2.8358	1.5	1.5	1	1.5	A0A1S3PGQ4;A0A1S3PHF3;A0A1S3PGN0;A0A1S3PGT6;A0A1S3PGU5;A0A1S3PGT7;A0A1S3PGM4;A0A1S3PGT1;A0A1S3PGT2;A0A1S3PGP3;A0A1S3PGS7	N/A	1	2.21192	0.164308	0.746283	0.453393	1.88527	0.132471	0.937455	1.55957	2.94765	0.685928	-0.693701	0.526047	0.990962	-0.506467	0.703944	-0.327698	-0.307535	0.773783	0.92865	-0.2422	0.845455	-0.151981	18.2501	21.4925	18.8968	19.5826	18.8903	20.8457	18.1256	19.7136	19.5475	17.4603
1396	A0A1S3PM31	N/A	N/A	40384000	20	45.453	8	0	4	13.483	27.2	12.8	4	12.8	A0A1S3PM31	N/A	1	2.07434	0.18208	0.746283	0.437532	1.10549	0.330963	0.937455	0.636167	1.55419	0.483762	-0.820332	0.458097	0.990962	-0.402733	0.756424	-0.379485	-0.0909511	0.931904	0.983069	-0.0469996	0.967947	-0.0454286	21.4848	22.7073	21.3491	21.0397	22.3816	22.0906	21.1354	21.7992	20.6873	21.1704
1412	A0A1S3PP13;A0A1S3PNV2	N/A	N/A	6010000	2	315.05	3	0.0042869	3	2.7761	1.3	1.3	3	1.3	A0A1S3PP13;A0A1S3PNV2	N/A	1	2.08588	0.180502	0.746283	0.438897	1.98795	0.117726	0.937455	1.5267	2.88126	0.704967	0.705054	0.519666	0.990962	0.487333	1.40185	0.332473	0.554337	0.608879	0.855603	0.307966	1.23796	0.267099	19.9687	20.0029	19.7459	20.2559	18.3029	20.6281	18.8978	19.9161	19.7089	20.2888
1444	A0A1S3PTS8;A0A1S3KTG1	N/A	N/A	18378000	12	49.708	4	0	4	8.1084	15.2	15.2	4	15.2	A0A1S3PTS8;A0A1S3KTG1	N/A	1	2.0981	0.178849	0.746283	0.440337	2.23404	0.0892101	0.937455	0.739067	1.6691	0.745055	-0.190903	0.8579	0.997763	-0.104033	0.930428	-0.0950195	3.02884	0.0388249	0.451272	0.842167	1.79274	0.834487	20.2419	21.5228	20.8196	19.9378	20.306	20.5916	21.0356	21.5063	19.9385	19.2009
1449	A0A1S3PUR3	N/A	N/A	1705900000	142	31.808	11	0	11	55.69	42.1	42.1	11	42.1	A0A1S3PUR3	N/A	1	2.21741	0.163643	0.746283	0.454008	1.36172	0.244935	0.937455	0.3748	1.29666	0.562797	-1.55737	0.194377	0.990962	-0.156834	0.896992	-0.614386	-0.31524	0.768341	0.926376	-0.0356668	0.975581	-0.155698	26.9788	27.8739	27.1773	26.9879	27.087	26.9367	26.876	26.8602	26.9449	26.6763
1465	A0A1S3PWP4	N/A	N/A	1065000000	99	23.021	9	0	9	95.849	45.9	45.9	1	7.3	A0A1S3PWP4	N/A	1	2.07377	0.182159	0.746283	0.437463	1.70462	0.163468	0.937455	0.2172	1.16248	0.648668	-0.0945038	0.929254	0.997763	-0.0122337	0.991556	-0.0471992	2.29483	0.0834122	0.54588	0.232066	1.17452	0.753874	26.1556	26.6772	26.3738	26.4864	26.3152	26.3027	26.1162	26.6345	26.3796	26.2111
1479	A0A1S3PXH6;A0A1S3QJB7;A0A1S3QJ90;A0A1S3PW26;A0A1S3PW35;A0A1S3QGX5;A0A1S3QRW9;A0A1S3QSK5;A0A1S3KL51;A0A1S3KLX2	N/A	N/A	97930000	60	88.154	9	0	9	19.985	13.2	13.2	9	13.2	A0A1S3PXH6;A0A1S3QJB7;A0A1S3QJ90;A0A1S3PW26;A0A1S3PW35	N/A	1	2.07883	0.181464	0.746283	0.438064	-0.467877	0.664227	0.96233	-0.1278	0.915226	-0.227788	-2.01951	0.113561	0.990962	-0.4227	0.746027	-0.710531	0.516176	0.632954	0.866747	0.115133	1.08307	0.249899	23.392	22.6028	23.3986	22.818	22.9137	22.8258	22.4593	22.9501	22.8052	22.5655
1480	A0A1S3PXP3	N/A	N/A	114950000	39	33.365	16	0	4	123.71	71.6	26.1	4	26.1	A0A1S3PXP3	N/A	1	2.20138	0.165592	0.746283	0.45221	0.612227	0.57348	0.949265	0.0788326	1.05616	0.292706	3.54786	0.0238444	0.990962	0.440133	1.35673	0.871121	1.57685	0.189961	0.664782	0.6266	1.54392	0.619137	23.0421	22.8847	22.7949	23.27	22.6238	23.0113	23.3358	24.1017	22.8815	23.262
627	A0A1S3PZ13;A0A1S3SAL8;A0A1S3M8A9	N/A	N/A	373480000	12	24.049	1	0.00059701	1	3.2931	5.3	5.3	1	5.3	A0A1S3PZ13;A0A1S3SAL8;A0A1S3M8A9	N/A	1	2.09857	0.178786	0.746283	0.440391	2.61465	0.0591302	0.937455	0.2061	1.15357	0.794276	-0.38436	0.720271	0.993614	-0.0339667	0.976731	-0.188726	0.139985	0.895438	0.9771	0.0141671	1.00987	0.0698216	24.8125	25.1209	24.7297	24.9619	24.8997	24.8992	24.6823	25.0421	24.8015	24.7676
608	A0A1S3Q2P0;A0A1S3M6P7;A0A1S3SNH0;B5X2E0;A0A1S3S7A8;B5X2P6;A0A1S3SUX2;B5X1R2;A0A1S3RUS2	N/A	N/A	73023000	43	55.145	5	0	5	25.658	13.4	13.4	5	13.4	A0A1S3Q2P0;A0A1S3M6P7;A0A1S3SNH0;B5X2E0;A0A1S3S7A8;B5X2P6	N/A	1	2.16727	0.169833	0.746283	0.448345	-0.140271	0.895226	0.984919	-0.0487334	0.966785	-0.0699638	-1.52095	0.202916	0.990962	-0.500067	0.707074	-0.605322	1.45785	0.218625	0.686315	0.306634	1.23682	0.589044	22.1784	22.6104	22.9998	21.6971	22.7985	21.9304	21.8416	22.8722	22.6358	22.5738
1536	A0A1S3Q4A0	N/A	N/A	58952000	15	42.009	18	0	2	13.568	62.3	9	2	9	A0A1S3Q4A0	N/A	1	2.12473	0.175311	0.746283	0.443446	-0.485684	0.652596	0.962168	-0.7546	0.592711	-0.235983	-2.60426	0.0597796	0.990962	-3.32233	0.0999719	-0.793106	0.168067	0.874686	0.96902	0.265366	1.20194	0.0837385	20.5978	21.6754	24.3325	18.8133	21.9801	18.8945	17.0615	22.7969	23.5806	20.3167
1555	A0A1S3Q684	N/A	N/A	4584100	4	43.874	1	0.0011831	1	3.1676	2.7	2.7	1	2.7	A0A1S3Q684	N/A	1	2.24708	0.16011	0.746283	0.457305	1.5084	0.205946	0.937455	0.745667	1.67675	0.602144	-1.27904	0.270044	0.990962	-0.319366	0.801422	-0.538767	1.62115	0.180302	0.657388	0.7601	1.69361	0.629693	19.3411	19.051	20.5676	19.258	19.2309	20.5298	18.4794	19.1182	19.3037	19.1802
1554	A0A1S3Q7W6;A0A1S3Q680;A0A1S3Q6F9;A0A1S3Q6C2;A0A1S3Q686;A0A1S3NNM1;A0A1S3PIM4;A0A1S3KVT4;A0A1S3SPH8;A0A1S3SPH1;A0A1S3SPF8	N/A	N/A	89115000	18	249.03	3	0.0017534	3	3.027	1.3	1.3	3	1.3	A0A1S3Q7W6;A0A1S3Q680;A0A1S3Q6F9;A0A1S3Q6C2;A0A1S3Q686	N/A	1	2.07915	0.18142	0.746283	0.438102	0.82464	0.455911	0.937455	0.1393	1.10137	0.381189	1.12061	0.325185	0.990962	0.156666	1.11471	0.488807	2.08283	0.105684	0.583062	0.391233	1.31151	0.721303	22.6197	22.8351	22.8057	22.8006	22.8661	22.5622	22.6921	22.9983	22.4239	22.887
1621	A0A1S3QDP9	N/A	N/A	223360000	30	17.465	5	0	3	9.2654	25.3	19	3	19	A0A1S3QDP9	N/A	1	2.25733	0.158911	0.746283	0.458435	1.1673	0.30793	0.937455	0.275833	1.21069	0.504074	-0.628022	0.564062	0.990962	-0.165101	0.891866	-0.299588	-0.994186	0.376404	0.753252	-0.258966	0.835686	-0.44513	24.3246	24.5231	24.1683	24.2745	24.4209	24.2515	23.9124	23.6886	23.7229	23.7862
1641	A0A1S3QG48	N/A	N/A	6499100	4	60.409	3	0.0023135	3	2.9012	5.8	5.8	3	5.8	A0A1S3QG48	N/A	1	2.15143	0.171849	0.746283	0.446531	1.68334	0.167596	0.937455	1.21087	2.31477	0.643942	-0.703267	0.520667	0.990962	-0.562667	0.67705	-0.331723	-0.629987	0.562898	0.840392	-0.492334	0.710874	-0.300441	19.3271	19.7407	20.1441	17.9136	18.7805	21.3777	18.9563	18.8829	20.5037	20.0534
1655	A0A1S3QI17;A0A1S3QQ92	N/A	N/A	43622000	19	17.742	5	0	5	9.1634	56.9	56.9	5	56.9	A0A1S3QI17	N/A	1	2.17464	0.168906	0.746283	0.449184	0.833544	0.451419	0.937455	0.655434	1.57509	0.384698	-1.72199	0.160176	0.990962	-1.5502	0.341463	-0.652473	-1.04325	0.355733	0.742532	-1.47827	0.35892	-0.462486	20.3271	22.6353	18.5546	20.0855	22.8245	22.3713	19.7069	22.6015	22.4847	21.1933
1671	A0A1S3QL12	N/A	N/A	2958100000	215	36.491	15	0	15	68.965	56.6	56.6	15	56.6	A0A1S3QL12	N/A	1	2.22897	0.162256	0.746283	0.455297	-0.369766	0.730302	0.967336	-0.0603002	0.959065	-0.181802	-1.90804	0.129036	0.990962	-0.2659	0.83168	-0.690278	1.12113	0.324989	0.729214	0.363033	1.28613	0.488979	27.6747	27.5635	27.5901	27.635	28.0579	27.9533	27.6335	28.5522	27.7446	27.411
1682	A0A1S3QLV6	N/A	N/A	28607000	31	15.768	5	0.000333	1	4.7523	50	16	1	16	A0A1S3QLV6	N/A	1	2.13871	0.173488	0.746283	0.445066	1.3189	0.257641	0.937455	0.326633	1.25408	0.550523	-0.482286	0.654806	0.993614	-0.0768331	0.948137	-0.234423	-0.660036	0.545301	0.8348	-0.0941664	0.936813	-0.313393	20.9051	21.6738	20.9255	20.9021	21.3624	21.6419	21.2068	21.057	21.0991	21.0272
1677	A0A1S3QNF1;A0A1S3QLG8;A0A1S3MSR3;A0A1S3MSI8	N/A	N/A	1521800000	136	55.987	10	0	10	66.377	16.5	16.5	6	10.1	A0A1S3QNF1;A0A1S3QLG8	N/A	1	2.21348	0.164119	0.746283	0.453568	1.73962	0.156908	0.937455	0.310434	1.24008	0.656284	-0.290594	0.785805	0.997391	-0.0379333	0.974049	-0.143787	0.0840211	0.937077	0.984162	0.013401	1.00933	0.0419735	26.9383	27.3464	27.0606	26.6822	26.9593	26.8888	26.8695	26.7369	26.5968	26.8289
1701	A0A1S3QQ91;A0A1S3QQ97	N/A	N/A	250300000	66	107.86	14	0	14	40.429	18.4	18.4	3	4.8	A0A1S3QQ91;A0A1S3QQ97	N/A	1	2.0804	0.181249	0.746283	0.438249	2.94324	0.0422525	0.937455	0.974366	1.96478	0.82711	1.5438	0.197514	0.990962	0.646601	1.56548	0.611038	-0.697649	0.523822	0.824475	-0.582167	0.66796	-0.329362	23.8086	25.3706	24.1194	24.8479	24.1462	24.5325	24.8733	21.6199	23.5446	23.718
1702	A0A1S3QR20;A0A1S3KK49	N/A	N/A	1653600000	370	93.126	37	0	37	197.25	55.2	55.2	29	47.3	A0A1S3QR20	N/A	1	2.20821	0.164759	0.746283	0.452977	1.31958	0.257433	0.937455	0.545433	1.45946	0.550721	1.49594	0.209	0.990962	0.685433	1.60818	0.59896	3.07946	0.036951	0.44159	0.983534	1.9773	0.838649	26.6393	26.3639	27.3054	27.6549	26.74	27.2214	26.4483	27.6113	25.805	27.1374
1720	A0A1S3QT38;B5XFH2;A0A1S3N5R7;B5XG77	N/A	N/A	104370000	32	21.762	3	0	3	10.84	20.7	20.7	3	20.7	A0A1S3QT38;B5XFH2;A0A1S3N5R7	N/A	1	2.18075	0.168142	0.746283	0.449879	1.59702	0.185499	0.937455	0.7418	1.67226	0.623985	1.69109	0.166081	0.990962	0.7128	1.63898	0.64567	1.95398	0.122397	0.60205	0.839066	1.78889	0.69883	22.9197	23.6382	23.0425	23.4348	22.651	22.8084	22.9635	23.6001	21.6383	22.9491
1738	A0A1S3QZH9;A0A1S3LVF4	N/A	N/A	4335600	4	20.667	2	0	2	6.0194	15.2	15.2	2	15.2	A0A1S3QZH9;A0A1S3LVF4	N/A	1	2.12388	0.175422	0.746283	0.443348	-2.10818	0.102701	0.937455	-1.2458	0.421674	-0.725476	-0.0365877	0.972567	0.997763	-0.0245997	0.983093	-0.0182908	-0.809674	0.463541	0.7931	-0.517767	0.698452	-0.375253	19.0274	18.9316	19.5341	19.4304	20.8712	18.9144	20.7064	18.7288	19.8449	19.5329
552	A0A1S3R5A3;A0A1S3M1E7	N/A	N/A	7983300	9	20.458	1	0.00033025	1	4.6673	6.6	6.6	1	6.6	A0A1S3R5A3;A0A1S3M1E7	N/A	1	2.19224	0.166716	0.746283	0.451179	-0.642	0.555817	0.949265	-0.3416	0.789166	-0.305639	1.61245	0.182158	0.990962	0.882733	1.84386	0.627646	1.35297	0.247481	0.699543	0.380667	1.30194	0.560318	19.8444	18.4478	20.0849	21.2041	20.0739	19.8894	20.85	20.0539	19.1393	19.6517
1839	A0A1S3RBI7;B9EQF6	N/A	N/A	141030000	38	27.471	6	0	4	41.046	33.1	20.2	1	6.5	A0A1S3RBI7;B9EQF6	N/A	1	2.20842	0.164732	0.746283	0.453002	0.223271	0.834263	0.976823	0.103234	1.07418	0.110946	-2.58157	0.0612258	0.990962	-0.922466	0.527606	-0.790521	-0.383717	0.720712	0.904956	-0.207133	0.866257	-0.188422	23.0829	23.9549	22.7917	22.811	24.2779	24.086	22.5715	24.1874	23.4935	22.7044
1882	A0A1S3RF21	N/A	N/A	4011900	5	27.194	3	0.0085873	1	2.4136	17.1	4.9	1	4.9	A0A1S3RF21	N/A	1	2.23259	0.161823	0.746283	0.4557	0.268215	0.801798	0.976823	0.190734	1.14134	0.132918	-0.578105	0.594179	0.993614	-0.370734	0.773389	-0.277685	1.59391	0.186179	0.662796	1.00463	2.00643	0.623243	20.5034	20.2318	20.6367	19.2974	18.8205	19.3931	18.4926	20.3971	18.6289	19.0506
1903	A0A1S3RGY8;A0A1S3SMC9	N/A	N/A	187520000	41	28.923	9	0	9	17.986	38.5	38.5	7	35.8	A0A1S3RGY8;A0A1S3SMC9	N/A	1	2.21393	0.164063	0.746283	0.453619	1.28684	0.267573	0.937455	0.497733	1.41199	0.541092	1.28548	0.268002	0.990962	0.473766	1.38873	0.540687	2.43836	0.0713347	0.522218	0.839233	1.7891	0.773183	23.816	24.3177	23.9488	24.1726	22.7876	23.8057	23.4765	24.4848	23.5412	23.917
1915	A0A1S3RI45	N/A	N/A	313980000	67	47.28	6	0	6	30.825	13.3	13.3	6	13.3	A0A1S3RI45	N/A	1	2.1686	0.169666	0.746283	0.448496	-2.11013	0.102475	0.937455	-1.03317	0.488637	-0.725794	-2.73632	0.0521028	0.990962	-1.1076	0.464066	-0.807337	-2.96913	0.0411797	0.461267	-0.993933	0.502107	-0.829388	25.1794	23.2843	24.112	24.245	25.2599	24.8446	23.4448	24.9205	25.397	24.8237
449	A0A1S3RLQ7;A0A1S3RKD9;A0A1S3LSC6;A0A1S3RLN6;A0A1S3RK96;A0A1S3LR67;A0A1S3LRH7	N/A	N/A	33419000	29	31.02	2	0	2	23.479	10	10	2	10	A0A1S3RLQ7;A0A1S3RKD9;A0A1S3LSC6;A0A1S3RLN6;A0A1S3RK96;A0A1S3LR67;A0A1S3LRH7	N/A	1	2.24227	0.160676	0.746283	0.456773	-1.1898	0.299919	0.937455	-0.694833	0.617781	-0.511268	-2.55505	0.0629672	0.990962	-0.682634	0.623027	-0.787446	1.22113	0.289089	0.717141	0.257499	1.1954	0.521111	21.485	20.224	21.5513	21.3357	21.8404	20.3889	20.6247	22.0945	21.3726	20.6897
1964	A0A1S3RNS0;A0A1S3RNT5;A0A1S3RQJ5	N/A	N/A	67223000	27	26.109	5	0	4	13.618	31	28	3	24.3	A0A1S3RNS0;A0A1S3RNT5;A0A1S3RQJ5	N/A	1	2.21672	0.163727	0.746283	0.453931	-1.30312	0.262483	0.937455	-0.408266	0.753528	-0.545908	-1.97401	0.119618	0.990962	-0.751801	0.593862	-0.702468	-1.64502	0.175311	0.654022	-0.616333	0.652327	-0.635238	22.3028	22.4552	22.1788	21.6083	23.3615	22.2707	22.3541	22.5507	22.7245	22.171
2019	A0A1S3RTF3	N/A	N/A	139470000	29	74.032	34	0	4	22.549	56.2	5.7	4	5.7	A0A1S3RTF3	N/A	1	2.10063	0.178509	0.746283	0.440633	0.860236	0.438164	0.937455	0.483267	1.39791	0.395119	-1.21726	0.290407	0.990962	-0.633933	0.644417	-0.519906	-0.923137	0.40818	0.765677	-0.6618	0.632089	-0.419081	22.7875	24.3977	22.1395	23.0476	24.4875	23.9262	22.7449	23.806	23.2	22.7807
2054	A0A1S3RXZ9	N/A	N/A	85913000	5	21.836	14	0.0059574	2	2.7133	77.7	7.6	2	7.6	A0A1S3RXZ9	N/A	1	2.07902	0.181437	0.746283	0.438087	1.28118	0.269365	0.937455	1.76683	3.40306	0.539405	0.0023274	0.998254	0.999432	0.00413258	1.00287	0.0011637	-1.11134	0.328718	0.729482	-1.89367	0.269122	-0.485719	19.2436	24.1847	18.5338	23.3835	23.2172	23.2522	19.6756	19.5923	23.3803	22.7944
2066	A0A1S3RZI7;A0A1S3MS25;A0A1S3MS63;B5X2U7;A0A1S3MTC1	N/A	N/A	9352900000	651	52.72	35	0	35	257.24	85.2	85.2	35	85.2	A0A1S3RZI7;A0A1S3MS25;A0A1S3MS63;B5X2U7;A0A1S3MTC1	N/A	1	2.06649	0.183163	0.746283	0.436599	0.920536	0.409385	0.937455	0.3174	1.24608	0.418107	0.967123	0.388249	0.990962	0.0572001	1.04044	0.435335	-3.50562	0.0247698	0.389207	-0.299767	0.812383	-0.868586	29.3826	30.3838	29.0475	29.4795	29.4838	29.7955	29.5631	29.2088	29.564	29.5594
1798	A0A1S3S5I8;A0A1S3R7M3;A0A1S3S5I6;A0A1S3R9E1;A0A1S3S5J1;A0A1S3R7M0;A0A1S3S5I4;A0A1S3R8A6;A0A1S3NFL7;A0A1S3NFH2	N/A	N/A	4423300	2	95.771	2	0.00031066	2	3.7987	2.6	2.6	2	2.6	A0A1S3S5I8;A0A1S3R7M3;A0A1S3S5I6;A0A1S3R9E1;A0A1S3S5J1;A0A1S3R7M0;A0A1S3S5I4;A0A1S3R8A6;A0A1S3NFL7;A0A1S3NFH2	N/A	1	2.11644	0.176403	0.746283	0.442482	2.43516	0.0715809	0.937455	0.8816	1.84242	0.772775	0.295604	0.782242	0.996419	0.218233	1.16331	0.146214	3.04413	0.0382473	0.448725	1.26077	2.39623	0.835759	19.6087	20.3986	20.9024	20.5532	19.5442	20.1998	19.6136	20.6384	18.6194	18.2602
2119	A0A1S3S6M8;A0A1S3S6N3;A0A1S3R6G8;A0A1S3R878;A0A1S3R6G4	N/A	N/A	1610600000	303	97.372	24	0	24	219.23	44.6	44.6	24	44.6	A0A1S3S6M8;A0A1S3S6N3;A0A1S3R6G8;A0A1S3R878;A0A1S3R6G4	N/A	1	2.09718	0.178973	0.746283	0.440228	1.67519	0.169207	0.937455	0.314667	1.24372	0.642111	2.4288	0.0720742	0.990962	0.161266	1.11827	0.77196	4.6587	0.00959884	0.344896	0.303867	1.23445	0.918901	26.7457	27.3714	27.0338	27.0642	26.8599	26.7514	26.9172	27.206	26.7703	26.8783
2133	A0A1S3S8H8	N/A	N/A	7830100	6	24.176	1	0.0095917	1	2.3047	5.3	5.3	1	5.3	A0A1S3S8H8	N/A	1	2.22424	0.162821	0.746283	0.454771	1.62045	0.18045	0.937455	0.973467	1.96355	0.629528	-0.109005	0.918448	0.997763	-0.0855331	0.942436	-0.0544219	3.47387	0.0254936	0.393296	1.41533	2.66721	0.866634	18.9208	19.3158	20.275	19.4917	19.9084	20.7332	20.4569	21.274	19.3247	17.9487
2207	A0A1S3SGW8	N/A	N/A	84993000	49	89.691	29	0	9	64.727	39.9	16.8	9	16.8	A0A1S3SGW8	N/A	1	2.2848	0.155752	0.746283	0.461439	-1.89132	0.13155	0.937455	-2.16827	0.222478	-0.68709	-2.33295	0.0799931	0.990962	-1.8436	0.278626	-0.759204	-0.407106	0.704774	0.901282	-0.309933	0.806679	-0.199463	22.5529	19.1351	21.8759	22.4511	24.2045	21.7383	20.3056	23.3138	23.2197	21.6896
880	A0A1S3SHF6;A0A1S3N1H2;B5X2F4;A0A1S3MJB8;A0A1S3MJD0;A0A1S3MIY8;B5X2A1;A0A1S3KRL6;A0A1S3KRU6	N/A	N/A	136370000	11	53.137	3	0	3	8.5951	6.5	6.5	3	6.5	A0A1S3SHF6;A0A1S3N1H2;B5X2F4;A0A1S3MJB8;A0A1S3MJD0;A0A1S3MIY8;B5X2A1	N/A	1	2.21043	0.164488	0.746283	0.453227	-0.910859	0.413895	0.937455	-0.4301	0.74221	-0.41447	-0.65292	0.549433	0.990962	-0.342499	0.788674	-0.310341	1.39983	0.234149	0.690441	2.80313	6.97955	0.573415	20.0033	19.3664	26.9181	20.4249	20.7899	20.4271	19.0314	20.8156	19.7102	20.0196
2220	A0A1S3SII5;A0A1S3SIH5;A0A1S3QQ24;A0A1S3PWP6;A0A1S3PWR7	N/A	N/A	102200000	34	39.226	7	0	7	16.166	23.9	23.9	7	23.9	A0A1S3SII5;A0A1S3SIH5;A0A1S3QQ24	N/A	1	2.2702	0.157421	0.746283	0.459846	1.43994	0.223303	0.937455	0.778033	1.71479	0.584289	0.303307	0.776776	0.996112	0.0931339	1.06668	0.149939	-0.629701	0.563068	0.840392	-0.221767	0.857515	-0.300317	22.9862	24.3979	22.6056	22.8454	22.1332	23.1909	22.9122	22.7697	23.0854	22.7266
2231	A0A1S3SJI8	N/A	N/A	381400000	130	68.215	17	0	17	107.38	40.1	40.1	13	32.1	A0A1S3SJI8	N/A	1	2.23478	0.161563	0.746283	0.455943	0.0810539	0.939293	0.993134	0.0364335	1.02558	0.0404937	-0.587899	0.588188	0.993614	-0.4136	0.750748	-0.282018	1.84936	0.138092	0.620082	0.871433	1.82948	0.678915	23.8825	24.778	25.5775	24.9471	25.4307	24.6712	24.5967	25.7501	24.6419	23.1705
2242	A0A1S3SKZ4;B9ELQ2;A0A1S3SL00;A0A1S3SKZ0;A0A1S3SKZ2;A0A1S3RDE9;A0A1S3REV4;A0A1S3SKY5;A0A1S3RE38;A0A1S3RDH0;A0A1S3SKZ1;A0A1S3SKY6;A0A1S3SKY4;A0A1S3SKY3;B5XBR1;A0A1S3RDE4;A0A1S3REV0;A0A1S3RE33;A0A1S3RDG4;A0A1S3RF14;A0A1S3RDD9	N/A	N/A	239940000	39	28.167	7	0	3	9.0855	28.8	16	3	16	A0A1S3SKZ4;B9ELQ2;A0A1S3SL00;A0A1S3SKZ0;A0A1S3SKZ2;A0A1S3RDE9;A0A1S3REV4;A0A1S3SKY5;A0A1S3RE38;A0A1S3RDH0;A0A1S3SKZ1;A0A1S3SKY6;A0A1S3SKY4;A0A1S3SKY3;B5XBR1;A0A1S3RDE4;A0A1S3REV0;A0A1S3RE33;A0A1S3RDG4;A0A1S3RF14;A0A1S3RDD9	N/A	1	2.20411	0.165258	0.746283	0.452517	0.369333	0.7306	0.967336	0.181466	1.13404	0.181596	-1.65454	0.173359	0.990962	-0.777468	0.58339	-0.637424	0.0832568	0.937647	0.984162	0.0426992	1.03004	0.0415924	24.6734	24.1174	23.9306	23.2466	24.7778	24.4131	23.4611	24.2278	23.4127	23.8238
2269	A0A1S3SQK2;A0A1S3SQH9;A0A1S3SQH7;A0A1S3SQH6;A0A1S3SQL2;A0A1S3SQI9;A0A1S3RA09;A0A1S3R9N9;A0A1S3R9Z4	N/A	N/A	75791000	51	229.24	13	0	13	97.701	9.6	9.6	4	3.7	A0A1S3SQK2;A0A1S3SQH9;A0A1S3SQH7;A0A1S3SQH6;A0A1S3SQL2;A0A1S3SQI9	N/A	1	2.19453	0.166433	0.746283	0.451438	-0.14808	0.889445	0.984027	-0.1011	0.932322	-0.0738378	3.38999	0.0275304	0.990962	0.726467	1.65458	0.861279	4.64138	0.00972399	0.344896	1.02417	2.03378	0.918367	22.0664	22.1353	23.2939	22.8254	22.1296	20.6632	22.3766	23.2313	21.8942	23.0676
2279	A0A1S3SRG1	N/A	N/A	6352000000	674	82.468	39	0	39	323.31	68.4	68.4	18	34.4	A0A1S3SRG1	N/A	1	2.19726	0.166097	0.746283	0.451746	0.905836	0.416253	0.937455	0.1507	1.11011	0.412574	0.0746758	0.944058	0.997763	0.0171013	1.01192	0.0373119	3.86498	0.0180704	0.369987	0.423634	1.3413	0.888136	28.7142	29.2167	29.2736	29.0109	29.0215	28.8104	28.4218	29.1774	28.6955	29.0498
2372	A0A1S3T1R9;A0A1S3T1S0;A0A1S3T1R6;A0A1S3T1S2;A0A1S3T1R4;A0A1S3T1Q8;A0A1S3T1S1;A0A1S3T1Q9;A0A1S3T1R7;A0A1S3T1Q2;A0A1S3T1S3;A0A1S3T1S4;A0A1S3NPH0	N/A	N/A	444680000	109	186.73	21	0	21	51	15.6	15.6	8	5.9	A0A1S3T1R9;A0A1S3T1S0;A0A1S3T1R6;A0A1S3T1S2;A0A1S3T1R4;A0A1S3T1Q8;A0A1S3T1S1;A0A1S3T1Q9;A0A1S3T1R7;A0A1S3T1Q2;A0A1S3T1S3;A0A1S3T1S4	N/A	1	2.22304	0.162966	0.746283	0.454636	0.582858	0.591267	0.951721	0.167234	1.1229	0.27979	-0.208015	0.845379	0.997763	-0.0599995	0.959264	-0.10345	1.58099	0.189036	0.664169	0.499834	1.41405	0.620139	24.9126	25.0857	25.3195	25.0386	25.4523	25.0063	24.7445	25.7638	24.5003	24.9021
1157	A0A1S3T1U5;A0A1S3NTJ5;A0A1S3LH11;A0A1S3R087;A0A1S3LWA6;B5X358;A0A1S3LFU0	N/A	N/A	17159000	8	34.406	2	0.00032478	2	4.4465	7.7	7.7	2	7.7	A0A1S3T1U5;A0A1S3NTJ5;A0A1S3LH11;A0A1S3R087;A0A1S3LWA6;B5X358;A0A1S3LFU0	N/A	1	2.28377	0.155869	0.746283	0.461327	2.83258	0.0472211	0.937455	1.64753	3.13297	0.816896	0.816345	0.460128	0.990962	0.910567	1.87978	0.377904	4.82309	0.00850389	0.327979	2.1985	4.59002	0.92373	19.2396	20.6048	21.9672	20.2711	18.5622	20.0689	18.1142	20.855	19.6521	21.8003
1025	B5DGD4;A0A1S3NFD4	N/A	N/A	2476900000	172	23.263	10	0	10	54.51	36.4	36.4	1	4.6	B5DGD4;A0A1S3NFD4	N/A	1	2.13112	0.174475	0.746283	0.444188	1.38838	0.237339	0.937455	0.340667	1.26634	0.570254	0.00571239	0.995716	0.998953	0.00166638	1.00116	0.00285618	1.7508	0.154871	0.63803	0.487067	1.40159	0.658675	27.2698	27.7801	27.66	27.6407	27.8274	27.5713	27.4527	28.1601	27.0402	27.049
2484	B5DGK2;A0A1S3KWE6;A0A1S3PTT1	N/A	N/A	675080000	135	42.551	14	0	14	105.1	52.8	52.8	14	52.8	B5DGK2;A0A1S3KWE6	N/A	1	2.17938	0.168312	0.746283	0.449724	0.475098	0.659496	0.96233	0.1458	1.10634	0.231118	-0.348833	0.744802	0.993614	-0.114901	0.923446	-0.171823	1.90057	0.130153	0.611782	0.548632	1.4627	0.688858	25.4367	25.7791	26.0625	25.7282	26.0449	25.3768	25.0398	26.3463	25.1776	25.5465
2502	B5DGR3;B5DGR5	N/A	N/A	123110000000	1677	35.95	23	0	23	323.31	74.3	74.3	1	7.2	B5DGR3;B5DGR5	N/A	1	2.23967	0.160984	0.746283	0.456485	1.57016	0.191466	0.937455	0.395067	1.315	0.617513	1.54278	0.197752	0.990962	0.228767	1.17183	0.610785	-0.340895	0.750336	0.917675	-0.0584666	0.960284	-0.168024	33.1909	33.9087	33.2319	33.3745	32.8219	33.2813	33.3848	32.8706	33.2527	33.1925
405	B5DH09;A0A1S3LJ76;A0A1S3LJC9;A0A1S3LJJ2	N/A	N/A	632280000	183	33.264	10	0	10	131.31	44.2	44.2	3	15	B5DH09;A0A1S3LJ76;A0A1S3LJC9;A0A1S3LJJ2	N/A	1	2.1628	0.170399	0.746283	0.447834	0.36551	0.733239	0.967336	0.0693334	1.04923	0.179777	-0.566417	0.601379	0.993614	-0.107	0.928517	-0.272492	1.49178	0.210031	0.678924	0.468533	1.3837	0.597889	25.5238	25.4754	25.9206	25.5483	25.7756	25.4776	25.4165	26.4593	25.2098	25.2234
2538	B5X0Q5	N/A	N/A	308370000	127	67.621	16	0	16	161.53	35.6	35.6	16	35.6	B5X0Q5	N/A	1	2.09018	0.179918	0.746283	0.439405	-0.128231	0.904155	0.986609	-0.0254339	0.982525	-0.0639841	-0.453411	0.673762	0.993614	-0.1357	0.910228	-0.221095	1.63197	0.178022	0.654314	0.568166	1.48264	0.632217	24.1902	24.5501	24.9151	24.7728	24.7716	24.2244	23.9335	25.5851	24.3832	24.2316
2560	B5X124;A0A1S3R1L3	N/A	N/A	447110000	95	34.984	13	0	13	62.625	55.7	55.7	13	55.7	B5X124	N/A	1	2.14313	0.172916	0.746283	0.445576	2.63562	0.0578448	0.937455	0.3177	1.24634	0.796609	0.551272	0.610792	0.993614	0.179767	1.1327	0.265727	-1.35549	0.246746	0.699543	-0.633667	0.644536	-0.561032	24.9651	25.5409	23.5772	25.8749	25.1267	25.2202	25.1684	24.6778	25.1993	24.7871
2587	B5X1L1	N/A	N/A	276870000	83	32.609	10	0	10	28.17	39	39	10	39	B5X1L1	N/A	1	2.27245	0.157162	0.746283	0.460092	2.26513	0.08619	0.937455	0.7547	1.68728	0.749615	0.334495	0.75481	0.993614	0.1329	1.0965	0.164956	0.144951	0.89176	0.976334	0.0438004	1.03083	0.0722857	23.785	25.0513	23.9473	24.5072	24.6726	24.5161	23.7058	24.2116	24.012	24.6553
2594	B5X1Q5;A0A1S3LQP5	N/A	N/A	38541000	20	46.48	6	0	4	9.7996	22.5	17.3	4	17.3	B5X1Q5;A0A1S3LQP5	N/A	1	2.23785	0.161199	0.746283	0.456283	1.7238	0.159837	0.937455	0.582333	1.49727	0.652867	-1.08167	0.340254	0.990962	-0.4839	0.715042	-0.475716	0.352641	0.742155	0.91396	0.1468	1.10711	0.173642	21.3243	22.3583	21.688	20.3632	21.064	22.0916	20.9287	22.0992	21.9614	21.6061
2597	B5X1S1	N/A	N/A	55537000	17	25.758	3	0	3	6.9116	10.7	10.7	3	10.7	B5X1S1	N/A	1	2.104	0.178057	0.746283	0.441029	1.59252	0.186485	0.937455	0.221601	1.16603	0.622909	-1.41664	0.229541	0.990962	-0.7753	0.584267	-0.57801	-0.410993	0.702143	0.901282	-0.088033	0.940805	-0.20129	22.0987	22.2526	21.7952	22.0123	22.2927	22.5519	20.3961	22.2288	22.3704	22.0275
512	B5X1U4;A0A1S3LXV9;A0A1S3R3W5;A0A1S3R3J3;A0A1S3LXW4;A0A1S3T604	N/A	N/A	19652000	13	48.837	4	0	4	9.3663	13	13	2	8.4	B5X1U4;A0A1S3LXV9;A0A1S3R3W5;A0A1S3R3J3;A0A1S3LXW4;A0A1S3T604	N/A	1	2.22637	0.162566	0.746283	0.455008	0.781311	0.478277	0.937455	0.477033	1.39188	0.363875	0.164274	0.877483	0.997763	0.0872663	1.06236	0.0818611	-1.47472	0.214307	0.681589	-1.0335	0.488524	-0.59347	20.1152	21.762	18.8181	20.5663	21.513	21.2075	21.2654	20.6305	20.2413	20.2996
2622	B5X251	N/A	N/A	16462000	14	39.807	4	0	4	8.402	15.9	15.9	4	15.9	B5X251	N/A	1	2.19789	0.16602	0.746283	0.451817	0.490618	0.649393	0.962047	0.217933	1.16307	0.238245	-0.030831	0.976881	0.997763	-0.0115331	0.992038	-0.0154137	2.38214	0.0758129	0.532903	1.16423	2.24114	0.765862	20.0665	20.6113	21.7543	20.8313	20.3018	19.5828	20.1814	21.9395	20.2376	19.5586
2658	B5X2U4	N/A	N/A	112960000	39	64.431	24	0	6	13.661	55.5	17.6	6	17.6	B5X2U4	N/A	1	2.17176	0.169268	0.746283	0.448856	-0.377587	0.724918	0.967336	-0.300833	0.811784	-0.185516	-2.22448	0.0901619	0.990962	-1.78777	0.28962	-0.743632	-1.44763	0.221283	0.686315	-0.876267	0.544775	-0.586337	23.2704	22.0707	22.4332	22.7949	24.5616	23.6494	21.9346	23.3688	22.9004	20.6396
6	B5X3B2;A0A1S2X0F1	N/A	N/A	29838000	19	46.521	17	0.00035075	2	5.7562	43	8.7	2	8.7	B5X3B2;A0A1S2X0F1	N/A	1	2.19627	0.166219	0.746283	0.451635	1.37684	0.240598	0.937455	1.05733	2.08108	0.567044	1.34666	0.249334	0.990962	1.07197	2.1023	0.55852	1.78733	0.148411	0.627877	1.38493	2.6116	0.666351	21.1184	21.5087	21.4745	20.9926	18.7262	21.1958	21.1777	21.9209	20.8796	21.7698
849	B5X3G4;A0A1S3MYD7;A0A1S3QVU5;A0A1S3M6T7;A0A1S3QTH4;A0A1S3QVL7	N/A	N/A	99527000	44	47.719	5	0	5	18.602	17.4	17.4	3	12.4	B5X3G4;A0A1S3MYD7;A0A1S3QVU5;A0A1S3M6T7	N/A	1	2.0785	0.181509	0.746283	0.438025	-0.638145	0.558082	0.949265	-0.236334	0.8489	-0.303974	-1.13008	0.321617	0.990962	-0.566767	0.675128	-0.491939	1.19442	0.298298	0.720277	0.380733	1.302	0.512733	22.4631	22.3431	23.2856	22.6749	23.0377	22.9816	22.9795	23.2887	23.5123	21.6584
2733	B5X460;A0A1S3QN79;A0A1S3KXN7	N/A	N/A	3643500000	359	69.772	29	0	29	228.7	60.5	60.5	29	60.5	B5X460	N/A	1	2.07058	0.182598	0.746283	0.437085	-0.919149	0.410029	0.937455	-0.2307	0.852221	-0.417587	-1.5545	0.195036	0.990962	-0.388999	0.763659	-0.613681	-1.97814	0.119054	0.596854	-0.443967	0.735111	-0.703211	28.2542	28.0241	27.9736	28.1065	28.1404	28.4095	27.8054	27.9307	28.8591	28.1748
2765	B5X4L3;A0A1S3LT86	N/A	N/A	6240100	4	49.289	4	0.0017632	3	3.0785	9.5	7.9	3	7.9	B5X4L3;A0A1S3LT86	N/A	1	2.17305	0.169105	0.746283	0.449004	-1.53185	0.200321	0.937455	-1.49367	0.355109	-0.60806	-2.02413	0.112964	0.990962	-1.56093	0.338932	-0.711335	-0.752874	0.49341	0.810878	-0.530933	0.692107	-0.352302	19.6884	17.8399	20.1593	19.635	20.0222	20.19	18.6164	19.8467	21.9331	18.7095
2774	B5X4S6	N/A	N/A	30091000	2	35.538	2	0.00033727	2	4.9723	8.8	8.8	2	8.8	B5X4S6	N/A	1	2.26031	0.158565	0.746283	0.458762	1.42831	0.226394	0.937455	0.996667	1.99539	0.581168	1.76328	0.152632	0.990962	1.24247	2.36603	0.661321	1.49094	0.210238	0.678924	1.01667	2.02324	0.597673	19.0169	21.7087	21.569	21.2289	21.2075	21.1551	21.9538	21.1923	20.8014	21.5705
2777	B5X4T6	N/A	N/A	350760000	116	71.041	11	0	11	64.738	25.9	25.9	11	25.9	B5X4T6	N/A	1	2.12439	0.175355	0.746283	0.443407	1.70197	0.163977	0.937455	0.223433	1.16751	0.648083	0.0674335	0.949473	0.997763	0.00616646	1.00428	0.0336976	-0.437746	0.68417	0.892418	-0.0292009	0.979963	-0.213812	24.7737	25.197	24.6886	24.9022	24.804	24.7799	24.6451	24.6468	24.6497	24.6986
2780	B5X4V7	N/A	N/A	1736300000	275	59.324	26	0	26	199.44	70.2	70.2	26	70.2	B5X4V7	N/A	1	2.16061	0.170677	0.746283	0.447584	0.0867769	0.935019	0.991664	0.0388336	1.02728	0.0433477	-0.500191	0.643207	0.993614	-0.207267	0.866176	-0.242623	1.44657	0.221558	0.686315	0.660467	1.58059	0.586057	26.5909	26.8404	27.233	26.9012	27.6948	26.6535	26.5605	27.9756	26.414	26.6162
673	B5X5E0;A0A1S3MDF4	N/A	N/A	19355000	12	21.596	2	0	2	6.7006	15.8	15.8	2	15.8	B5X5E0;A0A1S3MDF4	N/A	1	2.22061	0.163258	0.746283	0.454365	2.70028	0.0540785	0.937455	0.820067	1.76549	0.803587	-0.898412	0.419757	0.990962	-0.3114	0.805859	-0.409762	0.495764	0.646064	0.873602	0.270133	1.20592	0.2406	20.0756	20.9925	20.439	19.592	20.8239	21.6672	20.257	21.6607	20.3778	20.4941
2809	B5X5V8	N/A	N/A	3230300000	258	25.815	11	0	11	232.77	56.3	56.3	11	56.3	B5X5V8	N/A	1	2.22129	0.163176	0.746283	0.454441	1.948	0.12324	0.937455	0.329067	1.2562	0.697733	1.23651	0.283911	0.990962	0.2034	1.15141	0.525867	1.58335	0.188512	0.664023	0.271867	1.20737	0.620707	27.5398	28.2466	28.2089	28.1059	27.7615	28.0156	27.9353	27.9653	28.0737	27.944
2853	B5X6W2	N/A	N/A	197060000	40	11.078	7	0	7	21.328	73.7	73.7	7	73.7	B5X6W2	N/A	1	2.26364	0.158178	0.746283	0.459128	-0.152074	0.886491	0.984027	-0.0176671	0.987829	-0.0758181	-2.70268	0.0539444	0.990962	-0.404201	0.755655	-0.80384	-1.66133	0.171983	0.653337	-0.527501	0.693756	-0.638973	24.1264	23.9623	23.2557	23.6458	24.0777	24.2631	24.0302	24.2545	24.2998	23.6153
2918	B5X8U6;A0A1S3RXT5	N/A	N/A	956450000	165	28.649	17	0	17	170.08	71	71	5	32.5	B5X8U6;A0A1S3RXT5	N/A	1	2.13868	0.173491	0.746283	0.445063	2.54996	0.0633082	0.937455	0.879033	1.83914	0.786849	1.38067	0.23951	0.990962	0.376033	1.29777	0.568113	1.8237	0.142265	0.627771	0.578534	1.49333	0.673787	25.9582	27.1688	26.8514	25.9278	25.6805	26.0884	26.5398	25.9648	25.4756	25.7748
557	B5X8U9;A0A1S3M1S2;B5XCX0;A0A1S3M1F8;A0A1S3M1A0	N/A	N/A	212170000	58	26.682	10	0	10	108.71	51.9	51.9	10	51.9	B5X8U9;A0A1S3M1S2;B5XCX0;A0A1S3M1F8;A0A1S3M1A0	N/A	1	2.1465	0.172481	0.746283	0.445964	-0.939451	0.400689	0.937455	-0.470833	0.721548	-0.425157	1.31602	0.258518	0.990962	0.441633	1.35814	0.549684	3.66172	0.0215477	0.379	0.5051	1.41922	0.877623	23.8751	22.6155	24.4726	24.9589	23.8534	23.1924	23.96	24.0794	23.8129	23.9474
2927	B5X963	N/A	N/A	510920000	105	25.06	9	0	9	88.504	62.5	62.5	2	4.3	B5X963	N/A	1	2.27596	0.15676	0.746283	0.460475	0.818237	0.459164	0.937455	0.170833	1.12571	0.378655	0.965731	0.388867	0.990962	0.217934	1.16307	0.434827	2.8042	0.0486029	0.468018	0.562166	1.47648	0.814146	24.8828	25.4663	25.4602	25.582	25.0019	24.9383	25.3317	25.9285	25.3376	24.9624
407	B5X9T6;A0A1S3LJ96;A0A1S3LJF1;A0A1S3LJL2;A0A1S3LKK0;A0A1S3LL56;A0A1S3LL81	N/A	N/A	54609000	23	33.534	4	0	4	22.626	14.7	14.7	4	14.7	B5X9T6;A0A1S3LJ96;A0A1S3LJF1;A0A1S3LJL2;A0A1S3LKK0;A0A1S3LL56;A0A1S3LL81	N/A	1	2.10461	0.177976	0.746283	0.4411	0.55049	0.61128	0.959144	0.272167	1.20762	0.265376	-1.59368	0.186231	0.990962	-1.1476	0.451375	-0.623187	-0.627864	0.564156	0.840547	-0.1939	0.874239	-0.29952	21.9958	22.9442	22.3459	21.3849	22.7193	21.636	19.7639	21.8491	21.8971	22.0206
2954	B5X9W9	N/A	N/A	859910000	65	14.034	7	0	7	37.615	73.4	73.4	2	12.5	B5X9W9	N/A	1	2.19101	0.166868	0.746283	0.45104	0.211437	0.842882	0.976823	0.0876993	1.06267	0.105133	-0.926665	0.40655	0.990962	-0.379734	0.768579	-0.4204	1.41871	0.228979	0.686315	0.4894	1.40386	0.578572	25.6567	25.9952	26.4779	26.0604	26.6464	25.6784	25.3794	26.5848	25.6172	25.3413
1280	B5XAU0;A0A1S3P701	N/A	N/A	431360000	38	19.947	3	0	3	11.111	20.3	20.3	1	7	B5XAU0;A0A1S3P701	N/A	1	2.11943	0.176008	0.746283	0.442831	-1.56939	0.19164	0.937455	-0.5945	0.662274	-0.617326	-1.84418	0.138924	0.990962	-0.3916	0.762284	-0.677888	0.136476	0.898038	0.978796	0.0197004	1.01375	0.0680796	25.0554	24.8349	25.2193	24.5766	25.5281	25.2318	25.0655	25.356	25.2972	25.0638
2994	B5XB56;A0A1S3L657	N/A	N/A	68892000	13	14.772	5	0	5	25.961	52.7	52.7	5	52.7	B5XB56;A0A1S3L657	N/A	1	2.09589	0.179147	0.746283	0.440077	-1.30016	0.263403	0.937455	-2.03533	0.243952	-0.545034	-2.71471	0.0532772	0.990962	-3.4005	0.0946994	-0.8051	-0.298963	0.779857	0.932875	-0.482867	0.715554	-0.147839	21.3912	19.1771	23.6176	20.5241	22.1641	23.0746	19.572	23.4634	24.7477	18.0054
979	B5XBT7;A0A1S3NB87	N/A	N/A	116380000	27	15.068	4	0	4	18.147	33.1	33.1	4	33.1	B5XBT7;A0A1S3NB87	N/A	1	2.16869	0.169654	0.746283	0.448507	-0.94582	0.397796	0.937455	-0.153833	0.898859	-0.427515	-2.05249	0.109381	0.990962	-0.6836	0.62261	-0.716205	-0.861149	0.437716	0.780667	-0.168633	0.889685	-0.395473	23.2849	23.4775	23.0925	22.4837	23.5523	23.3123	22.3346	23.0394	23.4043	23.3724
3037	B5XCJ8	N/A	N/A	4877900000	117	17.092	9	0	6	75.015	61.2	37.5	6	37.5	B5XCJ8	N/A	1	2.11651	0.176394	0.746283	0.44249	1.64915	0.174463	0.937455	0.451633	1.36759	0.636187	-0.332023	0.756541	0.993614	-0.0887667	0.940326	-0.16377	-0.399862	0.709691	0.901331	-0.1154	0.923126	-0.196051	28.4	29.018	28.1765	28.7033	28.9157	28.637	28.2993	28.7503	28.1684	28.2152
3047	B5XCY0;A0A1S3N5Z7	N/A	N/A	4029900000	176	21.555	6	0	6	121.41	38.3	38.3	4	26.1	B5XCY0;A0A1S3N5Z7	N/A	1	2.16196	0.170505	0.746283	0.447739	1.08475	0.33904	0.937455	0.111167	1.0801	0.476763	-0.815969	0.46032	0.990962	-0.154167	0.898651	-0.377755	1.73921	0.156983	0.641607	0.251067	1.19009	0.656196	28.1383	28.3669	28.3374	28.3587	28.4059	28.2524	27.7757	28.7395	28.2191	28.1664
1088	B5XDR9;A0A1S3NMG0	N/A	N/A	109310000	20	24.724	4	0	4	6.4601	28.7	28.7	4	28.7	B5XDR9;A0A1S3NMG0	N/A	1	2.06679	0.183122	0.746283	0.436634	0.152969	0.885829	0.984027	0.0933336	1.06683	0.0762619	-1.72701	0.159239	0.990962	-1.51727	0.349347	-0.653563	0.161634	0.87943	0.970857	0.0802669	1.05721	0.0805545	22.6379	22.8864	22.4942	20.0239	23.225	22.6269	22.5687	23.7631	23.695	22.4135
3120	B5XFU2	N/A	N/A	125380000	18	23.376	10	0	4	9.8926	60.6	22.6	4	22.6	B5XFU2	N/A	1	2.23066	0.162054	0.746283	0.455485	0.25927	0.808223	0.976823	0.429099	1.34639	0.128559	1.50722	0.206234	0.990962	2.07023	4.19955	0.601843	1.86189	0.136103	0.617659	2.5992	6.0595	0.681383	19.9302	23.682	24.3663	23.3119	20.2379	20.5822	23.6854	24.2753	24.1828	23.5643
3211	B9EPF6	N/A	N/A	34640000	17	15.138	1	0.00034518	1	5.3775	13.1	13.1	1	13.1	B9EPF6	N/A	1	2.10632	0.177748	0.746283	0.4413	1.49576	0.209046	0.937455	0.279867	1.21408	0.598912	-3.38937	0.027546	0.990962	-0.268967	0.829914	-0.861239	-0.750284	0.494806	0.810878	-0.220767	0.858109	-0.35124	21.542	22.1063	21.5573	21.2498	21.3457	21.559	21.2554	20.6829	21.5435	21.1191
3076	B9EQ61;B5XE12	N/A	N/A	18231000	7	17.786	2	0.00033146	2	4.7007	17.3	17.3	2	17.3	B9EQ61;B5XE12	N/A	1	2.13738	0.17366	0.746283	0.444912	-0.347192	0.745945	0.973765	-0.4046	0.755446	-0.171038	0.789843	0.473806	0.990962	0.742666	1.67327	0.367315	1.72974	0.158731	0.641607	1.58083	2.99142	0.654154	18.5287	21.1004	21.7087	21.255	21.6718	19.3424	20.4018	21.4781	20.0979	20.8696
2756	C0H7S5;B5X4I1	N/A	N/A	67655000	22	42.656	5	0	5	21.139	15.3	15.3	4	13.1	C0H7S5;B5X4I1	N/A	1	2.24139	0.16078	0.746283	0.456676	-1.49654	0.208853	0.937455	-0.601934	0.65887	-0.599112	-0.336272	0.753566	0.993614	-0.221368	0.857752	-0.165809	1.50986	0.205592	0.676197	0.679433	1.60151	0.602514	22.2908	21.9509	22.5056	23.1556	21.6483	21.6816	21.5031	23.3515	22.9477	21.564
211	C0H974;A0A1S3L0B7;A0A1S3L0R7;A0A1S3PUK6;A0A1S3PUM5;A0A1S3PED2	N/A	N/A	10783000	10	68.17	2	0.003726	2	2.8231	4	4	2	4	C0H974;A0A1S3L0B7;A0A1S3L0R7;A0A1S3PUK6;A0A1S3PUM5;A0A1S3PED2	N/A	1	2.06706	0.183084	0.746283	0.436666	-0.848639	0.443884	0.937455	-0.677833	0.625104	-0.39061	-0.0147508	0.988937	0.998324	-0.0101337	0.993	-0.00737518	-1.68551	0.167171	0.649174	-1.52613	0.347207	-0.644426	22.2431	20.2704	18.1662	20.8986	20.3005	19.4547	20.6869	19.9106	20.1244	21.0521
3279	C0H9J4;A0A1S3NPF3	N/A	N/A	84058000	54	36.637	6	0	6	29.898	23	23	3	12.7	C0H9J4;A0A1S3NPF3	N/A	1	2.08978	0.179972	0.746283	0.439358	-1.01637	0.366929	0.937455	-0.354133	0.78234	-0.453042	-0.374981	0.72671	0.993614	-0.112199	0.925177	-0.18428	1.43733	0.223994	0.686315	0.573568	1.4882	0.58359	22.4236	22.0551	22.5025	22.518	22.4266	21.8979	22.1023	23.4305	23.0024	22.8957
3287	C0HA01	N/A	N/A	97717000	29	34.038	4	0	4	12.864	18.3	18.3	4	18.3	C0HA01	N/A	1	2.10611	0.177775	0.746283	0.441276	1.49602	0.20898	0.937455	1.07517	2.10697	0.59898	1.0328	0.360047	0.990962	0.709667	1.63543	0.458835	-0.830068	0.453168	0.788341	-0.976034	0.508376	-0.38333	22.7495	23.9274	22.7968	22.6445	23.3472	23.7262	23.3913	22.0361	21.1972	23.3871
3289	C0HA19;A0A1S3KKQ9;A0A1S3KKC1;A0A1S3SDC6;A0A1S3LV62;REV__A0A1S3PXX4;REV__A0A1S3M2V6;REV__A7KIM1;REV__A0A1S3PY51;REV__A0A1S3PZC1;REV__A0A1S3PXW8;REV__A0A1S3PY47;REV__A0A1S3PXX5;REV__A0A1S3PXW9;REV__A7KII9;REV__A0A1S3M258;REV__A0A1S3M1X4;REV__A0A1S3M2F4;REV__A0A1S3M2V3;REV__A0A1S3M253;REV__A0A1S3M202	N/A	N/A	7392200000	963	141.94	63	0	63	323.31	58.4	58.4	63	58.4	C0HA19;A0A1S3KKQ9;A0A1S3KKC1	N/A	1	2.12557	0.1752	0.746283	0.443545	0.0955472	0.928476	0.991206	0.0181007	1.01263	0.0477192	0.37793	0.724682	0.993614	0.0660337	1.04683	0.185679	1.83674	0.140127	0.621688	0.382301	1.30342	0.676406	28.9331	29.055	29.3976	29.074	29.3746	28.9106	29.031	29.7015	28.8793	29.2801
3307	C0HAH2;A0A1S3SC54	N/A	N/A	51253000	13	37.868	5	0	5	12.656	17.8	17.8	5	17.8	C0HAH2	N/A	1	2.0933	0.179496	0.746283	0.439772	0.215594	0.839852	0.976823	0.366233	1.28898	0.107176	1.37529	0.24104	0.990962	2.1283	4.37202	0.566609	-0.876954	0.430023	0.77757	-1.16103	0.447192	-0.40157	23.3852	19.0185	19.4638	21.352	19.1137	22.0058	24.0615	19.7931	19.8323	23.3026
3331	C0HBD6;A0A1S3MDQ9;A0A1S3P5V3;A0A1S3LAC8	N/A	N/A	1327600000	316	69.031	22	0	21	188.34	52.1	52.1	21	52.1	C0HBD6	N/A	1	2.12132	0.175759	0.746283	0.44305	2.77945	0.0498465	0.937455	0.547867	1.46192	0.811701	1.06224	0.348003	0.990962	0.2218	1.16619	0.469067	1.70681	0.163049	0.649174	0.2966	1.22825	0.64915	26.4552	27.3199	27.0142	26.2857	26.2536	26.8294	26.7309	26.6089	26.5628	26.9204
509	C0HBS8;A0A1S3LXN9;A0A1S3LXM9;A0A1S3R2G6;A0A1S3LY64;A0A1S3LXG8	N/A	N/A	5576500	3	53.062	1	0	1	6.0503	2.8	2.8	1	2.8	C0HBS8;A0A1S3LXN9;A0A1S3LXM9;A0A1S3R2G6;A0A1S3LY64;A0A1S3LXG8	N/A	1	2.09516	0.179245	0.746283	0.439991	-0.896102	0.420852	0.937455	-0.612333	0.654138	-0.408885	-8.45992	0.00106974	0.686554	-1.5489	0.341771	-0.973175	-1.81404	0.143869	0.627877	-1.16957	0.444555	-0.671833	20.6765	19.5814	19.0289	19.0391	20.2149	21.1847	18.7614	18.4543	20.6558	19.1
2983	B5XAM0	N/A	N/A	68183000	15	4.8914	1	0	1	10.556	32.6	32.6	1	32.6	B5XAM0	N/A	1	2.06366	0.183555	0.746986	0.436262	1.53031	0.200684	0.937455	0.591133	1.50643	0.607676	-0.612254	0.573463	0.993614	-0.314434	0.804166	-0.292718	-0.679703	0.533993	0.828616	-0.326833	0.797285	-0.321777	21.6135	22.9255	22.386	21.8097	22.873	23.081	22.7142	22.2427	22.5545	21.5738
1755	A0A1S3R169	N/A	N/A	181400000	32	10.244	4	0	2	58.543	42.4	23.9	2	23.9	A0A1S3R169	N/A	1	2.06009	0.184052	0.747215	0.435836	2.50196	0.0666266	0.937455	0.312834	1.24215	0.781108	0.812099	0.462299	0.990962	0.104034	1.07477	0.376217	1.41376	0.230322	0.686315	0.1733	1.12764	0.577228	23.7142	24.1514	23.8412	23.8736	23.8225	23.8299	23.6014	24.0327	23.539	23.9128
2556	B5X101	N/A	N/A	90055000	29	49.779	9	0	9	29.251	29.7	29.7	9	29.7	B5X101	N/A	1	2.06102	0.183922	0.747215	0.435947	-1.5347	0.199648	0.937455	-2.20643	0.216669	-0.608772	-0.845798	0.445294	0.990962	-0.795867	0.575997	-0.389501	0.419113	0.696662	0.898696	0.452767	1.36866	0.205102	21.1719	22.9277	22.2327	22.7075	24.0518	19.5532	21.3844	24.4835	23.271	22.0152
1685	A0A1S3QME7	N/A	N/A	46830000	14	32.943	12	0.00033434	2	4.8205	48.5	6.6	2	6.6	A0A1S3QME7	N/A	1	2.05349	0.184973	0.747381	0.435047	1.4962	0.208935	0.937455	0.712867	1.63906	0.599027	0.0147875	0.98891	0.998324	0.00516701	1.00359	0.00739355	-1.25391	0.278155	0.710888	-0.257133	0.836749	-0.531191	21.3643	23.2365	21.5769	21.2374	21.9252	21.7404	22.2641	21.4643	21.6808	21.4843
2264	A0A1S3SPS8	N/A	N/A	238700000	64	35.456	7	0	6	106.63	28.7	26.5	6	26.5	A0A1S3SPS8	N/A	1	2.05686	0.184502	0.747381	0.435451	-0.0383256	0.971265	0.9968	-0.0257333	0.982321	-0.0191593	0.87347	0.43171	0.990962	0.495667	1.40997	0.40023	1.75201	0.154652	0.63803	1.00617	2.00857	0.658933	23.5723	23.9338	24.6977	24.2738	24.8063	23.0196	24.1558	24.6206	22.8713	24.3073
2280	A0A1S3SRL0;A0A1S3SRL4;A0A1S3SRK4;A0A1S3SRK6	N/A	N/A	9369700	8	34.504	2	0.0034414	2	2.8275	9	9	2	9	A0A1S3SRL0;A0A1S3SRL4;A0A1S3SRK4;A0A1S3SRK6	N/A	1	2.05563	0.184674	0.747381	0.435303	1.18627	0.30116	0.937455	0.783201	1.72094	0.510149	1.16172	0.309945	0.990962	0.756567	1.68947	0.502275	-0.867947	0.434394	0.780667	-0.484967	0.714513	-0.398102	18.8869	21.5363	18.9078	20.5049	20.2717	20.09	19.8162	19.1461	20.2871	21.3943
2486	B5DGK5	N/A	N/A	28750000	13	23.135	2	0.0003391	2	5.0887	13.1	13.1	2	13.1	B5DGK5	N/A	1	2.05483	0.184786	0.747381	0.435207	-0.112004	0.916216	0.98922	-0.0340004	0.976708	-0.0559143	-2.20161	0.0924862	0.990962	-1.27257	0.413923	-0.740185	-0.123431	0.907719	0.980958	-0.0752004	0.94921	-0.0615985	21.4148	21.9298	21.8638	19.9111	21.7469	21.201	21.2457	22.0582	21.1923	19.3795
482	A0A1S3LUF2;A0A1S3LTP1;A0A1S3KSA6	N/A	N/A	30329000	8	116.67	4	0	4	6.0918	5.6	5.6	4	5.6	A0A1S3LUF2;A0A1S3LTP1;A0A1S3KSA6	N/A	1	2.03926	0.186981	0.7483	0.433339	-1.11841	0.326022	0.937455	-1.6894	0.310056	-0.488075	-0.750904	0.494472	0.990962	-1.0906	0.469566	-0.351494	0.712149	0.515707	0.821466	1.14357	2.20926	0.335444	20.0951	18.0853	20.4173	18.9794	23.5523	19.3391	20.2643	22.921	18.8869	20.0188
1676	A0A1S3QLF0	N/A	N/A	96167000	23	39.641	3	0.00034746	1	5.5828	12.6	3.9	1	3.9	A0A1S3QLF0	N/A	1	2.04361	0.186364	0.7483	0.433862	0.588809	0.587633	0.949265	0.213167	1.15923	0.28242	2.04547	0.110256	0.990962	0.374768	1.29663	0.71501	-1.88064	0.133183	0.613887	-0.340633	0.789695	-0.685034	22.7648	23.6858	22.3467	23.4451	22.7193	22.9229	23.2474	22.269	22.9551	22.871
1874	A0A1S3REI4	N/A	N/A	2236800000	339	62.455	22	0	22	147.06	50.1	50.1	21	48.8	A0A1S3REI4	N/A	1	2.04038	0.186823	0.7483	0.433473	0.700305	0.522329	0.940842	0.3413	1.2669	0.330479	-0.884658	0.426314	0.990962	-0.312334	0.805338	-0.404522	2.0527	0.109355	0.583569	0.582167	1.4971	0.716241	26.7551	27.9918	27.6775	27.2946	27.677	26.7593	26.9716	27.7688	27.2691	26.498
2414	B5DFU2;A0A1S3SVG0;A0A1S3MKX0;A0A1S3Q916;A0A1S3MM17;A0A1S3LXZ8;B5XBZ7;A0A1S3Q918	N/A	N/A	4856600000	254	24.669	14	0	14	74.652	79.4	79.4	14	79.4	B5DFU2;A0A1S3SVG0	N/A	1	2.045	0.186168	0.7483	0.434029	1.63199	0.178019	0.937455	0.261533	1.19875	0.632221	-0.534307	0.621444	0.993614	-0.0801334	0.94597	-0.258102	0.04174	0.968706	0.992492	0.0029335	1.00204	0.0208655	28.4092	29.0796	28.5403	28.6514	28.6524	28.6181	28.2013	28.5308	28.536	28.5045
2439	B5DG62	N/A	N/A	16540000	10	67.065	5	0	5	9.2179	14.2	14.2	5	14.2	B5DG62	N/A	1	2.04586	0.186046	0.7483	0.434132	-0.800579	0.468228	0.937455	-0.810433	0.570211	-0.371622	-1.44307	0.222478	0.990962	-1.41383	0.375313	-0.585125	0.772488	0.482934	0.809207	0.849901	1.80238	0.360302	21.2989	18.6256	20.1341	18.9803	20.9315	20.6812	19.8232	22.6201	18.7163	17.9017
2544	B5X0S9	N/A	N/A	4789000000	430	58.865	20	0	20	323.31	49.1	49.1	20	49.1	B5X0S9	N/A	1	2.04336	0.1864	0.7483	0.433832	2.11862	0.101499	0.937455	0.308634	1.23853	0.727171	1.77095	0.151273	0.990962	0.236966	1.17851	0.662934	2.69535	0.0543555	0.489595	0.1951	1.1448	0.803066	28.34	28.9174	28.5566	28.6834	28.5144	28.4804	28.3921	28.5933	28.2748	28.7646
2548	B5X0U6	N/A	N/A	1467900000	89	44.566	24	0	7	60.026	63.3	31.4	7	31.4	B5X0U6	N/A	1	2.03782	0.187185	0.7483	0.433165	1.82247	0.142468	0.937455	0.182734	1.13503	0.67354	-0.476606	0.658511	0.993614	-0.0713666	0.951736	-0.231812	-1.18334	0.302197	0.722585	-0.153032	0.899358	-0.509216	26.7305	27.1963	26.9263	26.9791	26.9355	26.9695	26.5332	26.6494	26.9273	26.8669
2624	B5X270	N/A	N/A	562840000	128	58.207	11	0	11	60.711	32.2	32.2	2	6.7	B5X270	N/A	1	2.0462	0.185999	0.7483	0.434173	0.174365	0.870048	0.983399	0.0735995	1.05234	0.086853	-1.34882	0.248698	0.990962	-0.398467	0.758664	-0.559136	2.28887	0.0839617	0.54588	0.528233	1.44216	0.753026	25.3579	25.4552	25.6138	25.2194	25.5776	24.7132	25.2052	26.2382	25.1091	24.4246
2806	B5X5R2;A0A1S3LUZ9	N/A	N/A	248830000	58	15.019	8	0	5	41.286	77.7	64	3	38.1	B5X5R2;A0A1S3LUZ9	N/A	1	2.04199	0.186594	0.7483	0.433667	-1.3147	0.258922	0.937455	-0.865433	0.548882	-0.549299	0.777393	0.480341	0.990962	0.659068	1.57906	0.36229	-0.925468	0.407103	0.765677	-0.549166	0.683415	-0.419953	23.7494	22.6307	23.3376	26.006	23.497	23.7488	24.6907	24.0008	25.2897	23.8166
2812	B5X6I2;B5X5W6	N/A	N/A	6058600	5	21.087	1	0.0085801	1	2.4074	14.4	14.4	1	14.4	B5X6I2;B5X5W6	N/A	1	2.03517	0.187562	0.748925	0.432846	1.80503	0.145386	0.937455	0.992467	1.98958	0.669995	0.443097	0.680604	0.993614	0.3078	1.23782	0.216304	1.89164	0.131501	0.613071	1.12127	2.17538	0.687152	18.2787	19.7997	20.4307	18.5865	20.0398	20.2663	20.1267	19.6035	18.6913	19.22
389	A0A1S3LHJ2;A0A1S3P6N4;A0A1S3L8N5;B5X983	N/A	N/A	463640000	76	21.542	5	0	5	29.027	42	42	4	29.8	A0A1S3LHJ2;A0A1S3P6N4;A0A1S3L8N5;B5X983	N/A	1	2.02954	0.188367	0.749466	0.432166	1.37954	0.239831	0.937455	0.255	1.19334	0.567797	1.58673	0.187761	0.990962	0.256	1.19416	0.621521	2.97738	0.0408445	0.46096	0.363967	1.28696	0.830105	25.1774	25.3837	25.2796	25.4356	24.767	24.9427	25.0651	25.3416	24.9681	25.1798
1087	A0A1S3NME7	N/A	N/A	1331400000	187	36.348	16	0	16	104.49	71.3	71.3	16	71.3	A0A1S3NME7	N/A	1	2.03114	0.188138	0.749466	0.432359	1.37506	0.241105	0.937455	0.317801	1.24643	0.566545	1.04818	0.35371	0.990962	0.2407	1.18157	0.464203	3.5183	0.0244875	0.386561	0.589834	1.50507	0.869354	26.346	26.8644	27.1996	26.9508	26.5882	26.3059	26.7366	26.7304	26.2753	26.2442
1750	A0A1S3R0I9;A0A1S3QZX8	N/A	N/A	8404100000	1084	174.11	78	0	78	323.31	66.7	66.7	46	42.5	A0A1S3R0I9;A0A1S3QZX8	N/A	1	2.02807	0.188577	0.749466	0.431988	1.91796	0.12757	0.937455	0.5743	1.48895	0.692149	1.77768	0.150089	0.990962	0.269433	1.20533	0.664344	0.712908	0.515285	0.821466	0.138267	1.10058	0.335761	28.9208	30.1039	29.3533	29.4664	29.3421	29.171	29.4403	29.4156	29.0359	29.2004
1727	B5X5L1;A0A1S3QUP6	N/A	N/A	323950000	35	6.3273	2	0	2	13.802	44.8	44.8	2	44.8	B5X5L1;A0A1S3QUP6	N/A	1	2.02651	0.188802	0.749466	0.431799	1.51307	0.204814	0.937455	0.823334	1.76949	0.603329	1.36292	0.24459	0.990962	0.732	1.66094	0.563133	1.56781	0.191998	0.666981	0.8188	1.76394	0.61694	22.9807	25.1494	24.8658	24.7616	24.4549	24.7191	24.5277	24.802	24.6242	24.9665
3212	B9EPF8;A0A1S3RW86	N/A	N/A	1088600000	242	47.393	24	0	24	176.76	78.2	78.2	24	78.2	B9EPF8;A0A1S3RW86	N/A	1	2.02751	0.188659	0.749466	0.43192	1.12147	0.324859	0.937455	0.109866	1.07913	0.489093	0.420449	0.695762	0.993614	0.0502001	1.03541	0.205728	2.16014	0.0968735	0.567856	0.274666	1.20971	0.733783	26.173	26.5373	26.3919	26.4155	26.3432	26.3288	26.1914	26.6679	26.4363	26.4962
1635	A0A1S3QFP9;A0A1S3L510;A0A1S3L6K0;A0A1S3QI89;A0A1S3R2A1	N/A	N/A	525170000	220	153.2	33	0	33	152.15	33.5	33.5	21	22.9	A0A1S3QFP9	N/A	1	2.01236	0.190849	0.755823	0.43008	-1.58529	0.188081	0.937455	-0.825533	0.564274	-0.621175	0.0557126	0.958243	0.997763	0.0235672	1.01647	0.0278455	0.0237732	0.982172	0.993709	0.0120328	1.00838	0.0118857	26.121	24.0664	25.0364	25.5258	25.643	24.8267	25.4894	25.9968	24.6828	25.5023
2005	A0A1S3RS33;A0A1S3RS31;A0A1S3RTE1;A0A1S3RS09;A0A1S3RTM3;A0A1S3RRZ4;A0A1S3RI51	N/A	N/A	1085900000	302	147.42	41	0	41	175.45	38.4	38.4	8	9	A0A1S3RS33;A0A1S3RS31;A0A1S3RTE1;A0A1S3RS09;A0A1S3RTM3;A0A1S3RRZ4	N/A	1	2.01269	0.190799	0.755823	0.430122	-0.23111	0.828569	0.976823	-0.0889009	0.940239	-0.114791	-0.309934	0.772087	0.995144	-0.0915667	0.938503	-0.153139	1.64069	0.176205	0.654314	0.5369	1.45085	0.63424	25.9547	26.567	27.1239	26.2671	26.8523	25.6981	26.0344	26.7787	26.0527	26.2835
1137	A0A1S3NRE4	N/A	N/A	417370000	105	33.601	8	0	8	81.17	41.4	41.4	8	41.4	A0A1S3NRE4	N/A	1	2.00955	0.191258	0.75656	0.429738	1.81044	0.144474	0.937455	0.379066	1.3005	0.671099	0.4755	0.659234	0.993614	0.104266	1.07495	0.231303	2.08471	0.105459	0.583062	0.418133	1.3362	0.721616	24.865	25.4191	25.0538	25.0646	24.506	24.9338	24.5967	25.4683	25.0335	25.056
495	A0A1S3LVT2;A0A1S3R258;B5DFU0	N/A	N/A	56066000	19	39.524	6	0	6	12.815	28.7	28.7	6	28.7	A0A1S3LVT2	N/A	1	1.99989	0.192674	0.759506	0.428558	0.48889	0.650514	0.962047	0.427166	1.34459	0.237454	2.01777	0.113786	0.990962	1.5644	2.95754	0.710228	0.726007	0.508037	0.818357	0.569567	1.48408	0.341218	20.7061	21.2746	21.9925	22.5908	22.7432	22.6169	22.6364	21.3477	20.3629	23.2782
1274	A0A1S3P5Z1;A0A1S3P5Z0	N/A	N/A	13449000	8	66.437	19	0.00033201	3	4.7281	40.9	9.1	3	9.1	A0A1S3P5Z1;A0A1S3P5Z0	N/A	1	2.00186	0.192384	0.759506	0.428799	-0.386458	0.718835	0.966209	-0.319333	0.80144	-0.18972	-0.474107	0.660144	0.993614	-0.3516	0.783714	-0.230661	1.67773	0.168703	0.651398	1.40873	2.65504	0.642683	19.5572	18.8207	22.5698	19.2165	19.1632	19.0244	18.8143	20.8423	20.9053	20.5401
2838	B5X6I8	N/A	N/A	538260000	103	35.217	10	0	10	84.902	36.9	36.9	10	36.9	B5X6I8	N/A	1	2.00116	0.192487	0.759506	0.428713	2.1836	0.0943638	0.937455	0.527901	1.44183	0.737429	0.358453	0.738122	0.993614	0.0779336	1.05551	0.176415	1.16797	0.307688	0.726117	0.1596	1.11698	0.50429	25.1593	25.5764	25.5398	25.0841	25.3566	25.4209	25.0572	25.3371	25.059	25.6674
181	A0A1S3KXI2	N/A	N/A	2749400000	211	27.711	13	0	13	210.83	53.1	53.1	13	53.1	A0A1S3KXI2	N/A	1	1.99717	0.193075	0.760009	0.428224	2.42793	0.0721419	0.937455	0.435633	1.3525	0.771848	-1.62322	0.179865	0.990962	-0.724499	0.605207	-0.630175	-0.736145	0.50248	0.815334	-0.394266	0.760876	-0.345417	27.7561	28.5353	26.8588	26.7407	27.6771	28.0049	27.9444	26.8978	27.9694	26.544
1286	A0A1S3P7E1	N/A	N/A	49012000	15	65.977	16	0	4	9.9653	38.8	13.1	4	13.1	A0A1S3P7E1	N/A	1	1.99599	0.193249	0.760009	0.42808	0.590659	0.586507	0.949265	0.802334	1.74392	0.283236	2.70449	0.0538436	0.990962	1.5764	2.98225	0.804029	3.91024	0.0173902	0.369987	2.363	5.14439	0.890303	19.3154	23.5471	23.2001	22.3214	20.7578	20.4479	21.275	22.7827	20.8252	22.0312
620	A0A1S3M7V3;A0A1S3M7Q0;A0A1S3M860;A0A1S3SB39	N/A	N/A	688700000	143	58.197	17	0	17	70.131	35.5	35.5	7	16.9	A0A1S3M7V3;A0A1S3M7Q0;A0A1S3M860	N/A	1	1.99221	0.193809	0.761329	0.427615	1.51515	0.20431	0.937455	0.574366	1.48902	0.603858	1.27099	0.272617	0.990962	0.349266	1.27391	0.536354	2.21811	0.0908029	0.555289	0.8662	1.82285	0.742678	24.9433	25.818	26.3626	25.6924	25.6893	25.2932	25.7981	25.4793	25.1002	25.2901
1288	A0A1S3P7F6;A0A1S3P7D6	N/A	N/A	5936100000	675	99.102	51	0	51	323.31	65.7	65.7	47	61.1	A0A1S3P7F6;A0A1S3P7D6	N/A	1	1.98573	0.194773	0.76423	0.426818	1.48995	0.210484	0.937455	0.319066	1.24752	0.597419	2.22701	0.0899088	0.990962	0.361266	1.28455	0.74401	-0.0518044	0.961168	0.990472	-0.00963403	0.993344	-0.0258935	28.8973	29.3594	28.6892	28.9118	28.5023	28.9102	28.9617	28.9289	28.6689	29.2788
553	A0A1S3M1S6;A0A1S3M294;A0A1S3M1F1;A0A1S3M1Q9	N/A	N/A	179020000	80	43.005	6	0	6	44.573	24.9	24.9	6	24.9	A0A1S3M1S6;A0A1S3M294;A0A1S3M1F1;A0A1S3M1Q9	N/A	1	1.97944	0.195714	0.76542	0.426043	2.00275	0.115752	0.937455	0.8494	1.80175	0.707593	1.27873	0.270143	0.990962	0.523767	1.4377	0.538673	1.14495	0.316081	0.726595	0.5386	1.45256	0.496824	23.2758	24.3909	23.3268	23.87	23.9816	23.8923	23.6269	24.1021	22.5999	23.9317
964	A0A1S3NA10;B5XA06	N/A	N/A	52726000	48	22.45	5	0	5	19.896	35.9	35.9	5	35.9	A0A1S3NA10;B5XA06	N/A	1	1.98064	0.195534	0.76542	0.42619	0.681544	0.532943	0.944055	0.0899003	1.0643	0.322558	0.325669	0.760999	0.993835	0.051967	1.03668	0.160718	-1.48648	0.211351	0.679929	-0.396566	0.759664	-0.596521	21.9502	22.372	21.4035	22.2955	22.199	22.2027	22.2922	22.2134	22.157	21.8744
1097	A0A1S3NMW9;B5X3D8;A0A1S3KXZ9	N/A	N/A	19756000	11	25.055	2	0.0023115	2	2.8965	11.6	11.6	2	11.6	A0A1S3NMW9;B5X3D8;A0A1S3KXZ9	N/A	1	1.97918	0.195753	0.76542	0.426011	1.44456	0.222086	0.937455	0.764899	1.69925	0.585522	-0.122456	0.908443	0.997763	-0.0517	0.964799	-0.0611138	1.00409	0.372147	0.751378	0.418133	1.3362	0.448677	21.0263	21.8753	20.9084	20.4464	19.7096	20.709	20.6594	21.0871	20.8175	20.2925
30	A0A1S3KJ89;A0A1S3P9X2	N/A	N/A	1070700000	269	74.547	23	0	23	224.45	46	46	23	46	A0A1S3KJ89	N/A	1	1.96441	0.197986	0.766156	0.424179	0.776351	0.48089	0.937455	0.242668	1.18318	0.361868	0.792762	0.472284	0.990962	0.0871665	1.06228	0.368489	4.16188	0.0141237	0.369987	0.529701	1.44363	0.901329	26.1272	26.6779	26.5769	26.2818	26.3321	25.8075	26.126	26.8728	26.0308	26.3438
49	A0A1S3KKT1	N/A	N/A	3208100000	409	50.011	23	0	23	176.5	68.7	68.7	23	68.7	A0A1S3KKT1	N/A	1	1.91114	0.206298	0.766156	0.417479	-0.875809	0.430577	0.937455	-0.0620664	0.957891	-0.40113	-0.538655	0.618703	0.993614	-0.0987333	0.933853	-0.260061	-3.01263	0.0394481	0.455398	-0.346266	0.786617	-0.833123	28.0225	28.0916	27.605	28.3586	28.148	27.931	27.7757	27.7106	28.1493	27.8893
97	A0A1S3KPY1;B5XG89;A0A1S3ML86	N/A	N/A	10384000	5	10.853	2	0.00032134	2	4.2652	21.9	21.9	2	21.9	A0A1S3KPY1;B5XG89;A0A1S3ML86	N/A	1	1.88312	0.21084	0.766156	0.413892	1.27172	0.272384	0.937455	0.960199	1.94558	0.536572	0.611433	0.573956	0.993614	0.289267	1.22202	0.292359	-1.23219	0.285356	0.717141	-0.416233	0.749379	-0.524536	19.756	22.2228	19.8743	19.9284	19.8391	21.1412	20.1751	19.7567	20.7344	21.0938
165	A0A1S3KWA4;A0A1S3PX14;A0A1S3KW08;A0A1S3PVP3	N/A	N/A	994040000	224	108.6	23	0	23	142.41	27.1	27.1	6	5.5	A0A1S3KWA4;A0A1S3PX14	N/A	1	1.95515	0.199401	0.766156	0.423026	0.942853	0.399141	0.937455	0.3329	1.25954	0.426418	-1.65539	0.173188	0.990962	-0.329	0.796088	-0.637617	-0.425727	0.692214	0.896365	-0.0643673	0.956365	-0.208199	26.228	27.2145	26.2547	25.9772	26.5165	26.0976	25.667	26.295	26.0608	26.1741
212	A0A1S3L0C2;A0A1S3L0E7	N/A	N/A	7569100	4	40.831	3	0.00033784	3	5.0147	9.7	9.7	3	9.7	A0A1S3L0C2;A0A1S3L0E7	N/A	1	1.88448	0.210618	0.766156	0.414067	0.287176	0.78824	0.976823	0.0939	1.06725	0.14213	-0.358561	0.738048	0.993614	-0.123833	0.917746	-0.176467	2.23272	0.0893403	0.553323	0.738934	1.66894	0.74486	20.1503	20.7384	20.9884	20.1225	19.8823	19.6667	20.4329	21.2663	20.2203	19.326
348	A0A1S3LF11;A0A1S3LEM0	N/A	N/A	34677000	14	22.154	4	0.00035014	4	5.7161	34.7	34.7	4	34.7	A0A1S3LF11;A0A1S3LEM0	N/A	1	1.94735	0.200603	0.766156	0.42205	-2.02397	0.112986	0.937455	-2.34683	0.196577	-0.711306	-0.182329	0.864192	0.997763	-0.1498	0.901375	-0.0907878	-0.696336	0.524562	0.824489	-0.759333	0.590769	-0.328809	22.015	17.7559	19.8785	22.5363	22.7749	19.4722	20.7938	22.7464	20.5629	21.5733
489	A0A1S3LVI6;A0A1S3LW88	N/A	N/A	201110000	13	43.743	13	0	1	44.152	37.6	6	1	6	A0A1S3LVI6;A0A1S3LW88	N/A	1	1.90751	0.20688	0.766156	0.417017	0.589024	0.587503	0.949265	0.145	1.10573	0.282514	1.21818	0.290094	0.990962	0.296633	1.22827	0.520192	1.86174	0.136125	0.617659	0.438	1.35473	0.681355	23.6924	23.9694	24.2921	24.1582	24.1733	24.0367	23.8622	24.2407	23.4063	24.1415
499	A0A1S3LWA8;A0A1S3PB19	N/A	N/A	248780000	63	24.73	8	0	8	32.053	42.5	42.5	8	42.5	A0A1S3LWA8	N/A	1	1.88858	0.209945	0.766156	0.414595	-0.0258672	0.980602	0.997443	-0.00813293	0.994379	-0.0129325	-2.36125	0.0775568	0.990962	-0.521367	0.696711	-0.763065	-1.87908	0.133424	0.613887	-0.2895	0.818186	-0.684731	24.2218	24.6606	24.2245	24.2319	24.7021	23.9064	23.6394	24.269	24.4889	23.9774
544	A0A1S3M0W3	N/A	N/A	769840000	173	42.403	16	0	16	75.458	53	53	16	53	A0A1S3M0W3	N/A	1	1.94722	0.200623	0.766156	0.422035	2.10769	0.102758	0.937455	0.660366	1.58048	0.725395	0.165873	0.876303	0.997763	0.0534331	1.03773	0.0826526	0.570587	0.598804	0.853452	0.0829665	1.05919	0.274347	25.8185	26.8806	25.9018	26.0801	25.4456	25.8863	25.9706	25.7703	25.754	25.1277
550	A0A1S3M181	N/A	N/A	5044800000	335	47.527	24	0	17	154.24	69.7	57.4	16	55.2	A0A1S3M181	N/A	1	1.94509	0.200953	0.766156	0.421767	-1.34199	0.250711	0.937455	-0.136933	0.90945	-0.557186	-0.857831	0.439345	0.990962	-0.1472	0.903001	-0.394186	1.50546	0.206662	0.676386	0.208033	1.15511	0.601395	28.6052	28.3458	28.5915	28.813	28.7203	28.5145	28.2372	28.9692	28.6223	28.456
631	A0A1S3M8E6;A0A1S3SAQ1	N/A	N/A	17811000	7	46.829	3	0	3	12.046	10	10	3	10	A0A1S3M8E6;A0A1S3SAQ1	N/A	1	1.91884	0.205071	0.766156	0.418457	2.37294	0.0765756	0.937455	1.76513	3.39905	0.764635	0.538353	0.618893	0.993614	0.300266	1.23137	0.259925	0.979938	0.382601	0.756729	0.970667	1.95975	0.439993	20.8166	22.3368	19.3481	19.8699	19.5617	21.7861	20.0006	20.7226	19.0233	20.4319
649	A0A1S3MAH1	N/A	N/A	95704000	33	41.469	5	0	5	14.08	26	26	5	26	A0A1S3MAH1	N/A	1	1.88771	0.210087	0.766156	0.414483	-0.549739	0.61175	0.959144	-0.0805677	0.945685	-0.26504	0.440215	0.682524	0.993614	0.234399	1.17642	0.214962	3.16683	0.0339608	0.430794	0.814332	1.75848	0.845501	22.395	22.5213	22.9334	23.0544	22.5711	22.328	21.8198	23.6152	22.7807	23.5758
917	A0A1S3N5L8;A0A1S3N5G2	N/A	N/A	141820000	39	36.421	6	0	6	16.575	25.5	25.5	1	3.3	A0A1S3N5L8;A0A1S3N5G2	N/A	1	1.95698	0.19912	0.766156	0.423254	0.688742	0.528853	0.941663	0.221565	1.166	0.325605	-1.54113	0.198139	0.990962	-0.800035	0.574335	-0.610373	0.0373145	0.972022	0.992492	0.0183989	1.01283	0.018654	22.9185	23.6754	23.6799	22.1447	23.6676	23.8646	23.5204	22.8284	23.9845	22.5054
827	A0A1S3N740;A0A1S3MWA8	N/A	N/A	9825600	2	47.858	4	0	4	6.3688	15.8	15.8	4	15.8	A0A1S3N740;A0A1S3MWA8	N/A	1	1.97219	0.196805	0.766156	0.425146	-0.35624	0.739657	0.969427	-0.269934	0.829358	-0.17536	-0.654769	0.548357	0.990962	-0.448268	0.732922	-0.311135	1.48686	0.211255	0.679929	1.26167	2.39773	0.59662	19.8644	19.9487	19.9231	18.6034	18.9624	20.3214	20.108	22.2233	20.7815	19.5521
940	A0A1S3N7B7	N/A	N/A	10383000	10	37.095	10	0	1	6.7324	40.4	8	1	8	A0A1S3N7B7	N/A	1	1.89822	0.208378	0.766156	0.41583	1.66397	0.171451	0.937455	0.737866	1.66771	0.639573	-0.0739941	0.944568	0.997763	-0.0529334	0.963974	-0.0369717	2.96501	0.0413483	0.461632	1.04107	2.05775	0.829028	19.3489	20.9851	20.4409	18.3664	20.3136	20.2683	20.4707	20.7899	19.3382	20.0048
1001	A0A1S3NDF1;A0A1S3Q8B9	N/A	N/A	73752000	27	45.885	3	0	3	8.4405	9.2	9.2	3	9.2	A0A1S3NDF1;A0A1S3Q8B9	N/A	1	1.96211	0.198336	0.766156	0.423894	1.14715	0.315268	0.937455	0.272	1.20748	0.497543	-0.618978	0.569441	0.993547	-0.171733	0.887775	-0.295654	1.35981	0.24549	0.699543	0.267	1.2033	0.562255	22.4215	22.8781	22.6513	22.5227	22.1004	22.7967	22.3855	22.7146	22.775	21.8735
1110	A0A1S3NP26	N/A	N/A	810800000	113	55.693	33	0	13	97.759	74.8	34.7	13	34.7	A0A1S3NP26	N/A	1	1.89981	0.20812	0.766156	0.416034	0.663299	0.543413	0.947272	0.0914001	1.0654	0.314789	-0.238272	0.823379	0.997763	-0.0149002	0.989725	-0.118299	-1.90563	0.129397	0.611782	-0.1827	0.881053	-0.689819	25.9637	26.3689	25.7907	26.0212	25.9983	26.0526	26.078	25.737	26.1221	25.9402
1134	A0A1S3NR42;A0A1S3NRQ6;A0A1S3SYD2;A0A1S3NR52;A0A1S3NRQ1;A0A1S3SYD6	N/A	N/A	25283000	7	222.56	3	0	3	8.4965	2.1	2.1	3	2.1	A0A1S3NR42;A0A1S3NRQ6;A0A1S3SYD2;A0A1S3NR52;A0A1S3NRQ1;A0A1S3SYD6	N/A	1	1.96791	0.197453	0.766156	0.424615	1.88581	0.13239	0.937455	0.879966	1.84033	0.686031	-0.947945	0.396835	0.990962	-0.3301	0.795481	-0.428299	0.844499	0.445941	0.783553	0.508966	1.42303	0.388993	20.7005	22.0836	21.707	19.8241	20.9898	20.7368	20.6794	20.0234	20.1604	20.3569
1144	A0A1S3NSE2	N/A	N/A	294600000	84	38.992	9	0	9	35.13	42.2	42.2	9	42.2	A0A1S3NSE2	N/A	1	1.96663	0.197648	0.766156	0.424456	0.762464	0.488267	0.937689	0.282733	1.2165	0.356223	-0.883017	0.427102	0.990962	-0.209433	0.864877	-0.403894	-1.4628	0.21735	0.684543	-0.561432	0.677629	-0.590348	24.618	25.4384	24.5174	24.55	24.2291	24.3716	24.1523	23.4165	24.9371	24.4536
1145	A0A1S3NSE7	N/A	N/A	11817000	4	76.935	6	0.00035088	4	5.7633	11	8.2	4	8.2	A0A1S3NSE7	N/A	1	1.97003	0.197133	0.766156	0.424877	-1.99709	0.116502	0.937455	-1.14693	0.451584	-0.706593	-0.12808	0.904267	0.997763	-0.0725333	0.950967	-0.0639091	-1.88791	0.132069	0.613887	-1.28517	0.410323	-0.686435	20.436	19.182	18.5151	20.8911	21.3226	20.597	21.3994	19.2594	20.4961	19.7466
1218	A0A1S3P011;A0A1S3PNA3;A0A1S3PN79;A0A1S3PND5	N/A	N/A	78088000	34	26.23	3	0	3	24.065	19.8	19.8	3	19.8	A0A1S3P011;A0A1S3PNA3;A0A1S3PN79;A0A1S3PND5	N/A	1	1.96064	0.19856	0.766156	0.42371	-0.503938	0.640795	0.962047	-0.0864328	0.941849	-0.244332	-1.69991	0.164373	0.990962	-1.3894	0.381724	-0.647628	-1.73758	0.157281	0.641607	-0.833667	0.561101	-0.655846	22.8641	22.8876	23.0117	22.7238	23.3129	22.8064	22.0965	21.4377	22.8723	20.0608
1231	A0A1S3P176	N/A	N/A	252910000	53	69.71	5	0	5	20.472	9.9	9.9	5	9.9	A0A1S3P176	N/A	1	1.94491	0.200981	0.766156	0.421745	0.38093	0.722622	0.966209	0.108533	1.07813	0.187102	-0.636633	0.558973	0.990962	-0.134134	0.911217	-0.30332	-1.40951	0.231482	0.687358	-2.51367	0.17511	-0.576069	24.3344	25.0166	18.4845	24.324	24.8876	24.7172	24.6556	23.7704	24.4221	24.2621
1433	A0A1S3PSE3	N/A	N/A	5117900000	244	50.008	24	0	10	306.91	76.4	44.7	1	4.4	A0A1S3PSE3	N/A	1	1.88528	0.210486	0.766156	0.41417	1.3545	0.247035	0.937455	0.486433	1.40098	0.560752	0.595476	0.583581	0.993614	0.2314	1.17397	0.285358	1.71315	0.161842	0.646436	0.627667	1.54506	0.650543	27.5818	28.8938	28.9932	28.7791	28.6487	28.6887	28.2265	29.0298	28.6381	28.5572
1439	A0A1S3PTD2;M4V2I7;A0A1S3PUP9	N/A	N/A	24086000	12	16.566	3	0	3	8.0847	24.8	24.8	3	24.8	A0A1S3PTD2;M4V2I7;A0A1S3PUP9	N/A	1	1.89938	0.20819	0.766156	0.415979	2.1922	0.0934625	0.937455	1.73173	3.32127	0.738749	1.63431	0.177532	0.990962	1.03837	2.0539	0.632762	1.4159	0.22974	0.686315	1.37983	2.60238	0.57781	20.7269	21.5571	20.4518	20.7408	18.5976	20.7201	20.9144	20.4521	20.1149	20.8993
1453	A0A1S3PV10	N/A	N/A	98418000	36	94.43	16	0	10	34.764	22.9	14.7	10	14.7	A0A1S3PV10	N/A	1	1.91815	0.20518	0.766156	0.41837	1.45097	0.22041	0.937455	1.15387	2.22509	0.587225	0.277052	0.795468	0.997763	0.217133	1.16242	0.137216	1.49658	0.208843	0.678504	1.12123	2.17533	0.599123	21.0386	23.6525	23.6389	22.8895	23.5161	22.6575	21.8708	23.0917	21.8968	22.3426
1521	A0A1S3Q2N3;A0A1S3Q2P4;A0A1S3Q2U9	N/A	N/A	965910000	403	214.36	65	0	56	323.31	41.2	38.1	5	3.3	A0A1S3Q2N3;A0A1S3Q2P4;A0A1S3Q2U9	N/A	1	1.94385	0.201145	0.766156	0.421612	-0.812284	0.462204	0.937455	-0.3495	0.784856	-0.376291	-2.38279	0.0757593	0.990962	-1.161	0.447203	-0.765949	-0.639779	0.557121	0.837134	-0.4019	0.756861	-0.30468	25.9591	26.5238	26.8424	25.1478	26.4832	26.0086	25.1731	26.4846	27.3424	25.9808
1561	A0A1S3Q719;A0A1S3Q8Q1;A0A1S3SU59;A0A1S3SU61	N/A	N/A	843510000	305	116.56	29	0	29	216.86	38.6	38.6	24	31.5	A0A1S3Q719;A0A1S3Q8Q1;A0A1S3SU59;A0A1S3SU61	N/A	1	1.88637	0.210307	0.766156	0.41431	0.327365	0.759808	0.97451	0.0696659	1.04947	0.161533	-1.39933	0.234287	0.990962	-0.4802	0.716878	-0.573278	-3.54588	0.0238868	0.385425	-0.368667	0.774498	-0.871004	26.1063	26.6558	25.9119	25.5456	26.1351	26.0269	25.2865	25.779	26.4094	26.3781
1570	A0A1S3Q7M9;A0A1S3SPW4;A0A1S3SPX2	N/A	N/A	170290000	32	51.073	6	0	3	15.469	14	6.9	3	6.9	A0A1S3Q7M9;A0A1S3SPW4;A0A1S3SPX2	N/A	1	1.92174	0.20461	0.766156	0.418826	0.548459	0.61255	0.959144	0.102599	1.07371	0.264466	2.07391	0.106756	0.990962	0.306067	1.23633	0.719817	2.24761	0.087878	0.553323	0.2882	1.22112	0.747058	23.7194	23.871	23.9546	23.7386	23.6544	23.3893	24.0447	23.7766	23.3395	23.8482
1588	A0A1S3Q9J0	N/A	N/A	598140000	220	42.522	17	0	17	166.8	59.2	59.2	17	59.2	A0A1S3Q9J0	N/A	1	1.9055	0.207202	0.766156	0.416761	0.798851	0.469122	0.937455	0.303201	1.23388	0.370931	-0.400762	0.709079	0.993614	-0.0982329	0.934177	-0.196476	-1.53208	0.200265	0.67297	-0.372333	0.772532	-0.608119	25.1323	26.3581	25.1157	25.5127	25.6663	25.3024	25.2698	25.3777	25.8853	25.6067
1622	A0A1S3QDX4;A0A1S3N5F2	N/A	N/A	385170000	193	127.16	24	0	24	66.684	30.1	30.1	9	9.9	A0A1S3QDX4	N/A	1	1.92996	0.203313	0.766156	0.419865	0.312558	0.770233	0.97451	0.117367	1.08475	0.154405	-0.0511471	0.961661	0.997763	-0.0158329	0.989085	-0.0255652	-1.74364	0.156172	0.639381	-0.7118	0.610558	-0.657147	24.7146	25.6639	24.3297	25.3138	24.8373	25.0564	24.6119	24.8564	25.4652	25.0439
1663	A0A1S3QJW5	N/A	N/A	61328000	21	57.747	5	0	5	23.962	14.2	14.2	5	14.2	A0A1S3QJW5	N/A	1	1.89835	0.208357	0.766156	0.415847	-1.69918	0.164513	0.937455	-0.819933	0.566468	-0.647467	-1.22785	0.286816	0.990962	-1.04163	0.485777	-0.523194	-2.27092	0.0856408	0.547392	-1.8898	0.269845	-0.750452	22.4033	21.9893	21.1209	23.3117	23.7566	22.4828	21.1909	22.1755	22.5259	21.0583
1691	A0A1S3QN63;A0A1S3QCG0;A0A1S3QNA4;A0A1S3M647;A0A1S3M702;A0A1S3M6Z3;A0A1S3M643	N/A	N/A	5392300	6	39.448	2	0.0006105	2	3.5445	5.9	5.9	2	5.9	A0A1S3QN63;A0A1S3QCG0;A0A1S3QNA4;A0A1S3M647;A0A1S3M702;A0A1S3M6Z3;A0A1S3M643	N/A	1	1.9138	0.205872	0.766156	0.417818	1.46579	0.216582	0.937455	1.4884	2.80578	0.591133	2.57354	0.061747	0.990962	1.98617	3.96183	0.789597	0.706741	0.518723	0.82248	0.7385	1.66844	0.33318	16.9526	20.6671	17.7466	20.6857	19.067	18.5835	20.1327	19.9549	19.3402	20.4999
831	A0A1S3QPC3;A0A1S3MWF8;A0A1S3MWE8	N/A	N/A	36242000	29	90.758	7	0	7	26.24	10.7	10.7	7	10.7	A0A1S3QPC3;A0A1S3MWF8;A0A1S3MWE8	N/A	1	1.94131	0.20154	0.766156	0.421293	0.0963725	0.92786	0.991206	0.0485007	1.03419	0.0481304	-0.133711	0.900088	0.997763	-0.0789	0.946779	-0.0667067	1.77823	0.149993	0.631607	0.940268	1.91888	0.664459	20.3898	21.328	22.6406	21.4009	21.1299	20.7816	21.5134	21.8915	21.9576	20.3263
1827	A0A1S3RAE7;C0HA53	N/A	N/A	44890000	28	96.326	1	0.00031686	1	4.0936	6.2	6.2	1	6.2	A0A1S3RAE7;C0HA53	N/A	1	1.88437	0.210636	0.766156	0.414052	1.75306	0.154462	0.937455	1.30027	2.46274	0.659157	0.966211	0.388654	0.990962	0.703634	1.6286	0.435002	1.28796	0.267219	0.706288	0.918467	1.89011	0.541425	21.3447	22.7801	22.2414	21.3243	19.6452	21.8594	21.6244	21.7953	21.9567	22.1088
1931	A0A1S3RKB2	N/A	N/A	76972000	19	20.571	4	0	3	26.482	27.1	22.1	2	17.7	A0A1S3RKB2	N/A	1	1.89452	0.208977	0.766156	0.415357	1.02078	0.365072	0.937455	0.495967	1.41027	0.454601	-0.696997	0.524189	0.990962	-0.4371	0.738618	-0.329087	0.942937	0.399104	0.762701	0.481533	1.39623	0.426449	21.8195	22.908	22.6174	22.0159	21.9442	22.8166	21.2008	23.1535	23.3333	22.569
1961	A0A1S3RNL7	N/A	N/A	446680000	58	15.852	5	0	4	27.014	48.1	43.5	4	43.5	A0A1S3RNL7	N/A	1	1.91968	0.204938	0.766156	0.418564	2.7609	0.0508026	0.937455	0.461966	1.37742	0.809841	0.459301	0.66987	0.993614	0.0554663	1.03919	0.223824	0.655722	0.547803	0.83528	0.171933	1.12657	0.311544	25.0794	25.4341	25.5039	24.9319	25.0347	25.6238	24.9713	24.6814	24.738	25.1153
1952	A0A1S3RPN0;A0A1S3RN10;A0A1S3LM85;A0A1S3LM96;A0A1S3LMI1	N/A	N/A	54716000	28	127.8	7	0	7	19.876	9.7	9.7	7	9.7	A0A1S3RPN0;A0A1S3RN10;A0A1S3LM85;A0A1S3LM96;A0A1S3LMI1	N/A	1	1.95335	0.199678	0.766156	0.422801	0.86988	0.433453	0.937455	0.445499	1.36179	0.398848	-0.286844	0.788477	0.997763	-0.140633	0.907121	-0.141969	1.68018	0.168218	0.651007	0.733233	1.66236	0.643234	21.2106	22.522	22.4416	22.1129	22.6008	21.6405	21.4193	22.6934	21.4871	21.3444
886	A0A1S3RZG5;A0A1S3N254	N/A	N/A	17916000	5	70.289	4	0	4	20.214	8.6	8.6	3	6.5	A0A1S3RZG5;A0A1S3N254	N/A	1	1.89251	0.209304	0.766156	0.4151	0.906835	0.415783	0.937455	0.325866	1.25342	0.412951	-1.73056	0.158578	0.990962	-0.276433	0.82563	-0.654332	1.31203	0.25974	0.70628	0.5237	1.43764	0.548518	20.1567	21.0601	21.4787	20.138	20.6774	20.0507	20.0739	20.9792	20.2707	20.0636
2091	A0A1S3S2I3	N/A	N/A	339360000	103	132.25	7	0	7	55.77	8.7	8.7	7	8.7	A0A1S3S2I3	N/A	1	1.93968	0.201793	0.766156	0.421088	-1.42221	0.228032	0.937455	-0.478367	0.717789	-0.579522	0.299148	0.779726	0.996381	0.1536	1.11234	0.147929	-1.61034	0.182613	0.659348	-1.2154	0.430654	-0.627146	25.0769	24.1435	25.0998	25.8737	25.3404	24.4674	24.9682	22.8649	24.3774	24.4136
2127	A0A1S3S7W2	N/A	N/A	284740000	90	47.503	8	0	8	45.271	33.2	33.2	8	33.2	A0A1S3S7W2	N/A	1	1.92604	0.203931	0.766156	0.41937	1.86247	0.136011	0.937455	0.5975	1.51309	0.681497	1.58845	0.187381	0.990962	0.5028	1.41696	0.621934	1.07013	0.344839	0.735193	0.3846	1.3055	0.471776	24.6951	24.8636	24.6351	24.7184	23.6906	24.6383	24.461	24.6845	23.8843	24.599
2189	A0A1S3SE66;A0A1S3SE36	N/A	N/A	12262000	12	34.317	1	0	1	6.1185	7.7	7.7	1	7.7	A0A1S3SE66;A0A1S3SE36	N/A	1	1.91599	0.205524	0.766156	0.418096	1.57735	0.18985	0.937455	0.325799	1.25336	0.619257	0.653598	0.549038	0.990962	0.126466	1.09162	0.310632	2.53005	0.0646613	0.507478	0.5296	1.44353	0.784492	19.8588	20.6579	20.6086	20.1282	20.0503	20.3457	20.4434	20.1674	20.1097	19.8266
2002	A0A1S3STD8;C0HB78;A0A1S3STE1;A0A1S3RTG5;A0A1S3RRY0;A0A1S3RT62	N/A	N/A	4208400	2	80.097	2	0.00031827	2	4.1362	3.8	3.8	2	3.8	A0A1S3STD8;C0HB78;A0A1S3STE1;A0A1S3RTG5;A0A1S3RRY0;A0A1S3RT62	N/A	1	1.89196	0.209395	0.766156	0.415028	0.191961	0.857124	0.981205	0.1391	1.10122	0.0955415	1.79598	0.146925	0.990962	1.11087	2.15975	0.668137	3.15758	0.0342635	0.430794	1.16527	2.24275	0.844795	18.82	20.3773	20.4589	19.4656	19.6752	18.8622	19.7647	20.0909	18.5457	21.1432
2325	A0A1S3SWI2;A0A1S3SWI5	N/A	N/A	469000000	116	39.355	9	0	9	58.875	39.2	39.2	3	13	A0A1S3SWI2;A0A1S3SWI5	N/A	1	1.88375	0.210737	0.766156	0.413973	0.746856	0.496659	0.940842	0.0883338	1.06314	0.349832	-0.28037	0.793096	0.997763	-0.0607662	0.958755	-0.138828	2.43982	0.0712222	0.522218	0.3237	1.25154	0.773369	24.9783	25.1439	25.5823	25.2806	25.2979	25.1226	24.6665	25.4677	25.0686	25.2154
2387	A0A1S3T4G2;A0A1S3T4D8;A0A1S3T4E5	N/A	N/A	5618400	3	58.716	5	0.00030883	1	3.7172	12.2	3.7	1	3.7	A0A1S3T4G2;A0A1S3T4D8;A0A1S3T4E5	N/A	1	1.94266	0.20133	0.766156	0.421463	-2.95645	0.0417012	0.937455	-1.84057	0.279212	-0.828277	-1.36596	0.243713	0.990962	-0.778366	0.583027	-0.563991	-0.919819	0.409718	0.766162	-0.696232	0.617182	-0.417838	20.6995	19.0171	19.1362	18.6946	20.7069	19.409	20.4612	18.9908	20.0413	19.9568
2494	B5DGP4	N/A	N/A	83129000	36	12.483	3	0	3	32.521	42.5	42.5	3	42.5	B5DGP4	N/A	1	1.94397	0.201126	0.766156	0.421627	-0.220582	0.836219	0.976823	-0.233834	0.850372	-0.109626	1.26593	0.274247	0.990962	1.2944	2.45275	0.534831	1.15164	0.313621	0.726117	1.19157	2.28401	0.499004	22.6929	21.2622	23.6693	22.7804	23.0314	22.4187	23.0603	22.914	19.9152	23.682
2500	B5DGQ9	N/A	N/A	6435200000	240	20.677	11	0	11	143.87	79.7	79.7	5	36.7	B5DGQ9	N/A	1	1.93527	0.202481	0.766156	0.420534	-0.923922	0.407817	0.937455	-0.491599	0.711236	-0.419374	0.824472	0.455996	0.990962	0.224167	1.1681	0.381122	1.4492	0.220873	0.686315	0.401267	1.32067	0.586754	28.7235	27.495	29.387	29.1789	29.3783	28.6159	28.9014	29.4289	28.5613	29.2553
2563	B5X142	N/A	N/A	84147000	22	47.212	21	0	3	28.134	59.3	10.8	3	10.8	B5X142	N/A	1	1.917	0.205363	0.766156	0.418224	-0.318866	0.765785	0.97451	-0.174033	0.886362	-0.157444	-1.7216	0.16025	0.990962	-0.811167	0.569921	-0.652388	-3.64891	0.0217925	0.381257	-1.09557	0.467952	-0.876915	22.7836	23.8053	22.5097	21.9833	23.2167	22.9622	21.7104	21.7083	23.2853	23.1584
2631	B5X2C2	N/A	N/A	208530000	67	53.484	11	0	11	42.508	33	33	3	8.2	B5X2C2	N/A	1	1.96523	0.197861	0.766156	0.424282	1.9219	0.126993	0.937455	0.575167	1.48985	0.692888	1.34158	0.250833	0.990962	0.322933	1.25087	0.557069	2.49101	0.0674116	0.516467	0.509167	1.42323	0.779769	23.3515	24.5776	23.9641	24.3024	23.7106	23.7475	23.9459	24.1556	23.9141	23.6967
2685	B5X383;A0A1S3KMM9	N/A	N/A	103210000	65	70.959	11	0	11	29.758	25.6	25.6	11	25.6	B5X383;A0A1S3KMM9	N/A	1	1.89243	0.209318	0.766156	0.415088	0.231056	0.828609	0.976823	0.0692997	1.04921	0.114765	-1.3013	0.263049	0.990962	-0.3895	0.763394	-0.54537	1.34261	0.250528	0.702278	0.3413	1.2669	0.557364	22.7217	23.0004	23.5292	22.1418	23.2743	22.6306	22.6011	22.924	22.9307	23.0153
2123	B5X3W5;A0A1S3S786;A0A1S3S785;A0A1S3S777;A0A1S3S779;A0A1S3S787;A0A1S3S775;A0A1S3S781;A0A1S3S772;A0A1S3S776;A0A1S3S783;A0A1S3S770;A0A1S3S778;A0A1S3S771;A0A1S3S769;A0A1S3S774;A0A1S3S768;A0A1S3S773;A0A1S3S767;A0A1S3M9U4;A0A1S3MA11;A0A1S3M9J0;A0A1S3M9I9;A0A1S3MA56;A0A1S3M9T9;A0A1S3MA05;A0A1S3M9I5	N/A	N/A	33782000	18	21.119	2	0.00034048	2	5.1301	9.9	9.9	2	9.9	B5X3W5;A0A1S3S786;A0A1S3S785;A0A1S3S777;A0A1S3S779;A0A1S3S787;A0A1S3S775;A0A1S3S781;A0A1S3S772;A0A1S3S776;A0A1S3S783;A0A1S3S770;A0A1S3S778;A0A1S3S771;A0A1S3S769;A0A1S3S774;A0A1S3S768;A0A1S3S773;A0A1S3S767;A0A1S3M9U4;A0A1S3MA11;A0A1S3M9J0;A0A1S3M9I9;A0A1S3MA56;A0A1S3M9T9;A0A1S3MA05;A0A1S3M9I5	N/A	1	1.93503	0.202519	0.766156	0.420503	0.660089	0.54527	0.947272	0.209667	1.15642	0.313416	0.504635	0.640346	0.993614	0.0894667	1.06398	0.24465	2.37814	0.0761434	0.533948	0.678567	1.60055	0.76533	20.9606	21.633	22.3123	20.9416	21.0637	20.7363	21.3916	21.6367	21.3377	21.2972
2772	B5X4R7;A0A1S3QZP9	N/A	N/A	35057000000	955	68.084	40	0	40	323.31	79.1	79.1	16	35.9	B5X4R7	N/A	1	1.94432	0.201072	0.766156	0.421671	1.82768	0.141609	0.937455	0.4116	1.33016	0.67459	3.10821	0.035934	0.990962	0.334934	1.26132	0.840949	2.25712	0.0869568	0.550202	0.3364	1.2626	0.748451	31.2222	31.9761	31.7246	31.5405	30.9801	31.3118	31.5614	31.4186	31.2529	31.3581
2848	B5X6Q9;A0A1S3QAI5;A0A1S3QAM5	N/A	N/A	50854000	11	16.46	4	0.00032268	1	4.3281	27.8	9.7	1	9.7	B5X6Q9;A0A1S3QAI5	N/A	1	1.898	0.208413	0.766156	0.415803	-0.816339	0.460131	0.937455	-0.258333	0.836053	-0.377902	-1.15562	0.312165	0.990962	-0.487567	0.713227	-0.500298	1.58211	0.188788	0.664023	0.320066	1.24839	0.620407	22.0067	21.7444	22.3969	20.8567	22.4569	21.4591	22.021	22.5982	21.8565	21.9797
2865	B5X7A6	N/A	N/A	624970000	164	31.191	13	0	13	94.394	62.1	62.1	13	62.1	B5X7A6	N/A	1	1.95933	0.19876	0.766156	0.423548	0.647531	0.552577	0.948787	0.1569	1.11489	0.308023	0.295804	0.782101	0.996419	0.0457675	1.03223	0.14631	-1.67332	0.16958	0.65145	-0.318266	0.802033	-0.641688	25.4909	26.2025	25.1095	25.8047	25.5233	25.5862	25.5235	25.2665	25.8972	25.7205
2868	B5X7J4;A0A1S3RAV4	N/A	N/A	7470000000	386	46.175	25	0	25	113.01	57.3	57.3	21	52.6	B5X7J4	N/A	1	1.94958	0.200258	0.766156	0.42233	1.37266	0.241789	0.937455	0.262833	1.19983	0.565874	-0.0279978	0.979005	0.997763	-0.00563368	0.996103	-0.0139975	1.27814	0.270331	0.70834	0.2576	1.19549	0.538497	28.8442	29.3428	29.2558	29.1239	29.4433	29.2638	29.151	29.4755	28.9252	28.9209
2920	B5X8X7	N/A	N/A	4285300000	161	22.549	17	0	17	33.649	54.6	54.6	17	54.6	B5X8X7	N/A	1	1.9004	0.208025	0.766156	0.416109	1.17113	0.30655	0.937455	0.165933	1.12189	0.505308	-0.877264	0.429874	0.990962	-0.189166	0.877112	-0.401689	1.30609	0.261566	0.70628	0.370801	1.29307	0.546779	28.3951	28.2952	28.492	28.3832	28.4143	28.5183	27.7625	29.1657	28.0535	28.1497
2955	B5X9X0;A0A1S3MUH9	N/A	N/A	244830000	23	11.394	3	0	3	9.5878	32.7	32.7	2	20.8	B5X9X0	N/A	1	1.9319	0.203009	0.766156	0.420109	0.495322	0.646349	0.962047	0.164867	1.12106	0.240398	-1.65153	0.173974	0.990962	-0.4439	0.735144	-0.636734	-1.06268	0.347826	0.736446	-0.328067	0.796603	-0.469218	23.9698	24.9738	24.3161	24.173	24.3865	24.1707	23.902	23.6686	24.7928	23.7424
3100	B5XF18;B5XA02;A0A1S3PW60	N/A	N/A	27993000	22	20.355	3	0	3	47.448	24.6	24.6	3	24.6	B5XF18;B5XA02	N/A	1	1.90955	0.206553	0.766156	0.417277	0.925671	0.407009	0.937455	1.10787	2.15527	0.420028	1.00302	0.372607	0.990962	1.19873	2.29538	0.448292	1.70536	0.163326	0.649174	2.03433	4.09633	0.648831	20.7064	20.821	21.9172	20.7438	21.2523	20.7159	21.1597	21.6237	17.4466	21.098
2934	B5XFV7;B5X9A4	N/A	N/A	294820000	78	33.126	8	0	8	46.356	30.2	30.2	8	30.2	B5XFV7;B5X9A4	N/A	1	1.89804	0.208406	0.766156	0.415808	-0.0362894	0.97279	0.996809	-0.0188675	0.987007	-0.0181417	-0.296685	0.781474	0.996419	-0.1579	0.896329	-0.146737	1.87876	0.133472	0.613887	0.8112	1.75467	0.684671	23.4809	24.6146	25.3099	24.6558	24.8122	24.5534	23.4806	25.1458	24.5449	24.2279
2375	B9EN83;A0A1S3T2H0;B9EQH4	N/A	N/A	41750000	27	24.553	4	0	4	12.901	20.5	20.5	4	20.5	B9EN83;A0A1S3T2H0;B9EQH4	N/A	1	1.91272	0.206046	0.766156	0.41768	0.955089	0.393618	0.937455	0.640401	1.55876	0.430929	-1.22258	0.288597	0.990962	-1.25457	0.419119	-0.521561	0.585695	0.589533	0.851084	0.381533	1.30273	0.281044	20.8416	22.6072	21.0564	21.2173	21.1694	21.1662	18.401	21.9053	22.4029	21.0319
2995	B9ENB3;B5XB66	N/A	N/A	84581000	12	8.429	1	0	1	11.665	15.8	15.8	1	15.8	B9ENB3;B5XB66	N/A	1	1.93361	0.202741	0.766156	0.420325	0.0795192	0.940439	0.993727	0.0143661	1.01001	0.0397282	-1.57701	0.189927	0.990962	-0.1887	0.877396	-0.619175	1.24118	0.282354	0.715156	0.183634	1.13574	0.527303	22.6692	22.8464	22.7075	22.5932	22.9322	22.4536	22.6173	23.0618	22.5952	22.42
3223	B9EPT4	N/A	N/A	1036200000	88	17.511	6	0	5	26.471	47.6	34.8	5	34.8	B9EPT4	N/A	1	1.91864	0.205102	0.766156	0.418432	0.717507	0.512732	0.940842	0.0493666	1.03481	0.33768	-1.40717	0.232124	0.990962	-0.191234	0.875856	-0.575429	-1.49791	0.208515	0.678504	-0.0670668	0.954577	-0.599464	26.3488	26.5761	26.3712	26.439	26.4068	26.3938	25.9853	26.3673	26.4726	26.2302
3226	B9EQ40;A0A1S3L041;A0A1S3L015	N/A	N/A	269570000	67	40.319	9	0	9	149.02	27.4	27.4	9	27.4	B9EQ40;A0A1S3L041;A0A1S3L015	N/A	1	1.88335	0.210803	0.766156	0.413921	1.5258	0.201757	0.937455	0.7788	1.7157	0.606543	0.240704	0.821618	0.997763	0.123433	1.08932	0.11949	1.4205	0.228495	0.686315	0.8688	1.82614	0.579057	23.4527	24.582	24.1483	23.806	24.8292	24.4117	23.8446	25.4077	23.2862	24.2878
2939	C0H8L8;B5X9E1	N/A	N/A	68748000	24	26.572	3	0	3	11.035	14.2	14.2	3	14.2	C0H8L8;B5X9E1	N/A	1	1.89892	0.208264	0.766156	0.41592	-0.593158	0.584988	0.949265	-0.364134	0.776935	-0.284337	2.83943	0.0468949	0.990962	0.621099	1.53805	0.817551	1.63947	0.176458	0.654314	0.345266	1.27039	0.633958	22.0534	22.7179	22.4693	22.789	22.6156	22.0608	22.7264	22.6107	21.9528	22.9697
3257	C0H8W2	N/A	N/A	44049000	25	78.964	7	0	7	12.981	10.9	10.9	7	10.9	C0H8W2	N/A	1	1.96423	0.198013	0.766156	0.424157	0.801246	0.467883	0.937455	0.509099	1.42316	0.371889	-1.26029	0.276075	0.990962	-0.586334	0.666033	-0.533125	-1.86577	0.135493	0.617659	-1.02927	0.489959	-0.682142	21.84	23.5002	21.8636	21.8195	21.7063	22.0654	20.2993	20.2522	21.8353	21.5038
3283	C0H9R4;B5X3E3;A0A1S3M2X6	N/A	N/A	1383800000	286	47.434	23	0	23	260.51	68.5	68.5	23	68.5	C0H9R4;B5X3E3	N/A	1	1.95487	0.199443	0.766156	0.422992	1.29919	0.263702	0.937455	0.471266	1.38633	0.544751	-0.354925	0.740569	0.993614	-0.121833	0.919019	-0.174732	-1.94392	0.123818	0.605723	-0.316233	0.803164	-0.696983	26.9413	27.7573	26.4793	27.1776	26.418	26.6185	26.1645	26.3841	26.732	26.3837
3298	C0HAB0	N/A	N/A	121260000	24	67.973	33	0	5	17.64	64.6	14.6	5	14.6	C0HAB0	N/A	1	1.91233	0.206108	0.766156	0.417631	0.498579	0.644246	0.962047	0.129567	1.09397	0.241887	-1.15885	0.310989	0.990962	-1.0527	0.482065	-0.501344	1.48136	0.212633	0.681589	0.665501	1.58612	0.595196	22.9357	22.895	24.0398	23.8244	23.1482	23.0685	20.8818	24.3456	23.1985	21.4181
647	A0A1S3MAE0;A0A1S3MAI6;A0A1S3M9X8;A0A1S3S8N2;A0A1S3S8M8;A0A1S3S8N0;A0A1S3T348;A0A1S3NVE2;A0A1S3NUZ7	N/A	N/A	1460600000	337	60.559	27	0	27	116.72	68.3	68.3	18	53.4	A0A1S3MAE0;A0A1S3MAI6;A0A1S3M9X8;A0A1S3S8N2;A0A1S3S8M8;A0A1S3S8N0	N/A	1	1.87359	0.212413	0.766298	0.412662	-0.871143	0.432839	0.937455	-0.134267	0.911133	-0.399334	-2.45998	0.0696932	0.990962	-0.498334	0.707924	-0.775918	-1.475	0.214237	0.681589	-0.473401	0.720265	-0.593542	26.9733	27.0899	26.1176	26.9022	27.3679	26.8318	26.4562	27.1264	26.9539	26.4417
1160	A0A1S3NTN9;A0A1S3NT54	N/A	N/A	118850000	57	56.956	8	0	8	101.09	21.1	21.1	8	21.1	A0A1S3NTN9;A0A1S3NT54	N/A	1	1.8768	0.211882	0.766298	0.413077	1.57206	0.191037	0.937455	1.04633	2.06527	0.617976	2.03578	0.111477	0.990962	1.20823	2.31054	0.713348	1.15392	0.312784	0.726117	0.807999	1.75078	0.499748	22.822	23.5235	22.6115	23.289	21.1702	22.7467	23.7075	22.8886	22.9864	23.6068
1375	A0A1S3PJF1	N/A	N/A	184930000	65	84.887	13	0	13	74.162	20.5	20.5	6	10.3	A0A1S3PJF1	N/A	1	1.87331	0.212459	0.766298	0.412625	1.24505	0.281071	0.937455	2.23227	4.69872	0.528488	2.27222	0.085518	0.990962	3.66327	12.6693	0.75064	0.270987	0.79981	0.938968	0.603767	1.51968	0.134267	24.2582	24.0449	23.5573	24.1636	19.0539	24.5185	25.0367	18.6475	20.2773	25.3789
1708	A0A1S3QRX0	N/A	N/A	4429700	3	56.193	21	0.00033956	2	5.1019	60	5.3	2	5.3	A0A1S3QRX0	N/A	1	1.87621	0.211979	0.766298	0.413	-1.97746	0.119148	0.937455	-1.01697	0.494154	-0.703088	-0.454512	0.673033	0.993614	-0.234501	0.849979	-0.221606	-0.747341	0.496396	0.811155	-0.433967	0.740224	-0.350031	19.8229	19.3001	20.8886	20.5142	21.4915	19.8169	20.7158	19.9183	20.7104	20.0913
1813	A0A1S3R8X3;A0A1S3S596	N/A	N/A	428110000	177	109.19	21	0	21	127.22	28.7	28.7	21	28.7	A0A1S3R8X3;A0A1S3S596	N/A	1	1.87576	0.212053	0.766298	0.412943	1.44574	0.221777	0.937455	0.4716	1.38665	0.585835	0.311693	0.770844	0.995144	0.0985343	1.07069	0.153988	1.38632	0.237916	0.695019	0.431567	1.3487	0.569685	24.5183	25.394	25.2148	25.0389	25.411	25.0367	24.7366	25.3654	24.4839	24.9333
2611	B5X205	N/A	N/A	46008000	20	45.858	16	0	3	19.208	52.4	11.5	3	11.5	B5X205	N/A	1	1.87611	0.211995	0.766298	0.412988	0.597872	0.582129	0.949265	0.899568	1.86551	0.286412	1.96623	0.120689	0.990962	1.58	2.9897	0.701061	-1.36335	0.244464	0.699543	-0.926566	0.526109	-0.563256	21.7834	23.5923	19.5997	21.5291	19.6351	22.6655	22.9801	20.0124	21.276	22.9253
2810	Q68S97;B5X5V9;A0A1S3R0V1;A0A1S3R1Y7	N/A	N/A	305170000	57	27.108	4	0	4	16.771	17.9	17.9	4	17.9	Q68S97;B5X5V9	N/A	1	1.87659	0.211917	0.766298	0.413049	-0.388629	0.71735	0.966183	-0.213567	0.862402	-0.190747	0.528979	0.624813	0.993614	0.356766	1.28055	0.255697	-1.40081	0.233877	0.690243	-0.887667	0.540488	-0.573684	25.4329	24.5878	24.0387	24.8817	23.6063	24.1715	25.7216	23.0511	24.805	24.3112
2154	B5X8M1;A0A1S3SAT7	N/A	N/A	924320000	161	44.3	16	0	16	68.507	53	53	16	53	B5X8M1;A0A1S3SAT7	N/A	1	1.87154	0.212753	0.766544	0.412396	1.02191	0.364597	0.937455	0.124333	1.09	0.455001	0.626518	0.564954	0.990962	0.126966	1.092	0.298935	3.30243	0.0298653	0.408291	0.398933	1.31853	0.855367	25.9472	26.1835	26.2814	26.5177	26.1587	25.9536	25.8938	26.6079	25.9483	26.0236
216	A0A1S3L0V4;A0A1S3L0S1	N/A	N/A	190940000	73	104.9	14	0	9	29.588	19.2	14.8	9	14.8	A0A1S3L0V4;A0A1S3L0S1	N/A	1	1.85457	0.215594	0.767722	0.410191	-0.374235	0.727223	0.967336	-0.143299	0.905446	-0.183925	-0.931279	0.404427	0.990962	-0.363766	0.777133	-0.422121	1.4263	0.226935	0.686315	0.587134	1.50226	0.580625	23.8119	23.0732	23.7128	23.6222	23.3828	23.8158	23.8551	24.7357	24.2025	22.8286
334	A0A1S3LD30;A0A1S3LED4	N/A	N/A	230710000	81	101.66	15	0	15	80.41	20.7	20.7	8	14.4	A0A1S3LD30;A0A1S3LED4	N/A	1	1.85748	0.215103	0.767722	0.410571	-0.392352	0.714807	0.966183	-0.1591	0.895583	-0.192507	-0.787839	0.474853	0.990962	-0.359767	0.779291	-0.366509	0.967938	0.387888	0.756987	0.404767	1.32387	0.435632	23.4585	23.8782	24.5909	24.2015	24.8472	24.0605	23.4499	24.7544	24.1707	23.7457
519	A0A1S3LYM8;B5X1C1;A0A1S3NI14;A0A1S3NIM4	N/A	N/A	1228100000	177	54.07	19	0	10	120.18	66.4	43.2	10	43.2	A0A1S3LYM8;B5X1C1	N/A	1	1.85937	0.214785	0.767722	0.410816	1.42639	0.226909	0.937455	0.8025	1.74412	0.580651	1.22625	0.287354	0.990962	0.558866	1.47311	0.522701	1.82051	0.142793	0.627771	0.8521	1.80513	0.673143	26.3456	27.4234	27.0352	26.5373	25.0645	26.5498	26.5431	26.6901	26.5035	26.5098
534	A0A1S3LZP4	N/A	N/A	18850000	11	84.537	7	0	7	45.568	13.5	13.5	7	13.5	A0A1S3LZP4	N/A	1	1.84937	0.216473	0.767722	0.409512	0.237409	0.824004	0.976823	0.167934	1.12345	0.117877	0.839967	0.4482	0.990962	0.667633	1.58846	0.38722	1.82179	0.142581	0.627771	1.33853	2.52894	0.673402	19.3785	19.7889	21.2226	21.1848	19.4414	20.5699	19.8809	21.0061	21.411	21.1681
500	A0A1S3MNP3;A0A1S3R114;A0A1S3T4N4;A0A1S3R072;A0A1S3LXE1;A0A1S3T4N7;A0A1S3LWC2;A0A1S3QZL4;A0A1S3QZL1;A0A1S3MNS3;A0A1S3LWG6;A0A1S3LWR0;A0A1S3T4Q9;A0A1S3T4P0;A0A1S3LWR4	N/A	N/A	109130000	43	121.76	10	0	10	15.747	10.5	10.5	10	10.5	A0A1S3MNP3;A0A1S3R114;A0A1S3T4N4;A0A1S3R072;A0A1S3LXE1;A0A1S3T4N7;A0A1S3LWC2;A0A1S3QZL4;A0A1S3QZL1;A0A1S3MNS3;A0A1S3LWG6;A0A1S3LWR0;A0A1S3T4Q9;A0A1S3T4P0;A0A1S3LWR4	N/A	1	1.86593	0.213687	0.767722	0.411669	1.19942	0.296553	0.937455	0.5945	1.50995	0.514313	-0.432974	0.687357	0.993614	-0.182699	0.881053	-0.211586	1.01957	0.365582	0.746562	0.4905	1.40493	0.454173	22.3415	23.807	23.5432	22.5879	23.6395	23.4765	22.5634	23.5106	22.4233	22.7049
1120	A0A1S3NPT2;A0A1S3NPU8;A0A1S3NQG8	N/A	N/A	78841000	35	29.115	10	0	1	8.9431	36.8	5.2	1	5.2	A0A1S3NPT2;A0A1S3NPU8;A0A1S3NQG8	N/A	1	1.86001	0.214677	0.767722	0.4109	1.9023	0.129894	0.937455	0.642233	1.56074	0.689187	-0.255511	0.810929	0.997763	-0.183966	0.88028	-0.126726	2.39898	0.0744386	0.528507	0.882467	1.84352	0.768087	22.0933	22.9976	23.2228	22.8418	22.7822	22.6967	20.736	23.2459	21.6654	22.4112
1282	A0A1S3P767	N/A	N/A	784300000	173	53.983	28	0	17	88.807	52.5	36	8	22.1	A0A1S3P767	N/A	1	1.85798	0.215019	0.767722	0.410636	0.420466	0.695751	0.966183	0.1271	1.0921	0.205735	-0.645109	0.553994	0.990962	-0.213733	0.862303	-0.30698	1.40274	0.233344	0.689269	0.406132	1.32513	0.574214	25.3192	26.2574	26.041	25.8012	26.0249	25.7956	25.2315	26.4439	26.1809	25.8511
1829	A0A1S3S3A3;A0A1S3RAF8	N/A	N/A	456430000	161	64.372	14	0	14	71.833	39.6	39.6	14	39.6	A0A1S3S3A3;A0A1S3RAF8	N/A	1	1.86531	0.213791	0.767722	0.411589	-0.928196	0.405845	0.937455	-0.258966	0.835686	-0.420971	-0.702354	0.521179	0.990962	-0.243767	0.844537	-0.33134	1.03105	0.360774	0.742835	0.335	1.26138	0.458221	24.6495	24.8909	25.6244	25.2139	25.4089	24.7674	25.0952	25.7671	25.4647	24.4827
2482	B5DGJ9;A0A1S3M1Y7	N/A	N/A	27366000	11	11.184	2	0	2	7.6927	24	24	2	24	B5DGJ9;A0A1S3M1Y7	N/A	1	1.84984	0.216394	0.767722	0.409573	1.00393	0.372216	0.937455	0.553033	1.46717	0.448619	-1.19073	0.299589	0.990962	-1.15983	0.447564	-0.511566	-0.44688	0.67809	0.888929	-0.300133	0.812177	-0.218063	21.6839	21.9437	21.6784	21.7193	21.944	21.6952	19.4396	20.9118	20.1911	19.1806
2642	B5X2H6;A0A1S3R3M9	N/A	N/A	5585800000	308	55.075	24	0	24	203.33	72.3	72.3	24	72.3	B5X2H6	N/A	1	1.85343	0.215786	0.767722	0.410042	1.00606	0.371308	0.937455	0.1902	1.14092	0.449377	1.56058	0.193643	0.990962	0.175866	1.12964	0.615173	2.19697	0.0929662	0.559141	0.409833	1.32853	0.739478	28.5229	29.0653	29.2727	28.7923	28.4351	28.7206	28.8002	28.7437	28.7873	28.6804
2663	B5X300	N/A	N/A	2202300000	257	34.306	14	0	14	105.51	56.7	56.7	14	56.7	B5X300	N/A	1	1.85043	0.216294	0.767722	0.40965	0.198128	0.852607	0.980931	0.0855001	1.06106	0.0985816	-0.157353	0.88259	0.997763	-0.0589339	0.959973	-0.0784339	1.75942	0.15332	0.636147	0.666367	1.58707	0.660506	27.0446	27.2539	27.7959	27.4628	27.8564	26.8482	27.0479	28.1994	26.7191	26.9326
2857	B5X6Z9;B5X4A9	N/A	N/A	1099700000	211	35.179	12	0	12	75.399	65.4	65.4	12	65.4	B5X6Z9;B5X4A9	N/A	1	1.85332	0.215804	0.767722	0.410028	1.77363	0.150799	0.937455	0.348	1.2728	0.663497	1.48316	0.212181	0.990962	0.2213	1.16578	0.595662	-0.242675	0.820193	0.946848	-0.043733	0.970141	-0.120454	26.2742	26.9821	25.9978	26.7414	26.4751	26.5037	26.3887	26.5212	26.1379	26.421
778	B5XDF9;A0A1S3MR79;A0A1S3RYW0;A0A1S3MVB9;A0A1S3M3N2;A0A1S3M3F8;A0A1S3PYP7	N/A	N/A	350050000	114	40.623	13	0	13	168.99	43.2	43.2	13	43.2	B5XDF9;A0A1S3MR79;A0A1S3RYW0	N/A	1	1.85891	0.214863	0.767722	0.410756	1.7046	0.163472	0.937455	0.528434	1.44236	0.648664	2.08949	0.104891	0.990962	0.560968	1.47526	0.722407	2.0408	0.110843	0.587814	0.662368	1.58268	0.71421	24.1517	25.2969	25.0191	25.0757	24.0542	24.552	24.5189	25.3764	24.7086	25.0028
3152	B9EL42	N/A	N/A	6313300	1	9.8292	3	0.0023155	3	2.9084	41.9	41.9	3	41.9	B9EL42	N/A	1	1.86381	0.214042	0.767722	0.411394	-0.273943	0.797693	0.976823	-0.206767	0.866477	-0.135705	-2.57737	0.0614982	0.990962	-1.76993	0.293222	-0.790038	-0.410148	0.702714	0.901282	-0.354233	0.782285	-0.200893	21.0132	18.7516	18.4179	17.5562	19.4917	20.6068	18.3049	20.9279	20.0231	19.3571
3168	Q9YGC0;B9ELU2	N/A	N/A	2320300000	151	24.373	11	0	11	90.23	67.4	67.4	6	41.4	Q9YGC0;B9ELU2	N/A	1	1.8507	0.216248	0.767722	0.409686	0.85567	0.440409	0.937455	0.127267	1.09222	0.393347	0.145434	0.891402	0.997763	0.0222333	1.01553	0.0725256	1.59975	0.184904	0.662687	0.291967	1.22431	0.624635	27.2761	27.6134	27.6297	27.5339	27.6889	27.4648	27.3444	27.9197	27.2495	27.4029
844	A0A1S3MXP5;A0A1S3MT37	N/A	N/A	674420000	162	75.217	19	0	19	110.24	30.9	30.9	6	10.1	A0A1S3MXP5;A0A1S3MT37	N/A	1	1.83762	0.218478	0.773215	0.407971	-2.10296	0.103308	0.937455	-0.605134	0.65741	-0.724623	-2.01267	0.11445	0.990962	-0.607167	0.656485	-0.709336	-1.4742	0.21444	0.681589	-0.476467	0.718736	-0.593334	25.7296	25.7587	25.5702	25.4581	26.4952	25.6136	25.1746	26.0725	26.1107	25.8813
1461	A0A1S3PWD8	N/A	N/A	15661000	8	11.323	3	0	3	6.9046	30.4	30.4	3	30.4	A0A1S3PWD8	N/A	1	1.83786	0.218437	0.773215	0.408002	-1.9779	0.119087	0.937455	-1.75023	0.297254	-0.703167	-2.28611	0.0842172	0.990962	-1.37163	0.386453	-0.752633	-1.27785	0.270424	0.70834	-1.14537	0.452075	-0.53841	22.2314	19.402	20.6507	20.2032	21.9217	21.0002	19.9763	19.0592	20.3093	20.168
766	A0A1S3MRC6;A0A1S3MQ47	N/A	N/A	7216900	6	76.239	2	0.0086183	2	2.4668	3	3	2	3	A0A1S3MRC6;A0A1S3MQ47	N/A	1	1.83595	0.218764	0.773421	0.407752	-2.79724	0.0489493	0.937455	-1.09703	0.467477	-0.813462	-0.689835	0.528234	0.990962	-0.4559	0.729055	-0.326067	-0.0547984	0.958927	0.990472	-0.0223662	0.984616	-0.0273889	20.0068	19.2233	19.9009	21.1917	20.3716	19.8641	19.4529	20.7367	21.0383	19.4044
1373	A0A1S3PJ46	N/A	N/A	362220000	54	53.163	8	0	7	28.028	24.6	21	7	21	A0A1S3PJ46	N/A	1	1.83459	0.218998	0.773443	0.407572	-3.12346	0.0354081	0.937455	-1.18467	0.439926	-0.842151	-2.01722	0.113858	0.990962	-1.70307	0.307133	-0.710131	-2.00696	0.115198	0.593312	-1.28253	0.411073	-0.708334	25.3336	23.9864	23.19	22.3481	26.0518	25.0088	25.098	25.2223	25.4287	24.2588
460	A0A1S3LTD2;A0A1S3LS65	N/A	N/A	14679000	4	56.897	3	0.00034235	3	5.1994	7.3	7.3	3	7.3	A0A1S3LTD2;A0A1S3LS65	N/A	1	1.83126	0.219572	0.773448	0.407134	-0.100519	0.924769	0.991008	-0.102467	0.931439	-0.050196	1.35466	0.246988	0.990962	1.65487	3.14894	0.560797	-0.0999474	0.925195	0.981663	-0.0989335	0.933723	-0.0499114	17.9517	19.0253	19.3098	21.6644	21.297	19.8023	19.9838	19.9687	19.9385	22.5036
548	A0A1S3M155	N/A	N/A	10723000	6	27.427	1	0.00060314	1	3.4028	5.5	5.5	1	5.5	A0A1S3M155	N/A	1	1.83157	0.219518	0.773448	0.407175	-0.659662	0.545517	0.947272	-0.657899	0.633801	-0.313233	0.939506	0.400664	0.990962	0.624033	1.54118	0.425178	-1.43198	0.225416	0.686315	-0.966567	0.511722	-0.582154	20.9366	18.1718	19.6091	21.0346	20.5185	20.8418	20.3312	18.8041	18.8712	20.8326
1734	A0A1S3QYK3	N/A	N/A	11927000	6	58.919	2	0.00034423	2	5.3486	6	6	2	6	A0A1S3QYK3	N/A	1	1.83061	0.219683	0.773448	0.407049	-1.15844	0.311137	0.937455	-0.971667	0.509917	-0.501213	-2.74137	0.0518323	0.990962	-1.9878	0.252123	-0.807856	-0.36314	0.734877	0.91005	-0.368434	0.774623	-0.178649	20.5077	19.0861	18.823	18.8391	21.9829	19.5199	19.7495	21.3627	20.1887	18.1273
2153	A0A1S3SAI7;C0HAB6	N/A	N/A	40871000	13	84.355	23	0.0078519	1	2.5657	25.4	2.2	1	2.2	A0A1S3SAI7;C0HAB6	N/A	1	1.82754	0.220214	0.774515	0.406643	1.49233	0.209894	0.937455	0.380167	1.30149	0.598031	0.440118	0.682588	0.993614	0.0708338	1.05032	0.214917	-0.723144	0.509615	0.819674	-0.112933	0.924706	-0.340028	21.712	22.4374	21.6522	21.5972	21.6391	21.746	21.4629	21.2318	21.4011	21.9046
2013	A0A1S3RSV5	N/A	N/A	22921000	16	74.563	14	0.00034317	2	5.2781	27.2	4.9	2	4.9	A0A1S3RSV5	N/A	1	1.82607	0.220469	0.774609	0.406449	0.628726	0.563645	0.949265	0.568066	1.48254	0.299894	2.32383	0.0807963	0.990962	1.39087	2.62236	0.757943	1.96166	0.121323	0.601244	1.2923	2.44918	0.700231	20.1331	21.3752	21.6077	21.5124	18.7999	20.9214	21.3569	21.3909	20.7644	21.0007
249	A0A1S3L4Q1;A0A1S3S119;A0A1S3QXG5;A0A1S3S135;A0A1S3S090	N/A	N/A	593520000	126	29.169	10	0	10	114.36	48.3	48.3	10	48.3	A0A1S3L4Q1	N/A	1	1.72109	0.239613	0.775197	0.392248	1.83697	0.14009	0.937455	0.4463	1.36254	0.676452	1.48999	0.210475	0.990962	0.200167	1.14883	0.597428	1.96149	0.121347	0.601244	0.326466	1.25394	0.7002	25.3971	26.1458	25.8807	25.5077	25.0904	25.3858	25.3295	25.5171	25.3863	25.6371
282	A0A1S3L8B3;A0A1S3L7W2;A0A1S3P1F0;A0A1S3L9A3;B5X2I3;A0A1S3L8A8;A0A1S3P1E2;A0A1S3L7X4;A0A1S3P143	N/A	N/A	34437000	19	56.686	6	0	6	18.48	18.8	18.8	4	12.9	A0A1S3L8B3;A0A1S3L7W2;A0A1S3P1F0;A0A1S3L9A3;B5X2I3;A0A1S3L8A8;A0A1S3P1E2;A0A1S3L7X4;A0A1S3P143	N/A	1	1.67203	0.249243	0.775197	0.385376	-0.00108364	0.999187	0.999404	-0.000933998	0.999353	-0.000541818	-1.74717	0.15553	0.990962	-1.3075	0.40402	-0.6579	-0.482452	0.654698	0.878278	-0.304833	0.809536	-0.2345	22.2506	20.4637	21.232	20.6799	22.2992	22.2718	20.8196	21.5133	20.3975	19.5253
310	A0A1S3LBJ0;B5X3H5;A0A1S3PZ24;A0A1S3N190;A0A1S3PYT9;A0A1S3Q086;A0A1S3RYJ9	N/A	N/A	1323300000	126	47.1	18	0	9	95.172	64	37.4	9	37.4	A0A1S3LBJ0	N/A	1	1.80053	0.224951	0.775197	0.403055	1.23055	0.285907	0.937455	0.353001	1.27721	0.524029	-0.0379316	0.97156	0.997763	-0.0115331	0.992038	-0.0189624	-0.721412	0.510571	0.820104	-0.188633	0.877437	-0.339307	26.3502	27.2553	26.4188	26.6846	27.1493	26.8061	26.3199	26.3689	26.4331	26.8935
383	A0A1S3LGU2;A0A1S3LGT9	N/A	N/A	21300000	22	72.321	5	0	4	8.0932	8.8	7.2	4	7.2	A0A1S3LGU2;A0A1S3LGT9	N/A	1	1.73055	0.237807	0.775197	0.393556	1.93514	0.125073	0.937455	1.82603	3.54561	0.695359	1.11842	0.326017	0.990962	0.797433	1.73801	0.488079	1.61867	0.18083	0.657388	1.56457	2.95789	0.62911	20.6336	20.2659	22.079	20.8647	18.6121	20.8323	19.6484	21.2968	19.0029	20.1278
397	A0A1S3LIH0	N/A	N/A	2791000000	373	46.938	26	0	26	171.45	74.4	74.4	26	74.4	A0A1S3LIH0	N/A	1	1.75339	0.233516	0.775197	0.39669	1.1205	0.325229	0.937455	0.208433	1.15543	0.488769	-0.209601	0.844221	0.997763	-0.0159003	0.989039	-0.10423	2.53464	0.0643461	0.507478	0.228999	1.17202	0.785039	27.5481	28.032	28.017	27.6453	27.7786	27.5396	27.6106	27.8128	27.7024	27.7255
421	A0A1S3LLE3;B5XFY1;A0A1S3LL53;A0A1S3LL57	N/A	N/A	366190000	61	20.972	6	0	6	40.582	41.3	41.3	1	7.1	A0A1S3LLE3;B5XFY1;A0A1S3LL53;A0A1S3LL57	N/A	1	1.74517	0.235049	0.775197	0.395566	1.29449	0.26517	0.937455	0.164	1.12039	0.543361	-0.831423	0.452486	0.990962	-0.0763327	0.948466	-0.383864	-0.89334	0.422165	0.772414	-0.101599	0.931999	-0.407835	24.9506	25.1819	24.8085	24.6892	24.7936	24.7926	24.9367	24.9016	24.8268	24.7161
461	A0A1S3LS69	N/A	N/A	340430000	106	28.284	8	0	8	25.545	30.2	30.2	2	10.9	A0A1S3LS69	N/A	1	1.81176	0.222967	0.775197	0.404552	1.29215	0.265902	0.937455	0.307433	1.2375	0.542669	0.0825959	0.938141	0.997763	0.0201327	1.01405	0.0412628	1.4389	0.223578	0.686315	0.324733	1.25243	0.584011	24.5937	24.9281	24.9311	24.3958	24.9493	24.7135	24.7355	24.9587	24.184	24.6561
462	A0A1S3LSD3	N/A	N/A	16503000	3	23.811	3	0.00033223	3	4.7331	27.3	27.3	3	27.3	A0A1S3LSD3	N/A	1	1.76408	0.231539	0.775197	0.398146	-1.67304	0.169634	0.937455	-1.70613	0.30648	-0.641627	-1.93525	0.125059	0.990962	-1.90013	0.267919	-0.695377	-2.0604	0.108403	0.583503	-1.40467	0.377705	-0.717546	22.1111	18.6876	19.7309	21.042	20.3593	19.607	18.4341	20.2542	22.3608	19.6547
551	A0A1S3M197;B5X2E1	N/A	N/A	2751200000	300	49.475	25	0	25	226.05	65.8	65.8	10	31.2	A0A1S3M197;B5X2E1	N/A	1	1.66987	0.249678	0.775197	0.38507	1.52779	0.201283	0.937455	0.347134	1.27203	0.607043	0.924673	0.40747	0.990962	0.114166	1.08235	0.419655	2.16228	0.0966418	0.567478	0.243533	1.18389	0.734118	27.6346	28.3213	27.8118	27.772	27.3659	27.7649	27.719	27.8004	27.7394	27.5914
640	A0A1S3M923;A0A1S3QNG7	N/A	N/A	1083900000	226	70.058	29	0	29	106.44	53.8	53.8	7	15.3	A0A1S3M923	N/A	1	1.67713	0.24822	0.775197	0.386098	1.31256	0.259576	0.937455	0.2128	1.15894	0.548674	-1.29207	0.265926	0.990962	-0.4091	0.753093	-0.542646	-0.246612	0.817348	0.944917	-0.0498994	0.966004	-0.122379	26.334	26.959	26.4002	26.4727	26.5595	26.5104	25.4396	26.7308	26.4544	26.2083
667	A0A1S3MD16	N/A	N/A	2595300000	337	67.619	25	0	25	223.12	66.1	66.1	25	66.1	A0A1S3MD16	N/A	1	1.7779	0.229014	0.775197	0.400017	1.66491	0.171261	0.937455	0.554167	1.46832	0.639787	2.82539	0.0475671	0.990962	0.533634	1.44757	0.816204	1.37393	0.241426	0.697956	0.353067	1.27727	0.56623	27.4225	28.3986	27.8468	27.9359	26.9292	27.5268	27.7488	27.2713	27.5033	27.7712
372	A0A1S3MED5;A0A1S3LGA6	N/A	N/A	44413000	18	28.173	5	0	5	20.497	26	26	5	26	A0A1S3MED5;A0A1S3LGA6	N/A	1	1.74141	0.235756	0.775197	0.395049	2.50291	0.0665594	0.937455	1.38187	2.60605	0.781223	0.179679	0.86614	0.997763	0.122867	1.0889	0.0894791	-0.560986	0.604744	0.854709	-0.579834	0.669041	-0.27007	21.9246	23.4078	18.8671	21.193	20.6882	22.1144	22.3915	20.8303	21.0167	20.4136
703	A0A1S3MHX5;A0A1S3MII8;A0A1S3RBJ7;A0A1S3RDA3;A0A1S3S117;A0A1S3QJC1	N/A	N/A	846540000	184	57.043	20	0	13	36.023	42.6	31.7	12	30.3	A0A1S3MHX5;A0A1S3MII8	N/A	1	1.82349	0.220917	0.775197	0.406108	1.10979	0.32931	0.937455	0.343767	1.26907	0.485202	-0.0249601	0.981282	0.997763	-0.00833321	0.994241	-0.0124791	-1.08703	0.338142	0.73297	-0.4587	0.727642	-0.477538	26.3754	26.2551	25.9276	26.206	25.5014	26.2167	25.645	24.9366	26.2431	26.2439
708	A0A1S3MIJ1;A0A1S3QBV0;A0A1S3SFB3;A0A1S3MYT1	N/A	N/A	146210000	81	85.527	13	0	13	29.897	24.4	24.4	13	24.4	A0A1S3MIJ1	N/A	1	1.76173	0.231973	0.775197	0.397826	-0.835181	0.450597	0.937455	-0.389167	0.763571	-0.385342	0.763257	0.487843	0.990962	0.5527	1.46683	0.356547	1.89789	0.130556	0.611782	0.762766	1.69674	0.688348	23.4419	23.1822	24.1447	23.3565	22.3745	22.7863	22.7911	23.8699	23.5422	24.8691
713	A0A1S3MIW8	N/A	N/A	368240000	56	36.21	8	0	4	16.782	35.1	19.6	4	19.6	A0A1S3MIW8	N/A	1	1.71099	0.241557	0.775197	0.390847	1.26423	0.274797	0.937455	0.231799	1.1743	0.534317	0.491274	0.648968	0.993614	0.0898666	1.06427	0.238546	1.96162	0.121329	0.601244	0.3658	1.2886	0.700224	24.5947	25.1395	24.9812	24.9904	24.9633	24.8207	24.7106	25.2779	24.4878	24.6144
768	A0A1S3MQ74	N/A	N/A	4793300000	374	69.605	25	0	25	323.31	37.8	37.8	25	37.8	A0A1S3MQ74	N/A	1	1.71621	0.24055	0.775197	0.391572	0.514302	0.634151	0.962047	0.188	1.13918	0.249049	-0.234168	0.826352	0.997763	-0.081501	0.945074	-0.11629	1.4287	0.22629	0.686315	0.540633	1.45461	0.581273	28.1887	28.4365	28.809	28.4903	28.9999	28.3542	28.1906	29.2527	27.891	28.1542
791	A0A1S3MSS4;A0A1S3MWA9	N/A	N/A	1019100000	217	61.021	19	0	19	223.37	47.7	47.7	19	47.7	A0A1S3MSS4;A0A1S3MWA9	N/A	1	1.70097	0.243507	0.775197	0.389448	-0.48583	0.6525	0.962168	-0.104467	0.930149	-0.236051	1.82845	0.141482	0.990962	0.261867	1.19903	0.674744	-1.81223	0.144174	0.627877	-0.0941334	0.936835	-0.671464	26.347	26.5896	26.2331	26.7862	26.2731	26.1575	26.302	26.2776	26.2927	26.6102
801	A0A1S3MXP0;A0A1S3MU16	N/A	N/A	20351000	13	32.952	2	0	1	15.714	7.8	5.4	1	5.4	A0A1S3MXP0;A0A1S3MU16	N/A	1	1.80333	0.224454	0.775197	0.40343	-1.38272	0.238932	0.937455	-0.899567	0.536048	-0.568683	0.590422	0.586651	0.993614	0.0993665	1.0713	0.283131	-0.129053	0.903544	0.980958	-0.0237331	0.983684	-0.0643928	20.8314	18.7752	20.5575	20.9383	20.9139	20.3088	21.3242	21.1606	21.0019	20.7828
889	A0A1S3N2E6	N/A	N/A	17065000	3	60.606	5	0.0031591	1	2.8361	12.1	1.7	1	1.7	A0A1S3N2E6	N/A	1	1.67506	0.248635	0.775197	0.385805	-2.08297	0.105667	0.937455	-2.2564	0.209294	-0.721327	0.0200565	0.984959	0.998118	0.0227998	1.01593	0.0100278	-0.605696	0.577404	0.844628	-0.8081	0.571134	-0.289847	20.1972	19.6431	18.9771	22.2744	22.7617	19.1474	21.118	19.4468	20.1082	19.7431
923	A0A1S3N6A6	N/A	N/A	15639000	9	35.771	3	0	3	14.238	14.2	14.2	3	14.2	A0A1S3N6A6	N/A	1	1.79387	0.226137	0.775197	0.402165	1.66794	0.170654	0.937455	0.890234	1.85348	0.640472	0.682073	0.532642	0.990962	0.3298	1.25684	0.322782	2.32966	0.0802822	0.542595	0.909234	1.87805	0.758749	20.4412	21.2755	21.2226	20.6323	19.3119	20.0323	20.6528	20.8574	20.1493	19.6067
936	A0A1S3N6W1	N/A	N/A	1768000000	44	43.708	7	0	7	22.569	19.6	19.6	7	19.6	A0A1S3N6W1	N/A	1	1.73218	0.237499	0.775197	0.39378	1.30589	0.261628	0.937455	0.222833	1.16702	0.54672	2.39663	0.0746288	0.990962	0.2148	1.16054	0.767778	0.200642	0.850768	0.961586	0.0210667	1.01471	0.0998197	26.9791	27.4746	26.9197	27.2629	27.1711	26.9649	27.2397	27.1302	26.8802	27.1722
951	A0A1S3N8S1;B9EPS7;B9EQL1	N/A	N/A	382920000	143	39.839	15	0	15	48.727	49.6	49.6	4	13.8	A0A1S3N8S1	N/A	1	1.71338	0.241095	0.775197	0.391179	0.0282309	0.97883	0.997443	0.00766628	1.00533	0.0141141	-0.4179	0.697479	0.993614	-0.103801	0.930578	-0.204533	2.02805	0.112462	0.589845	0.494033	1.40838	0.712014	24.589	24.9244	24.9987	25.0015	24.9914	24.3107	24.2585	25.6947	24.7579	24.7669
977	A0A1S3NB46;B5XCM1;A0A1S3ST30;A0A1S3ST37;A0A1S3ST27	N/A	N/A	829220000	205	45.849	18	0	18	323.31	53.3	53.3	1	3.7	A0A1S3NB46;B5XCM1	N/A	1	1.68979	0.245704	0.775197	0.387882	0.399103	0.710207	0.966183	0.0740662	1.05268	0.195693	1.26058	0.27598	0.990962	0.148166	1.10816	0.533214	4.07013	0.0152214	0.369987	0.321599	1.24972	0.897499	25.9503	26.2837	26.2293	26.1844	25.9748	25.6911	25.8618	26.2732	25.756	26.0794
994	A0A1S3NCK5;A0A1S3NCH7;A0A1S3Q922;A0A1S3Q8X1	N/A	N/A	15621000	3	33.989	4	0	4	7.127	19.2	19.2	4	19.2	A0A1S3NCK5;A0A1S3NCH7;A0A1S3Q922;A0A1S3Q8X1	N/A	1	1.81353	0.222655	0.775197	0.404788	-1.40001	0.234097	0.937455	-0.5978	0.660761	-0.573466	-0.673843	0.537345	0.990962	-0.426601	0.744013	-0.319286	1.17014	0.306907	0.725378	1.3662	2.57791	0.504988	20.6999	19.6681	23.2724	18.7466	20.1723	19.9991	19.8098	19.4266	19.6075	20.6435
1095	A0A1S3NMU9;A0A1S3PH97	N/A	N/A	4161000	3	57.276	1	0.00032342	1	4.3506	3.2	3.2	1	3.2	A0A1S3NMU9;A0A1S3PH97	N/A	1	1.72642	0.238593	0.775197	0.392986	1.3599	0.245464	0.937455	0.775634	1.71194	0.562281	3.35428	0.0284555	0.990962	1.52527	2.8784	0.858909	0.613706	0.572593	0.843115	0.537933	1.45189	0.293353	19.1381	19.4029	18.1604	20.5817	19.2556	18.9772	20.1629	20.752	17.9078	20.1327
[truncated: 2,403 more rows]
[truncated: 2 more columns]
