# Supplementary material for: Tolerance and dose-response assessment of subchronic dietary ethoxyquin exposure in Atlantic salmon (Salmo salar L.)
Source: PLoS One. 2019 Jan 25;14(1):e0211128. doi: 10.1371/journal.pone.0211128 (PMC6347454; doi:10.1371/journal.pone.0211128)
Supplement: S7 Table — (XLSX) [file pone.0211128.s009.xlsx]

## Sheet: Supplementary Table S7
ID	Entry	Entry name	Status	Protein names	Gene names	Organism	Gene ontology (biological process)	Gene ontology (cellular component)	Gene ontology (GO)	Gene ontology (molecular function)	Gene ontology IDs	Keywords
1	A0A1S2WYK4	A0A1S2WYK4_SALSA	unreviewed	60S ribosomal protein L18a	LOC100136354 rpl18a	Salmo salar (Atlantic salmon)	translation [GO:0006412]	ribosome [GO:0005840]	ribosome [GO:0005840]; structural constituent of ribosome [GO:0003735]; translation [GO:0006412]	structural constituent of ribosome [GO:0003735]	GO:0003735; GO:0005840; GO:0006412	Complete proteome; Reference proteome; Ribonucleoprotein; Ribosomal protein
1	A0A1S3QJA7	A0A1S3QJA7_SALSA	unreviewed	60S ribosomal protein L18a	LOC106593275	Salmo salar (Atlantic salmon)	translation [GO:0006412]	ribosome [GO:0005840]	ribosome [GO:0005840]; structural constituent of ribosome [GO:0003735]; translation [GO:0006412]	structural constituent of ribosome [GO:0003735]	GO:0003735; GO:0005840; GO:0006412	Complete proteome; Reference proteome; Ribonucleoprotein; Ribosomal protein
1	O57561	RL18A_SALSA	reviewed	60S ribosomal protein L18a	rpl18a	Salmo salar (Atlantic salmon)	translation [GO:0006412]	ribosome [GO:0005840]	ribosome [GO:0005840]; structural constituent of ribosome [GO:0003735]; translation [GO:0006412]	structural constituent of ribosome [GO:0003735]	GO:0003735; GO:0005840; GO:0006412	Complete proteome; Reference proteome; Ribonucleoprotein; Ribosomal protein
2	A0A1S2WYQ1	A0A1S2WYQ1_SALSA	unreviewed	secreted phosphoprotein 24 precursor	spp2 spp24	Salmo salar (Atlantic salmon)	bone remodeling [GO:0046849]	extracellular region [GO:0005576]	extracellular region [GO:0005576]; bone remodeling [GO:0046849]		GO:0005576; GO:0046849	Complete proteome; Reference proteome; Signal
2	Q710A1	SPP24_SALSA	reviewed	Secreted phosphoprotein 24 (Spp-24) (Secreted phosphoprotein 2)	spp2 spp24	Salmo salar (Atlantic salmon)	bone remodeling [GO:0046849]	extracellular region [GO:0005576]	extracellular region [GO:0005576]; bone remodeling [GO:0046849]		GO:0005576; GO:0046849	Complete proteome; Disulfide bond; Phosphoprotein; Reference proteome; Secreted; Signal
3	A0A1S2WZ10	A0A1S2WZ10_SALSA	unreviewed	hemoglobin subunit alpha	hba	Salmo salar (Atlantic salmon)		hemoglobin complex [GO:0005833]	hemoglobin complex [GO:0005833]; heme binding [GO:0020037]; iron ion binding [GO:0005506]; oxygen binding [GO:0019825]; oxygen transporter activity [GO:0005344]	heme binding [GO:0020037]; iron ion binding [GO:0005506]; oxygen binding [GO:0019825]; oxygen transporter activity [GO:0005344]	GO:0005344; GO:0005506; GO:0005833; GO:0019825; GO:0020037	Complete proteome; Heme; Iron; Metal-binding; Oxygen transport; Reference proteome; Transport
3	P11251	HBA_SALSA	reviewed	Hemoglobin subunit alpha (Alpha-globin) (Hemoglobin alpha chain)	hba	Salmo salar (Atlantic salmon)		hemoglobin complex [GO:0005833]	hemoglobin complex [GO:0005833]; heme binding [GO:0020037]; iron ion binding [GO:0005506]; oxygen binding [GO:0019825]; oxygen transporter activity [GO:0005344]	heme binding [GO:0020037]; iron ion binding [GO:0005506]; oxygen binding [GO:0019825]; oxygen transporter activity [GO:0005344]	GO:0005344; GO:0005506; GO:0005833; GO:0019825; GO:0020037	Complete proteome; Heme; Iron; Metal-binding; Oxygen transport; Reference proteome; Transport
4	A0A1S2WZE3	A0A1S2WZE3_SALSA	unreviewed	beta-enolase (EC 4.2.1.11)	LOC100194636 ENO3 MSE	Salmo salar (Atlantic salmon)	glycolytic process [GO:0006096]	phosphopyruvate hydratase complex [GO:0000015]	phosphopyruvate hydratase complex [GO:0000015]; magnesium ion binding [GO:0000287]; phosphopyruvate hydratase activity [GO:0004634]; glycolytic process [GO:0006096]	magnesium ion binding [GO:0000287]; phosphopyruvate hydratase activity [GO:0004634]	GO:0000015; GO:0000287; GO:0004634; GO:0006096	Complete proteome; Reference proteome
4	A0A1S2X522	A0A1S2X522_SALSA	unreviewed	enolase 3-1	LOC100196671	Salmo salar (Atlantic salmon)	glycolytic process [GO:0006096]	phosphopyruvate hydratase complex [GO:0000015]	phosphopyruvate hydratase complex [GO:0000015]; magnesium ion binding [GO:0000287]; phosphopyruvate hydratase activity [GO:0004634]; glycolytic process [GO:0006096]	magnesium ion binding [GO:0000287]; phosphopyruvate hydratase activity [GO:0004634]	GO:0000015; GO:0000287; GO:0004634; GO:0006096	Complete proteome; Reference proteome
4	B5DGQ7	ENOB_SALSA	reviewed	Beta-enolase (EC 4.2.1.11) (2-phospho-D-glycerate hydro-lyase) (Enolase 3) (Muscle-specific enolase) (MSE) (Skeletal muscle enolase) (allergen Sal s 2.0101)	ENO3	Salmo salar (Atlantic salmon)	glycolytic process [GO:0006096]	phosphopyruvate hydratase complex [GO:0000015]	phosphopyruvate hydratase complex [GO:0000015]; magnesium ion binding [GO:0000287]; phosphopyruvate hydratase activity [GO:0004634]; glycolytic process [GO:0006096]	magnesium ion binding [GO:0000287]; phosphopyruvate hydratase activity [GO:0004634]	GO:0000015; GO:0000287; GO:0004634; GO:0006096	Allergen; Complete proteome; Cytoplasm; Direct protein sequencing; Glycolysis; Lyase; Magnesium; Metal-binding; Reference proteome
5	A0A1S2WZD5	A0A1S2WZD5_SALSA	unreviewed	Adenylosuccinate synthetase isozyme 1 (AMPSase 1) (AdSS 1) (EC 6.3.4.4) (Adenylosuccinate synthetase, basic isozyme) (Adenylosuccinate synthetase, muscle isozyme) (M-type adenylosuccinate synthetase) (IMP--aspartate ligase 1)	adssl1 ADSS1 adss1b ADSSL1 adssl1b	Salmo salar (Atlantic salmon)	'de novo' AMP biosynthetic process [GO:0044208]	cytoplasm [GO:0005737]	cytoplasm [GO:0005737]; adenylosuccinate synthase activity [GO:0004019]; GTP binding [GO:0005525]; magnesium ion binding [GO:0000287]; 'de novo' AMP biosynthetic process [GO:0044208]	adenylosuccinate synthase activity [GO:0004019]; GTP binding [GO:0005525]; magnesium ion binding [GO:0000287]	GO:0000287; GO:0004019; GO:0005525; GO:0005737; GO:0044208	Complete proteome; Cytoplasm; GTP-binding; Ligase; Magnesium; Metal-binding; Nucleotide-binding; Purine biosynthesis; Reference proteome
5	A0A1S2X0C2	A0A1S2X0C2_SALSA	unreviewed	Adenylosuccinate synthetase isozyme 1 (AMPSase 1) (AdSS 1) (EC 6.3.4.4) (Adenylosuccinate synthetase, basic isozyme) (Adenylosuccinate synthetase, muscle isozyme) (M-type adenylosuccinate synthetase) (IMP--aspartate ligase 1)	pura1 ADSS1 adss1a ADSSL1 adssl1a	Salmo salar (Atlantic salmon)	'de novo' AMP biosynthetic process [GO:0044208]	cytoplasm [GO:0005737]	cytoplasm [GO:0005737]; adenylosuccinate synthase activity [GO:0004019]; GTP binding [GO:0005525]; magnesium ion binding [GO:0000287]; 'de novo' AMP biosynthetic process [GO:0044208]	adenylosuccinate synthase activity [GO:0004019]; GTP binding [GO:0005525]; magnesium ion binding [GO:0000287]	GO:0000287; GO:0004019; GO:0005525; GO:0005737; GO:0044208	Complete proteome; Cytoplasm; GTP-binding; Ligase; Magnesium; Metal-binding; Nucleotide-binding; Purine biosynthesis; Reference proteome
5	B5DGM3	PUA1B_SALSA	reviewed	Adenylosuccinate synthetase isozyme 1 B (AMPSase 1 B) (AdSS 1 B) (EC 6.3.4.4) (Adenylosuccinate synthetase, basic isozyme B) (Adenylosuccinate synthetase, muscle isozyme B) (M-type adenylosuccinate synthetase B) (IMP--aspartate ligase 1 B)	adssl1b adss1b	Salmo salar (Atlantic salmon)	'de novo' AMP biosynthetic process [GO:0044208]	cytoplasm [GO:0005737]	cytoplasm [GO:0005737]; adenylosuccinate synthase activity [GO:0004019]; GTP binding [GO:0005525]; metal ion binding [GO:0046872]; 'de novo' AMP biosynthetic process [GO:0044208]	adenylosuccinate synthase activity [GO:0004019]; GTP binding [GO:0005525]; metal ion binding [GO:0046872]	GO:0004019; GO:0005525; GO:0005737; GO:0044208; GO:0046872	Complete proteome; Cytoplasm; GTP-binding; Ligase; Magnesium; Metal-binding; Nucleotide-binding; Purine biosynthesis; Reference proteome
5	B5X2Z0	PUA1A_SALSA	reviewed	Adenylosuccinate synthetase isozyme 1 A (AMPSase 1 A) (AdSS 1 A) (EC 6.3.4.4) (Adenylosuccinate synthetase, basic isozyme A) (Adenylosuccinate synthetase, muscle isozyme A) (M-type adenylosuccinate synthetase A) (IMP--aspartate ligase 1 A)	adssl1a adss1a	Salmo salar (Atlantic salmon)	'de novo' AMP biosynthetic process [GO:0044208]	cytoplasm [GO:0005737]	cytoplasm [GO:0005737]; adenylosuccinate synthase activity [GO:0004019]; GTP binding [GO:0005525]; metal ion binding [GO:0046872]; 'de novo' AMP biosynthetic process [GO:0044208]	adenylosuccinate synthase activity [GO:0004019]; GTP binding [GO:0005525]; metal ion binding [GO:0046872]	GO:0004019; GO:0005525; GO:0005737; GO:0044208; GO:0046872	Complete proteome; Cytoplasm; GTP-binding; Ligase; Magnesium; Metal-binding; Nucleotide-binding; Purine biosynthesis; Reference proteome
6	A0A1S2X0F1	A0A1S2X0F1_SALSA	unreviewed	adipocyte plasma membrane-associated protein	apmap	Salmo salar (Atlantic salmon)	biosynthetic process [GO:0009058]	integral component of membrane [GO:0016021]	integral component of membrane [GO:0016021]; strictosidine synthase activity [GO:0016844]; biosynthetic process [GO:0009058]	strictosidine synthase activity [GO:0016844]	GO:0009058; GO:0016021; GO:0016844	Complete proteome; Membrane; Reference proteome; Transmembrane; Transmembrane helix
6	B5X3B2	APMAP_SALSA	reviewed	Adipocyte plasma membrane-associated protein	apmap	Salmo salar (Atlantic salmon)	biosynthetic process [GO:0009058]	integral component of membrane [GO:0016021]	integral component of membrane [GO:0016021]; strictosidine synthase activity [GO:0016844]; biosynthetic process [GO:0009058]	strictosidine synthase activity [GO:0016844]	GO:0009058; GO:0016021; GO:0016844	Complete proteome; Glycoprotein; Membrane; Reference proteome; Signal-anchor; Transmembrane; Transmembrane helix
7	A0A1S2X0K6	A0A1S2X0K6_SALSA	unreviewed	serum albumin 1 precursor	alb1	Salmo salar (Atlantic salmon)	transport [GO:0006810]	extracellular space [GO:0005615]	extracellular space [GO:0005615]; transport [GO:0006810]		GO:0005615; GO:0006810	Complete proteome; Disulfide bond; Reference proteome; Secreted; Signal
7	P21848	ALBU1_SALSA	reviewed	Serum albumin 1	alb1	Salmo salar (Atlantic salmon)	transport [GO:0006810]	extracellular space [GO:0005615]	extracellular space [GO:0005615]; lipid binding [GO:0008289]; metal ion binding [GO:0046872]; transport [GO:0006810]	lipid binding [GO:0008289]; metal ion binding [GO:0046872]	GO:0005615; GO:0006810; GO:0008289; GO:0046872	Complete proteome; Disulfide bond; Glycoprotein; Lipid-binding; Metal-binding; Reference proteome; Repeat; Secreted; Signal
8	A0A1S2X0R2	A0A1S2X0R2_SALSA	unreviewed	Transforming growth factor-beta-induced protein ig-h3 precursor	bgh3	Salmo salar (Atlantic salmon)	cell adhesion [GO:0007155]; cell proliferation [GO:0008283]		collagen binding [GO:0005518]; extracellular matrix binding [GO:0050840]; integrin binding [GO:0005178]; cell adhesion [GO:0007155]; cell proliferation [GO:0008283]	collagen binding [GO:0005518]; extracellular matrix binding [GO:0050840]; integrin binding [GO:0005178]	GO:0005178; GO:0005518; GO:0007155; GO:0008283; GO:0050840	Complete proteome; Reference proteome; Signal
8	A0A1S3SWS3	A0A1S3SWS3_SALSA	unreviewed	transforming growth factor-beta-induced protein ig-h3 isoform X1	tgfbi	Salmo salar (Atlantic salmon)	cell adhesion [GO:0007155]; cell proliferation [GO:0008283]		collagen binding [GO:0005518]; extracellular matrix binding [GO:0050840]; integrin binding [GO:0005178]; cell adhesion [GO:0007155]; cell proliferation [GO:0008283]	collagen binding [GO:0005518]; extracellular matrix binding [GO:0050840]; integrin binding [GO:0005178]	GO:0005178; GO:0005518; GO:0007155; GO:0008283; GO:0050840	Complete proteome; Reference proteome; Signal
9	A0A1S2X1J6	A0A1S2X1J6_SALSA	unreviewed	serum albumin 2 precursor	LOC100136922 alb2	Salmo salar (Atlantic salmon)	transport [GO:0006810]	extracellular space [GO:0005615]	extracellular space [GO:0005615]; transport [GO:0006810]		GO:0005615; GO:0006810	Complete proteome; Disulfide bond; Reference proteome; Secreted; Signal
9	Q03156	ALBU2_SALSA	reviewed	Serum albumin 2	alb2	Salmo salar (Atlantic salmon)	transport [GO:0006810]	extracellular space [GO:0005615]	extracellular space [GO:0005615]; lipid binding [GO:0008289]; metal ion binding [GO:0046872]; transport [GO:0006810]	lipid binding [GO:0008289]; metal ion binding [GO:0046872]	GO:0005615; GO:0006810; GO:0008289; GO:0046872	Complete proteome; Disulfide bond; Glycoprotein; Lipid-binding; Metal-binding; Reference proteome; Repeat; Secreted; Signal
10	A0A1S2X277	A0A1S2X277_SALSA	unreviewed	Kynurenine formamidase (KFA) (KFase) (EC 3.5.1.9) (Arylformamidase) (N-formylkynurenine formamidase) (FKF)	afmid AFMID FKF KF KFA	Salmo salar (Atlantic salmon)	'de novo' NAD biosynthetic process from tryptophan [GO:0034354]; tryptophan catabolic process to kynurenine [GO:0019441]	cytosol [GO:0005829]; nucleus [GO:0005634]	cytosol [GO:0005829]; nucleus [GO:0005634]; arylformamidase activity [GO:0004061]; 'de novo' NAD biosynthetic process from tryptophan [GO:0034354]; tryptophan catabolic process to kynurenine [GO:0019441]	arylformamidase activity [GO:0004061]	GO:0004061; GO:0005634; GO:0005829; GO:0019441; GO:0034354	Complete proteome; Cytoplasm; Hydrolase; Nucleus; Reference proteome; Tryptophan catabolism
10	A0A1S3QG46	A0A1S3QG46_SALSA	unreviewed	Kynurenine formamidase (KFA) (KFase) (EC 3.5.1.9) (Arylformamidase) (N-formylkynurenine formamidase) (FKF)	afmid AFMID FKF KF KFA	Salmo salar (Atlantic salmon)	'de novo' NAD biosynthetic process from tryptophan [GO:0034354]; tryptophan catabolic process to kynurenine [GO:0019441]	cytosol [GO:0005829]; nucleus [GO:0005634]	cytosol [GO:0005829]; nucleus [GO:0005634]; arylformamidase activity [GO:0004061]; 'de novo' NAD biosynthetic process from tryptophan [GO:0034354]; tryptophan catabolic process to kynurenine [GO:0019441]	arylformamidase activity [GO:0004061]	GO:0004061; GO:0005634; GO:0005829; GO:0019441; GO:0034354	Complete proteome; Cytoplasm; Hydrolase; Nucleus; Reference proteome; Tryptophan catabolism
10	A0A1S3QH98	A0A1S3QH98_SALSA	unreviewed	Kynurenine formamidase (KFA) (KFase) (EC 3.5.1.9) (Arylformamidase) (N-formylkynurenine formamidase) (FKF)	afmid AFMID FKF KF KFA	Salmo salar (Atlantic salmon)	'de novo' NAD biosynthetic process from tryptophan [GO:0034354]; tryptophan catabolic process to kynurenine [GO:0019441]	cytosol [GO:0005829]; nucleus [GO:0005634]	cytosol [GO:0005829]; nucleus [GO:0005634]; arylformamidase activity [GO:0004061]; 'de novo' NAD biosynthetic process from tryptophan [GO:0034354]; tryptophan catabolic process to kynurenine [GO:0019441]	arylformamidase activity [GO:0004061]	GO:0004061; GO:0005634; GO:0005829; GO:0019441; GO:0034354	Complete proteome; Cytoplasm; Hydrolase; Nucleus; Reference proteome; Tryptophan catabolism
10	B5XB27	KFA_SALSA	reviewed	Kynurenine formamidase (KFA) (KFase) (EC 3.5.1.9) (Arylformamidase) (N-formylkynurenine formamidase) (FKF)	afmid	Salmo salar (Atlantic salmon)	tryptophan catabolic process to kynurenine [GO:0019441]	cytosol [GO:0005829]; nucleus [GO:0005634]	cytosol [GO:0005829]; nucleus [GO:0005634]; arylformamidase activity [GO:0004061]; tryptophan catabolic process to kynurenine [GO:0019441]	arylformamidase activity [GO:0004061]	GO:0004061; GO:0005634; GO:0005829; GO:0019441	Complete proteome; Cytoplasm; Hydrolase; Nucleus; Reference proteome; Tryptophan catabolism
11	A0A1S2X2D4	A0A1S2X2D4_SALSA	unreviewed	costars family protein ABRACL	cf115	Salmo salar (Atlantic salmon)						Complete proteome; Reference proteome
11	B5X8A5	ABRAL_SALSA	reviewed	Costars family protein ABRACL (ABRA C-terminal-like protein)		Salmo salar (Atlantic salmon)						Complete proteome; Reference proteome
11	B9EMG8	B9EMG8_SALSA	unreviewed	C6orf115 (costars family protein ABRACL isoform X1)	CF115 abracl	Salmo salar (Atlantic salmon)						Complete proteome; Reference proteome
12	A0A1S2X2U3	A0A1S2X2U3_SALSA	unreviewed	40S ribosomal protein SA (37 kDa laminin receptor precursor) (37LRP) (37/67 kDa laminin receptor) (LRP/LR) (67 kDa laminin receptor) (67LR) (Laminin receptor 1) (LamR) (Laminin-binding protein precursor p40) (LBP/p40)	rssa LOC106586974 RPSA	Salmo salar (Atlantic salmon)	cell adhesion [GO:0007155]; ribosomal small subunit assembly [GO:0000028]; translation [GO:0006412]	cytosolic small ribosomal subunit [GO:0022627]; nucleus [GO:0005634]; plasma membrane [GO:0005886]	cytosolic small ribosomal subunit [GO:0022627]; nucleus [GO:0005634]; plasma membrane [GO:0005886]; laminin binding [GO:0043236]; laminin receptor activity [GO:0005055]; structural constituent of ribosome [GO:0003735]; cell adhesion [GO:0007155]; ribosomal small subunit assembly [GO:0000028]; translation [GO:0006412]	laminin binding [GO:0043236]; laminin receptor activity [GO:0005055]; structural constituent of ribosome [GO:0003735]	GO:0000028; GO:0003735; GO:0005055; GO:0005634; GO:0005886; GO:0006412; GO:0007155; GO:0022627; GO:0043236	Acetylation; Cell membrane; Complete proteome; Cytoplasm; Membrane; Nucleus; Receptor; Reference proteome; Repeat; Ribonucleoprotein; Ribosomal protein
12	A0A1S3L5Q9	A0A1S3L5Q9_SALSA	unreviewed	40S ribosomal protein SA (37 kDa laminin receptor precursor) (37LRP) (37/67 kDa laminin receptor) (LRP/LR) (67 kDa laminin receptor) (67LR) (Laminin receptor 1) (LamR) (Laminin-binding protein precursor p40) (LBP/p40)	rssa 37LRP 67LR LamR LBP/p40 LOC106586974 LRP/LR RPSA rpsa	Salmo salar (Atlantic salmon)	cell adhesion [GO:0007155]; ribosomal small subunit assembly [GO:0000028]; translation [GO:0006412]	cytosolic small ribosomal subunit [GO:0022627]; nucleus [GO:0005634]; plasma membrane [GO:0005886]	cytosolic small ribosomal subunit [GO:0022627]; nucleus [GO:0005634]; plasma membrane [GO:0005886]; laminin binding [GO:0043236]; laminin receptor activity [GO:0005055]; structural constituent of ribosome [GO:0003735]; cell adhesion [GO:0007155]; ribosomal small subunit assembly [GO:0000028]; translation [GO:0006412]	laminin binding [GO:0043236]; laminin receptor activity [GO:0005055]; structural constituent of ribosome [GO:0003735]	GO:0000028; GO:0003735; GO:0005055; GO:0005634; GO:0005886; GO:0006412; GO:0007155; GO:0022627; GO:0043236	Acetylation; Cell membrane; Complete proteome; Cytoplasm; Membrane; Nucleus; Receptor; Reference proteome; Repeat; Ribonucleoprotein; Ribosomal protein
12	B5DGB6	RSSA_SALSA	reviewed	40S ribosomal protein SA (37 kDa laminin receptor precursor) (37LRP) (37/67 kDa laminin receptor) (LRP/LR) (67 kDa laminin receptor) (67LR) (Laminin receptor 1) (LamR) (Laminin-binding protein precursor p40) (LBP/p40)	rpsa	Salmo salar (Atlantic salmon)	translation [GO:0006412]	nucleus [GO:0005634]; plasma membrane [GO:0005886]; small ribosomal subunit [GO:0015935]	nucleus [GO:0005634]; plasma membrane [GO:0005886]; small ribosomal subunit [GO:0015935]; laminin receptor activity [GO:0005055]; structural constituent of ribosome [GO:0003735]; translation [GO:0006412]	laminin receptor activity [GO:0005055]; structural constituent of ribosome [GO:0003735]	GO:0003735; GO:0005055; GO:0005634; GO:0005886; GO:0006412; GO:0015935	Acetylation; Cell membrane; Complete proteome; Cytoplasm; Membrane; Nucleus; Receptor; Reference proteome; Repeat; Ribonucleoprotein; Ribosomal protein
13	A0A1S2X365	A0A1S2X365_SALSA	unreviewed	RNA-binding protein 8A	rbm8a rbm8	Salmo salar (Atlantic salmon)	mRNA processing [GO:0006397]; mRNA transport [GO:0051028]; RNA splicing [GO:0008380]	cytoplasm [GO:0005737]; nuclear speck [GO:0016607]	cytoplasm [GO:0005737]; nuclear speck [GO:0016607]; mRNA binding [GO:0003729]; mRNA processing [GO:0006397]; mRNA transport [GO:0051028]; RNA splicing [GO:0008380]	mRNA binding [GO:0003729]	GO:0003729; GO:0005737; GO:0006397; GO:0008380; GO:0016607; GO:0051028	Complete proteome; Cytoplasm; Nucleus; RNA-binding; Reference proteome; Transport; mRNA processing; mRNA splicing; mRNA transport
13	A0A1S3NWI4	A0A1S3NWI4_SALSA	unreviewed	RNA-binding protein 8A	LOC106581844	Salmo salar (Atlantic salmon)	mRNA processing [GO:0006397]; mRNA transport [GO:0051028]; RNA splicing [GO:0008380]	cytoplasm [GO:0005737]; nuclear speck [GO:0016607]	cytoplasm [GO:0005737]; nuclear speck [GO:0016607]; mRNA binding [GO:0003729]; mRNA processing [GO:0006397]; mRNA transport [GO:0051028]; RNA splicing [GO:0008380]	mRNA binding [GO:0003729]	GO:0003729; GO:0005737; GO:0006397; GO:0008380; GO:0016607; GO:0051028	Complete proteome; Cytoplasm; Nucleus; RNA-binding; Reference proteome; Transport; mRNA processing; mRNA splicing; mRNA transport
13	A0A1S3NWT5	A0A1S3NWT5_SALSA	unreviewed	RNA-binding protein 8A	LOC106581844	Salmo salar (Atlantic salmon)	mRNA processing [GO:0006397]; mRNA transport [GO:0051028]; RNA splicing [GO:0008380]	cytoplasm [GO:0005737]; nuclear speck [GO:0016607]	cytoplasm [GO:0005737]; nuclear speck [GO:0016607]; mRNA binding [GO:0003729]; mRNA processing [GO:0006397]; mRNA transport [GO:0051028]; RNA splicing [GO:0008380]	mRNA binding [GO:0003729]	GO:0003729; GO:0005737; GO:0006397; GO:0008380; GO:0016607; GO:0051028	Complete proteome; Cytoplasm; Nucleus; RNA-binding; Reference proteome; Transport; mRNA processing; mRNA splicing; mRNA transport
13	A0A1S3RV43	A0A1S3RV43_SALSA	unreviewed	RNA-binding protein 8A	rbm8a rbm8	Salmo salar (Atlantic salmon)	mRNA processing [GO:0006397]; mRNA transport [GO:0051028]; RNA splicing [GO:0008380]	cytoplasm [GO:0005737]; nuclear speck [GO:0016607]	cytoplasm [GO:0005737]; nuclear speck [GO:0016607]; mRNA binding [GO:0003729]; mRNA processing [GO:0006397]; mRNA transport [GO:0051028]; RNA splicing [GO:0008380]	mRNA binding [GO:0003729]	GO:0003729; GO:0005737; GO:0006397; GO:0008380; GO:0016607; GO:0051028	Complete proteome; Cytoplasm; Nucleus; RNA-binding; Reference proteome; Transport; mRNA processing; mRNA splicing; mRNA transport
13	B5DGI7	RBM8A_SALSA	reviewed	RNA-binding protein 8A (RNA-binding motif protein 8A) (Ribonucleoprotein RBM8A)	rbm8a rbm8	Salmo salar (Atlantic salmon)	mRNA processing [GO:0006397]; mRNA transport [GO:0051028]; nuclear-transcribed mRNA catabolic process, nonsense-mediated decay [GO:0000184]; regulation of alternative mRNA splicing, via spliceosome [GO:0000381]; regulation of translation [GO:0006417]; RNA splicing [GO:0008380]	cytoplasm [GO:0005737]; nuclear speck [GO:0016607]	cytoplasm [GO:0005737]; nuclear speck [GO:0016607]; mRNA binding [GO:0003729]; mRNA processing [GO:0006397]; mRNA transport [GO:0051028]; nuclear-transcribed mRNA catabolic process, nonsense-mediated decay [GO:0000184]; regulation of alternative mRNA splicing, via spliceosome [GO:0000381]; regulation of translation [GO:0006417]; RNA splicing [GO:0008380]	mRNA binding [GO:0003729]	GO:0000184; GO:0000381; GO:0003729; GO:0005737; GO:0006397; GO:0006417; GO:0008380; GO:0016607; GO:0051028	Complete proteome; Cytoplasm; Nonsense-mediated mRNA decay; Nucleus; RNA-binding; Reference proteome; Translation regulation; Transport; mRNA processing; mRNA splicing; mRNA transport
14	A0A1S2X3J2	A0A1S2X3J2_SALSA	unreviewed	eukaryotic initiation factor 4A-III (EC 3.6.4.13)	if4a3 ddx48 eIF4A-III eif4a3 LOC106564785	Salmo salar (Atlantic salmon)			ATP binding [GO:0005524]; helicase activity [GO:0004386]; translation initiation factor activity [GO:0003743]	ATP binding [GO:0005524]; helicase activity [GO:0004386]; translation initiation factor activity [GO:0003743]	GO:0003743; GO:0004386; GO:0005524	ATP-binding; Complete proteome; Helicase; Hydrolase; Initiation factor; Nucleotide-binding; Protein biosynthesis; Reference proteome
14	B5DG42	IF4A3_SALSA	reviewed	Eukaryotic initiation factor 4A-III (eIF-4A-III) (eIF4A-III) (EC 3.6.4.13) (ATP-dependent RNA helicase DDX48) (ATP-dependent RNA helicase eIF4A-3) (DEAD box protein 48) (Eukaryotic translation initiation factor 4A isoform 3)	eif4a3 ddx48	Salmo salar (Atlantic salmon)	mRNA processing [GO:0006397]; mRNA transport [GO:0051028]; nuclear-transcribed mRNA catabolic process, nonsense-mediated decay [GO:0000184]; regulation of alternative mRNA splicing, via spliceosome [GO:0000381]; regulation of translation [GO:0006417]; RNA splicing [GO:0008380]	cytoplasm [GO:0005737]; nuclear speck [GO:0016607]	cytoplasm [GO:0005737]; nuclear speck [GO:0016607]; ATP binding [GO:0005524]; helicase activity [GO:0004386]; RNA binding [GO:0003723]; mRNA processing [GO:0006397]; mRNA transport [GO:0051028]; nuclear-transcribed mRNA catabolic process, nonsense-mediated decay [GO:0000184]; regulation of alternative mRNA splicing, via spliceosome [GO:0000381]; regulation of translation [GO:0006417]; RNA splicin…	ATP binding [GO:0005524]; helicase activity [GO:0004386]; RNA binding [GO:0003723]	GO:0000184; GO:0000381; GO:0003723; GO:0004386; GO:0005524; GO:0005737; GO:0006397; GO:0006417; GO:0008380; GO:0016607; GO:0051028	ATP-binding; Complete proteome; Cytoplasm; Helicase; Hydrolase; Nonsense-mediated mRNA decay; Nucleotide-binding; Nucleus; RNA-binding; Reference proteome; Translation regulation; Transport; mRNA processing; mRNA splicing; mRNA transport
15	A0A1S2X4H3	A0A1S2X4H3_SALSA	unreviewed	phosphotriesterase-related protein	pter	Salmo salar (Atlantic salmon)	catabolic process [GO:0009056]		zinc ion binding [GO:0008270]; catabolic process [GO:0009056]	zinc ion binding [GO:0008270]	GO:0008270; GO:0009056	Complete proteome; Metal-binding; Reference proteome
15	A0A1S3R310	A0A1S3R310_SALSA	unreviewed	phosphotriesterase-related protein isoform X1	pter	Salmo salar (Atlantic salmon)	catabolic process [GO:0009056]		zinc ion binding [GO:0008270]; catabolic process [GO:0009056]	zinc ion binding [GO:0008270]	GO:0008270; GO:0009056	Complete proteome; Reference proteome
15	B5X4Y9	PTER_SALSA	reviewed	Phosphotriesterase-related protein (EC 3.1.-.-) (Parathion hydrolase-related protein)	pter	Salmo salar (Atlantic salmon)	catabolic process [GO:0009056]		hydrolase activity [GO:0016787]; zinc ion binding [GO:0008270]; catabolic process [GO:0009056]	hydrolase activity [GO:0016787]; zinc ion binding [GO:0008270]	GO:0008270; GO:0009056; GO:0016787	Complete proteome; Hydrolase; Metal-binding; Reference proteome
16	A0A1S2X4Y1	A0A1S2X4Y1_SALSA	unreviewed	Ubiquitin-fold modifier 1	ufm1	Salmo salar (Atlantic salmon)						Complete proteome; Reference proteome; Ubl conjugation pathway
16	B9ENM6	UFM1_SALSA	reviewed	Ubiquitin-fold modifier 1	ufm1	Salmo salar (Atlantic salmon)	protein K69-linked ufmylation [GO:1990592]; protein ufmylation [GO:0071569]	cytoplasm [GO:0005737]; nucleus [GO:0005634]	cytoplasm [GO:0005737]; nucleus [GO:0005634]; protein K69-linked ufmylation [GO:1990592]; protein ufmylation [GO:0071569]		GO:0005634; GO:0005737; GO:0071569; GO:1990592	Complete proteome; Cytoplasm; Isopeptide bond; Nucleus; Reference proteome; Ubl conjugation; Ubl conjugation pathway
17	A0A1S2X521	A0A1S2X521_SALSA	unreviewed	Eukaryotic translation initiation factor 3 subunit E (eIF3e) (Eukaryotic translation initiation factor 3 subunit 6)	eif3ea EIF3E eIF3e EIF3S6 eif3s6	Salmo salar (Atlantic salmon)	formation of translation preinitiation complex [GO:0001731]; regulation of translational initiation [GO:0006446]	eukaryotic 43S preinitiation complex [GO:0016282]; eukaryotic 48S preinitiation complex [GO:0033290]; eukaryotic translation initiation factor 3 complex [GO:0005852]; nucleus [GO:0005634]	eukaryotic 43S preinitiation complex [GO:0016282]; eukaryotic 48S preinitiation complex [GO:0033290]; eukaryotic translation initiation factor 3 complex [GO:0005852]; nucleus [GO:0005634]; translation initiation factor activity [GO:0003743]; formation of translation preinitiation complex [GO:0001731]; regulation of translational initiation [GO:0006446]	translation initiation factor activity [GO:0003743]	GO:0001731; GO:0003743; GO:0005634; GO:0005852; GO:0006446; GO:0016282; GO:0033290	Complete proteome; Cytoplasm; Initiation factor; Nucleus; Protein biosynthesis; Reference proteome
17	A0A1S3RU10	A0A1S3RU10_SALSA	unreviewed	Eukaryotic translation initiation factor 3 subunit E (eIF3e) (Eukaryotic translation initiation factor 3 subunit 6)	LOC106605059 EIF3E EIF3S6	Salmo salar (Atlantic salmon)	formation of translation preinitiation complex [GO:0001731]; regulation of translational initiation [GO:0006446]	eukaryotic 43S preinitiation complex [GO:0016282]; eukaryotic 48S preinitiation complex [GO:0033290]; eukaryotic translation initiation factor 3 complex [GO:0005852]; nucleus [GO:0005634]	eukaryotic 43S preinitiation complex [GO:0016282]; eukaryotic 48S preinitiation complex [GO:0033290]; eukaryotic translation initiation factor 3 complex [GO:0005852]; nucleus [GO:0005634]; translation initiation factor activity [GO:0003743]; formation of translation preinitiation complex [GO:0001731]; regulation of translational initiation [GO:0006446]	translation initiation factor activity [GO:0003743]	GO:0001731; GO:0003743; GO:0005634; GO:0005852; GO:0006446; GO:0016282; GO:0033290	Complete proteome; Cytoplasm; Initiation factor; Nucleus; Protein biosynthesis; Reference proteome
17	B5DGH9	EIF3E_SALSA	reviewed	Eukaryotic translation initiation factor 3 subunit E (eIF3e) (Eukaryotic translation initiation factor 3 subunit 6)	eif3e eif3s6	Salmo salar (Atlantic salmon)	translational initiation [GO:0006413]	eukaryotic translation initiation factor 3 complex [GO:0005852]; nucleus [GO:0005634]	eukaryotic translation initiation factor 3 complex [GO:0005852]; nucleus [GO:0005634]; translation initiation factor activity [GO:0003743]; translational initiation [GO:0006413]	translation initiation factor activity [GO:0003743]	GO:0003743; GO:0005634; GO:0005852; GO:0006413	Complete proteome; Cytoplasm; Initiation factor; Nucleus; Protein biosynthesis; Reference proteome
18	A0A1S2X5P7	A0A1S2X5P7_SALSA	unreviewed	Ubiquitin-fold modifier-conjugating enzyme 1	ufc1	Salmo salar (Atlantic salmon)						Complete proteome; Reference proteome; Ubl conjugation pathway
18	B9EM04	UFC1_SALSA	reviewed	Ubiquitin-fold modifier-conjugating enzyme 1 (Ufm1-conjugating enzyme 1)	ufc1	Salmo salar (Atlantic salmon)	protein ufmylation [GO:0071569]		UFM1 transferase activity [GO:0071568]; protein ufmylation [GO:0071569]	UFM1 transferase activity [GO:0071568]	GO:0071568; GO:0071569	Complete proteome; Reference proteome; Ubl conjugation pathway
19	A0A1S2X8A4	A0A1S2X8A4_SALSA	unreviewed	selenoprotein U	selu	Salmo salar (Atlantic salmon)	oxidation-reduction process [GO:0055114]		oxidation-reduction process [GO:0055114]		GO:0055114	Complete proteome; Reference proteome; Selenium; Selenocysteine
20	A0A1S3KHW8	A0A1S3KHW8_SALSA	unreviewed	Putative hydroxypyruvate isomerase (EC 5.3.1.22)	hyi	Salmo salar (Atlantic salmon)			hydroxypyruvate isomerase activity [GO:0008903]	hydroxypyruvate isomerase activity [GO:0008903]	GO:0008903	Complete proteome; Isomerase; Pyruvate; Reference proteome
20	A0A1S3KJ36	A0A1S3KJ36_SALSA	unreviewed	putative hydroxypyruvate isomerase isoform X2	hyi	Salmo salar (Atlantic salmon)			isomerase activity [GO:0016853]	isomerase activity [GO:0016853]	GO:0016853	Complete proteome; Isomerase; Pyruvate; Reference proteome
20	B5XA86	B5XA86_SALSA	unreviewed	Putative hydroxypyruvate isomerase (EC 5.3.1.22)	HYI hyi	Salmo salar (Atlantic salmon)			hydroxypyruvate isomerase activity [GO:0008903]	hydroxypyruvate isomerase activity [GO:0008903]	GO:0008903	Complete proteome; Isomerase; Pyruvate; Reference proteome
21	A0A1S3KHY4	A0A1S3KHY4_SALSA	unreviewed	Non-specific serine/threonine protein kinase (EC 2.7.11.1)	LOC106560227	Salmo salar (Atlantic salmon)			ATP binding [GO:0005524]; protein serine/threonine kinase activity [GO:0004674]	ATP binding [GO:0005524]; protein serine/threonine kinase activity [GO:0004674]	GO:0004674; GO:0005524	ATP-binding; Complete proteome; Kinase; Nucleotide-binding; Reference proteome; Serine/threonine-protein kinase; Transferase
21	A0A1S3KIB7	A0A1S3KIB7_SALSA	unreviewed	Non-specific serine/threonine protein kinase (EC 2.7.11.1)	LOC106560227	Salmo salar (Atlantic salmon)			ATP binding [GO:0005524]; protein serine/threonine kinase activity [GO:0004674]	ATP binding [GO:0005524]; protein serine/threonine kinase activity [GO:0004674]	GO:0004674; GO:0005524	ATP-binding; Complete proteome; Kinase; Nucleotide-binding; Reference proteome; Serine/threonine-protein kinase; Transferase
21	A0A1S3PAQ3	A0A1S3PAQ3_SALSA	unreviewed	Non-specific serine/threonine protein kinase (EC 2.7.11.1)	prkaa2	Salmo salar (Atlantic salmon)			ATP binding [GO:0005524]; protein serine/threonine kinase activity [GO:0004674]	ATP binding [GO:0005524]; protein serine/threonine kinase activity [GO:0004674]	GO:0004674; GO:0005524	ATP-binding; Complete proteome; Kinase; Nucleotide-binding; Reference proteome; Serine/threonine-protein kinase; Transferase
21	A0A1S3PAZ4	A0A1S3PAZ4_SALSA	unreviewed	Non-specific serine/threonine protein kinase (EC 2.7.11.1)	prkaa2	Salmo salar (Atlantic salmon)			ATP binding [GO:0005524]; protein serine/threonine kinase activity [GO:0004674]	ATP binding [GO:0005524]; protein serine/threonine kinase activity [GO:0004674]	GO:0004674; GO:0005524	ATP-binding; Complete proteome; Kinase; Nucleotide-binding; Reference proteome; Serine/threonine-protein kinase; Transferase
22	A0A1S3KHZ2	A0A1S3KHZ2_SALSA	unreviewed	ubiquitin carboxyl-terminal hydrolase 24-like isoform X2	LOC106560231	Salmo salar (Atlantic salmon)	protein deubiquitination [GO:0016579]; ubiquitin-dependent protein catabolic process [GO:0006511]		thiol-dependent ubiquitinyl hydrolase activity [GO:0036459]; protein deubiquitination [GO:0016579]; ubiquitin-dependent protein catabolic process [GO:0006511]	thiol-dependent ubiquitinyl hydrolase activity [GO:0036459]	GO:0006511; GO:0016579; GO:0036459	Complete proteome; Hydrolase; Reference proteome
22	A0A1S3KIC7	A0A1S3KIC7_SALSA	unreviewed	ubiquitin carboxyl-terminal hydrolase 24-like isoform X4	LOC106560231	Salmo salar (Atlantic salmon)	protein deubiquitination [GO:0016579]; ubiquitin-dependent protein catabolic process [GO:0006511]		thiol-dependent ubiquitinyl hydrolase activity [GO:0036459]; protein deubiquitination [GO:0016579]; ubiquitin-dependent protein catabolic process [GO:0006511]	thiol-dependent ubiquitinyl hydrolase activity [GO:0036459]	GO:0006511; GO:0016579; GO:0036459	Complete proteome; Hydrolase; Reference proteome
22	A0A1S3KIE4	A0A1S3KIE4_SALSA	unreviewed	ubiquitin carboxyl-terminal hydrolase 24-like isoform X1	LOC106560231	Salmo salar (Atlantic salmon)	protein deubiquitination [GO:0016579]; ubiquitin-dependent protein catabolic process [GO:0006511]		thiol-dependent ubiquitinyl hydrolase activity [GO:0036459]; protein deubiquitination [GO:0016579]; ubiquitin-dependent protein catabolic process [GO:0006511]	thiol-dependent ubiquitinyl hydrolase activity [GO:0036459]	GO:0006511; GO:0016579; GO:0036459	Complete proteome; Hydrolase; Reference proteome
22	A0A1S3KJ60	A0A1S3KJ60_SALSA	unreviewed	ubiquitin carboxyl-terminal hydrolase 24-like isoform X3	LOC106560231	Salmo salar (Atlantic salmon)	protein deubiquitination [GO:0016579]; ubiquitin-dependent protein catabolic process [GO:0006511]		thiol-dependent ubiquitinyl hydrolase activity [GO:0036459]; protein deubiquitination [GO:0016579]; ubiquitin-dependent protein catabolic process [GO:0006511]	thiol-dependent ubiquitinyl hydrolase activity [GO:0036459]	GO:0006511; GO:0016579; GO:0036459	Complete proteome; Hydrolase; Reference proteome
22	A0A1S3PAQ7	A0A1S3PAQ7_SALSA	unreviewed	ubiquitin carboxyl-terminal hydrolase 24 isoform X2	usp24	Salmo salar (Atlantic salmon)	protein deubiquitination [GO:0016579]; ubiquitin-dependent protein catabolic process [GO:0006511]		thiol-dependent ubiquitinyl hydrolase activity [GO:0036459]; protein deubiquitination [GO:0016579]; ubiquitin-dependent protein catabolic process [GO:0006511]	thiol-dependent ubiquitinyl hydrolase activity [GO:0036459]	GO:0006511; GO:0016579; GO:0036459	Complete proteome; Hydrolase; Reference proteome
22	A0A1S3PAR9	A0A1S3PAR9_SALSA	unreviewed	ubiquitin carboxyl-terminal hydrolase 24 isoform X4	usp24	Salmo salar (Atlantic salmon)	protein deubiquitination [GO:0016579]; ubiquitin-dependent protein catabolic process [GO:0006511]		thiol-dependent ubiquitinyl hydrolase activity [GO:0036459]; protein deubiquitination [GO:0016579]; ubiquitin-dependent protein catabolic process [GO:0006511]	thiol-dependent ubiquitinyl hydrolase activity [GO:0036459]	GO:0006511; GO:0016579; GO:0036459	Complete proteome; Hydrolase; Reference proteome
22	A0A1S3PAX5	A0A1S3PAX5_SALSA	unreviewed	ubiquitin carboxyl-terminal hydrolase 24 isoform X1	usp24	Salmo salar (Atlantic salmon)	protein deubiquitination [GO:0016579]; ubiquitin-dependent protein catabolic process [GO:0006511]		thiol-dependent ubiquitinyl hydrolase activity [GO:0036459]; protein deubiquitination [GO:0016579]; ubiquitin-dependent protein catabolic process [GO:0006511]	thiol-dependent ubiquitinyl hydrolase activity [GO:0036459]	GO:0006511; GO:0016579; GO:0036459	Complete proteome; Hydrolase; Reference proteome
22	A0A1S3PAZ9	A0A1S3PAZ9_SALSA	unreviewed	ubiquitin carboxyl-terminal hydrolase 24 isoform X3	usp24	Salmo salar (Atlantic salmon)	protein deubiquitination [GO:0016579]; ubiquitin-dependent protein catabolic process [GO:0006511]		thiol-dependent ubiquitinyl hydrolase activity [GO:0036459]; protein deubiquitination [GO:0016579]; ubiquitin-dependent protein catabolic process [GO:0006511]	thiol-dependent ubiquitinyl hydrolase activity [GO:0036459]	GO:0006511; GO:0016579; GO:0036459	Complete proteome; Hydrolase; Reference proteome
23	A0A1S3KIB9	A0A1S3KIB9_SALSA	unreviewed	Ubiquitin carboxyl-terminal hydrolase (EC 3.4.19.12)	uchl5	Salmo salar (Atlantic salmon)	protein deubiquitination [GO:0016579]; ubiquitin-dependent protein catabolic process [GO:0006511]	Ino80 complex [GO:0031011]	Ino80 complex [GO:0031011]; proteasome binding [GO:0070628]; thiol-dependent ubiquitin-specific protease activity [GO:0004843]; protein deubiquitination [GO:0016579]; ubiquitin-dependent protein catabolic process [GO:0006511]	proteasome binding [GO:0070628]; thiol-dependent ubiquitin-specific protease activity [GO:0004843]	GO:0004843; GO:0006511; GO:0016579; GO:0031011; GO:0070628	Coiled coil; Complete proteome; Hydrolase; Protease; Reference proteome; Thiol protease; Ubl conjugation pathway
23	A0A1S3PAF2	A0A1S3PAF2_SALSA	unreviewed	Ubiquitin carboxyl-terminal hydrolase (EC 3.4.19.12)	LOC106584153	Salmo salar (Atlantic salmon)	protein deubiquitination [GO:0016579]; ubiquitin-dependent protein catabolic process [GO:0006511]	Ino80 complex [GO:0031011]	Ino80 complex [GO:0031011]; proteasome binding [GO:0070628]; thiol-dependent ubiquitin-specific protease activity [GO:0004843]; protein deubiquitination [GO:0016579]; ubiquitin-dependent protein catabolic process [GO:0006511]	proteasome binding [GO:0070628]; thiol-dependent ubiquitin-specific protease activity [GO:0004843]	GO:0004843; GO:0006511; GO:0016579; GO:0031011; GO:0070628	Coiled coil; Complete proteome; Hydrolase; Protease; Reference proteome; Thiol protease; Ubl conjugation pathway
23	A0A1S3PAF4	A0A1S3PAF4_SALSA	unreviewed	Ubiquitin carboxyl-terminal hydrolase (EC 3.4.19.12)	LOC106584153	Salmo salar (Atlantic salmon)	protein deubiquitination [GO:0016579]; ubiquitin-dependent protein catabolic process [GO:0006511]	Ino80 complex [GO:0031011]	Ino80 complex [GO:0031011]; proteasome binding [GO:0070628]; thiol-dependent ubiquitin-specific protease activity [GO:0004843]; protein deubiquitination [GO:0016579]; ubiquitin-dependent protein catabolic process [GO:0006511]	proteasome binding [GO:0070628]; thiol-dependent ubiquitin-specific protease activity [GO:0004843]	GO:0004843; GO:0006511; GO:0016579; GO:0031011; GO:0070628	Coiled coil; Complete proteome; Hydrolase; Protease; Reference proteome; Thiol protease; Ubl conjugation pathway
23	A0A1S3PAI0	A0A1S3PAI0_SALSA	unreviewed	Ubiquitin carboxyl-terminal hydrolase (EC 3.4.19.12)	LOC106584153	Salmo salar (Atlantic salmon)	protein deubiquitination [GO:0016579]; ubiquitin-dependent protein catabolic process [GO:0006511]	Ino80 complex [GO:0031011]	Ino80 complex [GO:0031011]; proteasome binding [GO:0070628]; thiol-dependent ubiquitin-specific protease activity [GO:0004843]; protein deubiquitination [GO:0016579]; ubiquitin-dependent protein catabolic process [GO:0006511]	proteasome binding [GO:0070628]; thiol-dependent ubiquitin-specific protease activity [GO:0004843]	GO:0004843; GO:0006511; GO:0016579; GO:0031011; GO:0070628	Coiled coil; Complete proteome; Hydrolase; Protease; Reference proteome; Thiol protease; Ubl conjugation pathway
23	B5X2A6	B5X2A6_SALSA	unreviewed	Ubiquitin carboxyl-terminal hydrolase (EC 3.4.19.12)	UCHL5 uchl5	Salmo salar (Atlantic salmon)	protein deubiquitination [GO:0016579]; ubiquitin-dependent protein catabolic process [GO:0006511]	Ino80 complex [GO:0031011]	Ino80 complex [GO:0031011]; proteasome binding [GO:0070628]; thiol-dependent ubiquitin-specific protease activity [GO:0004843]; protein deubiquitination [GO:0016579]; ubiquitin-dependent protein catabolic process [GO:0006511]	proteasome binding [GO:0070628]; thiol-dependent ubiquitin-specific protease activity [GO:0004843]	GO:0004843; GO:0006511; GO:0016579; GO:0031011; GO:0070628	Coiled coil; Complete proteome; Hydrolase; Protease; Reference proteome; Thiol protease; Ubl conjugation pathway
24	A0A1S3KID5	A0A1S3KID5_SALSA	unreviewed	uncharacterized protein LOC106560280 isoform X2	LOC106560280	Salmo salar (Atlantic salmon)	'de novo' IMP biosynthetic process [GO:0006189]		phosphoribosylaminoimidazolesuccinocarboxamide synthase activity [GO:0004639]; 'de novo' IMP biosynthetic process [GO:0006189]	phosphoribosylaminoimidazolesuccinocarboxamide synthase activity [GO:0004639]	GO:0004639; GO:0006189	Complete proteome; Reference proteome
24	A0A1S3KIR7	A0A1S3KIR7_SALSA	unreviewed	multifunctional protein ADE2-like isoform X4	LOC106560280	Salmo salar (Atlantic salmon)	'de novo' IMP biosynthetic process [GO:0006189]		phosphoribosylaminoimidazolesuccinocarboxamide synthase activity [GO:0004639]; 'de novo' IMP biosynthetic process [GO:0006189]	phosphoribosylaminoimidazolesuccinocarboxamide synthase activity [GO:0004639]	GO:0004639; GO:0006189	Complete proteome; Reference proteome
24	A0A1S3KIT4	A0A1S3KIT4_SALSA	unreviewed	uncharacterized protein LOC106560280 isoform X1	LOC106560280	Salmo salar (Atlantic salmon)	'de novo' IMP biosynthetic process [GO:0006189]		phosphoribosylaminoimidazolesuccinocarboxamide synthase activity [GO:0004639]; 'de novo' IMP biosynthetic process [GO:0006189]	phosphoribosylaminoimidazolesuccinocarboxamide synthase activity [GO:0004639]	GO:0004639; GO:0006189	Complete proteome; Reference proteome
24	A0A1S3KJJ6	A0A1S3KJJ6_SALSA	unreviewed	multifunctional protein ADE2-like isoform X3	LOC106560280	Salmo salar (Atlantic salmon)	'de novo' IMP biosynthetic process [GO:0006189]		phosphoribosylaminoimidazolesuccinocarboxamide synthase activity [GO:0004639]; 'de novo' IMP biosynthetic process [GO:0006189]	phosphoribosylaminoimidazolesuccinocarboxamide synthase activity [GO:0004639]	GO:0004639; GO:0006189	Complete proteome; Reference proteome
25	A0A1S3KIF4	A0A1S3KIF4_SALSA	unreviewed	plasminogen activator inhibitor 1 RNA-binding protein-like isoform X1	LOC106560288	Salmo salar (Atlantic salmon)						Complete proteome; Reference proteome
25	A0A1S3KIV3	A0A1S3KIV3_SALSA	unreviewed	plasminogen activator inhibitor 1 RNA-binding protein-like isoform X2	LOC106560288	Salmo salar (Atlantic salmon)						Complete proteome; Reference proteome
26	A0A1S3KIW2	A0A1S3KIW2_SALSA	unreviewed	growth hormone-inducible transmembrane protein-like	LOC106560291	Salmo salar (Atlantic salmon)		integral component of membrane [GO:0016021]	integral component of membrane [GO:0016021]		GO:0016021	Complete proteome; Membrane; Reference proteome; Transmembrane; Transmembrane helix
26	A0A1S3QSH7	A0A1S3QSH7_SALSA	unreviewed	growth hormone-inducible transmembrane protein-like	LOC106596147	Salmo salar (Atlantic salmon)		integral component of membrane [GO:0016021]	integral component of membrane [GO:0016021]		GO:0016021	Complete proteome; Membrane; Reference proteome; Transmembrane; Transmembrane helix
26	A0A1S3T5T7	A0A1S3T5T7_SALSA	unreviewed	growth hormone-inducible transmembrane protein-like	LOC106613827	Salmo salar (Atlantic salmon)		integral component of membrane [GO:0016021]	integral component of membrane [GO:0016021]		GO:0016021	Complete proteome; Membrane; Reference proteome; Transmembrane
27	A0A1S3KIX0	A0A1S3KIX0_SALSA	unreviewed	pyrroline-5-carboxylate reductase 3 isoform X2	pycrl	Salmo salar (Atlantic salmon)	proline biosynthetic process [GO:0006561]		pyrroline-5-carboxylate reductase activity [GO:0004735]; proline biosynthetic process [GO:0006561]	pyrroline-5-carboxylate reductase activity [GO:0004735]	GO:0004735; GO:0006561	Complete proteome; Reference proteome
27	A0A1S3KJB2	A0A1S3KJB2_SALSA	unreviewed	Pyrroline-5-carboxylate reductase (EC 1.5.1.2)	pycrl	Salmo salar (Atlantic salmon)	L-proline biosynthetic process [GO:0055129]		pyrroline-5-carboxylate reductase activity [GO:0004735]; L-proline biosynthetic process [GO:0055129]	pyrroline-5-carboxylate reductase activity [GO:0004735]	GO:0004735; GO:0055129	Amino-acid biosynthesis; Complete proteome; NADP; Oxidoreductase; Proline biosynthesis; Reference proteome
27	A0A1S3KJC3	A0A1S3KJC3_SALSA	unreviewed	Pyrroline-5-carboxylate reductase (EC 1.5.1.2)	pycrl	Salmo salar (Atlantic salmon)	L-proline biosynthetic process [GO:0055129]		pyrroline-5-carboxylate reductase activity [GO:0004735]; L-proline biosynthetic process [GO:0055129]	pyrroline-5-carboxylate reductase activity [GO:0004735]	GO:0004735; GO:0055129	Amino-acid biosynthesis; Complete proteome; NADP; Oxidoreductase; Proline biosynthesis; Reference proteome
27	A0A1S3KK23	A0A1S3KK23_SALSA	unreviewed	pyrroline-5-carboxylate reductase 3 isoform X3	pycrl	Salmo salar (Atlantic salmon)	proline biosynthetic process [GO:0006561]		pyrroline-5-carboxylate reductase activity [GO:0004735]; proline biosynthetic process [GO:0006561]	pyrroline-5-carboxylate reductase activity [GO:0004735]	GO:0004735; GO:0006561	Complete proteome; Reference proteome
27	B5XC04	B5XC04_SALSA	unreviewed	Pyrroline-5-carboxylate reductase 3	P5CR3 p5cr3	Salmo salar (Atlantic salmon)	proline biosynthetic process [GO:0006561]		pyrroline-5-carboxylate reductase activity [GO:0004735]; proline biosynthetic process [GO:0006561]	pyrroline-5-carboxylate reductase activity [GO:0004735]	GO:0004735; GO:0006561	Complete proteome; Reference proteome
28	A0A1S3KJ23	A0A1S3KJ23_SALSA	unreviewed	trafficking protein particle complex subunit 8-like isoform X2	LOC106560384	Salmo salar (Atlantic salmon)						Complete proteome; Reference proteome
28	A0A1S3KJ34	A0A1S3KJ34_SALSA	unreviewed	trafficking protein particle complex subunit 8-like isoform X1	LOC106560384	Salmo salar (Atlantic salmon)						Complete proteome; Reference proteome
28	A0A1S3PAJ7	A0A1S3PAJ7_SALSA	unreviewed	trafficking protein particle complex subunit 8-like isoform X2	LOC106584195	Salmo salar (Atlantic salmon)						Complete proteome; Reference proteome
28	A0A1S3PAS8	A0A1S3PAS8_SALSA	unreviewed	trafficking protein particle complex subunit 8-like isoform X3	LOC106584195	Salmo salar (Atlantic salmon)						Complete proteome; Reference proteome
28	A0A1S3PAT4	A0A1S3PAT4_SALSA	unreviewed	trafficking protein particle complex subunit 8-like isoform X1	LOC106584195	Salmo salar (Atlantic salmon)						Complete proteome; Reference proteome
29	A0A1S3KJ63	A0A1S3KJ63_SALSA	unreviewed	transmembrane and coiled-coil domain-containing protein 1 isoform X1	tmco1	Salmo salar (Atlantic salmon)	endoplasmic reticulum calcium ion homeostasis [GO:0032469]	integral component of endoplasmic reticulum membrane [GO:0030176]	integral component of endoplasmic reticulum membrane [GO:0030176]; calcium channel activity [GO:0005262]; endoplasmic reticulum calcium ion homeostasis [GO:0032469]	calcium channel activity [GO:0005262]	GO:0005262; GO:0030176; GO:0032469	Coiled coil; Complete proteome; Membrane; Reference proteome; Transmembrane; Transmembrane helix
29	B5X7D4	B5X7D4_SALSA	unreviewed	Calcium load-activated calcium channel (CLAC channel)	TMCO1 tmco1	Salmo salar (Atlantic salmon)	endoplasmic reticulum calcium ion homeostasis [GO:0032469]	integral component of endoplasmic reticulum membrane [GO:0030176]	integral component of endoplasmic reticulum membrane [GO:0030176]; calcium channel activity [GO:0005262]; endoplasmic reticulum calcium ion homeostasis [GO:0032469]	calcium channel activity [GO:0005262]	GO:0005262; GO:0030176; GO:0032469	Calcium; Calcium channel; Calcium transport; Coiled coil; Complete proteome; Endoplasmic reticulum; Ion channel; Ion transport; Membrane; Reference proteome; Transmembrane; Transmembrane helix; Transport
30	A0A1S3KJ89	A0A1S3KJ89_SALSA	unreviewed	carnitine O-palmitoyltransferase 2, mitochondrial	cpt2	Salmo salar (Atlantic salmon)			transferase activity, transferring acyl groups [GO:0016746]	transferase activity, transferring acyl groups [GO:0016746]	GO:0016746	Complete proteome; Reference proteome; Transferase
31	A0A1S3KJ97	A0A1S3KJ97_SALSA	unreviewed	protein ERGIC-53-like	LOC106560436	Salmo salar (Atlantic salmon)	ER to Golgi vesicle-mediated transport [GO:0006888]	cytoplasm [GO:0005737]; integral component of membrane [GO:0016021]	cytoplasm [GO:0005737]; integral component of membrane [GO:0016021]; mannose binding [GO:0005537]; ER to Golgi vesicle-mediated transport [GO:0006888]	mannose binding [GO:0005537]	GO:0005537; GO:0005737; GO:0006888; GO:0016021	Complete proteome; Membrane; Reference proteome; Signal; Transmembrane; Transmembrane helix
31	A0A1S3QRR1	A0A1S3QRR1_SALSA	unreviewed	protein ERGIC-53-like	LOC106595543 LOC106562978	Salmo salar (Atlantic salmon)	ER to Golgi vesicle-mediated transport [GO:0006888]	cytoplasm [GO:0005737]; membrane [GO:0016020]	cytoplasm [GO:0005737]; membrane [GO:0016020]; mannose binding [GO:0005537]; ER to Golgi vesicle-mediated transport [GO:0006888]	mannose binding [GO:0005537]	GO:0005537; GO:0005737; GO:0006888; GO:0016020	Complete proteome; Reference proteome; Signal
32	A0A1S3KJD2	A0A1S3KJD2_SALSA	unreviewed	syntaxin-binding protein 3	stxbp3	Salmo salar (Atlantic salmon)	vesicle docking involved in exocytosis [GO:0006904]		vesicle docking involved in exocytosis [GO:0006904]		GO:0006904	Complete proteome; Reference proteome
33	A0A1S3KJG4	A0A1S3KJG4_SALSA	unreviewed	DNA helicase (EC 3.6.4.12)	LOC106560381	Salmo salar (Atlantic salmon)	DNA replication initiation [GO:0006270]	MCM complex [GO:0042555]; nucleus [GO:0005634]	MCM complex [GO:0042555]; nucleus [GO:0005634]; ATP binding [GO:0005524]; DNA binding [GO:0003677]; helicase activity [GO:0004386]; DNA replication initiation [GO:0006270]	ATP binding [GO:0005524]; DNA binding [GO:0003677]; helicase activity [GO:0004386]	GO:0003677; GO:0004386; GO:0005524; GO:0005634; GO:0006270; GO:0042555	ATP-binding; Complete proteome; DNA replication; DNA-binding; Helicase; Hydrolase; Nucleotide-binding; Nucleus; Reference proteome
33	B5X2W3	B5X2W3_SALSA	unreviewed	DNA helicase (EC 3.6.4.12)	MCM3 mcm3	Salmo salar (Atlantic salmon)	DNA replication initiation [GO:0006270]	MCM complex [GO:0042555]; nucleus [GO:0005634]	MCM complex [GO:0042555]; nucleus [GO:0005634]; ATP binding [GO:0005524]; DNA binding [GO:0003677]; helicase activity [GO:0004386]; DNA replication initiation [GO:0006270]	ATP binding [GO:0005524]; DNA binding [GO:0003677]; helicase activity [GO:0004386]	GO:0003677; GO:0004386; GO:0005524; GO:0005634; GO:0006270; GO:0042555	ATP-binding; Complete proteome; DNA replication; DNA-binding; Helicase; Hydrolase; Nucleotide-binding; Nucleus; Reference proteome
34	A0A1S3KJL4	A0A1S3KJL4_SALSA	unreviewed	ubiquitin carboxyl-terminal hydrolase CYLD-like	LOC106560416	Salmo salar (Atlantic salmon)	protein deubiquitination [GO:0016579]		thiol-dependent ubiquitinyl hydrolase activity [GO:0036459]; protein deubiquitination [GO:0016579]	thiol-dependent ubiquitinyl hydrolase activity [GO:0036459]	GO:0016579; GO:0036459	Complete proteome; Hydrolase; Reference proteome
35	A0A1S3KJP0	A0A1S3KJP0_SALSA	unreviewed	non-specific lipid-transfer protein-like	LOC106560430	Salmo salar (Atlantic salmon)						Complete proteome; Reference proteome
36	A0A1S3KJQ3	A0A1S3KJQ3_SALSA	unreviewed	zinc finger protein 638-like	LOC106560508	Salmo salar (Atlantic salmon)	RNA splicing [GO:0008380]	nucleus [GO:0005634]	nucleus [GO:0005634]; nucleic acid binding [GO:0003676]; zinc ion binding [GO:0008270]; RNA splicing [GO:0008380]	nucleic acid binding [GO:0003676]; zinc ion binding [GO:0008270]	GO:0003676; GO:0005634; GO:0008270; GO:0008380	Complete proteome; Nucleus; Reference proteome
37	A0A1S3KJT2	A0A1S3KJT2_SALSA	unreviewed	N(G),N(G)-dimethylarginine dimethylaminohydrolase 1	ddah1	Salmo salar (Atlantic salmon)	arginine catabolic process [GO:0006527]; citrulline metabolic process [GO:0000052]; positive regulation of nitric oxide biosynthetic process [GO:0045429]		dimethylargininase activity [GO:0016403]; arginine catabolic process [GO:0006527]; citrulline metabolic process [GO:0000052]; positive regulation of nitric oxide biosynthetic process [GO:0045429]	dimethylargininase activity [GO:0016403]	GO:0000052; GO:0006527; GO:0016403; GO:0045429	Complete proteome; Hydrolase; Reference proteome
37	A0A1S3P9L4	A0A1S3P9L4_SALSA	unreviewed	N(G),N(G)-dimethylarginine dimethylaminohydrolase 1-like isoform X1	LOC106584046	Salmo salar (Atlantic salmon)	arginine catabolic process [GO:0006527]; citrulline metabolic process [GO:0000052]; positive regulation of nitric oxide biosynthetic process [GO:0045429]		dimethylargininase activity [GO:0016403]; arginine catabolic process [GO:0006527]; citrulline metabolic process [GO:0000052]; positive regulation of nitric oxide biosynthetic process [GO:0045429]	dimethylargininase activity [GO:0016403]	GO:0000052; GO:0006527; GO:0016403; GO:0045429	Complete proteome; Hydrolase; Reference proteome
38	A0A1S3KJZ4	A0A1S3KJZ4_SALSA	unreviewed	prohibitin-2-like	LOC106560578	Salmo salar (Atlantic salmon)		membrane [GO:0016020]	membrane [GO:0016020]		GO:0016020	Complete proteome; Reference proteome
39	A0A1S3KK07	A0A1S3KK07_SALSA	unreviewed	tryptophan--tRNA ligase, cytoplasmic	wars	Salmo salar (Atlantic salmon)	tryptophanyl-tRNA aminoacylation [GO:0006436]	cytoplasm [GO:0005737]	cytoplasm [GO:0005737]; ATP binding [GO:0005524]; tryptophan-tRNA ligase activity [GO:0004830]; tryptophanyl-tRNA aminoacylation [GO:0006436]	ATP binding [GO:0005524]; tryptophan-tRNA ligase activity [GO:0004830]	GO:0004830; GO:0005524; GO:0005737; GO:0006436	ATP-binding; Aminoacyl-tRNA synthetase; Complete proteome; Ligase; Nucleotide-binding; Protein biosynthesis; Reference proteome
40	A0A1S3KK24	A0A1S3KK24_SALSA	unreviewed	histidine-rich glycoprotein-like	LOC106560589	Salmo salar (Atlantic salmon)			cysteine-type endopeptidase inhibitor activity [GO:0004869]	cysteine-type endopeptidase inhibitor activity [GO:0004869]	GO:0004869	Complete proteome; Reference proteome; Signal
41	A0A1S3KK62	A0A1S3KK62_SALSA	unreviewed	protein Niban	fam129a	Salmo salar (Atlantic salmon)						Complete proteome; Reference proteome
42	A0A1S3KK78	A0A1S3KK78_SALSA	unreviewed	complement factor H-like	LOC106560550	Salmo salar (Atlantic salmon)						Complete proteome; Disulfide bond; Reference proteome; Signal; Sushi
43	A0A1S3KKC7	A0A1S3KKC7_SALSA	unreviewed	lamin-B2	lmnb2	Salmo salar (Atlantic salmon)		intermediate filament [GO:0005882]	intermediate filament [GO:0005882]; structural molecule activity [GO:0005198]	structural molecule activity [GO:0005198]	GO:0005198; GO:0005882	Coiled coil; Complete proteome; Intermediate filament; Reference proteome
44	A0A1S3KKE1	A0A1S3KKE1_SALSA	unreviewed	protein mago nashi homolog	LOC106560432	Salmo salar (Atlantic salmon)		nucleus [GO:0005634]	nucleus [GO:0005634]		GO:0005634	Complete proteome; Reference proteome
44	A0A1S3P9T0	A0A1S3P9T0_SALSA	unreviewed	protein mago nashi homolog	LOC106584057	Salmo salar (Atlantic salmon)		nucleus [GO:0005634]	nucleus [GO:0005634]		GO:0005634	Complete proteome; Reference proteome
44	B9ENE7	MGN_SALSA	reviewed	Protein mago nashi homolog	magoh	Salmo salar (Atlantic salmon)	mRNA processing [GO:0006397]; mRNA transport [GO:0051028]; nuclear-transcribed mRNA catabolic process, nonsense-mediated decay [GO:0000184]; regulation of alternative mRNA splicing, via spliceosome [GO:0000381]; regulation of translation [GO:0006417]; RNA splicing [GO:0008380]	cytoplasm [GO:0005737]; nuclear speck [GO:0016607]	cytoplasm [GO:0005737]; nuclear speck [GO:0016607]; RNA binding [GO:0003723]; mRNA processing [GO:0006397]; mRNA transport [GO:0051028]; nuclear-transcribed mRNA catabolic process, nonsense-mediated decay [GO:0000184]; regulation of alternative mRNA splicing, via spliceosome [GO:0000381]; regulation of translation [GO:0006417]; RNA splicing [GO:0008380]	RNA binding [GO:0003723]	GO:0000184; GO:0000381; GO:0003723; GO:0005737; GO:0006397; GO:0006417; GO:0008380; GO:0016607; GO:0051028	Complete proteome; Cytoplasm; Nonsense-mediated mRNA decay; Nucleus; RNA-binding; Reference proteome; Translation regulation; Transport; mRNA processing; mRNA splicing; mRNA transport
45	A0A1S3KKE9	A0A1S3KKE9_SALSA	unreviewed	histidine-rich glycoprotein-like	LOC106560588	Salmo salar (Atlantic salmon)			cysteine-type endopeptidase inhibitor activity [GO:0004869]	cysteine-type endopeptidase inhibitor activity [GO:0004869]	GO:0004869	Complete proteome; Disulfide bond; Reference proteome; Signal
46	A0A1S3KKF6	A0A1S3KKF6_SALSA	unreviewed	alcohol dehydrogenase [NADP(+)] B-like isoform X1	LOC106560437	Salmo salar (Atlantic salmon)			oxidoreductase activity [GO:0016491]	oxidoreductase activity [GO:0016491]	GO:0016491	Complete proteome; Reference proteome
46	B5X3D4	B5X3D4_SALSA	unreviewed	Alcohol dehydrogenase (alcohol dehydrogenase [NADP(+)] B-like isoform X2)	AK1A1 LOC106560437	Salmo salar (Atlantic salmon)			oxidoreductase activity [GO:0016491]	oxidoreductase activity [GO:0016491]	GO:0016491	Complete proteome; Reference proteome
47	A0A1S3KKP9	A0A1S3KKP9_SALSA	unreviewed	phosphoglucomutase-1-like	LOC106560477	Salmo salar (Atlantic salmon)	carbohydrate metabolic process [GO:0005975]		intramolecular transferase activity, phosphotransferases [GO:0016868]; magnesium ion binding [GO:0000287]; carbohydrate metabolic process [GO:0005975]	intramolecular transferase activity, phosphotransferases [GO:0016868]; magnesium ion binding [GO:0000287]	GO:0000287; GO:0005975; GO:0016868	Complete proteome; Magnesium; Metal-binding; Reference proteome
48	A0A1S3KKS6	A0A1S3KKS6_SALSA	unreviewed	14 kDa phosphohistidine phosphatase-like	LOC106560654	Salmo salar (Atlantic salmon)						Complete proteome; Reference proteome
48	A0A1S3QEV8	A0A1S3QEV8_SALSA	unreviewed	14 kDa phosphohistidine phosphatase-like	LOC106591792	Salmo salar (Atlantic salmon)						Complete proteome; Reference proteome
49	A0A1S3KKT1	A0A1S3KKT1_SALSA	unreviewed	allantoinase, mitochondrial-like	LOC106560661	Salmo salar (Atlantic salmon)	allantoin catabolic process [GO:0000256]		allantoinase activity [GO:0004038]; cobalt ion binding [GO:0050897]; zinc ion binding [GO:0008270]; allantoin catabolic process [GO:0000256]	allantoinase activity [GO:0004038]; cobalt ion binding [GO:0050897]; zinc ion binding [GO:0008270]	GO:0000256; GO:0004038; GO:0008270; GO:0050897	Complete proteome; Reference proteome
50	A0A1S3KKT3	A0A1S3KKT3_SALSA	unreviewed	ubiquitin-conjugating enzyme E2 variant 3 isoform X1	uevld	Salmo salar (Atlantic salmon)	carbohydrate metabolic process [GO:0005975]; carboxylic acid metabolic process [GO:0019752]; cellular protein modification process [GO:0006464]; protein transport [GO:0015031]		oxidoreductase activity, acting on the CH-OH group of donors, NAD or NADP as acceptor [GO:0016616]; carbohydrate metabolic process [GO:0005975]; carboxylic acid metabolic process [GO:0019752]; cellular protein modification process [GO:0006464]; protein transport [GO:0015031]	oxidoreductase activity, acting on the CH-OH group of donors, NAD or NADP as acceptor [GO:0016616]	GO:0005975; GO:0006464; GO:0015031; GO:0016616; GO:0019752	Complete proteome; Reference proteome
50	B5X3I4	B5X3I4_SALSA	unreviewed	Ubiquitin-conjugating enzyme E2 variant 3	UEVLD uevld	Salmo salar (Atlantic salmon)	carbohydrate metabolic process [GO:0005975]; carboxylic acid metabolic process [GO:0019752]; cellular protein modification process [GO:0006464]; protein transport [GO:0015031]		oxidoreductase activity, acting on the CH-OH group of donors, NAD or NADP as acceptor [GO:0016616]; carbohydrate metabolic process [GO:0005975]; carboxylic acid metabolic process [GO:0019752]; cellular protein modification process [GO:0006464]; protein transport [GO:0015031]	oxidoreductase activity, acting on the CH-OH group of donors, NAD or NADP as acceptor [GO:0016616]	GO:0005975; GO:0006464; GO:0015031; GO:0016616; GO:0019752	Complete proteome; Reference proteome
51	A0A1S3KKW3	A0A1S3KKW3_SALSA	unreviewed	probable rRNA-processing protein EBP2	LOC106560521	Salmo salar (Atlantic salmon)						Complete proteome; Reference proteome
51	B5X2D5	B5X2D5_SALSA	unreviewed	Probable rRNA-processing protein EBP2	EBP2 ebp2	Salmo salar (Atlantic salmon)						Complete proteome; Reference proteome
52	A0A1S3KKW8	A0A1S3KKW8_SALSA	unreviewed	26S proteasome non-ATPase regulatory subunit 5	psmd5	Salmo salar (Atlantic salmon)	proteasome assembly [GO:0043248]	proteasome complex [GO:0000502]	proteasome complex [GO:0000502]; proteasome assembly [GO:0043248]		GO:0000502; GO:0043248	Complete proteome; Proteasome; Reference proteome
53	A0A1S3KKY9	A0A1S3KKY9_SALSA	unreviewed	calcium signal-modulating cyclophilin ligand-like	LOC106560687	Salmo salar (Atlantic salmon)		integral component of membrane [GO:0016021]	integral component of membrane [GO:0016021]		GO:0016021	Complete proteome; Membrane; Reference proteome; Transmembrane; Transmembrane helix
53	A0A1S3RN84	A0A1S3RN84_SALSA	unreviewed	calcium signal-modulating cyclophilin ligand	camlg	Salmo salar (Atlantic salmon)		integral component of membrane [GO:0016021]	integral component of membrane [GO:0016021]		GO:0016021	Complete proteome; Membrane; Reference proteome; Transmembrane; Transmembrane helix
54	A0A1S3KKZ4	A0A1S3KKZ4_SALSA	unreviewed	nucleosome assembly protein 1-like 4 isoform X4	LOC106560703	Salmo salar (Atlantic salmon)	nucleosome assembly [GO:0006334]	nucleus [GO:0005634]	nucleus [GO:0005634]; nucleosome assembly [GO:0006334]		GO:0005634; GO:0006334	Coiled coil; Complete proteome; Reference proteome
54	A0A1S3KL37	A0A1S3KL37_SALSA	unreviewed	nucleosome assembly protein 1-like 4 isoform X2	LOC106560703	Salmo salar (Atlantic salmon)	nucleosome assembly [GO:0006334]	nucleus [GO:0005634]	nucleus [GO:0005634]; nucleosome assembly [GO:0006334]		GO:0005634; GO:0006334	Coiled coil; Complete proteome; Reference proteome
54	A0A1S3KL38	A0A1S3KL38_SALSA	unreviewed	nucleosome assembly protein 1-like 4 isoform X3	LOC106560703	Salmo salar (Atlantic salmon)	nucleosome assembly [GO:0006334]	nucleus [GO:0005634]	nucleus [GO:0005634]; nucleosome assembly [GO:0006334]		GO:0005634; GO:0006334	Coiled coil; Complete proteome; Reference proteome
54	A0A1S3KL41	A0A1S3KL41_SALSA	unreviewed	nucleosome assembly protein 1-like 4 isoform X5	LOC106560703	Salmo salar (Atlantic salmon)	nucleosome assembly [GO:0006334]	nucleus [GO:0005634]	nucleus [GO:0005634]; nucleosome assembly [GO:0006334]		GO:0005634; GO:0006334	Coiled coil; Complete proteome; Reference proteome
54	A0A1S3KLV7	A0A1S3KLV7_SALSA	unreviewed	nucleosome assembly protein 1-like 4 isoform X1	LOC106560703	Salmo salar (Atlantic salmon)	nucleosome assembly [GO:0006334]	nucleus [GO:0005634]	nucleus [GO:0005634]; nucleosome assembly [GO:0006334]		GO:0005634; GO:0006334	Coiled coil; Complete proteome; Reference proteome
55	A0A1S3KKZ7	A0A1S3KKZ7_SALSA	unreviewed	eukaryotic initiation factor 4A-I-like	LOC106560692	Salmo salar (Atlantic salmon)			ATP binding [GO:0005524]; helicase activity [GO:0004386]; translation initiation factor activity [GO:0003743]	ATP binding [GO:0005524]; helicase activity [GO:0004386]; translation initiation factor activity [GO:0003743]	GO:0003743; GO:0004386; GO:0005524	ATP-binding; Complete proteome; Helicase; Hydrolase; Initiation factor; Nucleotide-binding; Protein biosynthesis; Reference proteome
55	A0A1S3RGB0	A0A1S3RGB0_SALSA	unreviewed	eukaryotic initiation factor 4A-I	LOC106602896	Salmo salar (Atlantic salmon)			ATP binding [GO:0005524]; helicase activity [GO:0004386]; translation initiation factor activity [GO:0003743]	ATP binding [GO:0005524]; helicase activity [GO:0004386]; translation initiation factor activity [GO:0003743]	GO:0003743; GO:0004386; GO:0005524	ATP-binding; Complete proteome; Helicase; Hydrolase; Initiation factor; Nucleotide-binding; Protein biosynthesis; Reference proteome
56	A0A1S3KL24	A0A1S3KL24_SALSA	unreviewed	lysosome membrane protein 2-like isoform X2	LOC106560709	Salmo salar (Atlantic salmon)		integral component of membrane [GO:0016021]; lysosome [GO:0005764]	integral component of membrane [GO:0016021]; lysosome [GO:0005764]; receptor activity [GO:0004872]	receptor activity [GO:0004872]	GO:0004872; GO:0005764; GO:0016021	Complete proteome; Membrane; Reference proteome; Transmembrane; Transmembrane helix
56	A0A1S3KL56	A0A1S3KL56_SALSA	unreviewed	lysosome membrane protein 2-like isoform X1	LOC106560709	Salmo salar (Atlantic salmon)		integral component of membrane [GO:0016021]; lysosome [GO:0005764]	integral component of membrane [GO:0016021]; lysosome [GO:0005764]; receptor activity [GO:0004872]	receptor activity [GO:0004872]	GO:0004872; GO:0005764; GO:0016021	Complete proteome; Membrane; Reference proteome; Transmembrane; Transmembrane helix
57	A0A1S3KL69	A0A1S3KL69_SALSA	unreviewed	fatty acid hydroxylase domain-containing protein 2	faxdc2	Salmo salar (Atlantic salmon)	lipid biosynthetic process [GO:0008610]	integral component of membrane [GO:0016021]	integral component of membrane [GO:0016021]; iron ion binding [GO:0005506]; oxidoreductase activity [GO:0016491]; lipid biosynthetic process [GO:0008610]	iron ion binding [GO:0005506]; oxidoreductase activity [GO:0016491]	GO:0005506; GO:0008610; GO:0016021; GO:0016491	Complete proteome; Membrane; Reference proteome; Transmembrane; Transmembrane helix
58	A0A1S3KL73	A0A1S3KL73_SALSA	unreviewed	Serotransferrin	mfi2	Salmo salar (Atlantic salmon)	ion transport [GO:0006811]; iron ion homeostasis [GO:0055072]	extracellular space [GO:0005615]	extracellular space [GO:0005615]; metal ion binding [GO:0046872]; ion transport [GO:0006811]; iron ion homeostasis [GO:0055072]	metal ion binding [GO:0046872]	GO:0005615; GO:0006811; GO:0046872; GO:0055072	Complete proteome; Ion transport; Iron; Iron transport; Metal-binding; Reference proteome; Secreted; Signal; Transport
59	A0A1S3KL75	A0A1S3KL75_SALSA	unreviewed	sorting nexin-1-like isoform X2	LOC106560773	Salmo salar (Atlantic salmon)	intracellular protein transport [GO:0006886]; retrograde transport, endosome to Golgi [GO:0042147]	cytosol [GO:0005829]; retromer complex [GO:0030904]	cytosol [GO:0005829]; retromer complex [GO:0030904]; phosphatidylinositol binding [GO:0035091]; intracellular protein transport [GO:0006886]; retrograde transport, endosome to Golgi [GO:0042147]	phosphatidylinositol binding [GO:0035091]	GO:0005829; GO:0006886; GO:0030904; GO:0035091; GO:0042147	Complete proteome; Reference proteome
59	A0A1S3KLF8	A0A1S3KLF8_SALSA	unreviewed	sorting nexin-1-like isoform X4	LOC106560773	Salmo salar (Atlantic salmon)	intracellular protein transport [GO:0006886]; retrograde transport, endosome to Golgi [GO:0042147]	cytosol [GO:0005829]; retromer complex [GO:0030904]	cytosol [GO:0005829]; retromer complex [GO:0030904]; phosphatidylinositol binding [GO:0035091]; intracellular protein transport [GO:0006886]; retrograde transport, endosome to Golgi [GO:0042147]	phosphatidylinositol binding [GO:0035091]	GO:0005829; GO:0006886; GO:0030904; GO:0035091; GO:0042147	Complete proteome; Reference proteome
59	A0A1S3KLJ5	A0A1S3KLJ5_SALSA	unreviewed	sorting nexin-1-like isoform X3	LOC106560773	Salmo salar (Atlantic salmon)	intracellular protein transport [GO:0006886]; retrograde transport, endosome to Golgi [GO:0042147]	cytosol [GO:0005829]; retromer complex [GO:0030904]	cytosol [GO:0005829]; retromer complex [GO:0030904]; phosphatidylinositol binding [GO:0035091]; intracellular protein transport [GO:0006886]; retrograde transport, endosome to Golgi [GO:0042147]	phosphatidylinositol binding [GO:0035091]	GO:0005829; GO:0006886; GO:0030904; GO:0035091; GO:0042147	Complete proteome; Reference proteome
59	A0A1S3KLJ8	A0A1S3KLJ8_SALSA	unreviewed	sorting nexin-1-like isoform X1	LOC106560773	Salmo salar (Atlantic salmon)	intracellular protein transport [GO:0006886]; retrograde transport, endosome to Golgi [GO:0042147]	cytosol [GO:0005829]; retromer complex [GO:0030904]	cytosol [GO:0005829]; retromer complex [GO:0030904]; phosphatidylinositol binding [GO:0035091]; intracellular protein transport [GO:0006886]; retrograde transport, endosome to Golgi [GO:0042147]	phosphatidylinositol binding [GO:0035091]	GO:0005829; GO:0006886; GO:0030904; GO:0035091; GO:0042147	Coiled coil; Complete proteome; Reference proteome
60	A0A1S3KL83	A0A1S3KL83_SALSA	unreviewed	ceruloplasmin	cp	Salmo salar (Atlantic salmon)	cellular iron ion homeostasis [GO:0006879]; copper ion transport [GO:0006825]	cell [GO:0005623]	cell [GO:0005623]; copper ion binding [GO:0005507]; ferroxidase activity [GO:0004322]; cellular iron ion homeostasis [GO:0006879]; copper ion transport [GO:0006825]	copper ion binding [GO:0005507]; ferroxidase activity [GO:0004322]	GO:0004322; GO:0005507; GO:0005623; GO:0006825; GO:0006879	Complete proteome; Copper; Metal-binding; Oxidoreductase; Reference proteome
61	A0A1S3KL93	A0A1S3KL93_SALSA	unreviewed	Lon protease homolog, mitochondrial (EC 3.4.21.-)	lonp1 LONP1	Salmo salar (Atlantic salmon)	cellular response to oxidative stress [GO:0034599]; chaperone-mediated protein complex assembly [GO:0051131]; oxidation-dependent protein catabolic process [GO:0070407]; protein quality control by the ubiquitin-proteasome system [GO:0006515]; regulation of mitochondrial DNA replication [GO:0090296]	mitochondrial matrix [GO:0005759]	mitochondrial matrix [GO:0005759]; ATP binding [GO:0005524]; ATP-dependent peptidase activity [GO:0004176]; sequence-specific DNA binding [GO:0043565]; serine-type endopeptidase activity [GO:0004252]; cellular response to oxidative stress [GO:0034599]; chaperone-mediated protein complex assembly [GO:0051131]; oxidation-dependent protein catabolic process [GO:0070407]; protein quality control by t…	ATP binding [GO:0005524]; ATP-dependent peptidase activity [GO:0004176]; sequence-specific DNA binding [GO:0043565]; serine-type endopeptidase activity [GO:0004252]	GO:0004176; GO:0004252; GO:0005524; GO:0005759; GO:0006515; GO:0034599; GO:0043565; GO:0051131; GO:0070407; GO:0090296	ATP-binding; Complete proteome; DNA-binding; Hydrolase; Mitochondrion; Nucleotide-binding; Protease; Reference proteome; Serine protease
62	A0A1S3KL94	A0A1S3KL94_SALSA	unreviewed	Mannose-6-phosphate isomerase (EC 5.3.1.8)	LOC106560745	Salmo salar (Atlantic salmon)	carbohydrate metabolic process [GO:0005975]; GDP-mannose biosynthetic process [GO:0009298]		mannose-6-phosphate isomerase activity [GO:0004476]; zinc ion binding [GO:0008270]; carbohydrate metabolic process [GO:0005975]; GDP-mannose biosynthetic process [GO:0009298]	mannose-6-phosphate isomerase activity [GO:0004476]; zinc ion binding [GO:0008270]	GO:0004476; GO:0005975; GO:0008270; GO:0009298	Complete proteome; Isomerase; Metal-binding; Reference proteome; Zinc
63	A0A1S3KLC2	A0A1S3KLC2_SALSA	unreviewed	MIP18 family protein FAM96A	fam96a	Salmo salar (Atlantic salmon)						Complete proteome; Reference proteome
64	A0A1S3KLI1	A0A1S3KLI1_SALSA	unreviewed	cathepsin L1-like	LOC106560797	Salmo salar (Atlantic salmon)			cysteine-type peptidase activity [GO:0008234]	cysteine-type peptidase activity [GO:0008234]	GO:0008234	Complete proteome; Hydrolase; Protease; Reference proteome; Signal; Thiol protease
65	A0A1S3KLI2	A0A1S3KLI2_SALSA	unreviewed	Proteasome subunit alpha type (EC 3.4.25.1)	psma4	Salmo salar (Atlantic salmon)	ubiquitin-dependent protein catabolic process [GO:0006511]	cytoplasm [GO:0005737]; nucleus [GO:0005634]; proteasome core complex, alpha-subunit complex [GO:0019773]	cytoplasm [GO:0005737]; nucleus [GO:0005634]; proteasome core complex, alpha-subunit complex [GO:0019773]; threonine-type endopeptidase activity [GO:0004298]; ubiquitin-dependent protein catabolic process [GO:0006511]	threonine-type endopeptidase activity [GO:0004298]	GO:0004298; GO:0005634; GO:0005737; GO:0006511; GO:0019773	Coiled coil; Complete proteome; Cytoplasm; Hydrolase; Nucleus; Protease; Proteasome; Reference proteome; Threonine protease
65	A0A1S3KLM0	A0A1S3KLM0_SALSA	unreviewed	Proteasome subunit alpha type (EC 3.4.25.1)	psma4	Salmo salar (Atlantic salmon)	ubiquitin-dependent protein catabolic process [GO:0006511]	cytoplasm [GO:0005737]; nucleus [GO:0005634]; proteasome core complex, alpha-subunit complex [GO:0019773]	cytoplasm [GO:0005737]; nucleus [GO:0005634]; proteasome core complex, alpha-subunit complex [GO:0019773]; threonine-type endopeptidase activity [GO:0004298]; ubiquitin-dependent protein catabolic process [GO:0006511]	threonine-type endopeptidase activity [GO:0004298]	GO:0004298; GO:0005634; GO:0005737; GO:0006511; GO:0019773	Coiled coil; Complete proteome; Cytoplasm; Hydrolase; Nucleus; Protease; Proteasome; Reference proteome; Threonine protease
65	A0A1S3KLM6	A0A1S3KLM6_SALSA	unreviewed	Proteasome subunit beta type (EC 3.4.25.1)	psma4	Salmo salar (Atlantic salmon)	proteolysis involved in cellular protein catabolic process [GO:0051603]	cytoplasm [GO:0005737]; nucleus [GO:0005634]; proteasome core complex, alpha-subunit complex [GO:0019773]	cytoplasm [GO:0005737]; nucleus [GO:0005634]; proteasome core complex, alpha-subunit complex [GO:0019773]; threonine-type endopeptidase activity [GO:0004298]; proteolysis involved in cellular protein catabolic process [GO:0051603]	threonine-type endopeptidase activity [GO:0004298]	GO:0004298; GO:0005634; GO:0005737; GO:0019773; GO:0051603	Coiled coil; Complete proteome; Cytoplasm; Hydrolase; Nucleus; Protease; Proteasome; Reference proteome; Threonine protease
65	B9ELT4	B9ELT4_SALSA	unreviewed	Proteasome subunit alpha type (EC 3.4.25.1)	PSA4 psma4	Salmo salar (Atlantic salmon)	ubiquitin-dependent protein catabolic process [GO:0006511]	cytoplasm [GO:0005737]; nucleus [GO:0005634]; proteasome core complex, alpha-subunit complex [GO:0019773]	cytoplasm [GO:0005737]; nucleus [GO:0005634]; proteasome core complex, alpha-subunit complex [GO:0019773]; threonine-type endopeptidase activity [GO:0004298]; ubiquitin-dependent protein catabolic process [GO:0006511]	threonine-type endopeptidase activity [GO:0004298]	GO:0004298; GO:0005634; GO:0005737; GO:0006511; GO:0019773	Coiled coil; Complete proteome; Cytoplasm; Hydrolase; Nucleus; Protease; Proteasome; Reference proteome; Threonine protease
66	A0A1S3KLI5	A0A1S3KLI5_SALSA	unreviewed	ADP-dependent glucokinase isoform X1	adpgk	Salmo salar (Atlantic salmon)	carbohydrate metabolic process [GO:0005975]		kinase activity [GO:0016301]; phosphotransferase activity, alcohol group as acceptor [GO:0016773]; carbohydrate metabolic process [GO:0005975]	kinase activity [GO:0016301]; phosphotransferase activity, alcohol group as acceptor [GO:0016773]	GO:0005975; GO:0016301; GO:0016773	Complete proteome; Kinase; Reference proteome; Signal; Transferase
66	A0A1S3KMA7	A0A1S3KMA7_SALSA	unreviewed	ADP-dependent glucokinase isoform X2	adpgk	Salmo salar (Atlantic salmon)	carbohydrate metabolic process [GO:0005975]		kinase activity [GO:0016301]; phosphotransferase activity, alcohol group as acceptor [GO:0016773]; carbohydrate metabolic process [GO:0005975]	kinase activity [GO:0016301]; phosphotransferase activity, alcohol group as acceptor [GO:0016773]	GO:0005975; GO:0016301; GO:0016773	Complete proteome; Kinase; Reference proteome; Signal; Transferase
67	A0A1S3KLM3	A0A1S3KLM3_SALSA	unreviewed	Nuclear pore complex protein Nup93	nup93	Salmo salar (Atlantic salmon)	mRNA transport [GO:0051028]; protein transport [GO:0015031]	membrane [GO:0016020]; nuclear pore [GO:0005643]	membrane [GO:0016020]; nuclear pore [GO:0005643]; mRNA transport [GO:0051028]; protein transport [GO:0015031]		GO:0005643; GO:0015031; GO:0016020; GO:0051028	Complete proteome; Membrane; Nuclear pore complex; Nucleus; Protein transport; Reference proteome; Translocation; Transport; mRNA transport
67	A0A1S3KLQ9	A0A1S3KLQ9_SALSA	unreviewed	Nuclear pore complex protein Nup93	nup93	Salmo salar (Atlantic salmon)	mRNA transport [GO:0051028]; protein transport [GO:0015031]	membrane [GO:0016020]; nuclear pore [GO:0005643]	membrane [GO:0016020]; nuclear pore [GO:0005643]; mRNA transport [GO:0051028]; protein transport [GO:0015031]		GO:0005643; GO:0015031; GO:0016020; GO:0051028	Complete proteome; Membrane; Nuclear pore complex; Nucleus; Protein transport; Reference proteome; Translocation; Transport; mRNA transport
67	A0A1S3MMV2	A0A1S3MMV2_SALSA	unreviewed	Nuclear pore complex protein Nup93	nup93	Salmo salar (Atlantic salmon)	mRNA transport [GO:0051028]; protein transport [GO:0015031]	membrane [GO:0016020]; nuclear pore [GO:0005643]	membrane [GO:0016020]; nuclear pore [GO:0005643]; mRNA transport [GO:0051028]; protein transport [GO:0015031]		GO:0005643; GO:0015031; GO:0016020; GO:0051028	Complete proteome; Membrane; Nuclear pore complex; Nucleus; Protein transport; Reference proteome; Translocation; Transport; mRNA transport
67	Q0H918	Q0H918_SALSA	unreviewed	Nuclear pore complex protein Nup93	dead eye NUP93 nup93	Salmo salar (Atlantic salmon)	mRNA transport [GO:0051028]; protein transport [GO:0015031]	membrane [GO:0016020]; nuclear pore [GO:0005643]	membrane [GO:0016020]; nuclear pore [GO:0005643]; mRNA transport [GO:0051028]; protein transport [GO:0015031]		GO:0005643; GO:0015031; GO:0016020; GO:0051028	Complete proteome; Membrane; Nuclear pore complex; Nucleus; Protein transport; Reference proteome; Translocation; Transport; mRNA transport
67	Q0H929	Q0H929_SALSA	unreviewed	Nuclear pore complex protein Nup93	nup93	Salmo salar (Atlantic salmon)	mRNA transport [GO:0051028]; protein transport [GO:0015031]	membrane [GO:0016020]; nuclear pore [GO:0005643]	membrane [GO:0016020]; nuclear pore [GO:0005643]; mRNA transport [GO:0051028]; protein transport [GO:0015031]		GO:0005643; GO:0015031; GO:0016020; GO:0051028	Complete proteome; Membrane; Nuclear pore complex; Nucleus; Protein transport; Reference proteome; Translocation; Transport; mRNA transport
68	A0A1S3KLM9	A0A1S3KLM9_SALSA	unreviewed	enhancer of mRNA-decapping protein 4-like isoform X3	LOC106560824	Salmo salar (Atlantic salmon)						Coiled coil; Complete proteome; Reference proteome; WD repeat
68	A0A1S3KLV6	A0A1S3KLV6_SALSA	unreviewed	enhancer of mRNA-decapping protein 4-like isoform X5	LOC106560824	Salmo salar (Atlantic salmon)						Coiled coil; Complete proteome; Reference proteome; WD repeat
68	A0A1S3KLZ5	A0A1S3KLZ5_SALSA	unreviewed	enhancer of mRNA-decapping protein 4-like isoform X4	LOC106560824	Salmo salar (Atlantic salmon)						Coiled coil; Complete proteome; Reference proteome; Repeat; WD repeat
68	A0A1S3KM01	A0A1S3KM01_SALSA	unreviewed	enhancer of mRNA-decapping protein 4-like isoform X2	LOC106560824	Salmo salar (Atlantic salmon)						Coiled coil; Complete proteome; Reference proteome; WD repeat
68	A0A1S3KM06	A0A1S3KM06_SALSA	unreviewed	enhancer of mRNA-decapping protein 4-like isoform X7	LOC106560824	Salmo salar (Atlantic salmon)						Coiled coil; Complete proteome; Reference proteome; WD repeat
68	A0A1S3KMS4	A0A1S3KMS4_SALSA	unreviewed	enhancer of mRNA-decapping protein 4-like isoform X1	LOC106560824	Salmo salar (Atlantic salmon)						Coiled coil; Complete proteome; Reference proteome; WD repeat
68	A0A1S3KMT0	A0A1S3KMT0_SALSA	unreviewed	enhancer of mRNA-decapping protein 4-like isoform X6	LOC106560824	Salmo salar (Atlantic salmon)						Coiled coil; Complete proteome; Reference proteome; WD repeat
68	A0A1S3MN01	A0A1S3MN01_SALSA	unreviewed	enhancer of mRNA-decapping protein 4 isoform X2	edc4	Salmo salar (Atlantic salmon)						Coiled coil; Complete proteome; Reference proteome; WD repeat
68	A0A1S3MNZ3	A0A1S3MNZ3_SALSA	unreviewed	enhancer of mRNA-decapping protein 4 isoform X1	edc4	Salmo salar (Atlantic salmon)						Coiled coil; Complete proteome; Reference proteome; WD repeat
69	A0A1S3KKX8	A0A1S3KKX8_SALSA	unreviewed	catalase isoform X2	cata	Salmo salar (Atlantic salmon)	response to oxidative stress [GO:0006979]		catalase activity [GO:0004096]; heme binding [GO:0020037]; metal ion binding [GO:0046872]; response to oxidative stress [GO:0006979]	catalase activity [GO:0004096]; heme binding [GO:0020037]; metal ion binding [GO:0046872]	GO:0004096; GO:0006979; GO:0020037; GO:0046872	Complete proteome; Heme; Iron; Metal-binding; Reference proteome
69	A0A1S3KKZ2	A0A1S3KKZ2_SALSA	unreviewed	catalase isoform X3	cata	Salmo salar (Atlantic salmon)	response to oxidative stress [GO:0006979]		catalase activity [GO:0004096]; heme binding [GO:0020037]; metal ion binding [GO:0046872]; response to oxidative stress [GO:0006979]	catalase activity [GO:0004096]; heme binding [GO:0020037]; metal ion binding [GO:0046872]	GO:0004096; GO:0006979; GO:0020037; GO:0046872	Complete proteome; Heme; Iron; Metal-binding; Reference proteome
69	A0A1S3KLQ6	A0A1S3KLQ6_SALSA	unreviewed	Catalase (EC 1.11.1.6)	cata	Salmo salar (Atlantic salmon)	hydrogen peroxide catabolic process [GO:0042744]; response to oxidative stress [GO:0006979]		catalase activity [GO:0004096]; heme binding [GO:0020037]; metal ion binding [GO:0046872]; hydrogen peroxide catabolic process [GO:0042744]; response to oxidative stress [GO:0006979]	catalase activity [GO:0004096]; heme binding [GO:0020037]; metal ion binding [GO:0046872]	GO:0004096; GO:0006979; GO:0020037; GO:0042744; GO:0046872	Complete proteome; Heme; Hydrogen peroxide; Iron; Metal-binding; Oxidoreductase; Peroxidase; Reference proteome
69	B5X3J6	B5X3J6_SALSA	unreviewed	Catalase (EC 1.11.1.6)	CATA cata	Salmo salar (Atlantic salmon)	hydrogen peroxide catabolic process [GO:0042744]; response to oxidative stress [GO:0006979]		catalase activity [GO:0004096]; heme binding [GO:0020037]; metal ion binding [GO:0046872]; hydrogen peroxide catabolic process [GO:0042744]; response to oxidative stress [GO:0006979]	catalase activity [GO:0004096]; heme binding [GO:0020037]; metal ion binding [GO:0046872]	GO:0004096; GO:0006979; GO:0020037; GO:0042744; GO:0046872	Complete proteome; Heme; Hydrogen peroxide; Iron; Metal-binding; Oxidoreductase; Peroxidase; Reference proteome
70	A0A1S3KLR0	A0A1S3KLR0_SALSA	unreviewed	transcriptional repressor CTCF-like isoform X3	LOC106560835	Salmo salar (Atlantic salmon)			nucleic acid binding [GO:0003676]	nucleic acid binding [GO:0003676]	GO:0003676	Coiled coil; Complete proteome; Metal-binding; Reference proteome; Zinc; Zinc-finger
70	A0A1S3KM29	A0A1S3KM29_SALSA	unreviewed	transcriptional repressor CTCF-like isoform X2	LOC106560835	Salmo salar (Atlantic salmon)			nucleic acid binding [GO:0003676]	nucleic acid binding [GO:0003676]	GO:0003676	Coiled coil; Complete proteome; Metal-binding; Reference proteome; Zinc; Zinc-finger
70	A0A1S3KMV7	A0A1S3KMV7_SALSA	unreviewed	transcriptional repressor CTCF-like isoform X1	LOC106560835	Salmo salar (Atlantic salmon)			nucleic acid binding [GO:0003676]	nucleic acid binding [GO:0003676]	GO:0003676	Coiled coil; Complete proteome; Metal-binding; Reference proteome; Zinc; Zinc-finger
70	A0A1S3KUR2	A0A1S3KUR2_SALSA	unreviewed	transcriptional repressor CTCF-like isoform X1	LOC106562233	Salmo salar (Atlantic salmon)			nucleic acid binding [GO:0003676]	nucleic acid binding [GO:0003676]	GO:0003676	Coiled coil; Complete proteome; Metal-binding; Reference proteome; Zinc; Zinc-finger
70	A0A1S3KUX5	A0A1S3KUX5_SALSA	unreviewed	transcriptional repressor CTCF-like isoform X2	LOC106562233	Salmo salar (Atlantic salmon)			nucleic acid binding [GO:0003676]	nucleic acid binding [GO:0003676]	GO:0003676	Coiled coil; Complete proteome; Metal-binding; Reference proteome; Zinc; Zinc-finger
70	A0A1S3MMZ0	A0A1S3MMZ0_SALSA	unreviewed	transcriptional repressor CTCF isoform X3	ctcf	Salmo salar (Atlantic salmon)			nucleic acid binding [GO:0003676]	nucleic acid binding [GO:0003676]	GO:0003676	Complete proteome; Metal-binding; Reference proteome; Zinc; Zinc-finger
70	A0A1S3MN73	A0A1S3MN73_SALSA	unreviewed	transcriptional repressor CTCF isoform X1	ctcf	Salmo salar (Atlantic salmon)			nucleic acid binding [GO:0003676]	nucleic acid binding [GO:0003676]	GO:0003676	Complete proteome; Metal-binding; Reference proteome; Zinc; Zinc-finger
70	A0A1S3MNY3	A0A1S3MNY3_SALSA	unreviewed	transcriptional repressor CTCF isoform X2	ctcf	Salmo salar (Atlantic salmon)			nucleic acid binding [GO:0003676]	nucleic acid binding [GO:0003676]	GO:0003676	Complete proteome; Metal-binding; Reference proteome; Zinc; Zinc-finger
70	A0A1S3PU95	A0A1S3PU95_SALSA	unreviewed	transcriptional repressor CTCF-like isoform X2	LOC106587416	Salmo salar (Atlantic salmon)			nucleic acid binding [GO:0003676]	nucleic acid binding [GO:0003676]	GO:0003676	Complete proteome; Metal-binding; Reference proteome; Zinc; Zinc-finger
70	A0A1S3PUA8	A0A1S3PUA8_SALSA	unreviewed	transcriptional repressor CTCF-like isoform X1	LOC106587416	Salmo salar (Atlantic salmon)			nucleic acid binding [GO:0003676]	nucleic acid binding [GO:0003676]	GO:0003676	Coiled coil; Complete proteome; Metal-binding; Reference proteome; Zinc; Zinc-finger
71	A0A1S3KM23	A0A1S3KM23_SALSA	unreviewed	GTP-binding protein SAR1b-like	LOC106560851	Salmo salar (Atlantic salmon)	intracellular protein transport [GO:0006886]; vesicle-mediated transport [GO:0016192]	endoplasmic reticulum [GO:0005783]; Golgi apparatus [GO:0005794]	endoplasmic reticulum [GO:0005783]; Golgi apparatus [GO:0005794]; GTP binding [GO:0005525]; intracellular protein transport [GO:0006886]; vesicle-mediated transport [GO:0016192]	GTP binding [GO:0005525]	GO:0005525; GO:0005783; GO:0005794; GO:0006886; GO:0016192	Complete proteome; ER-Golgi transport; Endoplasmic reticulum; GTP-binding; Golgi apparatus; Nucleotide-binding; Protein transport; Reference proteome; Transport
71	A0A1S3N5Q9	A0A1S3N5Q9_SALSA	unreviewed	GTP-binding protein SAR1b-like	LOC106577347	Salmo salar (Atlantic salmon)	intracellular protein transport [GO:0006886]; vesicle-mediated transport [GO:0016192]	endoplasmic reticulum [GO:0005783]; Golgi apparatus [GO:0005794]	endoplasmic reticulum [GO:0005783]; Golgi apparatus [GO:0005794]; GTP binding [GO:0005525]; intracellular protein transport [GO:0006886]; vesicle-mediated transport [GO:0016192]	GTP binding [GO:0005525]	GO:0005525; GO:0005783; GO:0005794; GO:0006886; GO:0016192	Complete proteome; ER-Golgi transport; Endoplasmic reticulum; GTP-binding; Golgi apparatus; Nucleotide-binding; Protein transport; Reference proteome; Transport
72	A0A1S3KM32	A0A1S3KM32_SALSA	unreviewed	splicing factor 3B subunit 3	sf3b3	Salmo salar (Atlantic salmon)		nucleus [GO:0005634]	nucleus [GO:0005634]; nucleic acid binding [GO:0003676]	nucleic acid binding [GO:0003676]	GO:0003676; GO:0005634	Complete proteome; Reference proteome
73	A0A1S3KM47	A0A1S3KM47_SALSA	unreviewed	Secretory carrier-associated membrane protein (Secretory carrier membrane protein)	scamp2	Salmo salar (Atlantic salmon)	protein transport [GO:0015031]	integral component of membrane [GO:0016021]	integral component of membrane [GO:0016021]; protein transport [GO:0015031]		GO:0015031; GO:0016021	Coiled coil; Complete proteome; Membrane; Reference proteome; Transmembrane; Transmembrane helix; Transport
74	A0A1S3KM69	A0A1S3KM69_SALSA	unreviewed	Carboxylic ester hydrolase (EC 3.1.1.-)	LOC100380756	Salmo salar (Atlantic salmon)			hydrolase activity [GO:0016787]	hydrolase activity [GO:0016787]	GO:0016787	Complete proteome; Hydrolase; Reference proteome
74	A0A1S3KN49	A0A1S3KN49_SALSA	unreviewed	Carboxylic ester hydrolase (EC 3.1.1.-)	LOC100380756	Salmo salar (Atlantic salmon)			hydrolase activity [GO:0016787]	hydrolase activity [GO:0016787]	GO:0016787	Complete proteome; Hydrolase; Reference proteome
75	A0A1S3KM71	A0A1S3KM71_SALSA	unreviewed	septin-7-like isoform X1	LOC106560914	Salmo salar (Atlantic salmon)		septin complex [GO:0031105]	septin complex [GO:0031105]; GTP binding [GO:0005525]	GTP binding [GO:0005525]	GO:0005525; GO:0031105	Coiled coil; Complete proteome; GTP-binding; Nucleotide-binding; Reference proteome
75	A0A1S3KM76	A0A1S3KM76_SALSA	unreviewed	septin-7-like isoform X6	LOC106560914	Salmo salar (Atlantic salmon)		septin complex [GO:0031105]	septin complex [GO:0031105]; GTP binding [GO:0005525]	GTP binding [GO:0005525]	GO:0005525; GO:0031105	Coiled coil; Complete proteome; GTP-binding; Nucleotide-binding; Reference proteome
75	A0A1S3KME5	A0A1S3KME5_SALSA	unreviewed	septin-7-like isoform X3	LOC106560914	Salmo salar (Atlantic salmon)		septin complex [GO:0031105]	septin complex [GO:0031105]; GTP binding [GO:0005525]	GTP binding [GO:0005525]	GO:0005525; GO:0031105	Coiled coil; Complete proteome; GTP-binding; Nucleotide-binding; Reference proteome
75	A0A1S3KMI5	A0A1S3KMI5_SALSA	unreviewed	septin-7-like isoform X2	LOC106560914	Salmo salar (Atlantic salmon)		septin complex [GO:0031105]	septin complex [GO:0031105]; GTP binding [GO:0005525]	GTP binding [GO:0005525]	GO:0005525; GO:0031105	Coiled coil; Complete proteome; GTP-binding; Nucleotide-binding; Reference proteome
75	A0A1S3KMJ7	A0A1S3KMJ7_SALSA	unreviewed	septin-7-like isoform X5	LOC106560914	Salmo salar (Atlantic salmon)		septin complex [GO:0031105]	septin complex [GO:0031105]; GTP binding [GO:0005525]	GTP binding [GO:0005525]	GO:0005525; GO:0031105	Coiled coil; Complete proteome; GTP-binding; Nucleotide-binding; Reference proteome
75	A0A1S3KNB4	A0A1S3KNB4_SALSA	unreviewed	septin-7-like isoform X4	LOC106560914	Salmo salar (Atlantic salmon)		septin complex [GO:0031105]	septin complex [GO:0031105]; GTP binding [GO:0005525]	GTP binding [GO:0005525]	GO:0005525; GO:0031105	Complete proteome; GTP-binding; Nucleotide-binding; Reference proteome
75	A0A1S3MMG4	A0A1S3MMG4_SALSA	unreviewed	septin-7-like isoform X4	LOC106573652	Salmo salar (Atlantic salmon)		septin complex [GO:0031105]	septin complex [GO:0031105]; GTP binding [GO:0005525]	GTP binding [GO:0005525]	GO:0005525; GO:0031105	Coiled coil; Complete proteome; GTP-binding; Nucleotide-binding; Reference proteome
75	A0A1S3MMM0	A0A1S3MMM0_SALSA	unreviewed	septin-7-like isoform X1	LOC106573652	Salmo salar (Atlantic salmon)		septin complex [GO:0031105]	septin complex [GO:0031105]; GTP binding [GO:0005525]	GTP binding [GO:0005525]	GO:0005525; GO:0031105	Coiled coil; Complete proteome; GTP-binding; Nucleotide-binding; Reference proteome
75	A0A1S3MMQ1	A0A1S3MMQ1_SALSA	unreviewed	septin-7-like isoform X2	LOC106573652	Salmo salar (Atlantic salmon)		septin complex [GO:0031105]	septin complex [GO:0031105]; GTP binding [GO:0005525]	GTP binding [GO:0005525]	GO:0005525; GO:0031105	Coiled coil; Complete proteome; GTP-binding; Nucleotide-binding; Reference proteome
75	A0A1S3MNH6	A0A1S3MNH6_SALSA	unreviewed	septin-7-like isoform X3	LOC106573652	Salmo salar (Atlantic salmon)		septin complex [GO:0031105]	septin complex [GO:0031105]; GTP binding [GO:0005525]	GTP binding [GO:0005525]	GO:0005525; GO:0031105	Coiled coil; Complete proteome; GTP-binding; Nucleotide-binding; Reference proteome
76	A0A1S3KMD0	A0A1S3KMD0_SALSA	unreviewed	Anamorsin (Cytokine-induced apoptosis inhibitor 1) (Fe-S cluster assembly protein DRE2 homolog)	LOC106560909 CIAPIN1	Salmo salar (Atlantic salmon)	apoptotic process [GO:0006915]; hemopoiesis [GO:0030097]; iron-sulfur cluster assembly [GO:0016226]; negative regulation of apoptotic process [GO:0043066]	mitochondrial intermembrane space [GO:0005758]; nucleus [GO:0005634]	mitochondrial intermembrane space [GO:0005758]; nucleus [GO:0005634]; 2 iron, 2 sulfur cluster binding [GO:0051537]; electron carrier activity [GO:0009055]; metal ion binding [GO:0046872]; apoptotic process [GO:0006915]; hemopoiesis [GO:0030097]; iron-sulfur cluster assembly [GO:0016226]; negative regulation of apoptotic process [GO:0043066]	2 iron, 2 sulfur cluster binding [GO:0051537]; electron carrier activity [GO:0009055]; metal ion binding [GO:0046872]	GO:0005634; GO:0005758; GO:0006915; GO:0009055; GO:0016226; GO:0030097; GO:0043066; GO:0046872; GO:0051537	2Fe-2S; Apoptosis; Complete proteome; Cytoplasm; Iron; Iron-sulfur; Metal-binding; Mitochondrion; Nucleus; Reference proteome
76	A0A1S3KMH8	A0A1S3KMH8_SALSA	unreviewed	Anamorsin (Cytokine-induced apoptosis inhibitor 1) (Fe-S cluster assembly protein DRE2 homolog)	LOC106560909 CIAPIN1	Salmo salar (Atlantic salmon)	apoptotic process [GO:0006915]; hemopoiesis [GO:0030097]; iron-sulfur cluster assembly [GO:0016226]; negative regulation of apoptotic process [GO:0043066]	mitochondrial intermembrane space [GO:0005758]; nucleus [GO:0005634]	mitochondrial intermembrane space [GO:0005758]; nucleus [GO:0005634]; 2 iron, 2 sulfur cluster binding [GO:0051537]; electron carrier activity [GO:0009055]; metal ion binding [GO:0046872]; apoptotic process [GO:0006915]; hemopoiesis [GO:0030097]; iron-sulfur cluster assembly [GO:0016226]; negative regulation of apoptotic process [GO:0043066]	2 iron, 2 sulfur cluster binding [GO:0051537]; electron carrier activity [GO:0009055]; metal ion binding [GO:0046872]	GO:0005634; GO:0005758; GO:0006915; GO:0009055; GO:0016226; GO:0030097; GO:0043066; GO:0046872; GO:0051537	2Fe-2S; Apoptosis; Complete proteome; Cytoplasm; Iron; Iron-sulfur; Metal-binding; Mitochondrion; Nucleus; Reference proteome
76	C0HBG1	CPN1B_SALSA	reviewed	Anamorsin-B (Cytokine-induced apoptosis inhibitor 1-B) (Fe-S cluster assembly protein DRE2 homolog B)	ciapin1-2	Salmo salar (Atlantic salmon)	apoptotic process [GO:0006915]; iron-sulfur cluster assembly [GO:0016226]	mitochondrial intermembrane space [GO:0005758]; nucleus [GO:0005634]	mitochondrial intermembrane space [GO:0005758]; nucleus [GO:0005634]; 2 iron, 2 sulfur cluster binding [GO:0051537]; metal ion binding [GO:0046872]; apoptotic process [GO:0006915]; iron-sulfur cluster assembly [GO:0016226]	2 iron, 2 sulfur cluster binding [GO:0051537]; metal ion binding [GO:0046872]	GO:0005634; GO:0005758; GO:0006915; GO:0016226; GO:0046872; GO:0051537	2Fe-2S; Apoptosis; Complete proteome; Cytoplasm; Iron; Iron-sulfur; Metal-binding; Mitochondrion; Nucleus; Reference proteome
77	A0A1S3KMD9	A0A1S3KMD9_SALSA	unreviewed	tyrosine aminotransferase-like	LOC106560893	Salmo salar (Atlantic salmon)	aromatic amino acid family metabolic process [GO:0009072]; biosynthetic process [GO:0009058]		L-tyrosine:2-oxoglutarate aminotransferase activity [GO:0004838]; pyridoxal phosphate binding [GO:0030170]; aromatic amino acid family metabolic process [GO:0009072]; biosynthetic process [GO:0009058]	L-tyrosine:2-oxoglutarate aminotransferase activity [GO:0004838]; pyridoxal phosphate binding [GO:0030170]	GO:0004838; GO:0009058; GO:0009072; GO:0030170	Aminotransferase; Complete proteome; Reference proteome; Transferase
78	A0A1S3KME1	A0A1S3KME1_SALSA	unreviewed	aminopeptidase N-like	LOC106560949	Salmo salar (Atlantic salmon)		integral component of membrane [GO:0016021]	integral component of membrane [GO:0016021]; aminopeptidase activity [GO:0004177]; metallopeptidase activity [GO:0008237]; zinc ion binding [GO:0008270]	aminopeptidase activity [GO:0004177]; metallopeptidase activity [GO:0008237]; zinc ion binding [GO:0008270]	GO:0004177; GO:0008237; GO:0008270; GO:0016021	Aminopeptidase; Complete proteome; Hydrolase; Membrane; Protease; Reference proteome; Transmembrane; Transmembrane helix
79	A0A1S3KMG4	A0A1S3KMG4_SALSA	unreviewed	YTH domain-containing family protein 2-like	LOC106560907	Salmo salar (Atlantic salmon)			RNA binding [GO:0003723]	RNA binding [GO:0003723]	GO:0003723	Complete proteome; Reference proteome
79	A0A1S3LGY9	A0A1S3LGY9_SALSA	unreviewed	YTH domain-containing family protein 1-like isoform X3	LOC106566592	Salmo salar (Atlantic salmon)			RNA binding [GO:0003723]	RNA binding [GO:0003723]	GO:0003723	Complete proteome; Reference proteome
79	A0A1S3LGZ6	A0A1S3LGZ6_SALSA	unreviewed	YTH domain-containing family protein 1-like isoform X2	LOC106566592	Salmo salar (Atlantic salmon)			RNA binding [GO:0003723]	RNA binding [GO:0003723]	GO:0003723	Complete proteome; Reference proteome
79	A0A1S3LGZ9	A0A1S3LGZ9_SALSA	unreviewed	YTH domain-containing family protein 1-like isoform X1	LOC106566592	Salmo salar (Atlantic salmon)			RNA binding [GO:0003723]	RNA binding [GO:0003723]	GO:0003723	Complete proteome; Reference proteome
79	A0A1S3LHA9	A0A1S3LHA9_SALSA	unreviewed	YTH domain-containing family protein 1-like isoform X5	LOC106566592	Salmo salar (Atlantic salmon)			RNA binding [GO:0003723]	RNA binding [GO:0003723]	GO:0003723	Complete proteome; Reference proteome
79	A0A1S3LI58	A0A1S3LI58_SALSA	unreviewed	YTH domain-containing family protein 1-like isoform X4	LOC106566592	Salmo salar (Atlantic salmon)			RNA binding [GO:0003723]	RNA binding [GO:0003723]	GO:0003723	Complete proteome; Reference proteome
79	A0A1S3LLK0	A0A1S3LLK0_SALSA	unreviewed	YTH domain-containing family protein 1-like isoform X2	LOC106567220	Salmo salar (Atlantic salmon)			RNA binding [GO:0003723]	RNA binding [GO:0003723]	GO:0003723	Complete proteome; Reference proteome
79	A0A1S3LMH3	A0A1S3LMH3_SALSA	unreviewed	YTH domain-containing family protein 1-like isoform X1	LOC106567220	Salmo salar (Atlantic salmon)			RNA binding [GO:0003723]	RNA binding [GO:0003723]	GO:0003723	Complete proteome; Reference proteome; Signal
79	A0A1S3MGC2	A0A1S3MGC2_SALSA	unreviewed	YTH domain-containing family protein 1-like isoform X2	LOC106572457	Salmo salar (Atlantic salmon)			RNA binding [GO:0003723]	RNA binding [GO:0003723]	GO:0003723	Complete proteome; Reference proteome
79	A0A1S3MGD6	A0A1S3MGD6_SALSA	unreviewed	YTH domain-containing family protein 1-like isoform X1	LOC106572457	Salmo salar (Atlantic salmon)			RNA binding [GO:0003723]	RNA binding [GO:0003723]	GO:0003723	Complete proteome; Reference proteome
79	A0A1S3MGX1	A0A1S3MGX1_SALSA	unreviewed	YTH domain-containing family protein 1-like isoform X3	LOC106572457	Salmo salar (Atlantic salmon)			RNA binding [GO:0003723]	RNA binding [GO:0003723]	GO:0003723	Complete proteome; Reference proteome
79	A0A1S3R512	A0A1S3R512_SALSA	unreviewed	YTH domain-containing family protein 1-like isoform X2	LOC106600546	Salmo salar (Atlantic salmon)			RNA binding [GO:0003723]	RNA binding [GO:0003723]	GO:0003723	Complete proteome; Reference proteome
79	A0A1S3R6T3	A0A1S3R6T3_SALSA	unreviewed	YTH domain-containing family protein 1-like isoform X1	LOC106600546	Salmo salar (Atlantic salmon)			RNA binding [GO:0003723]	RNA binding [GO:0003723]	GO:0003723	Complete proteome; Reference proteome
79	A0A1S3SML1	A0A1S3SML1_SALSA	unreviewed	YTH domain-containing family protein 2-like	LOC106610663	Salmo salar (Atlantic salmon)			RNA binding [GO:0003723]	RNA binding [GO:0003723]	GO:0003723	Complete proteome; Reference proteome
80	A0A1S3KME4	A0A1S3KME4_SALSA	unreviewed	uncharacterized protein LOC106560895 isoform X2	LOC106560895	Salmo salar (Atlantic salmon)						Complete proteome; Reference proteome
80	A0A1S3KN62	A0A1S3KN62_SALSA	unreviewed	uncharacterized protein LOC106560895 isoform X1	LOC106560895	Salmo salar (Atlantic salmon)						Complete proteome; Reference proteome
81	A0A1S3KN82	A0A1S3KN82_SALSA	unreviewed	40S ribosomal protein S13	LOC106561079	Salmo salar (Atlantic salmon)	translation [GO:0006412]	ribosome [GO:0005840]	ribosome [GO:0005840]; structural constituent of ribosome [GO:0003735]; translation [GO:0006412]	structural constituent of ribosome [GO:0003735]	GO:0003735; GO:0005840; GO:0006412	Complete proteome; Reference proteome; Ribonucleoprotein; Ribosomal protein
81	B5XD40	B5XD40_SALSA	unreviewed	40S ribosomal protein S13 (40S ribosomal protein S13-like)	RS13 LOC106584629	Salmo salar (Atlantic salmon)	translation [GO:0006412]	ribosome [GO:0005840]	ribosome [GO:0005840]; structural constituent of ribosome [GO:0003735]; translation [GO:0006412]	structural constituent of ribosome [GO:0003735]	GO:0003735; GO:0005840; GO:0006412	Complete proteome; Reference proteome; Ribonucleoprotein; Ribosomal protein
82	A0A1S3KNE5	A0A1S3KNE5_SALSA	unreviewed	apoptosis inhibitor 5	api5	Salmo salar (Atlantic salmon)						Complete proteome; Reference proteome
83	A0A1S3KNQ3	A0A1S3KNQ3_SALSA	unreviewed	ribonuclease UK114	hrsp12	Salmo salar (Atlantic salmon)						Complete proteome; Reference proteome
84	A0A1S3KNS7	A0A1S3KNS7_SALSA	unreviewed	retinol dehydrogenase 12-like	LOC106561176	Salmo salar (Atlantic salmon)						Complete proteome; Reference proteome
85	A0A1S3KNV6	A0A1S3KNV6_SALSA	unreviewed	Glycine cleavage system H protein	LOC106561216	Salmo salar (Atlantic salmon)	glycine decarboxylation via glycine cleavage system [GO:0019464]	glycine cleavage complex [GO:0005960]; mitochondrion [GO:0005739]	glycine cleavage complex [GO:0005960]; mitochondrion [GO:0005739]; glycine decarboxylation via glycine cleavage system [GO:0019464]		GO:0005739; GO:0005960; GO:0019464	Complete proteome; Lipoyl; Mitochondrion; Reference proteome; Transit peptide
85	A0A1S3MLJ6	A0A1S3MLJ6_SALSA	unreviewed	Glycine cleavage system H protein	LOC106573440	Salmo salar (Atlantic salmon)	glycine decarboxylation via glycine cleavage system [GO:0019464]	glycine cleavage complex [GO:0005960]; mitochondrion [GO:0005739]	glycine cleavage complex [GO:0005960]; mitochondrion [GO:0005739]; glycine decarboxylation via glycine cleavage system [GO:0019464]		GO:0005739; GO:0005960; GO:0019464	Complete proteome; Lipoyl; Mitochondrion; Reference proteome; Transit peptide
86	A0A1S3KNY4	A0A1S3KNY4_SALSA	unreviewed	Dihydrolipoyl dehydrogenase (EC 1.8.1.4)	LOC106561021	Salmo salar (Atlantic salmon)	cell redox homeostasis [GO:0045454]	cell [GO:0005623]	cell [GO:0005623]; dihydrolipoyl dehydrogenase activity [GO:0004148]; electron carrier activity [GO:0009055]; flavin adenine dinucleotide binding [GO:0050660]; cell redox homeostasis [GO:0045454]	dihydrolipoyl dehydrogenase activity [GO:0004148]; electron carrier activity [GO:0009055]; flavin adenine dinucleotide binding [GO:0050660]	GO:0004148; GO:0005623; GO:0009055; GO:0045454; GO:0050660	Complete proteome; FAD; Flavoprotein; NAD; Oxidoreductase; Redox-active center; Reference proteome
87	A0A1S3KP87	A0A1S3KP87_SALSA	unreviewed	Peptidylprolyl isomerase (EC 5.2.1.8)	fkbp4	Salmo salar (Atlantic salmon)			FK506 binding [GO:0005528]; heat shock protein binding [GO:0031072]; peptidyl-prolyl cis-trans isomerase activity [GO:0003755]	FK506 binding [GO:0005528]; heat shock protein binding [GO:0031072]; peptidyl-prolyl cis-trans isomerase activity [GO:0003755]	GO:0003755; GO:0005528; GO:0031072	Complete proteome; Isomerase; Reference proteome; Rotamase; TPR repeat
88	A0A1S3KPA3	A0A1S3KPA3_SALSA	unreviewed	inositol oxygenase	miox	Salmo salar (Atlantic salmon)	inositol catabolic process [GO:0019310]	cytoplasm [GO:0005737]	cytoplasm [GO:0005737]; inositol oxygenase activity [GO:0050113]; iron ion binding [GO:0005506]; inositol catabolic process [GO:0019310]	inositol oxygenase activity [GO:0050113]; iron ion binding [GO:0005506]	GO:0005506; GO:0005737; GO:0019310; GO:0050113	Complete proteome; Reference proteome
89	A0A1S3KPB1	A0A1S3KPB1_SALSA	unreviewed	alpha-adducin-like isoform X1	LOC106561289	Salmo salar (Atlantic salmon)		cytoskeleton [GO:0005856]	cytoskeleton [GO:0005856]		GO:0005856	Complete proteome; Reference proteome
89	A0A1S3KPB6	A0A1S3KPB6_SALSA	unreviewed	alpha-adducin-like isoform X2	LOC106561289	Salmo salar (Atlantic salmon)		cytoskeleton [GO:0005856]	cytoskeleton [GO:0005856]		GO:0005856	Complete proteome; Reference proteome
89	A0A1S3KPF8	A0A1S3KPF8_SALSA	unreviewed	alpha-adducin-like isoform X3	LOC106561289	Salmo salar (Atlantic salmon)		cytoskeleton [GO:0005856]	cytoskeleton [GO:0005856]		GO:0005856	Complete proteome; Reference proteome
89	A0A1S3KPG5	A0A1S3KPG5_SALSA	unreviewed	alpha-adducin-like isoform X8 (alpha-adducin-like isoform X9)	LOC106561289	Salmo salar (Atlantic salmon)		cytoskeleton [GO:0005856]	cytoskeleton [GO:0005856]		GO:0005856	Complete proteome; Reference proteome
89	A0A1S3KPH2	A0A1S3KPH2_SALSA	unreviewed	alpha-adducin-like isoform X4 (alpha-adducin-like isoform X5)	LOC106561289	Salmo salar (Atlantic salmon)		cytoskeleton [GO:0005856]	cytoskeleton [GO:0005856]		GO:0005856	Complete proteome; Reference proteome
89	A0A1S3KPI1	A0A1S3KPI1_SALSA	unreviewed	alpha-adducin-like isoform X6	LOC106561289	Salmo salar (Atlantic salmon)		cytoskeleton [GO:0005856]	cytoskeleton [GO:0005856]		GO:0005856	Complete proteome; Reference proteome
89	A0A1S3KPJ1	A0A1S3KPJ1_SALSA	unreviewed	alpha-adducin-like isoform X7	LOC106561289	Salmo salar (Atlantic salmon)		cytoskeleton [GO:0005856]	cytoskeleton [GO:0005856]		GO:0005856	Complete proteome; Reference proteome
89	A0A1S3KPL4	A0A1S3KPL4_SALSA	unreviewed	alpha-adducin-like isoform X14	LOC106561289	Salmo salar (Atlantic salmon)		cytoskeleton [GO:0005856]	cytoskeleton [GO:0005856]		GO:0005856	Complete proteome; Reference proteome
89	A0A1S3KPL8	A0A1S3KPL8_SALSA	unreviewed	alpha-adducin-like isoform X15	LOC106561289	Salmo salar (Atlantic salmon)		cytoskeleton [GO:0005856]	cytoskeleton [GO:0005856]		GO:0005856	Complete proteome; Reference proteome
89	A0A1S3KPM5	A0A1S3KPM5_SALSA	unreviewed	alpha-adducin-like isoform X10 (alpha-adducin-like isoform X11)	LOC106561289	Salmo salar (Atlantic salmon)		cytoskeleton [GO:0005856]	cytoskeleton [GO:0005856]		GO:0005856	Complete proteome; Reference proteome
89	A0A1S3KPT1	A0A1S3KPT1_SALSA	unreviewed	alpha-adducin-like isoform X12	LOC106561289	Salmo salar (Atlantic salmon)		cytoskeleton [GO:0005856]	cytoskeleton [GO:0005856]		GO:0005856	Complete proteome; Reference proteome
89	A0A1S3KPT6	A0A1S3KPT6_SALSA	unreviewed	alpha-adducin-like isoform X13	LOC106561289	Salmo salar (Atlantic salmon)		cytoskeleton [GO:0005856]	cytoskeleton [GO:0005856]		GO:0005856	Complete proteome; Reference proteome
89	A0A1S3KPV5	A0A1S3KPV5_SALSA	unreviewed	alpha-adducin-like isoform X16	LOC106561289	Salmo salar (Atlantic salmon)		cytoskeleton [GO:0005856]	cytoskeleton [GO:0005856]		GO:0005856	Complete proteome; Reference proteome
89	A0A1S3LTG4	A0A1S3LTG4_SALSA	unreviewed	alpha-adducin-like isoform X3	LOC106568455	Salmo salar (Atlantic salmon)		cytoskeleton [GO:0005856]	cytoskeleton [GO:0005856]		GO:0005856	Complete proteome; Reference proteome
89	A0A1S3LTG9	A0A1S3LTG9_SALSA	unreviewed	alpha-adducin-like isoform X8	LOC106568455	Salmo salar (Atlantic salmon)		cytoskeleton [GO:0005856]	cytoskeleton [GO:0005856]		GO:0005856	Complete proteome; Reference proteome
89	A0A1S3LTH2	A0A1S3LTH2_SALSA	unreviewed	alpha-adducin-like isoform X13	LOC106568455	Salmo salar (Atlantic salmon)		cytoskeleton [GO:0005856]	cytoskeleton [GO:0005856]		GO:0005856	Complete proteome; Reference proteome
89	A0A1S3LTH8	A0A1S3LTH8_SALSA	unreviewed	alpha-adducin-like isoform X17	LOC106568455	Salmo salar (Atlantic salmon)		cytoskeleton [GO:0005856]	cytoskeleton [GO:0005856]		GO:0005856	Complete proteome; Reference proteome
89	A0A1S3LTK5	A0A1S3LTK5_SALSA	unreviewed	alpha-adducin-like isoform X2	LOC106568455	Salmo salar (Atlantic salmon)		cytoskeleton [GO:0005856]	cytoskeleton [GO:0005856]		GO:0005856	Complete proteome; Reference proteome
89	A0A1S3LTL0	A0A1S3LTL0_SALSA	unreviewed	alpha-adducin-like isoform X7	LOC106568455	Salmo salar (Atlantic salmon)		cytoskeleton [GO:0005856]	cytoskeleton [GO:0005856]		GO:0005856	Complete proteome; Reference proteome
89	A0A1S3LTL4	A0A1S3LTL4_SALSA	unreviewed	alpha-adducin-like isoform X12	LOC106568455	Salmo salar (Atlantic salmon)		cytoskeleton [GO:0005856]	cytoskeleton [GO:0005856]		GO:0005856	Complete proteome; Reference proteome
89	A0A1S3LTL9	A0A1S3LTL9_SALSA	unreviewed	alpha-adducin-like isoform X16	LOC106568455	Salmo salar (Atlantic salmon)		cytoskeleton [GO:0005856]	cytoskeleton [GO:0005856]		GO:0005856	Complete proteome; Reference proteome
89	A0A1S3LTT6	A0A1S3LTT6_SALSA	unreviewed	alpha-adducin-like isoform X1	LOC106568455	Salmo salar (Atlantic salmon)		cytoskeleton [GO:0005856]	cytoskeleton [GO:0005856]		GO:0005856	Complete proteome; Reference proteome
89	A0A1S3LTU1	A0A1S3LTU1_SALSA	unreviewed	alpha-adducin-like isoform X6	LOC106568455	Salmo salar (Atlantic salmon)		cytoskeleton [GO:0005856]	cytoskeleton [GO:0005856]		GO:0005856	Complete proteome; Reference proteome
89	A0A1S3LTU6	A0A1S3LTU6_SALSA	unreviewed	alpha-adducin-like isoform X11	LOC106568455	Salmo salar (Atlantic salmon)		cytoskeleton [GO:0005856]	cytoskeleton [GO:0005856]		GO:0005856	Complete proteome; Reference proteome
89	A0A1S3LTV1	A0A1S3LTV1_SALSA	unreviewed	alpha-adducin-like isoform X15	LOC106568455	Salmo salar (Atlantic salmon)		cytoskeleton [GO:0005856]	cytoskeleton [GO:0005856]		GO:0005856	Complete proteome; Reference proteome
89	A0A1S3LTX4	A0A1S3LTX4_SALSA	unreviewed	alpha-adducin-like isoform X5	LOC106568455	Salmo salar (Atlantic salmon)		cytoskeleton [GO:0005856]	cytoskeleton [GO:0005856]		GO:0005856	Complete proteome; Reference proteome
89	A0A1S3LTX9	A0A1S3LTX9_SALSA	unreviewed	alpha-adducin-like isoform X10 (alpha-adducin-like isoform X9)	LOC106568455	Salmo salar (Atlantic salmon)		cytoskeleton [GO:0005856]	cytoskeleton [GO:0005856]		GO:0005856	Complete proteome; Reference proteome
89	A0A1S3LUM4	A0A1S3LUM4_SALSA	unreviewed	alpha-adducin-like isoform X4	LOC106568455	Salmo salar (Atlantic salmon)		cytoskeleton [GO:0005856]	cytoskeleton [GO:0005856]		GO:0005856	Complete proteome; Reference proteome
89	A0A1S3LUN4	A0A1S3LUN4_SALSA	unreviewed	alpha-adducin-like isoform X14	LOC106568455	Salmo salar (Atlantic salmon)		cytoskeleton [GO:0005856]	cytoskeleton [GO:0005856]		GO:0005856	Complete proteome; Reference proteome
90	A0A1S3KPE0	A0A1S3KPE0_SALSA	unreviewed	nucleobindin-2-like	LOC106561081	Salmo salar (Atlantic salmon)			calcium ion binding [GO:0005509]	calcium ion binding [GO:0005509]	GO:0005509	Calcium; Coiled coil; Complete proteome; Reference proteome; Signal
91	A0A1S3KP21	A0A1S3KP21_SALSA	unreviewed	Lipase maturation factor	lmf2	Salmo salar (Atlantic salmon)		endoplasmic reticulum membrane [GO:0005789]; integral component of membrane [GO:0016021]	endoplasmic reticulum membrane [GO:0005789]; integral component of membrane [GO:0016021]		GO:0005789; GO:0016021	Coiled coil; Complete proteome; Endoplasmic reticulum; Membrane; Reference proteome; Transmembrane; Transmembrane helix
91	A0A1S3KPE7	A0A1S3KPE7_SALSA	unreviewed	Lipase maturation factor	lmf2	Salmo salar (Atlantic salmon)		endoplasmic reticulum membrane [GO:0005789]; integral component of membrane [GO:0016021]	endoplasmic reticulum membrane [GO:0005789]; integral component of membrane [GO:0016021]		GO:0005789; GO:0016021	Coiled coil; Complete proteome; Endoplasmic reticulum; Membrane; Reference proteome; Transmembrane; Transmembrane helix
92	A0A1S3KPJ3	A0A1S3KPJ3_SALSA	unreviewed	heat shock factor-binding protein 1-like	LOC106561110	Salmo salar (Atlantic salmon)			transcription corepressor activity [GO:0003714]	transcription corepressor activity [GO:0003714]	GO:0003714	Coiled coil; Complete proteome; Reference proteome; Stress response
92	B5X956	B5X956_SALSA	unreviewed	Heat shock factor-binding protein 1 (heat shock factor-binding protein 1-like)	HSBP1 LOC106587964	Salmo salar (Atlantic salmon)			transcription corepressor activity [GO:0003714]	transcription corepressor activity [GO:0003714]	GO:0003714	Complete proteome; Reference proteome; Stress response
92	B5XDQ7	B5XDQ7_SALSA	unreviewed	Heat shock factor-binding protein 1 (heat shock factor-binding protein 1-like)	HSBP1 hsbp1 LOC106573700	Salmo salar (Atlantic salmon)			transcription corepressor activity [GO:0003714]	transcription corepressor activity [GO:0003714]	GO:0003714	Coiled coil; Complete proteome; Reference proteome; Stress response
93	A0A1S3KPJ7	A0A1S3KPJ7_SALSA	unreviewed	uncharacterized protein LOC106561326 isoform X1	LOC106561326	Salmo salar (Atlantic salmon)		nucleus [GO:0005634]	nucleus [GO:0005634]		GO:0005634	Coiled coil; Complete proteome; Reference proteome
93	A0A1S3KPS6	A0A1S3KPS6_SALSA	unreviewed	round spermatid basic protein 1-like isoform X2	LOC106561326	Salmo salar (Atlantic salmon)		nucleus [GO:0005634]	nucleus [GO:0005634]		GO:0005634	Complete proteome; Reference proteome
94	A0A1S3KPK9	A0A1S3KPK9_SALSA	unreviewed	uncharacterized protein LOC106561275	LOC106561275	Salmo salar (Atlantic salmon)	metabolic process [GO:0008152]		hydrolase activity [GO:0016787]; metabolic process [GO:0008152]	hydrolase activity [GO:0016787]	GO:0008152; GO:0016787	Complete proteome; Hydrolase; Reference proteome; Signal
95	A0A1S3KPN2	A0A1S3KPN2_SALSA	unreviewed	CCR4-NOT transcription complex subunit 1-like isoform X2	LOC106561350	Salmo salar (Atlantic salmon)						Complete proteome; Reference proteome
95	A0A1S3KPN7	A0A1S3KPN7_SALSA	unreviewed	CCR4-NOT transcription complex subunit 1-like isoform X7	LOC106561350	Salmo salar (Atlantic salmon)						Complete proteome; Reference proteome
95	A0A1S3KPP2	A0A1S3KPP2_SALSA	unreviewed	CCR4-NOT transcription complex subunit 1-like isoform X11	LOC106561350	Salmo salar (Atlantic salmon)						Complete proteome; Reference proteome
95	A0A1S3KPP7	A0A1S3KPP7_SALSA	unreviewed	CCR4-NOT transcription complex subunit 1-like isoform X16	LOC106561350	Salmo salar (Atlantic salmon)						Complete proteome; Reference proteome
95	A0A1S3KPR4	A0A1S3KPR4_SALSA	unreviewed	CCR4-NOT transcription complex subunit 1-like isoform X4	LOC106561350	Salmo salar (Atlantic salmon)						Complete proteome; Reference proteome
95	A0A1S3KPR8	A0A1S3KPR8_SALSA	unreviewed	CCR4-NOT transcription complex subunit 1-like isoform X9	LOC106561350	Salmo salar (Atlantic salmon)						Complete proteome; Reference proteome
95	A0A1S3KPS2	A0A1S3KPS2_SALSA	unreviewed	CCR4-NOT transcription complex subunit 1-like isoform X13	LOC106561350	Salmo salar (Atlantic salmon)						Complete proteome; Reference proteome
95	A0A1S3KPW3	A0A1S3KPW3_SALSA	unreviewed	CCR4-NOT transcription complex subunit 1-like isoform X3	LOC106561350	Salmo salar (Atlantic salmon)						Complete proteome; Reference proteome
95	A0A1S3KPW8	A0A1S3KPW8_SALSA	unreviewed	CCR4-NOT transcription complex subunit 1-like isoform X8	LOC106561350	Salmo salar (Atlantic salmon)						Complete proteome; Reference proteome
95	A0A1S3KPX3	A0A1S3KPX3_SALSA	unreviewed	CCR4-NOT transcription complex subunit 1-like isoform X12	LOC106561350	Salmo salar (Atlantic salmon)						Complete proteome; Reference proteome
95	A0A1S3KPX9	A0A1S3KPX9_SALSA	unreviewed	CCR4-NOT transcription complex subunit 1-like isoform X17	LOC106561350	Salmo salar (Atlantic salmon)						Complete proteome; Reference proteome
95	A0A1S3KQ05	A0A1S3KQ05_SALSA	unreviewed	CCR4-NOT transcription complex subunit 1-like isoform X1	LOC106561350	Salmo salar (Atlantic salmon)						Complete proteome; Reference proteome
95	A0A1S3KQ10	A0A1S3KQ10_SALSA	unreviewed	CCR4-NOT transcription complex subunit 1-like isoform X6	LOC106561350	Salmo salar (Atlantic salmon)						Complete proteome; Reference proteome
95	A0A1S3KQ20	A0A1S3KQ20_SALSA	unreviewed	CCR4-NOT transcription complex subunit 1-like isoform X15	LOC106561350	Salmo salar (Atlantic salmon)						Complete proteome; Reference proteome
95	A0A1S3KQT1	A0A1S3KQT1_SALSA	unreviewed	CCR4-NOT transcription complex subunit 1-like isoform X5	LOC106561350	Salmo salar (Atlantic salmon)						Complete proteome; Reference proteome
95	A0A1S3KQT6	A0A1S3KQT6_SALSA	unreviewed	CCR4-NOT transcription complex subunit 1-like isoform X10	LOC106561350	Salmo salar (Atlantic salmon)						Complete proteome; Reference proteome
95	A0A1S3KQU1	A0A1S3KQU1_SALSA	unreviewed	CCR4-NOT transcription complex subunit 1-like isoform X14	LOC106561350	Salmo salar (Atlantic salmon)						Complete proteome; Reference proteome
95	A0A1S3MJQ3	A0A1S3MJQ3_SALSA	unreviewed	CCR4-NOT transcription complex subunit 1 isoform X4	LOC106573200	Salmo salar (Atlantic salmon)						Complete proteome; Reference proteome
95	A0A1S3MJR0	A0A1S3MJR0_SALSA	unreviewed	CCR4-NOT transcription complex subunit 1 isoform X9	LOC106573200	Salmo salar (Atlantic salmon)						Complete proteome; Reference proteome
95	A0A1S3MJS8	A0A1S3MJS8_SALSA	unreviewed	CCR4-NOT transcription complex subunit 1 isoform X18	LOC106573200	Salmo salar (Atlantic salmon)						Complete proteome; Reference proteome
95	A0A1S3MJU3	A0A1S3MJU3_SALSA	unreviewed	CCR4-NOT transcription complex subunit 1 isoform X8	LOC106573200	Salmo salar (Atlantic salmon)						Complete proteome; Reference proteome
95	A0A1S3MJU8	A0A1S3MJU8_SALSA	unreviewed	CCR4-NOT transcription complex subunit 1 isoform X13	LOC106573200	Salmo salar (Atlantic salmon)						Complete proteome; Reference proteome
95	A0A1S3MJV3	A0A1S3MJV3_SALSA	unreviewed	CCR4-NOT transcription complex subunit 1 isoform X17	LOC106573200	Salmo salar (Atlantic salmon)						Complete proteome; Reference proteome
95	A0A1S3MK33	A0A1S3MK33_SALSA	unreviewed	CCR4-NOT transcription complex subunit 1 isoform X1	LOC106573200	Salmo salar (Atlantic salmon)						Complete proteome; Reference proteome
95	A0A1S3MK38	A0A1S3MK38_SALSA	unreviewed	CCR4-NOT transcription complex subunit 1 isoform X5	LOC106573200	Salmo salar (Atlantic salmon)						Complete proteome; Reference proteome
95	A0A1S3MK42	A0A1S3MK42_SALSA	unreviewed	CCR4-NOT transcription complex subunit 1 isoform X2	LOC106573200	Salmo salar (Atlantic salmon)						Complete proteome; Reference proteome
95	A0A1S3MK43	A0A1S3MK43_SALSA	unreviewed	CCR4-NOT transcription complex subunit 1 isoform X10	LOC106573200	Salmo salar (Atlantic salmon)						Complete proteome; Reference proteome
95	A0A1S3MK46	A0A1S3MK46_SALSA	unreviewed	CCR4-NOT transcription complex subunit 1 isoform X6	LOC106573200	Salmo salar (Atlantic salmon)						Complete proteome; Reference proteome
95	A0A1S3MK48	A0A1S3MK48_SALSA	unreviewed	CCR4-NOT transcription complex subunit 1 isoform X14	LOC106573200	Salmo salar (Atlantic salmon)						Complete proteome; Reference proteome
95	A0A1S3MK52	A0A1S3MK52_SALSA	unreviewed	CCR4-NOT transcription complex subunit 1 isoform X11	LOC106573200	Salmo salar (Atlantic salmon)						Complete proteome; Reference proteome
95	A0A1S3MK53	A0A1S3MK53_SALSA	unreviewed	CCR4-NOT transcription complex subunit 1 isoform X19	LOC106573200	Salmo salar (Atlantic salmon)						Complete proteome; Reference proteome
95	A0A1S3MK57	A0A1S3MK57_SALSA	unreviewed	CCR4-NOT transcription complex subunit 1 isoform X15	LOC106573200	Salmo salar (Atlantic salmon)						Complete proteome; Reference proteome
95	A0A1S3MKV1	A0A1S3MKV1_SALSA	unreviewed	CCR4-NOT transcription complex subunit 1 isoform X3	LOC106573200	Salmo salar (Atlantic salmon)						Complete proteome; Reference proteome
95	A0A1S3MKV5	A0A1S3MKV5_SALSA	unreviewed	CCR4-NOT transcription complex subunit 1 isoform X7	LOC106573200	Salmo salar (Atlantic salmon)						Complete proteome; Reference proteome
95	A0A1S3MKW0	A0A1S3MKW0_SALSA	unreviewed	CCR4-NOT transcription complex subunit 1 isoform X12	LOC106573200	Salmo salar (Atlantic salmon)						Complete proteome; Reference proteome
95	A0A1S3MKW6	A0A1S3MKW6_SALSA	unreviewed	CCR4-NOT transcription complex subunit 1 isoform X16	LOC106573200	Salmo salar (Atlantic salmon)						Complete proteome; Reference proteome
96	A0A1S3KPS5	A0A1S3KPS5_SALSA	unreviewed	NADH dehydrogenase [ubiquinone] 1 alpha subcomplex subunit 9, mitochondrial-like	LOC106561367	Salmo salar (Atlantic salmon)			catalytic activity [GO:0003824]; coenzyme binding [GO:0050662]	catalytic activity [GO:0003824]; coenzyme binding [GO:0050662]	GO:0003824; GO:0050662	Complete proteome; Reference proteome; Ubiquinone
97	A0A1S3KPY1	A0A1S3KPY1_SALSA	unreviewed	Dynein light chain roadblock	dynlrb2	Salmo salar (Atlantic salmon)	microtubule-based movement [GO:0007018]; transport [GO:0006810]	cytoplasm [GO:0005737]; cytoplasmic dynein complex [GO:0005868]; microtubule [GO:0005874]	cytoplasm [GO:0005737]; cytoplasmic dynein complex [GO:0005868]; microtubule [GO:0005874]; dynein intermediate chain binding [GO:0045505]; motor activity [GO:0003774]; microtubule-based movement [GO:0007018]; transport [GO:0006810]	dynein intermediate chain binding [GO:0045505]; motor activity [GO:0003774]	GO:0003774; GO:0005737; GO:0005868; GO:0005874; GO:0006810; GO:0007018; GO:0045505	Complete proteome; Cytoplasm; Cytoskeleton; Dynein; Microtubule; Motor protein; Reference proteome; Transport
97	A0A1S3ML86	A0A1S3ML86_SALSA	unreviewed	Dynein light chain roadblock	LOC106573385	Salmo salar (Atlantic salmon)	microtubule-based movement [GO:0007018]; transport [GO:0006810]	cytoplasm [GO:0005737]; cytoplasmic dynein complex [GO:0005868]; microtubule [GO:0005874]	cytoplasm [GO:0005737]; cytoplasmic dynein complex [GO:0005868]; microtubule [GO:0005874]; dynein intermediate chain binding [GO:0045505]; motor activity [GO:0003774]; microtubule-based movement [GO:0007018]; transport [GO:0006810]	dynein intermediate chain binding [GO:0045505]; motor activity [GO:0003774]	GO:0003774; GO:0005737; GO:0005868; GO:0005874; GO:0006810; GO:0007018; GO:0045505	Complete proteome; Cytoplasm; Cytoskeleton; Dynein; Microtubule; Motor protein; Reference proteome; Transport
97	B5XG89	B5XG89_SALSA	unreviewed	Dynein light chain roadblock	DLRB2 LOC106565026	Salmo salar (Atlantic salmon)	microtubule-based movement [GO:0007018]; transport [GO:0006810]	cytoplasm [GO:0005737]; cytoplasmic dynein complex [GO:0005868]; microtubule [GO:0005874]	cytoplasm [GO:0005737]; cytoplasmic dynein complex [GO:0005868]; microtubule [GO:0005874]; dynein intermediate chain binding [GO:0045505]; motor activity [GO:0003774]; microtubule-based movement [GO:0007018]; transport [GO:0006810]	dynein intermediate chain binding [GO:0045505]; motor activity [GO:0003774]	GO:0003774; GO:0005737; GO:0005868; GO:0005874; GO:0006810; GO:0007018; GO:0045505	Complete proteome; Cytoplasm; Cytoskeleton; Dynein; Microtubule; Motor protein; Reference proteome; Transport
98	A0A1S3KQ55	A0A1S3KQ55_SALSA	unreviewed	selenoprotein O-like	LOC106561403	Salmo salar (Atlantic salmon)						Complete proteome; Reference proteome; Selenium; Selenocysteine
99	A0A1S3KQ58	A0A1S3KQ58_SALSA	unreviewed	bcl-2-like protein 13	LOC106561371	Salmo salar (Atlantic salmon)	regulation of apoptotic process [GO:0042981]	integral component of membrane [GO:0016021]	integral component of membrane [GO:0016021]; regulation of apoptotic process [GO:0042981]		GO:0016021; GO:0042981	Coiled coil; Complete proteome; Membrane; Reference proteome; Transmembrane; Transmembrane helix
100	A0A1S3KQ60	A0A1S3KQ60_SALSA	unreviewed	dnaJ homolog subfamily A member 2-like	LOC106561246	Salmo salar (Atlantic salmon)	protein folding [GO:0006457]; response to heat [GO:0009408]		ATP binding [GO:0005524]; heat shock protein binding [GO:0031072]; metal ion binding [GO:0046872]; unfolded protein binding [GO:0051082]; protein folding [GO:0006457]; response to heat [GO:0009408]	ATP binding [GO:0005524]; heat shock protein binding [GO:0031072]; metal ion binding [GO:0046872]; unfolded protein binding [GO:0051082]	GO:0005524; GO:0006457; GO:0009408; GO:0031072; GO:0046872; GO:0051082	Complete proteome; Metal-binding; Reference proteome; Zinc; Zinc-finger
100	A0A1S3MLE6	A0A1S3MLE6_SALSA	unreviewed	dnaJ homolog subfamily A member 2-like	LOC106573423	Salmo salar (Atlantic salmon)	protein folding [GO:0006457]; response to heat [GO:0009408]		ATP binding [GO:0005524]; heat shock protein binding [GO:0031072]; metal ion binding [GO:0046872]; unfolded protein binding [GO:0051082]; protein folding [GO:0006457]; response to heat [GO:0009408]	ATP binding [GO:0005524]; heat shock protein binding [GO:0031072]; metal ion binding [GO:0046872]; unfolded protein binding [GO:0051082]	GO:0005524; GO:0006457; GO:0009408; GO:0031072; GO:0046872; GO:0051082	Complete proteome; Metal-binding; Reference proteome; Zinc; Zinc-finger
101	A0A1S3KQ99	A0A1S3KQ99_SALSA	unreviewed	early endosome antigen 1-like isoform X1	LOC106561425	Salmo salar (Atlantic salmon)			metal ion binding [GO:0046872]; nucleic acid binding [GO:0003676]	metal ion binding [GO:0046872]; nucleic acid binding [GO:0003676]	GO:0003676; GO:0046872	Coiled coil; Complete proteome; Metal-binding; Reference proteome; Zinc; Zinc-finger
101	A0A1S3KRB6	A0A1S3KRB6_SALSA	unreviewed	early endosome antigen 1-like isoform X2	LOC106561425	Salmo salar (Atlantic salmon)			metal ion binding [GO:0046872]	metal ion binding [GO:0046872]	GO:0046872	Coiled coil; Complete proteome; Metal-binding; Reference proteome; Zinc; Zinc-finger
101	A0A1S3MKH5	A0A1S3MKH5_SALSA	unreviewed	early endosome antigen 1-like isoform X2	LOC106573307	Salmo salar (Atlantic salmon)			metal ion binding [GO:0046872]; nucleic acid binding [GO:0003676]	metal ion binding [GO:0046872]; nucleic acid binding [GO:0003676]	GO:0003676; GO:0046872	Coiled coil; Complete proteome; Metal-binding; Reference proteome; Zinc; Zinc-finger
101	A0A1S3MKK5	A0A1S3MKK5_SALSA	unreviewed	early endosome antigen 1-like isoform X1	LOC106573307	Salmo salar (Atlantic salmon)			metal ion binding [GO:0046872]; nucleic acid binding [GO:0003676]	metal ion binding [GO:0046872]; nucleic acid binding [GO:0003676]	GO:0003676; GO:0046872	Coiled coil; Complete proteome; Metal-binding; Reference proteome; Zinc; Zinc-finger
101	A0A1S3MKU4	A0A1S3MKU4_SALSA	unreviewed	early endosome antigen 1-like isoform X3	LOC106573307	Salmo salar (Atlantic salmon)			metal ion binding [GO:0046872]	metal ion binding [GO:0046872]	GO:0046872	Complete proteome; Metal-binding; Reference proteome; Zinc; Zinc-finger
102	A0A1S3KQD9	A0A1S3KQD9_SALSA	unreviewed	alpha-parvin-like	LOC106561461	Salmo salar (Atlantic salmon)	actin cytoskeleton reorganization [GO:0031532]; cell adhesion [GO:0007155]		actin binding [GO:0003779]; actin cytoskeleton reorganization [GO:0031532]; cell adhesion [GO:0007155]	actin binding [GO:0003779]	GO:0003779; GO:0007155; GO:0031532	Complete proteome; Reference proteome
102	A0A1S3KU18	A0A1S3KU18_SALSA	unreviewed	alpha-parvin-like	LOC106562110	Salmo salar (Atlantic salmon)	actin cytoskeleton reorganization [GO:0031532]; cell adhesion [GO:0007155]	integral component of membrane [GO:0016021]	integral component of membrane [GO:0016021]; actin binding [GO:0003779]; actin cytoskeleton reorganization [GO:0031532]; cell adhesion [GO:0007155]	actin binding [GO:0003779]	GO:0003779; GO:0007155; GO:0016021; GO:0031532	Complete proteome; Membrane; Reference proteome; Transmembrane; Transmembrane helix
102	A0A1S3MK08	A0A1S3MK08_SALSA	unreviewed	alpha-parvin-like	LOC106573218	Salmo salar (Atlantic salmon)	actin cytoskeleton reorganization [GO:0031532]; cell adhesion [GO:0007155]		actin binding [GO:0003779]; actin cytoskeleton reorganization [GO:0031532]; cell adhesion [GO:0007155]	actin binding [GO:0003779]	GO:0003779; GO:0007155; GO:0031532	Complete proteome; Reference proteome
102	A0A1S3PSX2	A0A1S3PSX2_SALSA	unreviewed	alpha-parvin	LOC106587194	Salmo salar (Atlantic salmon)	actin cytoskeleton reorganization [GO:0031532]; cell adhesion [GO:0007155]	integral component of membrane [GO:0016021]	integral component of membrane [GO:0016021]; actin binding [GO:0003779]; actin cytoskeleton reorganization [GO:0031532]; cell adhesion [GO:0007155]	actin binding [GO:0003779]	GO:0003779; GO:0007155; GO:0016021; GO:0031532	Complete proteome; Membrane; Reference proteome; Transmembrane; Transmembrane helix
103	A0A1S3KR21	A0A1S3KR21_SALSA	unreviewed	eukaryotic translation initiation factor 4 gamma 2-like	LOC106561567	Salmo salar (Atlantic salmon)			translation initiation factor activity [GO:0003743]	translation initiation factor activity [GO:0003743]	GO:0003743	Complete proteome; Initiation factor; Protein biosynthesis; Reference proteome
103	A0A1S3KU89	A0A1S3KU89_SALSA	unreviewed	eukaryotic translation initiation factor 4 gamma 2-like	LOC106562105	Salmo salar (Atlantic salmon)			translation initiation factor activity [GO:0003743]	translation initiation factor activity [GO:0003743]	GO:0003743	Complete proteome; Initiation factor; Protein biosynthesis; Reference proteome
103	A0A1S3MKG4	A0A1S3MKG4_SALSA	unreviewed	eukaryotic translation initiation factor 4 gamma 2-like	LOC106573141	Salmo salar (Atlantic salmon)			translation initiation factor activity [GO:0003743]	translation initiation factor activity [GO:0003743]	GO:0003743	Complete proteome; Initiation factor; Protein biosynthesis; Reference proteome; Signal
103	A0A1S3PST9	A0A1S3PST9_SALSA	unreviewed	eukaryotic translation initiation factor 4 gamma 2-like	LOC106587155	Salmo salar (Atlantic salmon)			translation initiation factor activity [GO:0003743]	translation initiation factor activity [GO:0003743]	GO:0003743	Complete proteome; Initiation factor; Protein biosynthesis; Reference proteome
104	A0A1S3KRA4	A0A1S3KRA4_SALSA	unreviewed	sarcosine dehydrogenase, mitochondrial	sardh	Salmo salar (Atlantic salmon)			oxidoreductase activity [GO:0016491]	oxidoreductase activity [GO:0016491]	GO:0016491	Complete proteome; Reference proteome
105	A0A1S3KRD2	A0A1S3KRD2_SALSA	unreviewed	pseudouridine-metabolizing bifunctional protein C1861.05-like isoform X2	LOC106561644	Salmo salar (Atlantic salmon)			hydrolase activity, acting on glycosyl bonds [GO:0016798]; phosphotransferase activity, alcohol group as acceptor [GO:0016773]	hydrolase activity, acting on glycosyl bonds [GO:0016798]; phosphotransferase activity, alcohol group as acceptor [GO:0016773]	GO:0016773; GO:0016798	Complete proteome; Reference proteome
105	A0A1S3KRM6	A0A1S3KRM6_SALSA	unreviewed	pseudouridine-metabolizing bifunctional protein C1861.05-like isoform X3	LOC106561644	Salmo salar (Atlantic salmon)			hydrolase activity, acting on glycosyl bonds [GO:0016798]	hydrolase activity, acting on glycosyl bonds [GO:0016798]	GO:0016798	Complete proteome; Reference proteome
105	A0A1S3KSI3	A0A1S3KSI3_SALSA	unreviewed	pseudouridine-metabolizing bifunctional protein C1861.05-like isoform X1	LOC106561644	Salmo salar (Atlantic salmon)			hydrolase activity, acting on glycosyl bonds [GO:0016798]; phosphotransferase activity, alcohol group as acceptor [GO:0016773]	hydrolase activity, acting on glycosyl bonds [GO:0016798]; phosphotransferase activity, alcohol group as acceptor [GO:0016773]	GO:0016773; GO:0016798	Complete proteome; Reference proteome
106	A0A1S3KRD7	A0A1S3KRD7_SALSA	unreviewed	dynamin-1-like protein isoform X4	LOC106561645	Salmo salar (Atlantic salmon)	mitochondrial fission [GO:0000266]; peroxisome fission [GO:0016559]		GTP binding [GO:0005525]; GTPase activity [GO:0003924]; mitochondrial fission [GO:0000266]; peroxisome fission [GO:0016559]	GTPase activity [GO:0003924]; GTP binding [GO:0005525]	GO:0000266; GO:0003924; GO:0005525; GO:0016559	Complete proteome; GTP-binding; Nucleotide-binding; Reference proteome
106	A0A1S3KRE6	A0A1S3KRE6_SALSA	unreviewed	dynamin-1-like protein isoform X1	LOC106561645	Salmo salar (Atlantic salmon)	mitochondrial fission [GO:0000266]; peroxisome fission [GO:0016559]		GTP binding [GO:0005525]; GTPase activity [GO:0003924]; mitochondrial fission [GO:0000266]; peroxisome fission [GO:0016559]	GTPase activity [GO:0003924]; GTP binding [GO:0005525]	GO:0000266; GO:0003924; GO:0005525; GO:0016559	Complete proteome; GTP-binding; Nucleotide-binding; Reference proteome
106	A0A1S3KRQ7	A0A1S3KRQ7_SALSA	unreviewed	dynamin-1-like protein isoform X3	LOC106561645	Salmo salar (Atlantic salmon)	mitochondrial fission [GO:0000266]; peroxisome fission [GO:0016559]		GTP binding [GO:0005525]; GTPase activity [GO:0003924]; mitochondrial fission [GO:0000266]; peroxisome fission [GO:0016559]	GTPase activity [GO:0003924]; GTP binding [GO:0005525]	GO:0000266; GO:0003924; GO:0005525; GO:0016559	Complete proteome; GTP-binding; Nucleotide-binding; Reference proteome
106	A0A1S3KSI8	A0A1S3KSI8_SALSA	unreviewed	dynamin-1-like protein isoform X2	LOC106561645	Salmo salar (Atlantic salmon)	mitochondrial fission [GO:0000266]; peroxisome fission [GO:0016559]		GTP binding [GO:0005525]; GTPase activity [GO:0003924]; mitochondrial fission [GO:0000266]; peroxisome fission [GO:0016559]	GTPase activity [GO:0003924]; GTP binding [GO:0005525]	GO:0000266; GO:0003924; GO:0005525; GO:0016559	Complete proteome; GTP-binding; Nucleotide-binding; Reference proteome
106	A0A1S3MJG8	A0A1S3MJG8_SALSA	unreviewed	dynamin-1-like protein isoform X2	LOC106573080	Salmo salar (Atlantic salmon)	mitochondrial fission [GO:0000266]; peroxisome fission [GO:0016559]		GTP binding [GO:0005525]; GTPase activity [GO:0003924]; mitochondrial fission [GO:0000266]; peroxisome fission [GO:0016559]	GTPase activity [GO:0003924]; GTP binding [GO:0005525]	GO:0000266; GO:0003924; GO:0005525; GO:0016559	Complete proteome; GTP-binding; Nucleotide-binding; Reference proteome
106	A0A1S3MJH7	A0A1S3MJH7_SALSA	unreviewed	dynamin-1-like protein isoform X1	LOC106573080	Salmo salar (Atlantic salmon)	mitochondrial fission [GO:0000266]; peroxisome fission [GO:0016559]		GTP binding [GO:0005525]; GTPase activity [GO:0003924]; mitochondrial fission [GO:0000266]; peroxisome fission [GO:0016559]	GTPase activity [GO:0003924]; GTP binding [GO:0005525]	GO:0000266; GO:0003924; GO:0005525; GO:0016559	Complete proteome; GTP-binding; Nucleotide-binding; Reference proteome
107	A0A1S3KRG0	A0A1S3KRG0_SALSA	unreviewed	leucine-rich repeat and IQ domain-containing protein 1 isoform X2	lrriq1	Salmo salar (Atlantic salmon)						Complete proteome; Reference proteome
107	A0A1S3KS86	A0A1S3KS86_SALSA	unreviewed	leucine-rich repeat and IQ domain-containing protein 1 isoform X1	lrriq1	Salmo salar (Atlantic salmon)						Complete proteome; Reference proteome
108	A0A1S3KRF6	A0A1S3KRF6_SALSA	unreviewed	CUGBP Elav-like family member 2 isoform X5	LOC106561659	Salmo salar (Atlantic salmon)			RNA binding [GO:0003723]	RNA binding [GO:0003723]	GO:0003723	Complete proteome; RNA-binding; Reference proteome
108	A0A1S3KRG6	A0A1S3KRG6_SALSA	unreviewed	CUGBP Elav-like family member 2 isoform X2	LOC106561659	Salmo salar (Atlantic salmon)			RNA binding [GO:0003723]	RNA binding [GO:0003723]	GO:0003723	Complete proteome; RNA-binding; Reference proteome
108	A0A1S3KRH1	A0A1S3KRH1_SALSA	unreviewed	CUGBP Elav-like family member 2 isoform X7	LOC106561659	Salmo salar (Atlantic salmon)			RNA binding [GO:0003723]	RNA binding [GO:0003723]	GO:0003723	Complete proteome; RNA-binding; Reference proteome
108	A0A1S3KRP6	A0A1S3KRP6_SALSA	unreviewed	CUGBP Elav-like family member 2 isoform X1	LOC106561659	Salmo salar (Atlantic salmon)			RNA binding [GO:0003723]	RNA binding [GO:0003723]	GO:0003723	Complete proteome; RNA-binding; Reference proteome
108	A0A1S3KRQ1	A0A1S3KRQ1_SALSA	unreviewed	CUGBP Elav-like family member 2 isoform X6	LOC106561659	Salmo salar (Atlantic salmon)			RNA binding [GO:0003723]	RNA binding [GO:0003723]	GO:0003723	Complete proteome; RNA-binding; Reference proteome
108	A0A1S3KRS5	A0A1S3KRS5_SALSA	unreviewed	CUGBP Elav-like family member 2 isoform X4	LOC106561659	Salmo salar (Atlantic salmon)			RNA binding [GO:0003723]	RNA binding [GO:0003723]	GO:0003723	Complete proteome; RNA-binding; Reference proteome
108	A0A1S3KRT0	A0A1S3KRT0_SALSA	unreviewed	CUGBP Elav-like family member 2 isoform X9	LOC106561659	Salmo salar (Atlantic salmon)			RNA binding [GO:0003723]	RNA binding [GO:0003723]	GO:0003723	Complete proteome; RNA-binding; Reference proteome
108	A0A1S3KSK5	A0A1S3KSK5_SALSA	unreviewed	CUGBP Elav-like family member 2 isoform X3	LOC106561659	Salmo salar (Atlantic salmon)			RNA binding [GO:0003723]	RNA binding [GO:0003723]	GO:0003723	Complete proteome; RNA-binding; Reference proteome
108	A0A1S3KSL0	A0A1S3KSL0_SALSA	unreviewed	CUGBP Elav-like family member 2 isoform X8	LOC106561659	Salmo salar (Atlantic salmon)			RNA binding [GO:0003723]	RNA binding [GO:0003723]	GO:0003723	Complete proteome; RNA-binding; Reference proteome
108	A0A1S3MJ02	A0A1S3MJ02_SALSA	unreviewed	CUGBP Elav-like family member 2 isoform X4	LOC106573061	Salmo salar (Atlantic salmon)			RNA binding [GO:0003723]	RNA binding [GO:0003723]	GO:0003723	Complete proteome; RNA-binding; Reference proteome
108	A0A1S3MJ29	A0A1S3MJ29_SALSA	unreviewed	CUGBP Elav-like family member 2 isoform X3	LOC106573061	Salmo salar (Atlantic salmon)			RNA binding [GO:0003723]	RNA binding [GO:0003723]	GO:0003723	Complete proteome; RNA-binding; Reference proteome
108	A0A1S3MJ34	A0A1S3MJ34_SALSA	unreviewed	CUGBP Elav-like family member 2 isoform X8	LOC106573061	Salmo salar (Atlantic salmon)			RNA binding [GO:0003723]	RNA binding [GO:0003723]	GO:0003723	Complete proteome; RNA-binding; Reference proteome
108	A0A1S3MJC8	A0A1S3MJC8_SALSA	unreviewed	CUGBP Elav-like family member 2 isoform X1	LOC106573061	Salmo salar (Atlantic salmon)			RNA binding [GO:0003723]	RNA binding [GO:0003723]	GO:0003723	Complete proteome; RNA-binding; Reference proteome
108	A0A1S3MJD3	A0A1S3MJD3_SALSA	unreviewed	CUGBP Elav-like family member 2 isoform X6	LOC106573061	Salmo salar (Atlantic salmon)			RNA binding [GO:0003723]	RNA binding [GO:0003723]	GO:0003723	Complete proteome; RNA-binding; Reference proteome
108	A0A1S3MJE2	A0A1S3MJE2_SALSA	unreviewed	CUGBP Elav-like family member 2 isoform X5	LOC106573061	Salmo salar (Atlantic salmon)			RNA binding [GO:0003723]	RNA binding [GO:0003723]	GO:0003723	Complete proteome; RNA-binding; Reference proteome
108	A0A1S3MJE7	A0A1S3MJE7_SALSA	unreviewed	CUGBP Elav-like family member 2 isoform X9	LOC106573061	Salmo salar (Atlantic salmon)			RNA binding [GO:0003723]	RNA binding [GO:0003723]	GO:0003723	Complete proteome; RNA-binding; Reference proteome
108	A0A1S3MK32	A0A1S3MK32_SALSA	unreviewed	CUGBP Elav-like family member 2 isoform X2	LOC106573061	Salmo salar (Atlantic salmon)			RNA binding [GO:0003723]	RNA binding [GO:0003723]	GO:0003723	Complete proteome; RNA-binding; Reference proteome
108	A0A1S3MK36	A0A1S3MK36_SALSA	unreviewed	CUGBP Elav-like family member 2 isoform X7	LOC106573061	Salmo salar (Atlantic salmon)			RNA binding [GO:0003723]	RNA binding [GO:0003723]	GO:0003723	Complete proteome; RNA-binding; Reference proteome
109	A0A1S3KRL1	A0A1S3KRL1_SALSA	unreviewed	Histidine ammonia-lyase (EC 4.3.1.3)	hal	Salmo salar (Atlantic salmon)	histidine catabolic process to glutamate and formamide [GO:0019556]; histidine catabolic process to glutamate and formate [GO:0019557]	cytoplasm [GO:0005737]	cytoplasm [GO:0005737]; histidine ammonia-lyase activity [GO:0004397]; histidine catabolic process to glutamate and formamide [GO:0019556]; histidine catabolic process to glutamate and formate [GO:0019557]	histidine ammonia-lyase activity [GO:0004397]	GO:0004397; GO:0005737; GO:0019556; GO:0019557	Complete proteome; Histidine metabolism; Lyase; Reference proteome
110	A0A1S3KRP3	A0A1S3KRP3_SALSA	unreviewed	contactin-1a-like	LOC106561641	Salmo salar (Atlantic salmon)	neuron projection development [GO:0031175]	integral component of membrane [GO:0016021]	integral component of membrane [GO:0016021]; neuron projection development [GO:0031175]		GO:0016021; GO:0031175	Complete proteome; Membrane; Reference proteome; Repeat; Signal; Transmembrane; Transmembrane helix
111	A0A1S3KRS1	A0A1S3KRS1_SALSA	unreviewed	probable 2-oxoglutarate dehydrogenase E1 component DHKTD1, mitochondrial	LOC106561658	Salmo salar (Atlantic salmon)	tricarboxylic acid cycle [GO:0006099]		oxoglutarate dehydrogenase (succinyl-transferring) activity [GO:0004591]; thiamine pyrophosphate binding [GO:0030976]; tricarboxylic acid cycle [GO:0006099]	oxoglutarate dehydrogenase (succinyl-transferring) activity [GO:0004591]; thiamine pyrophosphate binding [GO:0030976]	GO:0004591; GO:0006099; GO:0030976	Complete proteome; Reference proteome
112	A0A1S3KRU5	A0A1S3KRU5_SALSA	unreviewed	vesicle transport protein GOT1B-like	LOC106561669	Salmo salar (Atlantic salmon)	vesicle-mediated transport [GO:0016192]	integral component of membrane [GO:0016021]	integral component of membrane [GO:0016021]; vesicle-mediated transport [GO:0016192]		GO:0016021; GO:0016192	Complete proteome; Membrane; Reference proteome; Transmembrane; Transmembrane helix
112	A0A1S3MJ44	A0A1S3MJ44_SALSA	unreviewed	vesicle transport protein GOT1B	LOC106573068	Salmo salar (Atlantic salmon)	vesicle-mediated transport [GO:0016192]	integral component of membrane [GO:0016021]	integral component of membrane [GO:0016021]; vesicle-mediated transport [GO:0016192]		GO:0016021; GO:0016192	Complete proteome; Membrane; Reference proteome; Transmembrane; Transmembrane helix
112	A0A1S3MYY7	A0A1S3MYY7_SALSA	unreviewed	vesicle transport protein GOT1B-like	LOC106576018	Salmo salar (Atlantic salmon)	vesicle-mediated transport [GO:0016192]	integral component of membrane [GO:0016021]	integral component of membrane [GO:0016021]; vesicle-mediated transport [GO:0016192]		GO:0016021; GO:0016192	Complete proteome; Membrane; Reference proteome; Transmembrane; Transmembrane helix
112	A0A1S3SFC2	A0A1S3SFC2_SALSA	unreviewed	vesicle transport protein GOT1B-like	LOC106609122	Salmo salar (Atlantic salmon)	vesicle-mediated transport [GO:0016192]	integral component of membrane [GO:0016021]	integral component of membrane [GO:0016021]; vesicle-mediated transport [GO:0016192]		GO:0016021; GO:0016192	Complete proteome; Membrane; Reference proteome; Transmembrane; Transmembrane helix
113	A0A1S3KRY4	A0A1S3KRY4_SALSA	unreviewed	Eukaryotic translation initiation factor 3 subunit J (eIF3j) (Eukaryotic translation initiation factor 3 subunit 1) (eIF-3-alpha) (eIF3 p35)	LOC106561754 EIF3J EIF3S1	Salmo salar (Atlantic salmon)	formation of translation preinitiation complex [GO:0001731]; regulation of translational initiation [GO:0006446]	eukaryotic 43S preinitiation complex [GO:0016282]; eukaryotic 48S preinitiation complex [GO:0033290]; eukaryotic translation initiation factor 3 complex [GO:0005852]	eukaryotic 43S preinitiation complex [GO:0016282]; eukaryotic 48S preinitiation complex [GO:0033290]; eukaryotic translation initiation factor 3 complex [GO:0005852]; translation initiation factor activity [GO:0003743]; formation of translation preinitiation complex [GO:0001731]; regulation of translational initiation [GO:0006446]	translation initiation factor activity [GO:0003743]	GO:0001731; GO:0003743; GO:0005852; GO:0006446; GO:0016282; GO:0033290	Coiled coil; Complete proteome; Cytoplasm; Initiation factor; Protein biosynthesis; Reference proteome
113	A0A1S3KS95	A0A1S3KS95_SALSA	unreviewed	Eukaryotic translation initiation factor 3 subunit J (eIF3j) (Eukaryotic translation initiation factor 3 subunit 1) (eIF-3-alpha) (eIF3 p35)	LOC106561754 EIF3J EIF3S1	Salmo salar (Atlantic salmon)	formation of translation preinitiation complex [GO:0001731]; regulation of translational initiation [GO:0006446]	eukaryotic 43S preinitiation complex [GO:0016282]; eukaryotic 48S preinitiation complex [GO:0033290]; eukaryotic translation initiation factor 3 complex [GO:0005852]	eukaryotic 43S preinitiation complex [GO:0016282]; eukaryotic 48S preinitiation complex [GO:0033290]; eukaryotic translation initiation factor 3 complex [GO:0005852]; translation initiation factor activity [GO:0003743]; formation of translation preinitiation complex [GO:0001731]; regulation of translational initiation [GO:0006446]	translation initiation factor activity [GO:0003743]	GO:0001731; GO:0003743; GO:0005852; GO:0006446; GO:0016282; GO:0033290	Coiled coil; Complete proteome; Cytoplasm; Initiation factor; Protein biosynthesis; Reference proteome
113	A0A1S3KT28	A0A1S3KT28_SALSA	unreviewed	Eukaryotic translation initiation factor 3 subunit J (eIF3j) (Eukaryotic translation initiation factor 3 subunit 1) (eIF-3-alpha) (eIF3 p35)	LOC106561754 EIF3J EIF3S1	Salmo salar (Atlantic salmon)	formation of translation preinitiation complex [GO:0001731]; regulation of translational initiation [GO:0006446]	eukaryotic 43S preinitiation complex [GO:0016282]; eukaryotic 48S preinitiation complex [GO:0033290]; eukaryotic translation initiation factor 3 complex [GO:0005852]	eukaryotic 43S preinitiation complex [GO:0016282]; eukaryotic 48S preinitiation complex [GO:0033290]; eukaryotic translation initiation factor 3 complex [GO:0005852]; translation initiation factor activity [GO:0003743]; formation of translation preinitiation complex [GO:0001731]; regulation of translational initiation [GO:0006446]	translation initiation factor activity [GO:0003743]	GO:0001731; GO:0003743; GO:0005852; GO:0006446; GO:0016282; GO:0033290	Coiled coil; Complete proteome; Cytoplasm; Initiation factor; Protein biosynthesis; Reference proteome
113	A0A1S3PDN7	A0A1S3PDN7_SALSA	unreviewed	Eukaryotic translation initiation factor 3 subunit J (eIF3j) (Eukaryotic translation initiation factor 3 subunit 1) (eIF-3-alpha) (eIF3 p35)	LOC106584719 EIF3J EIF3S1	Salmo salar (Atlantic salmon)	formation of translation preinitiation complex [GO:0001731]; regulation of translational initiation [GO:0006446]	eukaryotic 43S preinitiation complex [GO:0016282]; eukaryotic 48S preinitiation complex [GO:0033290]; eukaryotic translation initiation factor 3 complex [GO:0005852]	eukaryotic 43S preinitiation complex [GO:0016282]; eukaryotic 48S preinitiation complex [GO:0033290]; eukaryotic translation initiation factor 3 complex [GO:0005852]; translation initiation factor activity [GO:0003743]; formation of translation preinitiation complex [GO:0001731]; regulation of translational initiation [GO:0006446]	translation initiation factor activity [GO:0003743]	GO:0001731; GO:0003743; GO:0005852; GO:0006446; GO:0016282; GO:0033290	Coiled coil; Complete proteome; Cytoplasm; Initiation factor; Protein biosynthesis; Reference proteome
114	A0A1S3KS25	A0A1S3KS25_SALSA	unreviewed	endoplasmin-like	LOC106561706	Salmo salar (Atlantic salmon)	protein folding [GO:0006457]; response to stress [GO:0006950]		ATP binding [GO:0005524]; unfolded protein binding [GO:0051082]; protein folding [GO:0006457]; response to stress [GO:0006950]	ATP binding [GO:0005524]; unfolded protein binding [GO:0051082]	GO:0005524; GO:0006457; GO:0006950; GO:0051082	Coiled coil; Complete proteome; Reference proteome; Signal
115	A0A1S3KSD1	A0A1S3KSD1_SALSA	unreviewed	protein quaking-A isoform X2	LOC106561796	Salmo salar (Atlantic salmon)			RNA binding [GO:0003723]	RNA binding [GO:0003723]	GO:0003723	Complete proteome; Reference proteome
115	A0A1S3KSH7	A0A1S3KSH7_SALSA	unreviewed	protein quaking-A isoform X1	LOC106561796	Salmo salar (Atlantic salmon)			RNA binding [GO:0003723]	RNA binding [GO:0003723]	GO:0003723	Complete proteome; Reference proteome
115	A0A1S3KSX9	A0A1S3KSX9_SALSA	unreviewed	protein quaking-A isoform X3	LOC106561796	Salmo salar (Atlantic salmon)			RNA binding [GO:0003723]	RNA binding [GO:0003723]	GO:0003723	Complete proteome; Reference proteome
115	A0A1S3KU03	A0A1S3KU03_SALSA	unreviewed	protein quaking-A isoform X4	LOC106561796	Salmo salar (Atlantic salmon)			RNA binding [GO:0003723]	RNA binding [GO:0003723]	GO:0003723	Complete proteome; Reference proteome
116	A0A1S3KSF3	A0A1S3KSF3_SALSA	unreviewed	transmembrane protein 258-like	LOC106561832	Salmo salar (Atlantic salmon)	protein N-linked glycosylation [GO:0006487]	integral component of membrane [GO:0016021]; oligosaccharyltransferase I complex [GO:0034998]	integral component of membrane [GO:0016021]; oligosaccharyltransferase I complex [GO:0034998]; protein N-linked glycosylation [GO:0006487]		GO:0006487; GO:0016021; GO:0034998	Complete proteome; Membrane; Reference proteome; Transmembrane; Transmembrane helix
116	A0A1S3PE44	A0A1S3PE44_SALSA	unreviewed	transmembrane protein 258	LOC106584809	Salmo salar (Atlantic salmon)	protein N-linked glycosylation [GO:0006487]	integral component of membrane [GO:0016021]; oligosaccharyltransferase I complex [GO:0034998]	integral component of membrane [GO:0016021]; oligosaccharyltransferase I complex [GO:0034998]; protein N-linked glycosylation [GO:0006487]		GO:0006487; GO:0016021; GO:0034998	Complete proteome; Membrane; Reference proteome; Transmembrane; Transmembrane helix
117	A0A1S3KSG1	A0A1S3KSG1_SALSA	unreviewed	bifunctional glutamate/proline--tRNA ligase-like isoform X2	LOC106561878	Salmo salar (Atlantic salmon)	glutamyl-tRNA aminoacylation [GO:0006424]; prolyl-tRNA aminoacylation [GO:0006433]	cytoplasm [GO:0005737]	cytoplasm [GO:0005737]; ATP binding [GO:0005524]; glutamate-tRNA ligase activity [GO:0004818]; proline-tRNA ligase activity [GO:0004827]; glutamyl-tRNA aminoacylation [GO:0006424]; prolyl-tRNA aminoacylation [GO:0006433]	ATP binding [GO:0005524]; glutamate-tRNA ligase activity [GO:0004818]; proline-tRNA ligase activity [GO:0004827]	GO:0004818; GO:0004827; GO:0005524; GO:0005737; GO:0006424; GO:0006433	Coiled coil; Complete proteome; Ligase; Reference proteome
117	A0A1S3KSK9	A0A1S3KSK9_SALSA	unreviewed	bifunctional glutamate/proline--tRNA ligase-like isoform X1	LOC106561878	Salmo salar (Atlantic salmon)	glutamyl-tRNA aminoacylation [GO:0006424]; prolyl-tRNA aminoacylation [GO:0006433]	cytoplasm [GO:0005737]	cytoplasm [GO:0005737]; ATP binding [GO:0005524]; glutamate-tRNA ligase activity [GO:0004818]; proline-tRNA ligase activity [GO:0004827]; glutamyl-tRNA aminoacylation [GO:0006424]; prolyl-tRNA aminoacylation [GO:0006433]	ATP binding [GO:0005524]; glutamate-tRNA ligase activity [GO:0004818]; proline-tRNA ligase activity [GO:0004827]	GO:0004818; GO:0004827; GO:0005524; GO:0005737; GO:0006424; GO:0006433	Coiled coil; Complete proteome; Ligase; Reference proteome
117	A0A1S3KSQ7	A0A1S3KSQ7_SALSA	unreviewed	bifunctional glutamate/proline--tRNA ligase-like isoform X4	LOC106561878	Salmo salar (Atlantic salmon)	glutamyl-tRNA aminoacylation [GO:0006424]; prolyl-tRNA aminoacylation [GO:0006433]	cytoplasm [GO:0005737]	cytoplasm [GO:0005737]; ATP binding [GO:0005524]; glutamate-tRNA ligase activity [GO:0004818]; proline-tRNA ligase activity [GO:0004827]; glutamyl-tRNA aminoacylation [GO:0006424]; prolyl-tRNA aminoacylation [GO:0006433]	ATP binding [GO:0005524]; glutamate-tRNA ligase activity [GO:0004818]; proline-tRNA ligase activity [GO:0004827]	GO:0004818; GO:0004827; GO:0005524; GO:0005737; GO:0006424; GO:0006433	Coiled coil; Complete proteome; Ligase; Reference proteome
117	A0A1S3KTJ9	A0A1S3KTJ9_SALSA	unreviewed	bifunctional glutamate/proline--tRNA ligase-like isoform X3	LOC106561878	Salmo salar (Atlantic salmon)	glutamyl-tRNA aminoacylation [GO:0006424]; prolyl-tRNA aminoacylation [GO:0006433]	cytoplasm [GO:0005737]	cytoplasm [GO:0005737]; ATP binding [GO:0005524]; glutamate-tRNA ligase activity [GO:0004818]; proline-tRNA ligase activity [GO:0004827]; glutamyl-tRNA aminoacylation [GO:0006424]; prolyl-tRNA aminoacylation [GO:0006433]	ATP binding [GO:0005524]; glutamate-tRNA ligase activity [GO:0004818]; proline-tRNA ligase activity [GO:0004827]	GO:0004818; GO:0004827; GO:0005524; GO:0005737; GO:0006424; GO:0006433	Coiled coil; Complete proteome; Ligase; Reference proteome
118	A0A1S3KSK4	A0A1S3KSK4_SALSA	unreviewed	WD repeat-containing protein 43-like	LOC106561875	Salmo salar (Atlantic salmon)						Complete proteome; Reference proteome; Repeat; WD repeat
118	A0A1S3SMA4	A0A1S3SMA4_SALSA	unreviewed	WD repeat-containing protein 43-like	LOC106610597	Salmo salar (Atlantic salmon)						Complete proteome; Reference proteome; WD repeat
119	A0A1S3KSB2	A0A1S3KSB2_SALSA	unreviewed	60S ribosomal protein L4-B isoform X2	LOC106561854	Salmo salar (Atlantic salmon)	translation [GO:0006412]	ribosome [GO:0005840]	ribosome [GO:0005840]; structural constituent of ribosome [GO:0003735]; translation [GO:0006412]	structural constituent of ribosome [GO:0003735]	GO:0003735; GO:0005840; GO:0006412	Complete proteome; Reference proteome; Ribonucleoprotein; Ribosomal protein
119	A0A1S3KSM2	A0A1S3KSM2_SALSA	unreviewed	60S ribosomal protein L4-B isoform X1	LOC106561854	Salmo salar (Atlantic salmon)	translation [GO:0006412]	ribosome [GO:0005840]	ribosome [GO:0005840]; structural constituent of ribosome [GO:0003735]; translation [GO:0006412]	structural constituent of ribosome [GO:0003735]	GO:0003735; GO:0005840; GO:0006412	Complete proteome; Reference proteome; Ribonucleoprotein; Ribosomal protein
120	A0A1S3KSM7	A0A1S3KSM7_SALSA	unreviewed	Annexin	LOC106561857	Salmo salar (Atlantic salmon)			calcium ion binding [GO:0005509]; calcium-dependent phospholipid binding [GO:0005544]; cytoskeletal protein binding [GO:0008092]; phospholipase inhibitor activity [GO:0004859]	calcium-dependent phospholipid binding [GO:0005544]; calcium ion binding [GO:0005509]; cytoskeletal protein binding [GO:0008092]; phospholipase inhibitor activity [GO:0004859]	GO:0004859; GO:0005509; GO:0005544; GO:0008092	Annexin; Calcium; Calcium/phospholipid-binding; Complete proteome; Reference proteome; Repeat
121	A0A1S3KSQ5	A0A1S3KSQ5_SALSA	unreviewed	Glycine N-methyltransferase (EC 2.1.1.20)	gnmt	Salmo salar (Atlantic salmon)			glycine N-methyltransferase activity [GO:0017174]	glycine N-methyltransferase activity [GO:0017174]	GO:0017174	Complete proteome; Methyltransferase; Reference proteome; S-adenosyl-L-methionine; Transferase
122	A0A1S3KSV7	A0A1S3KSV7_SALSA	unreviewed	nicotinamide phosphoribosyltransferase	nampt	Salmo salar (Atlantic salmon)	NAD biosynthetic process [GO:0009435]		nicotinate-nucleotide diphosphorylase (carboxylating) activity [GO:0004514]; NAD biosynthetic process [GO:0009435]	nicotinate-nucleotide diphosphorylase (carboxylating) activity [GO:0004514]	GO:0004514; GO:0009435	Complete proteome; Glycosyltransferase; Reference proteome; Transferase
123	A0A1S3KSX8	A0A1S3KSX8_SALSA	unreviewed	cytochrome c oxidase subunit 5A, mitochondrial-like	LOC106561721	Salmo salar (Atlantic salmon)		mitochondrial inner membrane [GO:0005743]	mitochondrial inner membrane [GO:0005743]; cytochrome-c oxidase activity [GO:0004129]	cytochrome-c oxidase activity [GO:0004129]	GO:0004129; GO:0005743	Complete proteome; Reference proteome
124	A0A1S3KT16	A0A1S3KT16_SALSA	unreviewed	CUGBP Elav-like family member 1 isoform X4	LOC106561939	Salmo salar (Atlantic salmon)			RNA binding [GO:0003723]	RNA binding [GO:0003723]	GO:0003723	Complete proteome; RNA-binding; Reference proteome; Repeat
124	A0A1S3KT21	A0A1S3KT21_SALSA	unreviewed	CUGBP Elav-like family member 1 isoform X8	LOC106561939	Salmo salar (Atlantic salmon)			RNA binding [GO:0003723]	RNA binding [GO:0003723]	GO:0003723	Complete proteome; RNA-binding; Reference proteome; Repeat
124	A0A1S3KT25	A0A1S3KT25_SALSA	unreviewed	CUGBP Elav-like family member 1 isoform X13	LOC106561939	Salmo salar (Atlantic salmon)			RNA binding [GO:0003723]	RNA binding [GO:0003723]	GO:0003723	Complete proteome; RNA-binding; Reference proteome; Repeat
124	A0A1S3KT27	A0A1S3KT27_SALSA	unreviewed	CUGBP Elav-like family member 1 isoform X1	LOC106561939	Salmo salar (Atlantic salmon)			RNA binding [GO:0003723]	RNA binding [GO:0003723]	GO:0003723	Complete proteome; RNA-binding; Reference proteome; Repeat
124	A0A1S3KT30	A0A1S3KT30_SALSA	unreviewed	CUGBP Elav-like family member 1 isoform X17	LOC106561939	Salmo salar (Atlantic salmon)			RNA binding [GO:0003723]	RNA binding [GO:0003723]	GO:0003723	Complete proteome; RNA-binding; Reference proteome; Repeat
124	A0A1S3KT31	A0A1S3KT31_SALSA	unreviewed	CUGBP Elav-like family member 1 isoform X6	LOC106561939	Salmo salar (Atlantic salmon)			RNA binding [GO:0003723]	RNA binding [GO:0003723]	GO:0003723	Complete proteome; RNA-binding; Reference proteome; Repeat
124	A0A1S3KT35	A0A1S3KT35_SALSA	unreviewed	CUGBP Elav-like family member 1 isoform X22	LOC106561939	Salmo salar (Atlantic salmon)			RNA binding [GO:0003723]	RNA binding [GO:0003723]	GO:0003723	Complete proteome; RNA-binding; Reference proteome; Repeat
124	A0A1S3KT36	A0A1S3KT36_SALSA	unreviewed	CUGBP Elav-like family member 1 isoform X10	LOC106561939	Salmo salar (Atlantic salmon)			RNA binding [GO:0003723]	RNA binding [GO:0003723]	GO:0003723	Complete proteome; RNA-binding; Reference proteome; Repeat
124	A0A1S3KT41	A0A1S3KT41_SALSA	unreviewed	CUGBP Elav-like family member 1 isoform X15	LOC106561939	Salmo salar (Atlantic salmon)			RNA binding [GO:0003723]	RNA binding [GO:0003723]	GO:0003723	Complete proteome; RNA-binding; Reference proteome; Repeat
124	A0A1S3KT46	A0A1S3KT46_SALSA	unreviewed	CUGBP Elav-like family member 1 isoform X19	LOC106561939	Salmo salar (Atlantic salmon)			RNA binding [GO:0003723]	RNA binding [GO:0003723]	GO:0003723	Complete proteome; RNA-binding; Reference proteome; Repeat
124	A0A1S3KT88	A0A1S3KT88_SALSA	unreviewed	CUGBP Elav-like family member 1 isoform X5	LOC106561939	Salmo salar (Atlantic salmon)			RNA binding [GO:0003723]	RNA binding [GO:0003723]	GO:0003723	Complete proteome; RNA-binding; Reference proteome; Repeat
124	A0A1S3KT93	A0A1S3KT93_SALSA	unreviewed	CUGBP Elav-like family member 1 isoform X9	LOC106561939	Salmo salar (Atlantic salmon)			RNA binding [GO:0003723]	RNA binding [GO:0003723]	GO:0003723	Complete proteome; RNA-binding; Reference proteome; Repeat
124	A0A1S3KT98	A0A1S3KT98_SALSA	unreviewed	CUGBP Elav-like family member 1 isoform X14	LOC106561939	Salmo salar (Atlantic salmon)			RNA binding [GO:0003723]	RNA binding [GO:0003723]	GO:0003723	Complete proteome; RNA-binding; Reference proteome; Repeat
124	A0A1S3KTA3	A0A1S3KTA3_SALSA	unreviewed	CUGBP Elav-like family member 1 isoform X18	LOC106561939	Salmo salar (Atlantic salmon)			RNA binding [GO:0003723]	RNA binding [GO:0003723]	GO:0003723	Complete proteome; RNA-binding; Reference proteome; Repeat
124	A0A1S3KTC6	A0A1S3KTC6_SALSA	unreviewed	CUGBP Elav-like family member 1 isoform X3	LOC106561939	Salmo salar (Atlantic salmon)			RNA binding [GO:0003723]	RNA binding [GO:0003723]	GO:0003723	Complete proteome; RNA-binding; Reference proteome; Repeat
124	A0A1S3KTD1	A0A1S3KTD1_SALSA	unreviewed	CUGBP Elav-like family member 1 isoform X7	LOC106561939	Salmo salar (Atlantic salmon)			RNA binding [GO:0003723]	RNA binding [GO:0003723]	GO:0003723	Complete proteome; RNA-binding; Reference proteome; Repeat
124	A0A1S3KTD6	A0A1S3KTD6_SALSA	unreviewed	CUGBP Elav-like family member 1 isoform X12	LOC106561939	Salmo salar (Atlantic salmon)			RNA binding [GO:0003723]	RNA binding [GO:0003723]	GO:0003723	Complete proteome; RNA-binding; Reference proteome; Repeat
124	A0A1S3KTE5	A0A1S3KTE5_SALSA	unreviewed	CUGBP Elav-like family member 1 isoform X21	LOC106561939	Salmo salar (Atlantic salmon)			RNA binding [GO:0003723]	RNA binding [GO:0003723]	GO:0003723	Complete proteome; RNA-binding; Reference proteome; Repeat
124	A0A1S3KU56	A0A1S3KU56_SALSA	unreviewed	CUGBP Elav-like family member 1 isoform X2	LOC106561939	Salmo salar (Atlantic salmon)			RNA binding [GO:0003723]	RNA binding [GO:0003723]	GO:0003723	Complete proteome; RNA-binding; Reference proteome; Repeat
124	A0A1S3KU65	A0A1S3KU65_SALSA	unreviewed	CUGBP Elav-like family member 1 isoform X11	LOC106561939	Salmo salar (Atlantic salmon)			RNA binding [GO:0003723]	RNA binding [GO:0003723]	GO:0003723	Complete proteome; RNA-binding; Reference proteome; Repeat
124	A0A1S3KU70	A0A1S3KU70_SALSA	unreviewed	CUGBP Elav-like family member 1 isoform X16	LOC106561939	Salmo salar (Atlantic salmon)			RNA binding [GO:0003723]	RNA binding [GO:0003723]	GO:0003723	Complete proteome; RNA-binding; Reference proteome; Repeat
124	A0A1S3KU74	A0A1S3KU74_SALSA	unreviewed	CUGBP Elav-like family member 1 isoform X20	LOC106561939	Salmo salar (Atlantic salmon)			RNA binding [GO:0003723]	RNA binding [GO:0003723]	GO:0003723	Complete proteome; RNA-binding; Reference proteome; Repeat
124	A0A1S3PS62	A0A1S3PS62_SALSA	unreviewed	CUGBP Elav-like family member 1 isoform X2	LOC106587097	Salmo salar (Atlantic salmon)			RNA binding [GO:0003723]	RNA binding [GO:0003723]	GO:0003723	Complete proteome; RNA-binding; Reference proteome; Repeat
124	A0A1S3PS66	A0A1S3PS66_SALSA	unreviewed	CUGBP Elav-like family member 1 isoform X7	LOC106587097	Salmo salar (Atlantic salmon)			RNA binding [GO:0003723]	RNA binding [GO:0003723]	GO:0003723	Complete proteome; RNA-binding; Reference proteome; Repeat
124	A0A1S3PS71	A0A1S3PS71_SALSA	unreviewed	CUGBP Elav-like family member 1 isoform X12	LOC106587097	Salmo salar (Atlantic salmon)			RNA binding [GO:0003723]	RNA binding [GO:0003723]	GO:0003723	Complete proteome; RNA-binding; Reference proteome; Repeat
124	A0A1S3PS74	A0A1S3PS74_SALSA	unreviewed	CUGBP Elav-like family member 1 isoform X1	LOC106587097	Salmo salar (Atlantic salmon)			RNA binding [GO:0003723]	RNA binding [GO:0003723]	GO:0003723	Complete proteome; RNA-binding; Reference proteome; Repeat
124	A0A1S3PS76	A0A1S3PS76_SALSA	unreviewed	CUGBP Elav-like family member 1 isoform X16	LOC106587097	Salmo salar (Atlantic salmon)			RNA binding [GO:0003723]	RNA binding [GO:0003723]	GO:0003723	Complete proteome; RNA-binding; Reference proteome; Repeat
124	A0A1S3PS79	A0A1S3PS79_SALSA	unreviewed	CUGBP Elav-like family member 1 isoform X5	LOC106587097	Salmo salar (Atlantic salmon)			RNA binding [GO:0003723]	RNA binding [GO:0003723]	GO:0003723	Complete proteome; RNA-binding; Reference proteome; Repeat
124	A0A1S3PS80	A0A1S3PS80_SALSA	unreviewed	CUGBP Elav-like family member 1 isoform X4	LOC106587097	Salmo salar (Atlantic salmon)			RNA binding [GO:0003723]	RNA binding [GO:0003723]	GO:0003723	Complete proteome; RNA-binding; Reference proteome; Repeat
124	A0A1S3PS81	A0A1S3PS81_SALSA	unreviewed	CUGBP Elav-like family member 1 isoform X21	LOC106587097	Salmo salar (Atlantic salmon)			RNA binding [GO:0003723]	RNA binding [GO:0003723]	GO:0003723	Complete proteome; RNA-binding; Reference proteome; Repeat
124	A0A1S3PS84	A0A1S3PS84_SALSA	unreviewed	CUGBP Elav-like family member 1 isoform X10	LOC106587097	Salmo salar (Atlantic salmon)			RNA binding [GO:0003723]	RNA binding [GO:0003723]	GO:0003723	Complete proteome; RNA-binding; Reference proteome; Repeat
124	A0A1S3PS85	A0A1S3PS85_SALSA	unreviewed	CUGBP Elav-like family member 1 isoform X9	LOC106587097	Salmo salar (Atlantic salmon)			RNA binding [GO:0003723]	RNA binding [GO:0003723]	GO:0003723	Complete proteome; RNA-binding; Reference proteome; Repeat
124	A0A1S3PS90	A0A1S3PS90_SALSA	unreviewed	CUGBP Elav-like family member 1 isoform X14	LOC106587097	Salmo salar (Atlantic salmon)			RNA binding [GO:0003723]	RNA binding [GO:0003723]	GO:0003723	Complete proteome; RNA-binding; Reference proteome; Repeat
124	A0A1S3PS94	A0A1S3PS94_SALSA	unreviewed	CUGBP Elav-like family member 1 isoform X19	LOC106587097	Salmo salar (Atlantic salmon)			RNA binding [GO:0003723]	RNA binding [GO:0003723]	GO:0003723	Complete proteome; RNA-binding; Reference proteome; Repeat
124	A0A1S3PS95	A0A1S3PS95_SALSA	unreviewed	CUGBP Elav-like family member 1 isoform X18	LOC106587097	Salmo salar (Atlantic salmon)			RNA binding [GO:0003723]	RNA binding [GO:0003723]	GO:0003723	Complete proteome; RNA-binding; Reference proteome; Repeat
124	A0A1S3PS99	A0A1S3PS99_SALSA	unreviewed	CUGBP Elav-like family member 1 isoform X24	LOC106587097	Salmo salar (Atlantic salmon)			RNA binding [GO:0003723]	RNA binding [GO:0003723]	GO:0003723	Complete proteome; RNA-binding; Reference proteome; Repeat
124	A0A1S3PSA0	A0A1S3PSA0_SALSA	unreviewed	CUGBP Elav-like family member 1 isoform X23	LOC106587097	Salmo salar (Atlantic salmon)			RNA binding [GO:0003723]	RNA binding [GO:0003723]	GO:0003723	Complete proteome; RNA-binding; Reference proteome; Repeat
124	A0A1S3PSB6	A0A1S3PSB6_SALSA	unreviewed	CUGBP Elav-like family member 1 isoform X3	LOC106587097	Salmo salar (Atlantic salmon)			RNA binding [GO:0003723]	RNA binding [GO:0003723]	GO:0003723	Complete proteome; RNA-binding; Reference proteome; Repeat
124	A0A1S3PSC1	A0A1S3PSC1_SALSA	unreviewed	CUGBP Elav-like family member 1 isoform X8	LOC106587097	Salmo salar (Atlantic salmon)			RNA binding [GO:0003723]	RNA binding [GO:0003723]	GO:0003723	Complete proteome; RNA-binding; Reference proteome; Repeat
124	A0A1S3PSC5	A0A1S3PSC5_SALSA	unreviewed	CUGBP Elav-like family member 1 isoform X13	LOC106587097	Salmo salar (Atlantic salmon)			RNA binding [GO:0003723]	RNA binding [GO:0003723]	GO:0003723	Complete proteome; RNA-binding; Reference proteome; Repeat
124	A0A1S3PSD0	A0A1S3PSD0_SALSA	unreviewed	CUGBP Elav-like family member 1 isoform X17	LOC106587097	Salmo salar (Atlantic salmon)			RNA binding [GO:0003723]	RNA binding [GO:0003723]	GO:0003723	Complete proteome; RNA-binding; Reference proteome; Repeat
124	A0A1S3PSD5	A0A1S3PSD5_SALSA	unreviewed	CUGBP Elav-like family member 1 isoform X22	LOC106587097	Salmo salar (Atlantic salmon)			RNA binding [GO:0003723]	RNA binding [GO:0003723]	GO:0003723	Complete proteome; RNA-binding; Reference proteome; Repeat
124	A0A1S3PTJ8	A0A1S3PTJ8_SALSA	unreviewed	CUGBP Elav-like family member 1 isoform X6	LOC106587097	Salmo salar (Atlantic salmon)			RNA binding [GO:0003723]	RNA binding [GO:0003723]	GO:0003723	Complete proteome; RNA-binding; Reference proteome; Repeat
124	A0A1S3PTK1	A0A1S3PTK1_SALSA	unreviewed	CUGBP Elav-like family member 1 isoform X11	LOC106587097	Salmo salar (Atlantic salmon)			RNA binding [GO:0003723]	RNA binding [GO:0003723]	GO:0003723	Complete proteome; RNA-binding; Reference proteome; Repeat
124	A0A1S3PTK8	A0A1S3PTK8_SALSA	unreviewed	CUGBP Elav-like family member 1 isoform X15	LOC106587097	Salmo salar (Atlantic salmon)			RNA binding [GO:0003723]	RNA binding [GO:0003723]	GO:0003723	Complete proteome; RNA-binding; Reference proteome; Repeat
124	A0A1S3PTL4	A0A1S3PTL4_SALSA	unreviewed	CUGBP Elav-like family member 1 isoform X20	LOC106587097	Salmo salar (Atlantic salmon)			RNA binding [GO:0003723]	RNA binding [GO:0003723]	GO:0003723	Complete proteome; RNA-binding; Reference proteome; Repeat
124	A0A1S3PTL9	A0A1S3PTL9_SALSA	unreviewed	CUGBP Elav-like family member 1 isoform X25	LOC106587097	Salmo salar (Atlantic salmon)			RNA binding [GO:0003723]	RNA binding [GO:0003723]	GO:0003723	Complete proteome; RNA-binding; Reference proteome; Repeat
125	A0A1S3KT40	A0A1S3KT40_SALSA	unreviewed	lysosomal acid phosphatase-like isoform X1	LOC106561944	Salmo salar (Atlantic salmon)		integral component of membrane [GO:0016021]	integral component of membrane [GO:0016021]; acid phosphatase activity [GO:0003993]	acid phosphatase activity [GO:0003993]	GO:0003993; GO:0016021	Complete proteome; Membrane; Reference proteome; Signal; Transmembrane; Transmembrane helix
125	A0A1S3PTM8	A0A1S3PTM8_SALSA	unreviewed	lysosomal acid phosphatase	acp2	Salmo salar (Atlantic salmon)		integral component of membrane [GO:0016021]	integral component of membrane [GO:0016021]; acid phosphatase activity [GO:0003993]	acid phosphatase activity [GO:0003993]	GO:0003993; GO:0016021	Complete proteome; Membrane; Reference proteome; Signal; Transmembrane; Transmembrane helix
126	A0A1S3KTC0	A0A1S3KTC0_SALSA	unreviewed	cytoplasmic dynein 1 light intermediate chain 2-like isoform X2	LOC106561980	Salmo salar (Atlantic salmon)	microtubule-based movement [GO:0007018]	cytoplasmic dynein complex [GO:0005868]	cytoplasmic dynein complex [GO:0005868]; microtubule motor activity [GO:0003777]; microtubule-based movement [GO:0007018]	microtubule motor activity [GO:0003777]	GO:0003777; GO:0005868; GO:0007018	Complete proteome; Reference proteome
126	A0A1S3KTJ0	A0A1S3KTJ0_SALSA	unreviewed	cytoplasmic dynein 1 light intermediate chain 2-like isoform X3	LOC106561980	Salmo salar (Atlantic salmon)	microtubule-based movement [GO:0007018]	cytoplasmic dynein complex [GO:0005868]	cytoplasmic dynein complex [GO:0005868]; microtubule motor activity [GO:0003777]; microtubule-based movement [GO:0007018]	microtubule motor activity [GO:0003777]	GO:0003777; GO:0005868; GO:0007018	Complete proteome; Reference proteome
126	A0A1S3KTM7	A0A1S3KTM7_SALSA	unreviewed	cytoplasmic dynein 1 light intermediate chain 2-like isoform X1	LOC106561980	Salmo salar (Atlantic salmon)	microtubule-based movement [GO:0007018]	cytoplasmic dynein complex [GO:0005868]	cytoplasmic dynein complex [GO:0005868]; microtubule motor activity [GO:0003777]; microtubule-based movement [GO:0007018]	microtubule motor activity [GO:0003777]	GO:0003777; GO:0005868; GO:0007018	Complete proteome; Reference proteome
126	A0A1S3PTI0	A0A1S3PTI0_SALSA	unreviewed	cytoplasmic dynein 1 light intermediate chain 2-like isoform X2	LOC106587279	Salmo salar (Atlantic salmon)	microtubule-based movement [GO:0007018]	cytoplasmic dynein complex [GO:0005868]	cytoplasmic dynein complex [GO:0005868]; microtubule motor activity [GO:0003777]; microtubule-based movement [GO:0007018]	microtubule motor activity [GO:0003777]	GO:0003777; GO:0005868; GO:0007018	Complete proteome; Reference proteome
126	A0A1S3PTL0	A0A1S3PTL0_SALSA	unreviewed	cytoplasmic dynein 1 light intermediate chain 2-like isoform X1	LOC106587279	Salmo salar (Atlantic salmon)	microtubule-based movement [GO:0007018]	cytoplasmic dynein complex [GO:0005868]	cytoplasmic dynein complex [GO:0005868]; microtubule motor activity [GO:0003777]; microtubule-based movement [GO:0007018]	microtubule motor activity [GO:0003777]	GO:0003777; GO:0005868; GO:0007018	Complete proteome; Reference proteome
127	A0A1S3KTE9	A0A1S3KTE9_SALSA	unreviewed	protein kinase C and casein kinase II substrate protein 3-like	LOC106561943	Salmo salar (Atlantic salmon)	plasma membrane tubulation [GO:0097320]		kinase activity [GO:0016301]; plasma membrane tubulation [GO:0097320]	kinase activity [GO:0016301]	GO:0016301; GO:0097320	Coiled coil; Complete proteome; Kinase; Reference proteome; SH3 domain; Transferase
128	A0A1S3KTF8	A0A1S3KTF8_SALSA	unreviewed	Vacuolar protein sorting-associated protein 35	vps35	Salmo salar (Atlantic salmon)	retrograde transport, endosome to Golgi [GO:0042147]	cytosol [GO:0005829]; retromer complex [GO:0030904]	cytosol [GO:0005829]; retromer complex [GO:0030904]; protein transporter activity [GO:0008565]; retrograde transport, endosome to Golgi [GO:0042147]	protein transporter activity [GO:0008565]	GO:0005829; GO:0008565; GO:0030904; GO:0042147	Complete proteome; Protein transport; Reference proteome; Transport
128	A0A1S3KTM3	A0A1S3KTM3_SALSA	unreviewed	Vacuolar protein sorting-associated protein 35	vps35	Salmo salar (Atlantic salmon)	retrograde transport, endosome to Golgi [GO:0042147]	cytosol [GO:0005829]; retromer complex [GO:0030904]	cytosol [GO:0005829]; retromer complex [GO:0030904]; protein transporter activity [GO:0008565]; retrograde transport, endosome to Golgi [GO:0042147]	protein transporter activity [GO:0008565]	GO:0005829; GO:0008565; GO:0030904; GO:0042147	Complete proteome; Protein transport; Reference proteome; Transport
128	A0A1S3KTR4	A0A1S3KTR4_SALSA	unreviewed	Vacuolar protein sorting-associated protein 35	vps35	Salmo salar (Atlantic salmon)	retrograde transport, endosome to Golgi [GO:0042147]	cytosol [GO:0005829]; retromer complex [GO:0030904]	cytosol [GO:0005829]; retromer complex [GO:0030904]; protein transporter activity [GO:0008565]; retrograde transport, endosome to Golgi [GO:0042147]	protein transporter activity [GO:0008565]	GO:0005829; GO:0008565; GO:0030904; GO:0042147	Complete proteome; Protein transport; Reference proteome; Transport
128	A0A1S3PTK9	A0A1S3PTK9_SALSA	unreviewed	Vacuolar protein sorting-associated protein 35	LOC106587298	Salmo salar (Atlantic salmon)	retrograde transport, endosome to Golgi [GO:0042147]	cytosol [GO:0005829]; retromer complex [GO:0030904]	cytosol [GO:0005829]; retromer complex [GO:0030904]; protein transporter activity [GO:0008565]; retrograde transport, endosome to Golgi [GO:0042147]	protein transporter activity [GO:0008565]	GO:0005829; GO:0008565; GO:0030904; GO:0042147	Complete proteome; Protein transport; Reference proteome; Transport
128	A0A1S3PTM1	A0A1S3PTM1_SALSA	unreviewed	Vacuolar protein sorting-associated protein 35	LOC106587298	Salmo salar (Atlantic salmon)	retrograde transport, endosome to Golgi [GO:0042147]	cytosol [GO:0005829]; retromer complex [GO:0030904]	cytosol [GO:0005829]; retromer complex [GO:0030904]; protein transporter activity [GO:0008565]; retrograde transport, endosome to Golgi [GO:0042147]	protein transporter activity [GO:0008565]	GO:0005829; GO:0008565; GO:0030904; GO:0042147	Complete proteome; Protein transport; Reference proteome; Transport
128	C0H9L8	C0H9L8_SALSA	unreviewed	Vacuolar protein sorting-associated protein 35	VPS35 LOC106587298	Salmo salar (Atlantic salmon)	retrograde transport, endosome to Golgi [GO:0042147]	cytosol [GO:0005829]; retromer complex [GO:0030904]	cytosol [GO:0005829]; retromer complex [GO:0030904]; protein transporter activity [GO:0008565]; retrograde transport, endosome to Golgi [GO:0042147]	protein transporter activity [GO:0008565]	GO:0005829; GO:0008565; GO:0030904; GO:0042147	Complete proteome; Protein transport; Reference proteome; Transport
129	A0A1S3KTK8	A0A1S3KTK8_SALSA	unreviewed	fructose-1,6-bisphosphatase 1-like	LOC106561989	Salmo salar (Atlantic salmon)	carbohydrate metabolic process [GO:0005975]		fructose 1,6-bisphosphate 1-phosphatase activity [GO:0042132]; carbohydrate metabolic process [GO:0005975]	fructose 1,6-bisphosphate 1-phosphatase activity [GO:0042132]	GO:0005975; GO:0042132	Carbohydrate metabolism; Complete proteome; Hydrolase; Reference proteome
130	A0A1S3KTP9	A0A1S3KTP9_SALSA	unreviewed	adenine phosphoribosyltransferase-like	LOC106562063	Salmo salar (Atlantic salmon)	adenine salvage [GO:0006168]; nucleoside metabolic process [GO:0009116]	cytoplasm [GO:0005737]	cytoplasm [GO:0005737]; adenine phosphoribosyltransferase activity [GO:0003999]; adenine salvage [GO:0006168]; nucleoside metabolic process [GO:0009116]	adenine phosphoribosyltransferase activity [GO:0003999]	GO:0003999; GO:0005737; GO:0006168; GO:0009116	Complete proteome; Glycosyltransferase; Reference proteome; Transferase
131	A0A1S3KTQ3	A0A1S3KTQ3_SALSA	unreviewed	7-dehydrocholesterol reductase isoform X2	dhcr7	Salmo salar (Atlantic salmon)		integral component of membrane [GO:0016021]	integral component of membrane [GO:0016021]; oxidoreductase activity, acting on the CH-CH group of donors, NAD or NADP as acceptor [GO:0016628]	oxidoreductase activity, acting on the CH-CH group of donors, NAD or NADP as acceptor [GO:0016628]	GO:0016021; GO:0016628	Complete proteome; Membrane; Reference proteome; Transmembrane; Transmembrane helix
131	A0A1S3KTV2	A0A1S3KTV2_SALSA	unreviewed	7-dehydrocholesterol reductase isoform X1	dhcr7	Salmo salar (Atlantic salmon)		integral component of membrane [GO:0016021]	integral component of membrane [GO:0016021]; oxidoreductase activity, acting on the CH-CH group of donors, NAD or NADP as acceptor [GO:0016628]	oxidoreductase activity, acting on the CH-CH group of donors, NAD or NADP as acceptor [GO:0016628]	GO:0016021; GO:0016628	Complete proteome; Membrane; Reference proteome; Transmembrane; Transmembrane helix
131	A0A1S3PSN5	A0A1S3PSN5_SALSA	unreviewed	7-dehydrocholesterol reductase-like	LOC106587139	Salmo salar (Atlantic salmon)		integral component of membrane [GO:0016021]	integral component of membrane [GO:0016021]; oxidoreductase activity, acting on the CH-CH group of donors, NAD or NADP as acceptor [GO:0016628]	oxidoreductase activity, acting on the CH-CH group of donors, NAD or NADP as acceptor [GO:0016628]	GO:0016021; GO:0016628	Complete proteome; Membrane; Reference proteome; Transmembrane; Transmembrane helix
132	A0A1S3KTN5	A0A1S3KTN5_SALSA	unreviewed	heterogeneous nuclear ribonucleoprotein K-like isoform X1	LOC106562047	Salmo salar (Atlantic salmon)	regulation of transcription from RNA polymerase II promoter [GO:0006357]; RNA processing [GO:0006396]	intracellular ribonucleoprotein complex [GO:0030529]; viral nucleocapsid [GO:0019013]	intracellular ribonucleoprotein complex [GO:0030529]; viral nucleocapsid [GO:0019013]; DNA binding [GO:0003677]; RNA binding [GO:0003723]; regulation of transcription from RNA polymerase II promoter [GO:0006357]; RNA processing [GO:0006396]	DNA binding [GO:0003677]; RNA binding [GO:0003723]	GO:0003677; GO:0003723; GO:0006357; GO:0006396; GO:0019013; GO:0030529	Complete proteome; Reference proteome; Ribonucleoprotein; Viral nucleoprotein; Virion
132	A0A1S3KTW7	A0A1S3KTW7_SALSA	unreviewed	heterogeneous nuclear ribonucleoprotein K-like isoform X3	LOC106562047	Salmo salar (Atlantic salmon)	regulation of transcription from RNA polymerase II promoter [GO:0006357]; RNA processing [GO:0006396]	intracellular ribonucleoprotein complex [GO:0030529]; viral nucleocapsid [GO:0019013]	intracellular ribonucleoprotein complex [GO:0030529]; viral nucleocapsid [GO:0019013]; DNA binding [GO:0003677]; RNA binding [GO:0003723]; regulation of transcription from RNA polymerase II promoter [GO:0006357]; RNA processing [GO:0006396]	DNA binding [GO:0003677]; RNA binding [GO:0003723]	GO:0003677; GO:0003723; GO:0006357; GO:0006396; GO:0019013; GO:0030529	Complete proteome; Reference proteome; Ribonucleoprotein; Viral nucleoprotein; Virion
132	A0A1S3KTX7	A0A1S3KTX7_SALSA	unreviewed	heterogeneous nuclear ribonucleoprotein K-like isoform X5	LOC106562047	Salmo salar (Atlantic salmon)	regulation of transcription from RNA polymerase II promoter [GO:0006357]; RNA processing [GO:0006396]	intracellular ribonucleoprotein complex [GO:0030529]; viral nucleocapsid [GO:0019013]	intracellular ribonucleoprotein complex [GO:0030529]; viral nucleocapsid [GO:0019013]; DNA binding [GO:0003677]; RNA binding [GO:0003723]; regulation of transcription from RNA polymerase II promoter [GO:0006357]; RNA processing [GO:0006396]	DNA binding [GO:0003677]; RNA binding [GO:0003723]	GO:0003677; GO:0003723; GO:0006357; GO:0006396; GO:0019013; GO:0030529	Complete proteome; Reference proteome; Ribonucleoprotein; Viral nucleoprotein; Virion
132	A0A1S3KUV7	A0A1S3KUV7_SALSA	unreviewed	heterogeneous nuclear ribonucleoprotein K-like isoform X4	LOC106562047	Salmo salar (Atlantic salmon)	regulation of transcription from RNA polymerase II promoter [GO:0006357]; RNA processing [GO:0006396]	intracellular ribonucleoprotein complex [GO:0030529]; viral nucleocapsid [GO:0019013]	intracellular ribonucleoprotein complex [GO:0030529]; viral nucleocapsid [GO:0019013]; DNA binding [GO:0003677]; RNA binding [GO:0003723]; regulation of transcription from RNA polymerase II promoter [GO:0006357]; RNA processing [GO:0006396]	DNA binding [GO:0003677]; RNA binding [GO:0003723]	GO:0003677; GO:0003723; GO:0006357; GO:0006396; GO:0019013; GO:0030529	Complete proteome; Reference proteome; Ribonucleoprotein; Viral nucleoprotein; Virion
132	B5X1A5	B5X1A5_SALSA	unreviewed	Heterogeneous nuclear ribonucleoprotein K (heterogeneous nuclear ribonucleoprotein K-like isoform X2)	HNRPK LOC106562047	Salmo salar (Atlantic salmon)	regulation of transcription from RNA polymerase II promoter [GO:0006357]; RNA processing [GO:0006396]	intracellular ribonucleoprotein complex [GO:0030529]; viral nucleocapsid [GO:0019013]	intracellular ribonucleoprotein complex [GO:0030529]; viral nucleocapsid [GO:0019013]; DNA binding [GO:0003677]; RNA binding [GO:0003723]; regulation of transcription from RNA polymerase II promoter [GO:0006357]; RNA processing [GO:0006396]	DNA binding [GO:0003677]; RNA binding [GO:0003723]	GO:0003677; GO:0003723; GO:0006357; GO:0006396; GO:0019013; GO:0030529	Complete proteome; Reference proteome; Ribonucleoprotein; Viral nucleoprotein; Virion
133	A0A1S3KU01	A0A1S3KU01_SALSA	unreviewed	B-cadherin-like	LOC106562057	Salmo salar (Atlantic salmon)	homophilic cell adhesion via plasma membrane adhesion molecules [GO:0007156]	integral component of membrane [GO:0016021]; plasma membrane [GO:0005886]	integral component of membrane [GO:0016021]; plasma membrane [GO:0005886]; calcium ion binding [GO:0005509]; homophilic cell adhesion via plasma membrane adhesion molecules [GO:0007156]	calcium ion binding [GO:0005509]	GO:0005509; GO:0005886; GO:0007156; GO:0016021	Calcium; Cell adhesion; Cell membrane; Complete proteome; Membrane; Reference proteome; Repeat; Signal; Transmembrane; Transmembrane helix
134	A0A1S3KU14	A0A1S3KU14_SALSA	unreviewed	Glycine cleavage system H protein	LOC106562090	Salmo salar (Atlantic salmon)	glycine decarboxylation via glycine cleavage system [GO:0019464]	glycine cleavage complex [GO:0005960]; mitochondrion [GO:0005739]	glycine cleavage complex [GO:0005960]; mitochondrion [GO:0005739]; glycine decarboxylation via glycine cleavage system [GO:0019464]		GO:0005739; GO:0005960; GO:0019464	Complete proteome; Lipoyl; Mitochondrion; Reference proteome; Transit peptide
134	A0A1S3PST3	A0A1S3PST3_SALSA	unreviewed	Glycine cleavage system H protein	LOC106587183	Salmo salar (Atlantic salmon)	glycine decarboxylation via glycine cleavage system [GO:0019464]	glycine cleavage complex [GO:0005960]; mitochondrion [GO:0005739]	glycine cleavage complex [GO:0005960]; mitochondrion [GO:0005739]; glycine decarboxylation via glycine cleavage system [GO:0019464]		GO:0005739; GO:0005960; GO:0019464	Complete proteome; Lipoyl; Mitochondrion; Reference proteome; Transit peptide
135	A0A1S3KTX8	A0A1S3KTX8_SALSA	unreviewed	Alpha-mannosidase (EC 3.2.1.-)	man2a1	Salmo salar (Atlantic salmon)	mannose metabolic process [GO:0006013]		alpha-mannosidase activity [GO:0004559]; carbohydrate binding [GO:0030246]; metal ion binding [GO:0046872]; mannose metabolic process [GO:0006013]	alpha-mannosidase activity [GO:0004559]; carbohydrate binding [GO:0030246]; metal ion binding [GO:0046872]	GO:0004559; GO:0006013; GO:0030246; GO:0046872	Complete proteome; Glycosidase; Hydrolase; Metal-binding; Reference proteome; Zinc
135	A0A1S3KU63	A0A1S3KU63_SALSA	unreviewed	Alpha-mannosidase (EC 3.2.1.-)	man2a1	Salmo salar (Atlantic salmon)	mannose metabolic process [GO:0006013]	integral component of membrane [GO:0016021]	integral component of membrane [GO:0016021]; alpha-mannosidase activity [GO:0004559]; carbohydrate binding [GO:0030246]; metal ion binding [GO:0046872]; mannose metabolic process [GO:0006013]	alpha-mannosidase activity [GO:0004559]; carbohydrate binding [GO:0030246]; metal ion binding [GO:0046872]	GO:0004559; GO:0006013; GO:0016021; GO:0030246; GO:0046872	Complete proteome; Glycosidase; Hydrolase; Membrane; Metal-binding; Reference proteome; Transmembrane; Transmembrane helix; Zinc
136	A0A1S3KU80	A0A1S3KU80_SALSA	unreviewed	NADH dehydrogenase [ubiquinone] iron-sulfur protein 3, mitochondrial-like	LOC106561942	Salmo salar (Atlantic salmon)			NADH dehydrogenase (ubiquinone) activity [GO:0008137]	NADH dehydrogenase (ubiquinone) activity [GO:0008137]	GO:0008137	Complete proteome; NAD; Oxidoreductase; Reference proteome; Ubiquinone
136	B5XG99	B5XG99_SALSA	unreviewed	NADH dehydrogenase [ubiquinone] iron-sulfur protein 3, mitochondrial (NADH dehydrogenase iron-sulfur protein 3, mitochondrial)	NDUS3 ndufs3	Salmo salar (Atlantic salmon)			NADH dehydrogenase (ubiquinone) activity [GO:0008137]	NADH dehydrogenase (ubiquinone) activity [GO:0008137]	GO:0008137	Complete proteome; NAD; Oxidoreductase; Reference proteome; Ubiquinone
137	A0A1S3KUA9	A0A1S3KUA9_SALSA	unreviewed	tight junction protein ZO-1-like isoform X6	LOC106562151	Salmo salar (Atlantic salmon)		bicellular tight junction [GO:0005923]	bicellular tight junction [GO:0005923]		GO:0005923	Complete proteome; Reference proteome; SH3 domain
137	A0A1S3KUB6	A0A1S3KUB6_SALSA	unreviewed	tight junction protein ZO-1-like isoform X11	LOC106562151	Salmo salar (Atlantic salmon)		bicellular tight junction [GO:0005923]	bicellular tight junction [GO:0005923]		GO:0005923	Complete proteome; Reference proteome; SH3 domain
137	A0A1S3KUC0	A0A1S3KUC0_SALSA	unreviewed	tight junction protein ZO-1-like isoform X15	LOC106562151	Salmo salar (Atlantic salmon)		bicellular tight junction [GO:0005923]	bicellular tight junction [GO:0005923]		GO:0005923	Complete proteome; Reference proteome; SH3 domain
137	A0A1S3KUD1	A0A1S3KUD1_SALSA	unreviewed	tight junction protein ZO-1-like isoform X3	LOC106562151	Salmo salar (Atlantic salmon)		bicellular tight junction [GO:0005923]	bicellular tight junction [GO:0005923]		GO:0005923	Complete proteome; Reference proteome; SH3 domain
137	A0A1S3KUD5	A0A1S3KUD5_SALSA	unreviewed	tight junction protein ZO-1-like isoform X8	LOC106562151	Salmo salar (Atlantic salmon)		bicellular tight junction [GO:0005923]	bicellular tight junction [GO:0005923]		GO:0005923	Complete proteome; Reference proteome; SH3 domain
137	A0A1S3KUI0	A0A1S3KUI0_SALSA	unreviewed	tight junction protein ZO-1-like isoform X7	LOC106562151	Salmo salar (Atlantic salmon)		bicellular tight junction [GO:0005923]	bicellular tight junction [GO:0005923]		GO:0005923	Complete proteome; Reference proteome; SH3 domain
137	A0A1S3KUI5	A0A1S3KUI5_SALSA	unreviewed	tight junction protein ZO-1-like isoform X12	LOC106562151	Salmo salar (Atlantic salmon)		bicellular tight junction [GO:0005923]	bicellular tight junction [GO:0005923]		GO:0005923	Complete proteome; Reference proteome; SH3 domain
137	A0A1S3KUJ6	A0A1S3KUJ6_SALSA	unreviewed	tight junction protein ZO-1-like isoform X1 (tight junction protein ZO-1-like isoform X2)	LOC106562151	Salmo salar (Atlantic salmon)		bicellular tight junction [GO:0005923]	bicellular tight junction [GO:0005923]		GO:0005923	Complete proteome; Reference proteome; SH3 domain
137	A0A1S3KUK1	A0A1S3KUK1_SALSA	unreviewed	tight junction protein ZO-1-like isoform X5	LOC106562151	Salmo salar (Atlantic salmon)		bicellular tight junction [GO:0005923]	bicellular tight junction [GO:0005923]		GO:0005923	Complete proteome; Reference proteome; SH3 domain
137	A0A1S3KUK6	A0A1S3KUK6_SALSA	unreviewed	tight junction protein ZO-1-like isoform X10	LOC106562151	Salmo salar (Atlantic salmon)		bicellular tight junction [GO:0005923]	bicellular tight junction [GO:0005923]		GO:0005923	Complete proteome; Reference proteome; SH3 domain
137	A0A1S3KUK9	A0A1S3KUK9_SALSA	unreviewed	tight junction protein ZO-1-like isoform X14	LOC106562151	Salmo salar (Atlantic salmon)		bicellular tight junction [GO:0005923]	bicellular tight junction [GO:0005923]		GO:0005923	Complete proteome; Reference proteome; SH3 domain
137	A0A1S3KVG0	A0A1S3KVG0_SALSA	unreviewed	tight junction protein ZO-1-like isoform X4	LOC106562151	Salmo salar (Atlantic salmon)		bicellular tight junction [GO:0005923]	bicellular tight junction [GO:0005923]		GO:0005923	Complete proteome; Reference proteome; SH3 domain
137	A0A1S3KVG5	A0A1S3KVG5_SALSA	unreviewed	tight junction protein ZO-1-like isoform X9	LOC106562151	Salmo salar (Atlantic salmon)		bicellular tight junction [GO:0005923]	bicellular tight junction [GO:0005923]		GO:0005923	Complete proteome; Reference proteome; SH3 domain
137	A0A1S3KVH0	A0A1S3KVH0_SALSA	unreviewed	tight junction protein ZO-1-like isoform X13	LOC106562151	Salmo salar (Atlantic salmon)		bicellular tight junction [GO:0005923]	bicellular tight junction [GO:0005923]		GO:0005923	Complete proteome; Reference proteome; SH3 domain
137	A0A1S3PDI4	A0A1S3PDI4_SALSA	unreviewed	tight junction protein ZO-1 isoform X3	tjp1	Salmo salar (Atlantic salmon)	regulation of apoptotic process [GO:0042981]	bicellular tight junction [GO:0005923]	bicellular tight junction [GO:0005923]; regulation of apoptotic process [GO:0042981]		GO:0005923; GO:0042981	Complete proteome; Reference proteome; SH3 domain
137	A0A1S3PDP4	A0A1S3PDP4_SALSA	unreviewed	tight junction protein ZO-1 isoform X2	tjp1	Salmo salar (Atlantic salmon)	regulation of apoptotic process [GO:0042981]	bicellular tight junction [GO:0005923]	bicellular tight junction [GO:0005923]; regulation of apoptotic process [GO:0042981]		GO:0005923; GO:0042981	Complete proteome; Reference proteome; SH3 domain
137	A0A1S3PDQ0	A0A1S3PDQ0_SALSA	unreviewed	tight junction protein ZO-1 isoform X1	tjp1	Salmo salar (Atlantic salmon)	regulation of apoptotic process [GO:0042981]	bicellular tight junction [GO:0005923]	bicellular tight junction [GO:0005923]; regulation of apoptotic process [GO:0042981]		GO:0005923; GO:0042981	Complete proteome; Reference proteome; SH3 domain
137	A0A1S3PE78	A0A1S3PE78_SALSA	unreviewed	tight junction protein ZO-1 isoform X4	tjp1	Salmo salar (Atlantic salmon)		bicellular tight junction [GO:0005923]	bicellular tight junction [GO:0005923]		GO:0005923	Complete proteome; Reference proteome; SH3 domain
137	A0A1S3PT96	A0A1S3PT96_SALSA	unreviewed	tight junction protein ZO-1-like isoform X4	LOC106587244	Salmo salar (Atlantic salmon)	regulation of apoptotic process [GO:0042981]	bicellular tight junction [GO:0005923]	bicellular tight junction [GO:0005923]; regulation of apoptotic process [GO:0042981]		GO:0005923; GO:0042981	Complete proteome; Reference proteome; SH3 domain
137	A0A1S3PTA0	A0A1S3PTA0_SALSA	unreviewed	tight junction protein ZO-1-like isoform X9	LOC106587244	Salmo salar (Atlantic salmon)	regulation of apoptotic process [GO:0042981]	bicellular tight junction [GO:0005923]	bicellular tight junction [GO:0005923]; regulation of apoptotic process [GO:0042981]		GO:0005923; GO:0042981	Complete proteome; Reference proteome; SH3 domain
137	A0A1S3PTA3	A0A1S3PTA3_SALSA	unreviewed	tight junction protein ZO-1-like isoform X2	LOC106587244	Salmo salar (Atlantic salmon)	regulation of apoptotic process [GO:0042981]	bicellular tight junction [GO:0005923]	bicellular tight junction [GO:0005923]; regulation of apoptotic process [GO:0042981]		GO:0005923; GO:0042981	Complete proteome; Reference proteome; SH3 domain
137	A0A1S3PTA5	A0A1S3PTA5_SALSA	unreviewed	tight junction protein ZO-1-like isoform X14	LOC106587244	Salmo salar (Atlantic salmon)		bicellular tight junction [GO:0005923]	bicellular tight junction [GO:0005923]		GO:0005923	Complete proteome; Reference proteome; SH3 domain
137	A0A1S3PTA7	A0A1S3PTA7_SALSA	unreviewed	tight junction protein ZO-1-like isoform X1	LOC106587244	Salmo salar (Atlantic salmon)	regulation of apoptotic process [GO:0042981]	bicellular tight junction [GO:0005923]	bicellular tight junction [GO:0005923]; regulation of apoptotic process [GO:0042981]		GO:0005923; GO:0042981	Complete proteome; Reference proteome; SH3 domain
137	A0A1S3PTA8	A0A1S3PTA8_SALSA	unreviewed	tight junction protein ZO-1-like isoform X7	LOC106587244	Salmo salar (Atlantic salmon)	regulation of apoptotic process [GO:0042981]	bicellular tight junction [GO:0005923]	bicellular tight junction [GO:0005923]; regulation of apoptotic process [GO:0042981]		GO:0005923; GO:0042981	Complete proteome; Reference proteome; SH3 domain
137	A0A1S3PTB2	A0A1S3PTB2_SALSA	unreviewed	tight junction protein ZO-1-like isoform X6	LOC106587244	Salmo salar (Atlantic salmon)	regulation of apoptotic process [GO:0042981]	bicellular tight junction [GO:0005923]	bicellular tight junction [GO:0005923]; regulation of apoptotic process [GO:0042981]		GO:0005923; GO:0042981	Complete proteome; Reference proteome; SH3 domain
137	A0A1S3PTB3	A0A1S3PTB3_SALSA	unreviewed	tight junction protein ZO-1-like isoform X12	LOC106587244	Salmo salar (Atlantic salmon)	regulation of apoptotic process [GO:0042981]	bicellular tight junction [GO:0005923]	bicellular tight junction [GO:0005923]; regulation of apoptotic process [GO:0042981]		GO:0005923; GO:0042981	Complete proteome; Reference proteome; SH3 domain
137	A0A1S3PTB6	A0A1S3PTB6_SALSA	unreviewed	tight junction protein ZO-1-like isoform X11	LOC106587244	Salmo salar (Atlantic salmon)	regulation of apoptotic process [GO:0042981]	bicellular tight junction [GO:0005923]	bicellular tight junction [GO:0005923]; regulation of apoptotic process [GO:0042981]		GO:0005923; GO:0042981	Complete proteome; Reference proteome; SH3 domain
137	A0A1S3PTB8	A0A1S3PTB8_SALSA	unreviewed	tight junction protein ZO-1-like isoform X16	LOC106587244	Salmo salar (Atlantic salmon)		bicellular tight junction [GO:0005923]	bicellular tight junction [GO:0005923]		GO:0005923	Complete proteome; Reference proteome; SH3 domain
137	A0A1S3PTF3	A0A1S3PTF3_SALSA	unreviewed	tight junction protein ZO-1-like isoform X5	LOC106587244	Salmo salar (Atlantic salmon)	regulation of apoptotic process [GO:0042981]	bicellular tight junction [GO:0005923]	bicellular tight junction [GO:0005923]; regulation of apoptotic process [GO:0042981]		GO:0005923; GO:0042981	Complete proteome; Reference proteome; SH3 domain
137	A0A1S3PTF8	A0A1S3PTF8_SALSA	unreviewed	tight junction protein ZO-1-like isoform X10	LOC106587244	Salmo salar (Atlantic salmon)	regulation of apoptotic process [GO:0042981]	bicellular tight junction [GO:0005923]	bicellular tight junction [GO:0005923]; regulation of apoptotic process [GO:0042981]		GO:0005923; GO:0042981	Complete proteome; Reference proteome; SH3 domain
137	A0A1S3PTG3	A0A1S3PTG3_SALSA	unreviewed	tight junction protein ZO-1-like isoform X15	LOC106587244	Salmo salar (Atlantic salmon)		bicellular tight junction [GO:0005923]	bicellular tight junction [GO:0005923]		GO:0005923	Complete proteome; Reference proteome; SH3 domain
137	A0A1S3PUM3	A0A1S3PUM3_SALSA	unreviewed	tight junction protein ZO-1-like isoform X3	LOC106587244	Salmo salar (Atlantic salmon)	regulation of apoptotic process [GO:0042981]	bicellular tight junction [GO:0005923]	bicellular tight junction [GO:0005923]; regulation of apoptotic process [GO:0042981]		GO:0005923; GO:0042981	Complete proteome; Reference proteome; SH3 domain
137	A0A1S3PUM8	A0A1S3PUM8_SALSA	unreviewed	tight junction protein ZO-1-like isoform X8	LOC106587244	Salmo salar (Atlantic salmon)	regulation of apoptotic process [GO:0042981]	bicellular tight junction [GO:0005923]	bicellular tight junction [GO:0005923]; regulation of apoptotic process [GO:0042981]		GO:0005923; GO:0042981	Complete proteome; Reference proteome; SH3 domain
137	A0A1S3PUN3	A0A1S3PUN3_SALSA	unreviewed	tight junction protein ZO-1-like isoform X13	LOC106587244	Salmo salar (Atlantic salmon)	regulation of apoptotic process [GO:0042981]	bicellular tight junction [GO:0005923]	bicellular tight junction [GO:0005923]; regulation of apoptotic process [GO:0042981]		GO:0005923; GO:0042981	Complete proteome; Reference proteome; SH3 domain
137	A0A1S3PUN8	A0A1S3PUN8_SALSA	unreviewed	tight junction protein ZO-1-like isoform X17	LOC106587244	Salmo salar (Atlantic salmon)	regulation of apoptotic process [GO:0042981]	bicellular tight junction [GO:0005923]	bicellular tight junction [GO:0005923]; regulation of apoptotic process [GO:0042981]		GO:0005923; GO:0042981	Complete proteome; Reference proteome; SH3 domain
138	A0A1S3KUB2	A0A1S3KUB2_SALSA	unreviewed	cytochrome c oxidase subunit 5A, mitochondrial-like	LOC106562120	Salmo salar (Atlantic salmon)		mitochondrial inner membrane [GO:0005743]	mitochondrial inner membrane [GO:0005743]; cytochrome-c oxidase activity [GO:0004129]	cytochrome-c oxidase activity [GO:0004129]	GO:0004129; GO:0005743	Complete proteome; Reference proteome
138	B5X6V0	B5X6V0_SALSA	unreviewed	Cytochrome c oxidase subunit 5A, mitochondrial (cytochrome c oxidase subunit 5A, mitochondrial-like)	COX5A LOC106587211	Salmo salar (Atlantic salmon)		mitochondrial inner membrane [GO:0005743]	mitochondrial inner membrane [GO:0005743]; cytochrome-c oxidase activity [GO:0004129]	cytochrome-c oxidase activity [GO:0004129]	GO:0004129; GO:0005743	Complete proteome; Reference proteome
139	A0A1S3KUC3	A0A1S3KUC3_SALSA	unreviewed	Prothrombin (EC 3.4.21.5) (Coagulation factor II)	LOC106561958	Salmo salar (Atlantic salmon)	acute-phase response [GO:0006953]; blood coagulation [GO:0007596]	extracellular region [GO:0005576]	extracellular region [GO:0005576]; calcium ion binding [GO:0005509]; serine-type endopeptidase activity [GO:0004252]; acute-phase response [GO:0006953]; blood coagulation [GO:0007596]	calcium ion binding [GO:0005509]; serine-type endopeptidase activity [GO:0004252]	GO:0004252; GO:0005509; GO:0005576; GO:0006953; GO:0007596	Acute phase; Blood coagulation; Calcium; Complete proteome; Disulfide bond; Hemostasis; Hydrolase; Kringle; Protease; Reference proteome; Serine protease; Signal
139	A0A1S3PSF0	A0A1S3PSF0_SALSA	unreviewed	Prothrombin (EC 3.4.21.5) (Coagulation factor II)	LOC106587117	Salmo salar (Atlantic salmon)	acute-phase response [GO:0006953]; blood coagulation [GO:0007596]	extracellular region [GO:0005576]	extracellular region [GO:0005576]; calcium ion binding [GO:0005509]; serine-type endopeptidase activity [GO:0004252]; acute-phase response [GO:0006953]; blood coagulation [GO:0007596]	calcium ion binding [GO:0005509]; serine-type endopeptidase activity [GO:0004252]	GO:0004252; GO:0005509; GO:0005576; GO:0006953; GO:0007596	Acute phase; Blood coagulation; Calcium; Complete proteome; Disulfide bond; Hemostasis; Hydrolase; Kringle; Protease; Reference proteome; Serine protease; Signal
139	A0A1S3PSI5	A0A1S3PSI5_SALSA	unreviewed	Prothrombin (EC 3.4.21.5) (Coagulation factor II)	LOC106587117	Salmo salar (Atlantic salmon)	acute-phase response [GO:0006953]; blood coagulation [GO:0007596]	extracellular region [GO:0005576]	extracellular region [GO:0005576]; calcium ion binding [GO:0005509]; serine-type endopeptidase activity [GO:0004252]; acute-phase response [GO:0006953]; blood coagulation [GO:0007596]	calcium ion binding [GO:0005509]; serine-type endopeptidase activity [GO:0004252]	GO:0004252; GO:0005509; GO:0005576; GO:0006953; GO:0007596	Acute phase; Blood coagulation; Calcium; Complete proteome; Disulfide bond; Hemostasis; Hydrolase; Kringle; Protease; Reference proteome; Serine protease; Signal
140	A0A1S3KUD8	A0A1S3KUD8_SALSA	unreviewed	IST1 homolog isoform X3	LOC106562157	Salmo salar (Atlantic salmon)	protein transport [GO:0015031]		protein transport [GO:0015031]		GO:0015031	Coiled coil; Complete proteome; Reference proteome
140	A0A1S3KUM4	A0A1S3KUM4_SALSA	unreviewed	IST1 homolog isoform X2	LOC106562157	Salmo salar (Atlantic salmon)	protein transport [GO:0015031]		protein transport [GO:0015031]		GO:0015031	Coiled coil; Complete proteome; Reference proteome
140	A0A1S3KVI5	A0A1S3KVI5_SALSA	unreviewed	IST1 homolog isoform X1	LOC106562157	Salmo salar (Atlantic salmon)	protein transport [GO:0015031]		protein transport [GO:0015031]		GO:0015031	Coiled coil; Complete proteome; Reference proteome
140	A0A1S3PTC8	A0A1S3PTC8_SALSA	unreviewed	IST1 homolog	LOC100196237	Salmo salar (Atlantic salmon)	protein transport [GO:0015031]		protein transport [GO:0015031]		GO:0015031	Complete proteome; Reference proteome
141	A0A1S3KUF9	A0A1S3KUF9_SALSA	unreviewed	uncharacterized protein KIAA0754-like	LOC106561979	Salmo salar (Atlantic salmon)						Complete proteome; Reference proteome
142	A0A1S3KUE5	A0A1S3KUE5_SALSA	unreviewed	sorbitol dehydrogenase-like isoform X2	LOC106562152	Salmo salar (Atlantic salmon)			oxidoreductase activity [GO:0016491]; zinc ion binding [GO:0008270]	oxidoreductase activity [GO:0016491]; zinc ion binding [GO:0008270]	GO:0008270; GO:0016491	Complete proteome; Metal-binding; Reference proteome; Zinc
142	A0A1S3KUJ0	A0A1S3KUJ0_SALSA	unreviewed	sorbitol dehydrogenase-like isoform X1	LOC106562152	Salmo salar (Atlantic salmon)			oxidoreductase activity [GO:0016491]; zinc ion binding [GO:0008270]	oxidoreductase activity [GO:0016491]; zinc ion binding [GO:0008270]	GO:0008270; GO:0016491	Complete proteome; Metal-binding; Reference proteome; Zinc
142	A0A1S3KUL4	A0A1S3KUL4_SALSA	unreviewed	sorbitol dehydrogenase-like isoform X4	LOC106562152	Salmo salar (Atlantic salmon)			oxidoreductase activity [GO:0016491]; zinc ion binding [GO:0008270]	oxidoreductase activity [GO:0016491]; zinc ion binding [GO:0008270]	GO:0008270; GO:0016491	Complete proteome; Metal-binding; Reference proteome; Zinc
142	A0A1S3KVH5	A0A1S3KVH5_SALSA	unreviewed	sorbitol dehydrogenase-like isoform X3	LOC106562152	Salmo salar (Atlantic salmon)			oxidoreductase activity [GO:0016491]; zinc ion binding [GO:0008270]	oxidoreductase activity [GO:0016491]; zinc ion binding [GO:0008270]	GO:0008270; GO:0016491	Complete proteome; Metal-binding; Reference proteome; Zinc
143	A0A1S3KUM6	A0A1S3KUM6_SALSA	unreviewed	E3 ubiquitin-protein ligase TRIM23-like isoform X1	LOC106562204	Salmo salar (Atlantic salmon)	small GTPase mediated signal transduction [GO:0007264]	intracellular [GO:0005622]	intracellular [GO:0005622]; GTP binding [GO:0005525]; ligase activity [GO:0016874]; zinc ion binding [GO:0008270]; small GTPase mediated signal transduction [GO:0007264]	GTP binding [GO:0005525]; ligase activity [GO:0016874]; zinc ion binding [GO:0008270]	GO:0005525; GO:0005622; GO:0007264; GO:0008270; GO:0016874	Coiled coil; Complete proteome; GTP-binding; Ligase; Metal-binding; Nucleotide-binding; Reference proteome; Zinc; Zinc-finger
143	A0A1S3KVQ7	A0A1S3KVQ7_SALSA	unreviewed	E3 ubiquitin-protein ligase TRIM23-like isoform X2	LOC106562204	Salmo salar (Atlantic salmon)	small GTPase mediated signal transduction [GO:0007264]	intracellular [GO:0005622]	intracellular [GO:0005622]; GTP binding [GO:0005525]; ligase activity [GO:0016874]; zinc ion binding [GO:0008270]; small GTPase mediated signal transduction [GO:0007264]	GTP binding [GO:0005525]; ligase activity [GO:0016874]; zinc ion binding [GO:0008270]	GO:0005525; GO:0005622; GO:0007264; GO:0008270; GO:0016874	Coiled coil; Complete proteome; GTP-binding; Ligase; Metal-binding; Nucleotide-binding; Reference proteome; Zinc; Zinc-finger
143	A0A1S3LSQ7	A0A1S3LSQ7_SALSA	unreviewed	E3 ubiquitin-protein ligase TRIM23 isoform X2	LOC106568315	Salmo salar (Atlantic salmon)	small GTPase mediated signal transduction [GO:0007264]	intracellular [GO:0005622]	intracellular [GO:0005622]; GTP binding [GO:0005525]; ligase activity [GO:0016874]; zinc ion binding [GO:0008270]; small GTPase mediated signal transduction [GO:0007264]	GTP binding [GO:0005525]; ligase activity [GO:0016874]; zinc ion binding [GO:0008270]	GO:0005525; GO:0005622; GO:0007264; GO:0008270; GO:0016874	Coiled coil; Complete proteome; GTP-binding; Ligase; Metal-binding; Nucleotide-binding; Reference proteome; Zinc; Zinc-finger
143	A0A1S3LSU4	A0A1S3LSU4_SALSA	unreviewed	E3 ubiquitin-protein ligase TRIM23 isoform X1	LOC106568315	Salmo salar (Atlantic salmon)	small GTPase mediated signal transduction [GO:0007264]	intracellular [GO:0005622]	intracellular [GO:0005622]; GTP binding [GO:0005525]; ligase activity [GO:0016874]; zinc ion binding [GO:0008270]; small GTPase mediated signal transduction [GO:0007264]	GTP binding [GO:0005525]; ligase activity [GO:0016874]; zinc ion binding [GO:0008270]	GO:0005525; GO:0005622; GO:0007264; GO:0008270; GO:0016874	Complete proteome; GTP-binding; Ligase; Metal-binding; Nucleotide-binding; Reference proteome; Zinc; Zinc-finger
143	A0A1S3LT57	A0A1S3LT57_SALSA	unreviewed	E3 ubiquitin-protein ligase TRIM23 isoform X4	LOC106568315	Salmo salar (Atlantic salmon)	small GTPase mediated signal transduction [GO:0007264]	intracellular [GO:0005622]	intracellular [GO:0005622]; GTP binding [GO:0005525]; ligase activity [GO:0016874]; zinc ion binding [GO:0008270]; small GTPase mediated signal transduction [GO:0007264]	GTP binding [GO:0005525]; ligase activity [GO:0016874]; zinc ion binding [GO:0008270]	GO:0005525; GO:0005622; GO:0007264; GO:0008270; GO:0016874	Coiled coil; Complete proteome; GTP-binding; Ligase; Metal-binding; Nucleotide-binding; Reference proteome; Zinc; Zinc-finger
143	A0A1S3LTX3	A0A1S3LTX3_SALSA	unreviewed	E3 ubiquitin-protein ligase TRIM23 isoform X3	LOC106568315	Salmo salar (Atlantic salmon)	small GTPase mediated signal transduction [GO:0007264]	intracellular [GO:0005622]	intracellular [GO:0005622]; GTP binding [GO:0005525]; ligase activity [GO:0016874]; zinc ion binding [GO:0008270]; small GTPase mediated signal transduction [GO:0007264]	GTP binding [GO:0005525]; ligase activity [GO:0016874]; zinc ion binding [GO:0008270]	GO:0005525; GO:0005622; GO:0007264; GO:0008270; GO:0016874	Coiled coil; Complete proteome; GTP-binding; Ligase; Metal-binding; Nucleotide-binding; Reference proteome; Zinc; Zinc-finger
144	A0A1S3KUR3	A0A1S3KUR3_SALSA	unreviewed	SAFB-like transcription modulator	sltm	Salmo salar (Atlantic salmon)			RNA binding [GO:0003723]	RNA binding [GO:0003723]	GO:0003723	Coiled coil; Complete proteome; RNA-binding; Reference proteome
144	A0A1S3PTW2	A0A1S3PTW2_SALSA	unreviewed	SAFB-like transcription modulator isoform X1	LOC106587340	Salmo salar (Atlantic salmon)			RNA binding [GO:0003723]	RNA binding [GO:0003723]	GO:0003723	Coiled coil; Complete proteome; RNA-binding; Reference proteome
144	A0A1S3PTZ3	A0A1S3PTZ3_SALSA	unreviewed	SAFB-like transcription modulator isoform X2	LOC106587340	Salmo salar (Atlantic salmon)			RNA binding [GO:0003723]	RNA binding [GO:0003723]	GO:0003723	Complete proteome; RNA-binding; Reference proteome
145	A0A1S3KTZ7	A0A1S3KTZ7_SALSA	unreviewed	Glutamine-dependent NAD(+) synthetase (EC 6.3.5.1) (NAD(+) synthase [glutamine-hydrolyzing])	nadsyn1	Salmo salar (Atlantic salmon)	NAD biosynthetic process [GO:0009435]		ATP binding [GO:0005524]; hydrolase activity, acting on carbon-nitrogen (but not peptide) bonds [GO:0016810]; NAD+ synthase (glutamine-hydrolyzing) activity [GO:0003952]; NAD biosynthetic process [GO:0009435]	ATP binding [GO:0005524]; hydrolase activity, acting on carbon-nitrogen (but not peptide) bonds [GO:0016810]; NAD+ synthase (glutamine-hydrolyzing) activity [GO:0003952]	GO:0003952; GO:0005524; GO:0009435; GO:0016810	ATP-binding; Complete proteome; Ligase; NAD; Nucleotide-binding; Reference proteome
145	A0A1S3KUT1	A0A1S3KUT1_SALSA	unreviewed	Glutamine-dependent NAD(+) synthetase (EC 6.3.5.1) (NAD(+) synthase [glutamine-hydrolyzing])	nadsyn1	Salmo salar (Atlantic salmon)	NAD biosynthetic process [GO:0009435]		ATP binding [GO:0005524]; hydrolase activity, acting on carbon-nitrogen (but not peptide) bonds [GO:0016810]; NAD+ synthase (glutamine-hydrolyzing) activity [GO:0003952]; NAD biosynthetic process [GO:0009435]	ATP binding [GO:0005524]; hydrolase activity, acting on carbon-nitrogen (but not peptide) bonds [GO:0016810]; NAD+ synthase (glutamine-hydrolyzing) activity [GO:0003952]	GO:0003952; GO:0005524; GO:0009435; GO:0016810	ATP-binding; Complete proteome; Ligase; NAD; Nucleotide-binding; Reference proteome
146	A0A1S3KUT5	A0A1S3KUT5_SALSA	unreviewed	aquaporin-9	aqp9	Salmo salar (Atlantic salmon)		integral component of membrane [GO:0016021]	integral component of membrane [GO:0016021]; transporter activity [GO:0005215]	transporter activity [GO:0005215]	GO:0005215; GO:0016021	Complete proteome; Membrane; Reference proteome; Transmembrane; Transmembrane helix; Transport
146	A0A1S3PVA0	A0A1S3PVA0_SALSA	unreviewed	aquaporin-9-like	LOC106587344	Salmo salar (Atlantic salmon)		integral component of membrane [GO:0016021]	integral component of membrane [GO:0016021]; transporter activity [GO:0005215]	transporter activity [GO:0005215]	GO:0005215; GO:0016021	Complete proteome; Membrane; Reference proteome; Transmembrane; Transmembrane helix; Transport
147	A0A1S3KUW7	A0A1S3KUW7_SALSA	unreviewed	cytochrome P450 2C8-like isoform X1	LOC106562261	Salmo salar (Atlantic salmon)		integral component of membrane [GO:0016021]	integral component of membrane [GO:0016021]; heme binding [GO:0020037]; iron ion binding [GO:0005506]; oxidoreductase activity, acting on paired donors, with incorporation or reduction of molecular oxygen [GO:0016705]	heme binding [GO:0020037]; iron ion binding [GO:0005506]; oxidoreductase activity, acting on paired donors, with incorporation or reduction of molecular oxygen [GO:0016705]	GO:0005506; GO:0016021; GO:0016705; GO:0020037	Complete proteome; Membrane; Reference proteome; Signal; Transmembrane; Transmembrane helix
148	A0A1S3KUX9	A0A1S3KUX9_SALSA	unreviewed	programmed cell death protein 5 isoform X1	pdcd5	Salmo salar (Atlantic salmon)			DNA binding [GO:0003677]	DNA binding [GO:0003677]	GO:0003677	Complete proteome; Reference proteome
148	B5XCG1	B5XCG1_SALSA	unreviewed	Programmed Cell death protein 5	PDCD5 pdcd5	Salmo salar (Atlantic salmon)			DNA binding [GO:0003677]	DNA binding [GO:0003677]	GO:0003677	Complete proteome; Reference proteome
148	B9EL90	B9EL90_SALSA	unreviewed	Programmed cell death protein 5 (programmed cell death protein 5-like isoform X1)	PDCD5 LOC106587385	Salmo salar (Atlantic salmon)			DNA binding [GO:0003677]	DNA binding [GO:0003677]	GO:0003677	Complete proteome; Reference proteome
148	B9ENA6	B9ENA6_SALSA	unreviewed	Programmed cell death protein 5 (programmed cell death protein 5-like isoform X2)	PDCD5 LOC106587385	Salmo salar (Atlantic salmon)			DNA binding [GO:0003677]	DNA binding [GO:0003677]	GO:0003677	Complete proteome; Reference proteome
149	A0A1S3KUY7	A0A1S3KUY7_SALSA	unreviewed	Diphosphomevalonate decarboxylase (EC 4.1.1.33) (Mevalonate pyrophosphate decarboxylase)	LOC106562275	Salmo salar (Atlantic salmon)	cholesterol biosynthetic process [GO:0006695]; isopentenyl diphosphate biosynthetic process, mevalonate pathway [GO:0019287]	cytosol [GO:0005829]	cytosol [GO:0005829]; ATP binding [GO:0005524]; diphosphomevalonate decarboxylase activity [GO:0004163]; cholesterol biosynthetic process [GO:0006695]; isopentenyl diphosphate biosynthetic process, mevalonate pathway [GO:0019287]	ATP binding [GO:0005524]; diphosphomevalonate decarboxylase activity [GO:0004163]	GO:0004163; GO:0005524; GO:0005829; GO:0006695; GO:0019287	ATP-binding; Cholesterol biosynthesis; Cholesterol metabolism; Complete proteome; Lipid biosynthesis; Lipid metabolism; Lyase; Nucleotide-binding; Reference proteome; Steroid biosynthesis; Steroid metabolism; Sterol biosynthesis; Sterol metabolism
150	A0A1S3KUZ1	A0A1S3KUZ1_SALSA	unreviewed	tumor necrosis factor receptor type 1-associated DEATH domain protein-like	LOC106562229	Salmo salar (Atlantic salmon)	positive regulation of I-kappaB kinase/NF-kappaB signaling [GO:0043123]		signal transducer activity [GO:0004871]; positive regulation of I-kappaB kinase/NF-kappaB signaling [GO:0043123]	signal transducer activity [GO:0004871]	GO:0004871; GO:0043123	Complete proteome; Receptor; Reference proteome
150	A0A1S3PVN2	A0A1S3PVN2_SALSA	unreviewed	tumor necrosis factor receptor type 1-associated DEATH domain protein	LOC106587422	Salmo salar (Atlantic salmon)	positive regulation of I-kappaB kinase/NF-kappaB signaling [GO:0043123]		signal transducer activity [GO:0004871]; positive regulation of I-kappaB kinase/NF-kappaB signaling [GO:0043123]	signal transducer activity [GO:0004871]	GO:0004871; GO:0043123	Complete proteome; Receptor; Reference proteome
151	A0A1S3KTW4	A0A1S3KTW4_SALSA	unreviewed	Lysine--tRNA ligase (EC 6.1.1.6) (Lysyl-tRNA synthetase)	LOC100380865	Salmo salar (Atlantic salmon)	lysyl-tRNA aminoacylation [GO:0006430]	cytoplasm [GO:0005737]	cytoplasm [GO:0005737]; ATP binding [GO:0005524]; lysine-tRNA ligase activity [GO:0004824]; nucleic acid binding [GO:0003676]; lysyl-tRNA aminoacylation [GO:0006430]	ATP binding [GO:0005524]; lysine-tRNA ligase activity [GO:0004824]; nucleic acid binding [GO:0003676]	GO:0003676; GO:0004824; GO:0005524; GO:0005737; GO:0006430	Coiled coil; Complete proteome; Ligase; Reference proteome
151	A0A1S3KV01	A0A1S3KV01_SALSA	unreviewed	Lysine--tRNA ligase (EC 6.1.1.6) (Lysyl-tRNA synthetase)	LOC100380865	Salmo salar (Atlantic salmon)	lysyl-tRNA aminoacylation [GO:0006430]	cytoplasm [GO:0005737]	cytoplasm [GO:0005737]; ATP binding [GO:0005524]; lysine-tRNA ligase activity [GO:0004824]; nucleic acid binding [GO:0003676]; lysyl-tRNA aminoacylation [GO:0006430]	ATP binding [GO:0005524]; lysine-tRNA ligase activity [GO:0004824]; nucleic acid binding [GO:0003676]	GO:0003676; GO:0004824; GO:0005524; GO:0005737; GO:0006430	Coiled coil; Complete proteome; Ligase; Reference proteome
152	A0A1S3KV06	A0A1S3KV06_SALSA	unreviewed	protein transport protein Sec31A-like isoform X2	LOC106562280	Salmo salar (Atlantic salmon)						Coiled coil; Complete proteome; Reference proteome; WD repeat
152	A0A1S3KV36	A0A1S3KV36_SALSA	unreviewed	protein transport protein Sec31A-like isoform X6	LOC106562280	Salmo salar (Atlantic salmon)						Coiled coil; Complete proteome; Reference proteome; WD repeat
152	A0A1S3KV41	A0A1S3KV41_SALSA	unreviewed	protein transport protein Sec31A-like isoform X3	LOC106562280	Salmo salar (Atlantic salmon)						Coiled coil; Complete proteome; Reference proteome; WD repeat
152	A0A1S3KV53	A0A1S3KV53_SALSA	unreviewed	protein transport protein Sec31A-like isoform X5	LOC106562280	Salmo salar (Atlantic salmon)						Coiled coil; Complete proteome; Reference proteome; WD repeat
152	A0A1S3KV62	A0A1S3KV62_SALSA	unreviewed	protein transport protein Sec31A-like isoform X1	LOC106562280	Salmo salar (Atlantic salmon)						Coiled coil; Complete proteome; Reference proteome; WD repeat
152	A0A1S3KW89	A0A1S3KW89_SALSA	unreviewed	protein transport protein Sec31A-like isoform X4	LOC106562280	Salmo salar (Atlantic salmon)						Coiled coil; Complete proteome; Reference proteome; WD repeat
152	A0A1S3LSS7	A0A1S3LSS7_SALSA	unreviewed	protein transport protein Sec31A-like isoform X4	LOC106568322	Salmo salar (Atlantic salmon)						Complete proteome; Reference proteome; WD repeat
152	A0A1S3LSW4	A0A1S3LSW4_SALSA	unreviewed	protein transport protein Sec31A-like isoform X3	LOC106568322	Salmo salar (Atlantic salmon)						Coiled coil; Complete proteome; Reference proteome; WD repeat
152	A0A1S3LT35	A0A1S3LT35_SALSA	unreviewed	protein transport protein Sec31A-like isoform X2	LOC106568322	Salmo salar (Atlantic salmon)						Coiled coil; Complete proteome; Reference proteome; WD repeat
152	A0A1S3LT41	A0A1S3LT41_SALSA	unreviewed	protein transport protein Sec31A-like isoform X7	LOC106568322	Salmo salar (Atlantic salmon)						Complete proteome; Reference proteome; WD repeat
152	A0A1S3LTY8	A0A1S3LTY8_SALSA	unreviewed	protein transport protein Sec31A-like isoform X1	LOC106568322	Salmo salar (Atlantic salmon)						Complete proteome; Reference proteome; WD repeat
152	A0A1S3LTZ4	A0A1S3LTZ4_SALSA	unreviewed	protein transport protein Sec31A-like isoform X5	LOC106568322	Salmo salar (Atlantic salmon)						Coiled coil; Complete proteome; Reference proteome; WD repeat
153	A0A1S3KV08	A0A1S3KV08_SALSA	unreviewed	COP9 signalosome complex subunit 4 isoform X1	LOC106562268	Salmo salar (Atlantic salmon)						Complete proteome; Reference proteome
153	A0A1S3KV80	A0A1S3KV80_SALSA	unreviewed	COP9 signalosome complex subunit 4 isoform X2	LOC106562268	Salmo salar (Atlantic salmon)						Complete proteome; Reference proteome
153	A0A1S3LTW8	A0A1S3LTW8_SALSA	unreviewed	COP9 signalosome complex subunit 4 isoform X1	csn4	Salmo salar (Atlantic salmon)						Complete proteome; Reference proteome
153	C0HBE8	C0HBE8_SALSA	unreviewed	COP9 signalosome complex subunit 4	CSN4 csn4	Salmo salar (Atlantic salmon)						Complete proteome; Reference proteome
154	A0A1S3KV22	A0A1S3KV22_SALSA	unreviewed	Carboxylic ester hydrolase (EC 3.1.1.-)	LOC106562279	Salmo salar (Atlantic salmon)			hydrolase activity [GO:0016787]	hydrolase activity [GO:0016787]	GO:0016787	Complete proteome; Hydrolase; Reference proteome
154	A0A1S3KV57	A0A1S3KV57_SALSA	unreviewed	Carboxylic ester hydrolase (EC 3.1.1.-)	LOC106562279	Salmo salar (Atlantic salmon)			hydrolase activity [GO:0016787]	hydrolase activity [GO:0016787]	GO:0016787	Complete proteome; Hydrolase; Reference proteome
155	A0A1S3KV52	A0A1S3KV52_SALSA	unreviewed	5-hydroxyisourate hydrolase (HIU hydrolase) (HIUHase) (EC 3.5.2.17)	LOC106562276	Salmo salar (Atlantic salmon)	purine nucleobase metabolic process [GO:0006144]		hydroxyisourate hydrolase activity [GO:0033971]; purine nucleobase metabolic process [GO:0006144]	hydroxyisourate hydrolase activity [GO:0033971]	GO:0006144; GO:0033971	Complete proteome; Hydrolase; Purine metabolism; Reference proteome
156	A0A1S3KV58	A0A1S3KV58_SALSA	unreviewed	toll-interacting protein-like	LOC100169858	Salmo salar (Atlantic salmon)						Complete proteome; Reference proteome
156	A0A1S3PUI2	A0A1S3PUI2_SALSA	unreviewed	toll-interacting protein-like	LOC106587464	Salmo salar (Atlantic salmon)						Complete proteome; Reference proteome
156	B5X370	TOLIP_SALSA	reviewed	Toll-interacting protein	tollip	Salmo salar (Atlantic salmon)	autophagy [GO:0006914]; inflammatory response [GO:0006954]; innate immune response [GO:0045087]; phosphorylation [GO:0016310]	cytoplasm [GO:0005737]	cytoplasm [GO:0005737]; autophagy [GO:0006914]; inflammatory response [GO:0006954]; innate immune response [GO:0045087]; phosphorylation [GO:0016310]		GO:0005737; GO:0006914; GO:0006954; GO:0016310; GO:0045087	Autophagy; Complete proteome; Cytoplasm; Immunity; Inflammatory response; Innate immunity; Reference proteome; Repeat
157	A0A1S3KV66	A0A1S3KV66_SALSA	unreviewed	cleavage and polyadenylation specificity factor subunit 7-like isoform X1	LOC106562322	Salmo salar (Atlantic salmon)		mRNA cleavage factor complex [GO:0005849]	mRNA cleavage factor complex [GO:0005849]; RNA binding [GO:0003723]	RNA binding [GO:0003723]	GO:0003723; GO:0005849	Complete proteome; RNA-binding; Reference proteome
157	A0A1S3KVD1	A0A1S3KVD1_SALSA	unreviewed	cleavage and polyadenylation specificity factor subunit 7-like isoform X2	LOC106562322	Salmo salar (Atlantic salmon)		mRNA cleavage factor complex [GO:0005849]	mRNA cleavage factor complex [GO:0005849]; RNA binding [GO:0003723]	RNA binding [GO:0003723]	GO:0003723; GO:0005849	Complete proteome; RNA-binding; Reference proteome
157	A0A1S3PW32	A0A1S3PW32_SALSA	unreviewed	cleavage and polyadenylation specificity factor subunit 7 isoform X1	cpsf7	Salmo salar (Atlantic salmon)		mRNA cleavage factor complex [GO:0005849]	mRNA cleavage factor complex [GO:0005849]; RNA binding [GO:0003723]	RNA binding [GO:0003723]	GO:0003723; GO:0005849	Complete proteome; RNA-binding; Reference proteome
157	C0HAA9	C0HAA9_SALSA	unreviewed	Cleavage and polyadenylation specificity factor subunit 7	CPSF7 cpsf7	Salmo salar (Atlantic salmon)		mRNA cleavage factor complex [GO:0005849]	mRNA cleavage factor complex [GO:0005849]; RNA binding [GO:0003723]	RNA binding [GO:0003723]	GO:0003723; GO:0005849	Complete proteome; RNA-binding; Reference proteome
158	A0A1S3KV68	A0A1S3KV68_SALSA	unreviewed	AP-2 complex subunit alpha-2 isoform X2	LOC106562310	Salmo salar (Atlantic salmon)	intracellular protein transport [GO:0006886]; vesicle-mediated transport [GO:0016192]	clathrin adaptor complex [GO:0030131]	clathrin adaptor complex [GO:0030131]; protein transporter activity [GO:0008565]; intracellular protein transport [GO:0006886]; vesicle-mediated transport [GO:0016192]	protein transporter activity [GO:0008565]	GO:0006886; GO:0008565; GO:0016192; GO:0030131	Complete proteome; Membrane; Protein transport; Reference proteome; Transport
158	A0A1S3KVA7	A0A1S3KVA7_SALSA	unreviewed	AP-2 complex subunit alpha-2 isoform X1	LOC106562310	Salmo salar (Atlantic salmon)	intracellular protein transport [GO:0006886]; vesicle-mediated transport [GO:0016192]	clathrin adaptor complex [GO:0030131]	clathrin adaptor complex [GO:0030131]; protein transporter activity [GO:0008565]; intracellular protein transport [GO:0006886]; vesicle-mediated transport [GO:0016192]	protein transporter activity [GO:0008565]	GO:0006886; GO:0008565; GO:0016192; GO:0030131	Complete proteome; Membrane; Protein transport; Reference proteome; Transport
158	A0A1S3KVD8	A0A1S3KVD8_SALSA	unreviewed	AP-2 complex subunit alpha-2 isoform X4	LOC106562310	Salmo salar (Atlantic salmon)	intracellular protein transport [GO:0006886]; vesicle-mediated transport [GO:0016192]	clathrin adaptor complex [GO:0030131]	clathrin adaptor complex [GO:0030131]; protein transporter activity [GO:0008565]; intracellular protein transport [GO:0006886]; vesicle-mediated transport [GO:0016192]	protein transporter activity [GO:0008565]	GO:0006886; GO:0008565; GO:0016192; GO:0030131	Complete proteome; Membrane; Protein transport; Reference proteome; Transport
158	A0A1S3KWA9	A0A1S3KWA9_SALSA	unreviewed	AP-2 complex subunit alpha-2 isoform X3	LOC106562310	Salmo salar (Atlantic salmon)	intracellular protein transport [GO:0006886]; vesicle-mediated transport [GO:0016192]	clathrin adaptor complex [GO:0030131]	clathrin adaptor complex [GO:0030131]; protein transporter activity [GO:0008565]; intracellular protein transport [GO:0006886]; vesicle-mediated transport [GO:0016192]	protein transporter activity [GO:0008565]	GO:0006886; GO:0008565; GO:0016192; GO:0030131	Complete proteome; Membrane; Protein transport; Reference proteome; Transport
158	A0A1S3PUI4	A0A1S3PUI4_SALSA	unreviewed	AP-2 complex subunit alpha-2-like isoform X1	LOC106587467	Salmo salar (Atlantic salmon)	intracellular protein transport [GO:0006886]; vesicle-mediated transport [GO:0016192]	clathrin adaptor complex [GO:0030131]	clathrin adaptor complex [GO:0030131]; protein transporter activity [GO:0008565]; intracellular protein transport [GO:0006886]; vesicle-mediated transport [GO:0016192]	protein transporter activity [GO:0008565]	GO:0006886; GO:0008565; GO:0016192; GO:0030131	Complete proteome; Membrane; Protein transport; Reference proteome; Transport
158	A0A1S3PVW4	A0A1S3PVW4_SALSA	unreviewed	AP-2 complex subunit alpha-2-like isoform X2	LOC106587467	Salmo salar (Atlantic salmon)	intracellular protein transport [GO:0006886]; vesicle-mediated transport [GO:0016192]	clathrin adaptor complex [GO:0030131]	clathrin adaptor complex [GO:0030131]; protein transporter activity [GO:0008565]; intracellular protein transport [GO:0006886]; vesicle-mediated transport [GO:0016192]	protein transporter activity [GO:0008565]	GO:0006886; GO:0008565; GO:0016192; GO:0030131	Complete proteome; Membrane; Protein transport; Reference proteome; Transport
159	A0A1S3KVF2	A0A1S3KVF2_SALSA	unreviewed	nucleobindin-2-like isoform X2	LOC106562318	Salmo salar (Atlantic salmon)			calcium ion binding [GO:0005509]	calcium ion binding [GO:0005509]	GO:0005509	Calcium; Coiled coil; Complete proteome; Reference proteome; Signal
159	A0A1S3KWC4	A0A1S3KWC4_SALSA	unreviewed	nucleobindin-2-like isoform X1	LOC106562318	Salmo salar (Atlantic salmon)			calcium ion binding [GO:0005509]	calcium ion binding [GO:0005509]	GO:0005509	Calcium; Coiled coil; Complete proteome; Reference proteome; Signal
159	A0A1S3PUQ8	A0A1S3PUQ8_SALSA	unreviewed	nucleobindin-2-like isoform X1	LOC106587507	Salmo salar (Atlantic salmon)			calcium ion binding [GO:0005509]	calcium ion binding [GO:0005509]	GO:0005509	Calcium; Coiled coil; Complete proteome; Reference proteome
159	A0A1S3PUS0	A0A1S3PUS0_SALSA	unreviewed	nucleobindin-2-like isoform X2	LOC106587507	Salmo salar (Atlantic salmon)			calcium ion binding [GO:0005509]	calcium ion binding [GO:0005509]	GO:0005509	Calcium; Coiled coil; Complete proteome; Reference proteome; Signal
160	A0A1S3KVJ7	A0A1S3KVJ7_SALSA	unreviewed	xaa-Pro dipeptidase-like	LOC106562343	Salmo salar (Atlantic salmon)			aminopeptidase activity [GO:0004177]; manganese ion binding [GO:0030145]	aminopeptidase activity [GO:0004177]; manganese ion binding [GO:0030145]	GO:0004177; GO:0030145	Complete proteome; Hydrolase; Manganese; Metal-binding; Reference proteome
160	A0A1S3PV60	A0A1S3PV60_SALSA	unreviewed	xaa-Pro dipeptidase-like isoform X2	LOC106587563	Salmo salar (Atlantic salmon)			aminopeptidase activity [GO:0004177]; manganese ion binding [GO:0030145]	aminopeptidase activity [GO:0004177]; manganese ion binding [GO:0030145]	GO:0004177; GO:0030145	Complete proteome; Hydrolase; Manganese; Metal-binding; Reference proteome
160	A0A1S3PWG2	A0A1S3PWG2_SALSA	unreviewed	xaa-Pro dipeptidase-like isoform X1	LOC106587563	Salmo salar (Atlantic salmon)			aminopeptidase activity [GO:0004177]; manganese ion binding [GO:0030145]	aminopeptidase activity [GO:0004177]; manganese ion binding [GO:0030145]	GO:0004177; GO:0030145	Complete proteome; Hydrolase; Manganese; Metal-binding; Reference proteome
161	A0A1S3KVM4	A0A1S3KVM4_SALSA	unreviewed	heterogeneous nuclear ribonucleoprotein D-like	LOC106562358	Salmo salar (Atlantic salmon)		intracellular ribonucleoprotein complex [GO:0030529]; viral nucleocapsid [GO:0019013]	intracellular ribonucleoprotein complex [GO:0030529]; viral nucleocapsid [GO:0019013]; RNA binding [GO:0003723]	RNA binding [GO:0003723]	GO:0003723; GO:0019013; GO:0030529	Complete proteome; RNA-binding; Reference proteome; Ribonucleoprotein; Viral nucleoprotein; Virion
162	A0A1S3KVQ3	A0A1S3KVQ3_SALSA	unreviewed	epithelial splicing regulatory protein 2-like isoform X1	LOC106562415	Salmo salar (Atlantic salmon)	regulation of RNA splicing [GO:0043484]		nucleic acid binding [GO:0003676]; regulation of RNA splicing [GO:0043484]	nucleic acid binding [GO:0003676]	GO:0003676; GO:0043484	Complete proteome; Reference proteome
162	A0A1S3KWT6	A0A1S3KWT6_SALSA	unreviewed	epithelial splicing regulatory protein 2-like isoform X2	LOC106562415	Salmo salar (Atlantic salmon)	regulation of RNA splicing [GO:0043484]		nucleic acid binding [GO:0003676]; regulation of RNA splicing [GO:0043484]	nucleic acid binding [GO:0003676]	GO:0003676; GO:0043484	Complete proteome; Reference proteome
162	A0A1S3PVC5	A0A1S3PVC5_SALSA	unreviewed	epithelial splicing regulatory protein 2-like	LOC106587617	Salmo salar (Atlantic salmon)	regulation of RNA splicing [GO:0043484]		nucleic acid binding [GO:0003676]; regulation of RNA splicing [GO:0043484]	nucleic acid binding [GO:0003676]	GO:0003676; GO:0043484	Complete proteome; Reference proteome
162	A0A1S3PVF0	A0A1S3PVF0_SALSA	unreviewed	epithelial splicing regulatory protein 2-like	LOC106587606	Salmo salar (Atlantic salmon)	regulation of RNA splicing [GO:0043484]		nucleic acid binding [GO:0003676]; regulation of RNA splicing [GO:0043484]	nucleic acid binding [GO:0003676]	GO:0003676; GO:0043484	Complete proteome; Reference proteome
162	A0A1S3QVD4	A0A1S3QVD4_SALSA	unreviewed	epithelial splicing regulatory protein 2-like	LOC106597379	Salmo salar (Atlantic salmon)	regulation of RNA splicing [GO:0043484]		nucleic acid binding [GO:0003676]; regulation of RNA splicing [GO:0043484]	nucleic acid binding [GO:0003676]	GO:0003676; GO:0043484	Complete proteome; Reference proteome
162	A0A1S3QVL2	A0A1S3QVL2_SALSA	unreviewed	epithelial splicing regulatory protein 2-like	LOC106597484	Salmo salar (Atlantic salmon)	regulation of RNA splicing [GO:0043484]		nucleic acid binding [GO:0003676]; regulation of RNA splicing [GO:0043484]	nucleic acid binding [GO:0003676]	GO:0003676; GO:0043484	Complete proteome; Reference proteome
162	A0A1S3RYX7	A0A1S3RYX7_SALSA	unreviewed	epithelial splicing regulatory protein 1-like isoform X2	LOC106605950	Salmo salar (Atlantic salmon)			RNA binding [GO:0003723]	RNA binding [GO:0003723]	GO:0003723	Complete proteome; RNA-binding; Reference proteome
162	A0A1S3RZP4	A0A1S3RZP4_SALSA	unreviewed	epithelial splicing regulatory protein 1-like	LOC106605875	Salmo salar (Atlantic salmon)			RNA binding [GO:0003723]	RNA binding [GO:0003723]	GO:0003723	Complete proteome; RNA-binding; Reference proteome
162	A0A1S3RZP8	A0A1S3RZP8_SALSA	unreviewed	epithelial splicing regulatory protein 1-like isoform X1	LOC106605950	Salmo salar (Atlantic salmon)			RNA binding [GO:0003723]	RNA binding [GO:0003723]	GO:0003723	Complete proteome; RNA-binding; Reference proteome
163	A0A1S3KW11	A0A1S3KW11_SALSA	unreviewed	Carboxypeptidase (EC 3.4.16.-)	LOC106562245	Salmo salar (Atlantic salmon)			serine-type carboxypeptidase activity [GO:0004185]	serine-type carboxypeptidase activity [GO:0004185]	GO:0004185	Carboxypeptidase; Complete proteome; Hydrolase; Protease; Reference proteome; Signal
163	A0A1S3PU96	A0A1S3PU96_SALSA	unreviewed	Carboxypeptidase (EC 3.4.16.-)	LOC106587401	Salmo salar (Atlantic salmon)			serine-type carboxypeptidase activity [GO:0004185]	serine-type carboxypeptidase activity [GO:0004185]	GO:0004185	Carboxypeptidase; Complete proteome; Hydrolase; Protease; Reference proteome; Signal
164	A0A1S3KW45	A0A1S3KW45_SALSA	unreviewed	ras GTPase-activating-like protein IQGAP1	LOC100380768	Salmo salar (Atlantic salmon)	regulation of GTPase activity [GO:0043087]; signal transduction [GO:0007165]		regulation of GTPase activity [GO:0043087]; signal transduction [GO:0007165]		GO:0007165; GO:0043087	Coiled coil; Complete proteome; Reference proteome
164	A0A1S3KWN3	A0A1S3KWN3_SALSA	unreviewed	ras GTPase-activating-like protein IQGAP1	LOC106562619	Salmo salar (Atlantic salmon)	regulation of GTPase activity [GO:0043087]; signal transduction [GO:0007165]		regulation of GTPase activity [GO:0043087]; signal transduction [GO:0007165]		GO:0007165; GO:0043087	Coiled coil; Complete proteome; Reference proteome
165	A0A1S3KWA4	A0A1S3KWA4_SALSA	unreviewed	NAD(P) transhydrogenase, mitochondrial-like	LOC106562504	Salmo salar (Atlantic salmon)	proton transport [GO:0015992]	integral component of membrane [GO:0016021]	integral component of membrane [GO:0016021]; NAD(P)+ transhydrogenase activity [GO:0008746]; proton transport [GO:0015992]	NAD(P)+ transhydrogenase activity [GO:0008746]	GO:0008746; GO:0015992; GO:0016021	Complete proteome; Membrane; Reference proteome; Transmembrane; Transmembrane helix
165	A0A1S3PX14	A0A1S3PX14_SALSA	unreviewed	NAD(P) transhydrogenase, mitochondrial-like	LOC106587679	Salmo salar (Atlantic salmon)	proton transport [GO:0015992]		NAD(P)+ transhydrogenase activity [GO:0008746]; proton transport [GO:0015992]	NAD(P)+ transhydrogenase activity [GO:0008746]	GO:0008746; GO:0015992	Complete proteome; Reference proteome
166	A0A1S3KWC5	A0A1S3KWC5_SALSA	unreviewed	fumarylacetoacetase-like	LOC106562592	Salmo salar (Atlantic salmon)	aromatic amino acid family metabolic process [GO:0009072]		fumarylacetoacetase activity [GO:0004334]; aromatic amino acid family metabolic process [GO:0009072]	fumarylacetoacetase activity [GO:0004334]	GO:0004334; GO:0009072	Complete proteome; Reference proteome; Signal
167	A0A1S3KWI8	A0A1S3KWI8_SALSA	unreviewed	importin-7-like	LOC106562356	Salmo salar (Atlantic salmon)	intracellular protein transport [GO:0006886]	nucleus [GO:0005634]	nucleus [GO:0005634]; Ran GTPase binding [GO:0008536]; intracellular protein transport [GO:0006886]	Ran GTPase binding [GO:0008536]	GO:0005634; GO:0006886; GO:0008536	Complete proteome; Nucleus; Reference proteome
167	A0A1S3PUZ7	A0A1S3PUZ7_SALSA	unreviewed	importin-7	LOC106587545	Salmo salar (Atlantic salmon)	intracellular protein transport [GO:0006886]	nucleus [GO:0005634]	nucleus [GO:0005634]; Ran GTPase binding [GO:0008536]; intracellular protein transport [GO:0006886]	Ran GTPase binding [GO:0008536]	GO:0005634; GO:0006886; GO:0008536	Complete proteome; Nucleus; Reference proteome
168	A0A1S3KSC5	A0A1S3KSC5_SALSA	unreviewed	ATP-dependent Clp protease ATP-binding subunit clpX-like, mitochondrial isoform X1 (ATP-dependent Clp protease ATP-binding subunit clpX-like, mitochondrial isoform X2)	LOC106561783	Salmo salar (Atlantic salmon)	protein folding [GO:0006457]		ATP binding [GO:0005524]; peptidase activity [GO:0008233]; unfolded protein binding [GO:0051082]; protein folding [GO:0006457]	ATP binding [GO:0005524]; peptidase activity [GO:0008233]; unfolded protein binding [GO:0051082]	GO:0005524; GO:0006457; GO:0008233; GO:0051082	ATP-binding; Complete proteome; Hydrolase; Nucleotide-binding; Protease; Reference proteome
168	A0A1S3KWM7	A0A1S3KWM7_SALSA	unreviewed	ATP-dependent Clp protease ATP-binding subunit clpX-like, mitochondrial	LOC106562638	Salmo salar (Atlantic salmon)	protein folding [GO:0006457]		ATP binding [GO:0005524]; peptidase activity [GO:0008233]; unfolded protein binding [GO:0051082]; protein folding [GO:0006457]	ATP binding [GO:0005524]; peptidase activity [GO:0008233]; unfolded protein binding [GO:0051082]	GO:0005524; GO:0006457; GO:0008233; GO:0051082	ATP-binding; Complete proteome; Hydrolase; Nucleotide-binding; Protease; Reference proteome
168	C0H9T8	C0H9T8_SALSA	unreviewed	ATP-dependent Clp protease ATP-binding subunit clpX-like, mitochondrial	CLPX LOC106584747	Salmo salar (Atlantic salmon)	protein folding [GO:0006457]		ATP binding [GO:0005524]; peptidase activity [GO:0008233]; unfolded protein binding [GO:0051082]; protein folding [GO:0006457]	ATP binding [GO:0005524]; peptidase activity [GO:0008233]; unfolded protein binding [GO:0051082]	GO:0005524; GO:0006457; GO:0008233; GO:0051082	ATP-binding; Complete proteome; Hydrolase; Nucleotide-binding; Protease; Reference proteome
169	A0A1S3KWN8	A0A1S3KWN8_SALSA	unreviewed	huntingtin-interacting protein K	hypk	Salmo salar (Atlantic salmon)						Complete proteome; Reference proteome
170	A0A1S3KWM3	A0A1S3KWM3_SALSA	unreviewed	transmembrane emp24 domain-containing protein 2-like isoform X1	LOC106562632	Salmo salar (Atlantic salmon)	transport [GO:0006810]	integral component of membrane [GO:0016021]	integral component of membrane [GO:0016021]; transport [GO:0006810]		GO:0006810; GO:0016021	Complete proteome; Membrane; Reference proteome; Signal; Transmembrane; Transmembrane helix
170	A0A1S3KWQ8	A0A1S3KWQ8_SALSA	unreviewed	transmembrane emp24 domain-containing protein 2-like isoform X2	LOC106562632	Salmo salar (Atlantic salmon)	transport [GO:0006810]	integral component of membrane [GO:0016021]	integral component of membrane [GO:0016021]; transport [GO:0006810]		GO:0006810; GO:0016021	Complete proteome; Membrane; Reference proteome; Signal; Transmembrane; Transmembrane helix
170	A0A1S3LT19	A0A1S3LT19_SALSA	unreviewed	transmembrane emp24 domain-containing protein 2 isoform X1	LOC106568296	Salmo salar (Atlantic salmon)	transport [GO:0006810]	integral component of membrane [GO:0016021]	integral component of membrane [GO:0016021]; transport [GO:0006810]		GO:0006810; GO:0016021	Complete proteome; Membrane; Reference proteome; Signal; Transmembrane; Transmembrane helix
170	A0A1S3PGP0	A0A1S3PGP0_SALSA	unreviewed	transmembrane emp24 domain-containing protein 2 isoform X1	tmed2	Salmo salar (Atlantic salmon)	transport [GO:0006810]	integral component of membrane [GO:0016021]	integral component of membrane [GO:0016021]; transport [GO:0006810]		GO:0006810; GO:0016021	Complete proteome; Membrane; Reference proteome; Signal; Transmembrane; Transmembrane helix
171	A0A1S3KWS4	A0A1S3KWS4_SALSA	unreviewed	acidic leucine-rich nuclear phosphoprotein 32 family member A-like isoform X2	LOC106562701	Salmo salar (Atlantic salmon)						Coiled coil; Complete proteome; Reference proteome
171	A0A1S3KWW2	A0A1S3KWW2_SALSA	unreviewed	acidic leucine-rich nuclear phosphoprotein 32 family member A-like isoform X3	LOC106562701	Salmo salar (Atlantic salmon)						Complete proteome; Reference proteome
171	A0A1S3KX16	A0A1S3KX16_SALSA	unreviewed	acidic leucine-rich nuclear phosphoprotein 32 family member D-like isoform X1	LOC106562701	Salmo salar (Atlantic salmon)						Complete proteome; Reference proteome
171	A0A1S3PVT7	A0A1S3PVT7_SALSA	unreviewed	acidic leucine-rich nuclear phosphoprotein 32 family member A	LOC106587733	Salmo salar (Atlantic salmon)						Complete proteome; Reference proteome
172	A0A1S3KWS5	A0A1S3KWS5_SALSA	unreviewed	uncharacterized protein LOC106562634	LOC106562634	Salmo salar (Atlantic salmon)	bile acid and bile salt transport [GO:0015721]	integral component of membrane [GO:0016021]; plasma membrane [GO:0005886]	integral component of membrane [GO:0016021]; plasma membrane [GO:0005886]; protein heterodimerization activity [GO:0046982]; transporter activity [GO:0005215]; bile acid and bile salt transport [GO:0015721]	protein heterodimerization activity [GO:0046982]; transporter activity [GO:0005215]	GO:0005215; GO:0005886; GO:0015721; GO:0016021; GO:0046982	Complete proteome; Membrane; Reference proteome; Signal; Transmembrane; Transmembrane helix
173	A0A1S3KWU1	A0A1S3KWU1_SALSA	unreviewed	phosphatidylinositol transfer protein beta isoform-like isoform X2	LOC106562676	Salmo salar (Atlantic salmon)	transport [GO:0006810]	intracellular [GO:0005622]	intracellular [GO:0005622]; transport [GO:0006810]		GO:0005622; GO:0006810	Complete proteome; Reference proteome
173	A0A1S3KWZ1	A0A1S3KWZ1_SALSA	unreviewed	phosphatidylinositol transfer protein beta isoform-like isoform X1	LOC106562676	Salmo salar (Atlantic salmon)	transport [GO:0006810]	intracellular [GO:0005622]	intracellular [GO:0005622]; transport [GO:0006810]		GO:0005622; GO:0006810	Complete proteome; Reference proteome
173	A0A1S3LSH9	A0A1S3LSH9_SALSA	unreviewed	phosphatidylinositol transfer protein beta isoform-like isoform X4	LOC106568278	Salmo salar (Atlantic salmon)	transport [GO:0006810]	intracellular [GO:0005622]	intracellular [GO:0005622]; transport [GO:0006810]		GO:0005622; GO:0006810	Complete proteome; Reference proteome
173	A0A1S3LSL3	A0A1S3LSL3_SALSA	unreviewed	phosphatidylinositol transfer protein beta isoform-like isoform X3	LOC106568278	Salmo salar (Atlantic salmon)	transport [GO:0006810]	intracellular [GO:0005622]	intracellular [GO:0005622]; transport [GO:0006810]		GO:0005622; GO:0006810	Complete proteome; Reference proteome
173	A0A1S3LST6	A0A1S3LST6_SALSA	unreviewed	phosphatidylinositol transfer protein beta isoform-like isoform X2	LOC106568278	Salmo salar (Atlantic salmon)	transport [GO:0006810]	intracellular [GO:0005622]	intracellular [GO:0005622]; transport [GO:0006810]		GO:0005622; GO:0006810	Complete proteome; Reference proteome
173	A0A1S3LTN8	A0A1S3LTN8_SALSA	unreviewed	phosphatidylinositol transfer protein beta isoform-like isoform X1	LOC106568278	Salmo salar (Atlantic salmon)	transport [GO:0006810]	intracellular [GO:0005622]	intracellular [GO:0005622]; transport [GO:0006810]		GO:0005622; GO:0006810	Complete proteome; Reference proteome
174	A0A1S3KWU4	A0A1S3KWU4_SALSA	unreviewed	fumarylacetoacetase	fah	Salmo salar (Atlantic salmon)	aromatic amino acid family metabolic process [GO:0009072]		fumarylacetoacetase activity [GO:0004334]; aromatic amino acid family metabolic process [GO:0009072]	fumarylacetoacetase activity [GO:0004334]	GO:0004334; GO:0009072	Complete proteome; Reference proteome; Signal
175	A0A1S3KWX9	A0A1S3KWX9_SALSA	unreviewed	LDLR chaperone MESD-like	LOC106562689	Salmo salar (Atlantic salmon)	protein folding [GO:0006457]		protein folding [GO:0006457]		GO:0006457	Complete proteome; Reference proteome; Signal
176	A0A1S3KWY5	A0A1S3KWY5_SALSA	unreviewed	tricarboxylate transport protein, mitochondrial-like	LOC106562714	Salmo salar (Atlantic salmon)	transmembrane transport [GO:0055085]	integral component of membrane [GO:0016021]	integral component of membrane [GO:0016021]; transmembrane transport [GO:0055085]		GO:0016021; GO:0055085	Complete proteome; Membrane; Reference proteome; Repeat; Transmembrane; Transmembrane helix; Transport
177	A0A1S3KX53	A0A1S3KX53_SALSA	unreviewed	golgin subfamily B member 1-like	LOC106562741	Salmo salar (Atlantic salmon)		Golgi apparatus [GO:0005794]; integral component of membrane [GO:0016021]	Golgi apparatus [GO:0005794]; integral component of membrane [GO:0016021]		GO:0005794; GO:0016021	Coiled coil; Complete proteome; Membrane; Reference proteome; Transmembrane; Transmembrane helix
178	A0A1S3KX65	A0A1S3KX65_SALSA	unreviewed	RNA-binding protein NOB1-like	LOC106562814	Salmo salar (Atlantic salmon)	cleavage involved in rRNA processing [GO:0000469]; ribosomal small subunit biogenesis [GO:0042274]		endoribonuclease activity [GO:0004521]; metal ion binding [GO:0046872]; cleavage involved in rRNA processing [GO:0000469]; ribosomal small subunit biogenesis [GO:0042274]	endoribonuclease activity [GO:0004521]; metal ion binding [GO:0046872]	GO:0000469; GO:0004521; GO:0042274; GO:0046872	Complete proteome; Metal-binding; Reference proteome; Zinc
178	A0A1S3PYD2	A0A1S3PYD2_SALSA	unreviewed	RNA-binding protein NOB1-like	LOC106588067	Salmo salar (Atlantic salmon)	cleavage involved in rRNA processing [GO:0000469]; ribosomal small subunit biogenesis [GO:0042274]		endoribonuclease activity [GO:0004521]; metal ion binding [GO:0046872]; cleavage involved in rRNA processing [GO:0000469]; ribosomal small subunit biogenesis [GO:0042274]	endoribonuclease activity [GO:0004521]; metal ion binding [GO:0046872]	GO:0000469; GO:0004521; GO:0042274; GO:0046872	Complete proteome; Metal-binding; Reference proteome; Zinc
179	A0A1S3KXA1	A0A1S3KXA1_SALSA	unreviewed	spectrin alpha chain, non-erythrocytic 1-like isoform X4	LOC106562832	Salmo salar (Atlantic salmon)			calcium ion binding [GO:0005509]	calcium ion binding [GO:0005509]	GO:0005509	Calcium; Coiled coil; Complete proteome; Reference proteome; Repeat; SH3 domain
179	A0A1S3KXD9	A0A1S3KXD9_SALSA	unreviewed	spectrin alpha chain, non-erythrocytic 1-like isoform X1	LOC106562832	Salmo salar (Atlantic salmon)			calcium ion binding [GO:0005509]	calcium ion binding [GO:0005509]	GO:0005509	Calcium; Coiled coil; Complete proteome; Reference proteome; Repeat; SH3 domain
179	A0A1S3KXE4	A0A1S3KXE4_SALSA	unreviewed	spectrin alpha chain, non-erythrocytic 1-like isoform X5	LOC106562832	Salmo salar (Atlantic salmon)			calcium ion binding [GO:0005509]	calcium ion binding [GO:0005509]	GO:0005509	Calcium; Coiled coil; Complete proteome; Reference proteome; Repeat; SH3 domain
179	A0A1S3KXK2	A0A1S3KXK2_SALSA	unreviewed	spectrin alpha chain, non-erythrocytic 1-like isoform X3	LOC106562832	Salmo salar (Atlantic salmon)			calcium ion binding [GO:0005509]	calcium ion binding [GO:0005509]	GO:0005509	Calcium; Complete proteome; Reference proteome; Repeat; SH3 domain
180	A0A1S3KXH4	A0A1S3KXH4_SALSA	unreviewed	spectrin alpha chain, non-erythrocytic 1-like isoform X6	LOC106562832	Salmo salar (Atlantic salmon)			calcium ion binding [GO:0005509]	calcium ion binding [GO:0005509]	GO:0005509	Calcium; Coiled coil; Complete proteome; Reference proteome; Repeat; SH3 domain
180	A0A1S3KYG4	A0A1S3KYG4_SALSA	unreviewed	spectrin alpha chain, non-erythrocytic 1-like isoform X2	LOC106562832	Salmo salar (Atlantic salmon)			calcium ion binding [GO:0005509]	calcium ion binding [GO:0005509]	GO:0005509	Calcium; Coiled coil; Complete proteome; Reference proteome; Repeat; SH3 domain
181	A0A1S3KXI2	A0A1S3KXI2_SALSA	unreviewed	glutathione S-transferase theta-2B	gstt2b	Salmo salar (Atlantic salmon)			transferase activity [GO:0016740]	transferase activity [GO:0016740]	GO:0016740	Complete proteome; Reference proteome; Transferase
182	A0A1S3KXM5	A0A1S3KXM5_SALSA	unreviewed	microfibrillar-associated protein 1	mfap1	Salmo salar (Atlantic salmon)						Coiled coil; Complete proteome; Reference proteome
183	A0A1S3KXQ4	A0A1S3KXQ4_SALSA	unreviewed	Transcription factor BTF3	btf3	Salmo salar (Atlantic salmon)						Complete proteome; Reference proteome
183	B5DGN4	B5DGN4_SALSA	unreviewed	Transcription factor BTF3	BTF3 btf3 LOC100194627	Salmo salar (Atlantic salmon)						Complete proteome; Reference proteome
184	A0A1S3KXI1	A0A1S3KXI1_SALSA	unreviewed	5-formyltetrahydrofolate cyclo-ligase-like	LOC106562590	Salmo salar (Atlantic salmon)			ligase activity [GO:0016874]	ligase activity [GO:0016874]	GO:0016874	Complete proteome; Ligase; Reference proteome
184	A0A1S3KXU0	A0A1S3KXU0_SALSA	unreviewed	5-formyltetrahydrofolate cyclo-ligase (EC 6.3.3.2)	mthfs	Salmo salar (Atlantic salmon)			5-formyltetrahydrofolate cyclo-ligase activity [GO:0030272]; ATP binding [GO:0005524]; metal ion binding [GO:0046872]	5-formyltetrahydrofolate cyclo-ligase activity [GO:0030272]; ATP binding [GO:0005524]; metal ion binding [GO:0046872]	GO:0005524; GO:0030272; GO:0046872	ATP-binding; Complete proteome; Ligase; Magnesium; Metal-binding; Nucleotide-binding; Reference proteome
185	A0A1S3KXU5	A0A1S3KXU5_SALSA	unreviewed	torsin-1B-like	LOC106562947	Salmo salar (Atlantic salmon)	cell adhesion [GO:0007155]; chaperone-mediated protein folding [GO:0061077]; chaperone-mediated protein transport [GO:0072321]; intermediate filament cytoskeleton organization [GO:0045104]; neuron projection development [GO:0031175]; nuclear envelope organization [GO:0006998]; synaptic vesicle transport [GO:0048489]	endoplasmic reticulum lumen [GO:0005788]; nuclear envelope [GO:0005635]; synapse [GO:0045202]	endoplasmic reticulum lumen [GO:0005788]; nuclear envelope [GO:0005635]; synapse [GO:0045202]; ATP binding [GO:0005524]; cytoskeletal protein binding [GO:0008092]; unfolded protein binding [GO:0051082]; cell adhesion [GO:0007155]; chaperone-mediated protein folding [GO:0061077]; chaperone-mediated protein transport [GO:0072321]; intermediate filament cytoskeleton organization [GO:0045104]; neuron…	ATP binding [GO:0005524]; cytoskeletal protein binding [GO:0008092]; unfolded protein binding [GO:0051082]	GO:0005524; GO:0005635; GO:0005788; GO:0006998; GO:0007155; GO:0008092; GO:0031175; GO:0045104; GO:0045202; GO:0048489; GO:0051082; GO:0061077; GO:0072321	Complete proteome; Reference proteome
185	A0A1S3KXV0	A0A1S3KXV0_SALSA	unreviewed	torsin-1A-like isoform X2	LOC106562949	Salmo salar (Atlantic salmon)	cell adhesion [GO:0007155]; chaperone mediated protein folding requiring cofactor [GO:0051085]; chaperone-mediated protein transport [GO:0072321]; intermediate filament cytoskeleton organization [GO:0045104]; neuron projection development [GO:0031175]; nuclear envelope organization [GO:0006998]; synaptic vesicle transport [GO:0048489]	endoplasmic reticulum lumen [GO:0005788]; nuclear envelope [GO:0005635]; synapse [GO:0045202]	endoplasmic reticulum lumen [GO:0005788]; nuclear envelope [GO:0005635]; synapse [GO:0045202]; ATP binding [GO:0005524]; cytoskeletal protein binding [GO:0008092]; unfolded protein binding [GO:0051082]; cell adhesion [GO:0007155]; chaperone mediated protein folding requiring cofactor [GO:0051085]; chaperone-mediated protein transport [GO:0072321]; intermediate filament cytoskeleton organization […	ATP binding [GO:0005524]; cytoskeletal protein binding [GO:0008092]; unfolded protein binding [GO:0051082]	GO:0005524; GO:0005635; GO:0005788; GO:0006998; GO:0007155; GO:0008092; GO:0031175; GO:0045104; GO:0045202; GO:0048489; GO:0051082; GO:0051085; GO:0072321	Complete proteome; Reference proteome
185	A0A1S3KXY7	A0A1S3KXY7_SALSA	unreviewed	torsin-1B-like isoform X1	LOC106562948	Salmo salar (Atlantic salmon)	cell adhesion [GO:0007155]; chaperone-mediated protein folding [GO:0061077]; chaperone-mediated protein transport [GO:0072321]; intermediate filament cytoskeleton organization [GO:0045104]; neuron projection development [GO:0031175]; nuclear envelope organization [GO:0006998]; synaptic vesicle transport [GO:0048489]	endoplasmic reticulum lumen [GO:0005788]; nuclear envelope [GO:0005635]; synapse [GO:0045202]	endoplasmic reticulum lumen [GO:0005788]; nuclear envelope [GO:0005635]; synapse [GO:0045202]; ATP binding [GO:0005524]; cytoskeletal protein binding [GO:0008092]; unfolded protein binding [GO:0051082]; cell adhesion [GO:0007155]; chaperone-mediated protein folding [GO:0061077]; chaperone-mediated protein transport [GO:0072321]; intermediate filament cytoskeleton organization [GO:0045104]; neuron…	ATP binding [GO:0005524]; cytoskeletal protein binding [GO:0008092]; unfolded protein binding [GO:0051082]	GO:0005524; GO:0005635; GO:0005788; GO:0006998; GO:0007155; GO:0008092; GO:0031175; GO:0045104; GO:0045202; GO:0048489; GO:0051082; GO:0061077; GO:0072321	Complete proteome; Reference proteome
185	A0A1S3KY18	A0A1S3KY18_SALSA	unreviewed	torsin-1A-like isoform X2	LOC106562948	Salmo salar (Atlantic salmon)	cell adhesion [GO:0007155]; chaperone mediated protein folding requiring cofactor [GO:0051085]; chaperone-mediated protein transport [GO:0072321]; intermediate filament cytoskeleton organization [GO:0045104]; neuron projection development [GO:0031175]; nuclear envelope organization [GO:0006998]; synaptic vesicle transport [GO:0048489]	endoplasmic reticulum lumen [GO:0005788]; nuclear envelope [GO:0005635]; synapse [GO:0045202]	endoplasmic reticulum lumen [GO:0005788]; nuclear envelope [GO:0005635]; synapse [GO:0045202]; ATP binding [GO:0005524]; cytoskeletal protein binding [GO:0008092]; unfolded protein binding [GO:0051082]; cell adhesion [GO:0007155]; chaperone mediated protein folding requiring cofactor [GO:0051085]; chaperone-mediated protein transport [GO:0072321]; intermediate filament cytoskeleton organization […	ATP binding [GO:0005524]; cytoskeletal protein binding [GO:0008092]; unfolded protein binding [GO:0051082]	GO:0005524; GO:0005635; GO:0005788; GO:0006998; GO:0007155; GO:0008092; GO:0031175; GO:0045104; GO:0045202; GO:0048489; GO:0051082; GO:0051085; GO:0072321	Complete proteome; Reference proteome
185	A0A1S3KY86	A0A1S3KY86_SALSA	unreviewed	torsin-1A-like isoform X1	LOC106562949	Salmo salar (Atlantic salmon)	cell adhesion [GO:0007155]; chaperone mediated protein folding requiring cofactor [GO:0051085]; chaperone-mediated protein transport [GO:0072321]; intermediate filament cytoskeleton organization [GO:0045104]; neuron projection development [GO:0031175]; nuclear envelope organization [GO:0006998]; synaptic vesicle transport [GO:0048489]	endoplasmic reticulum lumen [GO:0005788]; nuclear envelope [GO:0005635]; synapse [GO:0045202]	endoplasmic reticulum lumen [GO:0005788]; nuclear envelope [GO:0005635]; synapse [GO:0045202]; ATP binding [GO:0005524]; cytoskeletal protein binding [GO:0008092]; unfolded protein binding [GO:0051082]; cell adhesion [GO:0007155]; chaperone mediated protein folding requiring cofactor [GO:0051085]; chaperone-mediated protein transport [GO:0072321]; intermediate filament cytoskeleton organization […	ATP binding [GO:0005524]; cytoskeletal protein binding [GO:0008092]; unfolded protein binding [GO:0051082]	GO:0005524; GO:0005635; GO:0005788; GO:0006998; GO:0007155; GO:0008092; GO:0031175; GO:0045104; GO:0045202; GO:0048489; GO:0051082; GO:0051085; GO:0072321	Complete proteome; Reference proteome; Signal
186	A0A1S3KY67	A0A1S3KY67_SALSA	unreviewed	cystathionine beta-synthase-like	LOC106562750	Salmo salar (Atlantic salmon)	cysteine biosynthetic process from serine [GO:0006535]; cysteine biosynthetic process via cystathionine [GO:0019343]	cytoplasm [GO:0005737]	cytoplasm [GO:0005737]; cystathionine beta-synthase activity [GO:0004122]; cysteine biosynthetic process from serine [GO:0006535]; cysteine biosynthetic process via cystathionine [GO:0019343]	cystathionine beta-synthase activity [GO:0004122]	GO:0004122; GO:0005737; GO:0006535; GO:0019343	Complete proteome; Reference proteome
187	A0A1S3KY68	A0A1S3KY68_SALSA	unreviewed	Non-specific serine/threonine protein kinase (EC 2.7.11.1)	prkaa1	Salmo salar (Atlantic salmon)			ATP binding [GO:0005524]; protein serine/threonine kinase activity [GO:0004674]	ATP binding [GO:0005524]; protein serine/threonine kinase activity [GO:0004674]	GO:0004674; GO:0005524	ATP-binding; Complete proteome; Kinase; Nucleotide-binding; Reference proteome; Serine/threonine-protein kinase; Transferase
188	A0A1S3KY98	A0A1S3KY98_SALSA	unreviewed	probable ATP-dependent RNA helicase DDX56 isoform X1	ddx56	Salmo salar (Atlantic salmon)			ATP binding [GO:0005524]; helicase activity [GO:0004386]; nucleic acid binding [GO:0003676]	ATP binding [GO:0005524]; helicase activity [GO:0004386]; nucleic acid binding [GO:0003676]	GO:0003676; GO:0004386; GO:0005524	ATP-binding; Complete proteome; Helicase; Hydrolase; Nucleotide-binding; Reference proteome
188	A0A1S3KZA5	A0A1S3KZA5_SALSA	unreviewed	probable ATP-dependent RNA helicase DDX56 isoform X2	ddx56	Salmo salar (Atlantic salmon)			ATP binding [GO:0005524]; helicase activity [GO:0004386]; nucleic acid binding [GO:0003676]	ATP binding [GO:0005524]; helicase activity [GO:0004386]; nucleic acid binding [GO:0003676]	GO:0003676; GO:0004386; GO:0005524	ATP-binding; Complete proteome; Helicase; Hydrolase; Nucleotide-binding; Reference proteome
189	A0A1S3KYB7	A0A1S3KYB7_SALSA	unreviewed	uncharacterized protein LOC106562996	LOC106562996	Salmo salar (Atlantic salmon)	protein sumoylation [GO:0016925]		protein sumoylation [GO:0016925]		GO:0016925	Complete proteome; Reference proteome
189	A0A1S3P0S5	A0A1S3P0S5_SALSA	unreviewed	Small ubiquitin-related modifier (SUMO)	sumo3	Salmo salar (Atlantic salmon)	protein sumoylation [GO:0016925]	nucleus [GO:0005634]	nucleus [GO:0005634]; protein sumoylation [GO:0016925]		GO:0005634; GO:0016925	Complete proteome; Nucleus; Reference proteome; Ubl conjugation pathway
189	B5XC41	B5XC41_SALSA	unreviewed	Small ubiquitin-related modifier (SUMO)	SUMO3 sumo3	Salmo salar (Atlantic salmon)	protein sumoylation [GO:0016925]	nucleus [GO:0005634]	nucleus [GO:0005634]; protein sumoylation [GO:0016925]		GO:0005634; GO:0016925	Complete proteome; Nucleus; Reference proteome; Ubl conjugation pathway
189	B9EMA2	B9EMA2_SALSA	unreviewed	Small ubiquitin-related modifier (SUMO)	SUMO3 LOC106574529	Salmo salar (Atlantic salmon)	protein sumoylation [GO:0016925]	nucleus [GO:0005634]	nucleus [GO:0005634]; protein sumoylation [GO:0016925]		GO:0005634; GO:0016925	Complete proteome; Nucleus; Reference proteome; Ubl conjugation pathway
189	C0H8K8	C0H8K8_SALSA	unreviewed	Small ubiquitin-related modifier (SUMO)	SMO3B smo3b	Salmo salar (Atlantic salmon)	protein sumoylation [GO:0016925]	nucleus [GO:0005634]	nucleus [GO:0005634]; protein sumoylation [GO:0016925]		GO:0005634; GO:0016925	Complete proteome; Nucleus; Reference proteome; Ubl conjugation pathway
190	A0A1S3KYE4	A0A1S3KYE4_SALSA	unreviewed	Serine/threonine-protein phosphatase (EC 3.1.3.16)	LOC100380848	Salmo salar (Atlantic salmon)			phosphoprotein phosphatase activity [GO:0004721]	phosphoprotein phosphatase activity [GO:0004721]	GO:0004721	Complete proteome; Hydrolase; Reference proteome
190	A0A1S3M4T1	A0A1S3M4T1_SALSA	unreviewed	Serine/threonine-protein phosphatase (EC 3.1.3.16)	LOC106570422	Salmo salar (Atlantic salmon)			phosphoprotein phosphatase activity [GO:0004721]	phosphoprotein phosphatase activity [GO:0004721]	GO:0004721	Complete proteome; Hydrolase; Reference proteome
190	A0A1S3NKJ0	A0A1S3NKJ0_SALSA	unreviewed	Serine/threonine-protein phosphatase (EC 3.1.3.16)	LOC106579979	Salmo salar (Atlantic salmon)			phosphoprotein phosphatase activity [GO:0004721]	phosphoprotein phosphatase activity [GO:0004721]	GO:0004721	Complete proteome; Hydrolase; Reference proteome
190	A0A1S3NKK2	A0A1S3NKK2_SALSA	unreviewed	Serine/threonine-protein phosphatase (EC 3.1.3.16)	LOC106579979	Salmo salar (Atlantic salmon)			phosphoprotein phosphatase activity [GO:0004721]	phosphoprotein phosphatase activity [GO:0004721]	GO:0004721	Complete proteome; Hydrolase; Reference proteome
190	A0A1S3NKK3	A0A1S3NKK3_SALSA	unreviewed	Serine/threonine-protein phosphatase (EC 3.1.3.16)	LOC106579979	Salmo salar (Atlantic salmon)			phosphoprotein phosphatase activity [GO:0004721]	phosphoprotein phosphatase activity [GO:0004721]	GO:0004721	Complete proteome; Hydrolase; Reference proteome
190	A0A1S3NL55	A0A1S3NL55_SALSA	unreviewed	Serine/threonine-protein phosphatase (EC 3.1.3.16)	LOC106579979	Salmo salar (Atlantic salmon)			phosphoprotein phosphatase activity [GO:0004721]	phosphoprotein phosphatase activity [GO:0004721]	GO:0004721	Complete proteome; Hydrolase; Reference proteome
190	A0A1S3PHI8	A0A1S3PHI8_SALSA	unreviewed	Serine/threonine-protein phosphatase (EC 3.1.3.16)	LOC106585446	Salmo salar (Atlantic salmon)			phosphoprotein phosphatase activity [GO:0004721]	phosphoprotein phosphatase activity [GO:0004721]	GO:0004721	Complete proteome; Hydrolase; Reference proteome
191	A0A1S3KYH5	A0A1S3KYH5_SALSA	unreviewed	high affinity copper uptake protein 1-like	LOC106563027	Salmo salar (Atlantic salmon)		integral component of membrane [GO:0016021]	integral component of membrane [GO:0016021]; copper ion transmembrane transporter activity [GO:0005375]	copper ion transmembrane transporter activity [GO:0005375]	GO:0005375; GO:0016021	Complete proteome; Membrane; Reference proteome; Transmembrane; Transmembrane helix
192	A0A1S3KYQ6	A0A1S3KYQ6_SALSA	unreviewed	small nuclear ribonucleoprotein Sm D3	LOC106563120	Salmo salar (Atlantic salmon)	spliceosomal snRNP assembly [GO:0000387]	spliceosomal complex [GO:0005681]; viral nucleocapsid [GO:0019013]	spliceosomal complex [GO:0005681]; viral nucleocapsid [GO:0019013]; spliceosomal snRNP assembly [GO:0000387]		GO:0000387; GO:0005681; GO:0019013	Complete proteome; Reference proteome; Ribonucleoprotein; Viral nucleoprotein; Virion
193	A0A1S3KYV1	A0A1S3KYV1_SALSA	unreviewed	Calcium-transporting ATPase (EC 3.6.3.8)	LOC106563153	Salmo salar (Atlantic salmon)		integral component of membrane [GO:0016021]	integral component of membrane [GO:0016021]; ATP binding [GO:0005524]; calcium-transporting ATPase activity [GO:0005388]	ATP binding [GO:0005524]; calcium-transporting ATPase activity [GO:0005388]	GO:0005388; GO:0005524; GO:0016021	ATP-binding; Calcium; Calcium transport; Complete proteome; Hydrolase; Ion transport; Membrane; Nucleotide-binding; Reference proteome; Transmembrane; Transmembrane helix; Transport
194	A0A1S3KYZ9	A0A1S3KYZ9_SALSA	unreviewed	nucleophosmin isoform X2	npm	Salmo salar (Atlantic salmon)			nucleic acid binding [GO:0003676]	nucleic acid binding [GO:0003676]	GO:0003676	Complete proteome; Reference proteome
194	A0A1S3KZ21	A0A1S3KZ21_SALSA	unreviewed	nucleophosmin isoform X3	npm	Salmo salar (Atlantic salmon)			nucleic acid binding [GO:0003676]	nucleic acid binding [GO:0003676]	GO:0003676	Complete proteome; Reference proteome
194	A0A1S3KZD4	A0A1S3KZD4_SALSA	unreviewed	nucleophosmin isoform X1	npm	Salmo salar (Atlantic salmon)			nucleic acid binding [GO:0003676]	nucleic acid binding [GO:0003676]	GO:0003676	Complete proteome; Reference proteome
194	B5X2Q6	B5X2Q6_SALSA	unreviewed	Nucleophosmin	NPM npm	Salmo salar (Atlantic salmon)			nucleic acid binding [GO:0003676]	nucleic acid binding [GO:0003676]	GO:0003676	Complete proteome; Reference proteome
195	A0A1S3KZ45	A0A1S3KZ45_SALSA	unreviewed	Serine/threonine-protein phosphatase (EC 3.1.3.16)	pp2bc	Salmo salar (Atlantic salmon)			phosphoprotein phosphatase activity [GO:0004721]	phosphoprotein phosphatase activity [GO:0004721]	GO:0004721	Complete proteome; Hydrolase; Reference proteome
195	A0A1S3L047	A0A1S3L047_SALSA	unreviewed	Serine/threonine-protein phosphatase (EC 3.1.3.16)	pp2bc	Salmo salar (Atlantic salmon)			phosphoprotein phosphatase activity [GO:0004721]	phosphoprotein phosphatase activity [GO:0004721]	GO:0004721	Complete proteome; Hydrolase; Reference proteome
195	A0A1S3LRW0	A0A1S3LRW0_SALSA	unreviewed	Serine/threonine-protein phosphatase (EC 3.1.3.16)	LOC106568136	Salmo salar (Atlantic salmon)			phosphoprotein phosphatase activity [GO:0004721]	phosphoprotein phosphatase activity [GO:0004721]	GO:0004721	Complete proteome; Hydrolase; Reference proteome
195	A0A1S3LS75	A0A1S3LS75_SALSA	unreviewed	Serine/threonine-protein phosphatase (EC 3.1.3.16)	LOC106568136	Salmo salar (Atlantic salmon)			phosphoprotein phosphatase activity [GO:0004721]	phosphoprotein phosphatase activity [GO:0004721]	GO:0004721	Complete proteome; Hydrolase; Reference proteome
195	A0A1S3LSZ3	A0A1S3LSZ3_SALSA	unreviewed	Serine/threonine-protein phosphatase (EC 3.1.3.16)	LOC106568136	Salmo salar (Atlantic salmon)			phosphoprotein phosphatase activity [GO:0004721]	phosphoprotein phosphatase activity [GO:0004721]	GO:0004721	Complete proteome; Hydrolase; Reference proteome
195	A0A1S3NNY8	A0A1S3NNY8_SALSA	unreviewed	Serine/threonine-protein phosphatase (EC 3.1.3.16)	LOC106580517	Salmo salar (Atlantic salmon)			phosphoprotein phosphatase activity [GO:0004721]	phosphoprotein phosphatase activity [GO:0004721]	GO:0004721	Complete proteome; Hydrolase; Reference proteome
195	A0A1S3NP00	A0A1S3NP00_SALSA	unreviewed	Serine/threonine-protein phosphatase (EC 3.1.3.16)	LOC106580517	Salmo salar (Atlantic salmon)			phosphoprotein phosphatase activity [GO:0004721]	phosphoprotein phosphatase activity [GO:0004721]	GO:0004721	Complete proteome; Hydrolase; Reference proteome
195	A0A1S3NP45	A0A1S3NP45_SALSA	unreviewed	Serine/threonine-protein phosphatase (EC 3.1.3.16)	LOC106580517	Salmo salar (Atlantic salmon)			phosphoprotein phosphatase activity [GO:0004721]	phosphoprotein phosphatase activity [GO:0004721]	GO:0004721	Complete proteome; Hydrolase; Reference proteome
195	A0A1S3NPH6	A0A1S3NPH6_SALSA	unreviewed	Serine/threonine-protein phosphatase (EC 3.1.3.16)	LOC106580517	Salmo salar (Atlantic salmon)			phosphoprotein phosphatase activity [GO:0004721]	phosphoprotein phosphatase activity [GO:0004721]	GO:0004721	Complete proteome; Hydrolase; Reference proteome
195	A0A1S3NPM3	A0A1S3NPM3_SALSA	unreviewed	Serine/threonine-protein phosphatase (EC 3.1.3.16)	LOC106580517	Salmo salar (Atlantic salmon)			phosphoprotein phosphatase activity [GO:0004721]	phosphoprotein phosphatase activity [GO:0004721]	GO:0004721	Complete proteome; Hydrolase; Reference proteome
195	A0A1S3PFI1	A0A1S3PFI1_SALSA	unreviewed	Serine/threonine-protein phosphatase (EC 3.1.3.16)	LOC106585124	Salmo salar (Atlantic salmon)			phosphoprotein phosphatase activity [GO:0004721]	phosphoprotein phosphatase activity [GO:0004721]	GO:0004721	Complete proteome; Hydrolase; Reference proteome
195	A0A1S3PFQ8	A0A1S3PFQ8_SALSA	unreviewed	Serine/threonine-protein phosphatase (EC 3.1.3.16)	LOC106585124	Salmo salar (Atlantic salmon)			phosphoprotein phosphatase activity [GO:0004721]	phosphoprotein phosphatase activity [GO:0004721]	GO:0004721	Complete proteome; Hydrolase; Reference proteome
195	A0A1S3PFR1	A0A1S3PFR1_SALSA	unreviewed	Serine/threonine-protein phosphatase (EC 3.1.3.16)	LOC106585124	Salmo salar (Atlantic salmon)			phosphoprotein phosphatase activity [GO:0004721]	phosphoprotein phosphatase activity [GO:0004721]	GO:0004721	Complete proteome; Hydrolase; Reference proteome
195	A0A1S3PFS2	A0A1S3PFS2_SALSA	unreviewed	Serine/threonine-protein phosphatase (EC 3.1.3.16)	LOC106585124	Salmo salar (Atlantic salmon)			phosphoprotein phosphatase activity [GO:0004721]	phosphoprotein phosphatase activity [GO:0004721]	GO:0004721	Complete proteome; Hydrolase; Reference proteome
195	A0A1S3PGA5	A0A1S3PGA5_SALSA	unreviewed	Serine/threonine-protein phosphatase (EC 3.1.3.16)	LOC106585124	Salmo salar (Atlantic salmon)			phosphoprotein phosphatase activity [GO:0004721]	phosphoprotein phosphatase activity [GO:0004721]	GO:0004721	Complete proteome; Hydrolase; Reference proteome
195	B5X2G2	B5X2G2_SALSA	unreviewed	Serine/threonine-protein phosphatase (EC 3.1.3.16)	PP2BC pp2bc	Salmo salar (Atlantic salmon)			phosphoprotein phosphatase activity [GO:0004721]	phosphoprotein phosphatase activity [GO:0004721]	GO:0004721	Complete proteome; Hydrolase; Reference proteome
196	A0A1S3KZ52	A0A1S3KZ52_SALSA	unreviewed	Oxysterol-binding protein	LOC106563185	Salmo salar (Atlantic salmon)	lipid transport [GO:0006869]		lipid transport [GO:0006869]		GO:0006869	Complete proteome; Lipid transport; Reference proteome; Transport
196	A0A1S3KZG9	A0A1S3KZG9_SALSA	unreviewed	Oxysterol-binding protein	LOC106563185	Salmo salar (Atlantic salmon)	lipid transport [GO:0006869]		lipid transport [GO:0006869]		GO:0006869	Coiled coil; Complete proteome; Lipid transport; Reference proteome; Transport
196	A0A1S3L6V0	A0A1S3L6V0_SALSA	unreviewed	Oxysterol-binding protein	LOC106564805	Salmo salar (Atlantic salmon)	lipid transport [GO:0006869]		lipid transport [GO:0006869]		GO:0006869	Complete proteome; Lipid transport; Reference proteome; Transport
196	A0A1S3L7B2	A0A1S3L7B2_SALSA	unreviewed	Oxysterol-binding protein	LOC106564805	Salmo salar (Atlantic salmon)	lipid transport [GO:0006869]		lipid transport [GO:0006869]		GO:0006869	Coiled coil; Complete proteome; Lipid transport; Reference proteome; Transport
196	A0A1S3L8A6	A0A1S3L8A6_SALSA	unreviewed	Oxysterol-binding protein	LOC106564805	Salmo salar (Atlantic salmon)	lipid transport [GO:0006869]		lipid transport [GO:0006869]		GO:0006869	Coiled coil; Complete proteome; Lipid transport; Reference proteome; Transport
196	A0A1S3NMQ9	A0A1S3NMQ9_SALSA	unreviewed	Oxysterol-binding protein	LOC106580333	Salmo salar (Atlantic salmon)	lipid transport [GO:0006869]		lipid transport [GO:0006869]		GO:0006869	Coiled coil; Complete proteome; Lipid transport; Reference proteome; Signal; Transport
196	A0A1S3NMT6	A0A1S3NMT6_SALSA	unreviewed	Oxysterol-binding protein	LOC106580333	Salmo salar (Atlantic salmon)	lipid transport [GO:0006869]		lipid transport [GO:0006869]		GO:0006869	Coiled coil; Complete proteome; Lipid transport; Reference proteome; Signal; Transport
196	A0A1S3NMU1	A0A1S3NMU1_SALSA	unreviewed	Oxysterol-binding protein	LOC106580333	Salmo salar (Atlantic salmon)	lipid transport [GO:0006869]		lipid transport [GO:0006869]		GO:0006869	Coiled coil; Complete proteome; Lipid transport; Reference proteome; Transport
196	A0A1S3NN93	A0A1S3NN93_SALSA	unreviewed	Oxysterol-binding protein	LOC106580333	Salmo salar (Atlantic salmon)	lipid transport [GO:0006869]		lipid transport [GO:0006869]		GO:0006869	Coiled coil; Complete proteome; Lipid transport; Reference proteome; Signal; Transport
196	A0A1S3NN97	A0A1S3NN97_SALSA	unreviewed	Oxysterol-binding protein	LOC106580333	Salmo salar (Atlantic salmon)	lipid transport [GO:0006869]		lipid transport [GO:0006869]		GO:0006869	Coiled coil; Complete proteome; Lipid transport; Reference proteome; Transport
196	A0A1S3NND2	A0A1S3NND2_SALSA	unreviewed	Oxysterol-binding protein	LOC106580333	Salmo salar (Atlantic salmon)	lipid transport [GO:0006869]		lipid transport [GO:0006869]		GO:0006869	Coiled coil; Complete proteome; Lipid transport; Reference proteome; Signal; Transport
196	A0A1S3NND7	A0A1S3NND7_SALSA	unreviewed	Oxysterol-binding protein	LOC106580333	Salmo salar (Atlantic salmon)	lipid transport [GO:0006869]		lipid transport [GO:0006869]		GO:0006869	Coiled coil; Complete proteome; Lipid transport; Reference proteome; Transport
196	A0A1S3PGK5	A0A1S3PGK5_SALSA	unreviewed	oxysterol-binding protein 2-like	LOC106585250	Salmo salar (Atlantic salmon)						Complete proteome; Reference proteome
197	A0A1S3KZ57	A0A1S3KZ57_SALSA	unreviewed	K0020 protein isoform X2	k0020	Salmo salar (Atlantic salmon)			RNA binding [GO:0003723]	RNA binding [GO:0003723]	GO:0003723	Complete proteome; Reference proteome; Repeat
197	A0A1S3KZ81	A0A1S3KZ81_SALSA	unreviewed	K0020 protein isoform X1	k0020	Salmo salar (Atlantic salmon)			RNA binding [GO:0003723]	RNA binding [GO:0003723]	GO:0003723	Complete proteome; Reference proteome; Repeat
197	B5X3V8	B5X3V8_SALSA	unreviewed	K0020 protein (Pumilio domain-containing protein KIAA0020)	K0020 k0020	Salmo salar (Atlantic salmon)			RNA binding [GO:0003723]	RNA binding [GO:0003723]	GO:0003723	Complete proteome; Reference proteome; Repeat
198	A0A1S3KZ58	A0A1S3KZ58_SALSA	unreviewed	CAAX prenyl protease 1 homolog	LOC106563167	Salmo salar (Atlantic salmon)	CAAX-box protein processing [GO:0071586]	integral component of membrane [GO:0016021]	integral component of membrane [GO:0016021]; metalloendopeptidase activity [GO:0004222]; CAAX-box protein processing [GO:0071586]	metalloendopeptidase activity [GO:0004222]	GO:0004222; GO:0016021; GO:0071586	Complete proteome; Hydrolase; Membrane; Protease; Reference proteome; Transmembrane; Transmembrane helix
199	A0A1S3KZA2	A0A1S3KZA2_SALSA	unreviewed	eosinophil peroxidase	LOC100380666	Salmo salar (Atlantic salmon)	defense response [GO:0006952]; response to oxidative stress [GO:0006979]		heme binding [GO:0020037]; peroxidase activity [GO:0004601]; defense response [GO:0006952]; response to oxidative stress [GO:0006979]	heme binding [GO:0020037]; peroxidase activity [GO:0004601]	GO:0004601; GO:0006952; GO:0006979; GO:0020037	Complete proteome; Oxidoreductase; Peroxidase; Reference proteome; Signal
199	A0A1S3MI56	A0A1S3MI56_SALSA	unreviewed	eosinophil peroxidase-like	LOC106572795 LOC106572735	Salmo salar (Atlantic salmon)	defense response [GO:0006952]; response to oxidative stress [GO:0006979]		heme binding [GO:0020037]; peroxidase activity [GO:0004601]; defense response [GO:0006952]; response to oxidative stress [GO:0006979]	heme binding [GO:0020037]; peroxidase activity [GO:0004601]	GO:0004601; GO:0006952; GO:0006979; GO:0020037	Complete proteome; Oxidoreductase; Peroxidase; Reference proteome; Signal
200	A0A1S3KZC3	A0A1S3KZC3_SALSA	unreviewed	crk-like protein	LOC106563168	Salmo salar (Atlantic salmon)						Complete proteome; Reference proteome; SH2 domain; SH3 domain
200	A0A1S3LG93	A0A1S3LG93_SALSA	unreviewed	crk-like protein	LOC106566436	Salmo salar (Atlantic salmon)						Complete proteome; Reference proteome; SH2 domain; SH3 domain
201	A0A1S3KZE7	A0A1S3KZE7_SALSA	unreviewed	uncharacterized protein LOC106563229	LOC106563229	Salmo salar (Atlantic salmon)						Complete proteome; Reference proteome
202	A0A1S3KZK5	A0A1S3KZK5_SALSA	unreviewed	gelsolin-like isoform X1	LOC106563231	Salmo salar (Atlantic salmon)	actin filament severing [GO:0051014]; actin nucleation [GO:0045010]; barbed-end actin filament capping [GO:0051016]		actin filament binding [GO:0051015]; calcium ion binding [GO:0005509]; actin filament severing [GO:0051014]; actin nucleation [GO:0045010]; barbed-end actin filament capping [GO:0051016]	actin filament binding [GO:0051015]; calcium ion binding [GO:0005509]	GO:0005509; GO:0045010; GO:0051014; GO:0051015; GO:0051016	Complete proteome; Reference proteome; Repeat
202	A0A1S3L0K8	A0A1S3L0K8_SALSA	unreviewed	gelsolin-like isoform X2	LOC106563231	Salmo salar (Atlantic salmon)	actin filament severing [GO:0051014]; actin nucleation [GO:0045010]; barbed-end actin filament capping [GO:0051016]		actin filament binding [GO:0051015]; calcium ion binding [GO:0005509]; actin filament severing [GO:0051014]; actin nucleation [GO:0045010]; barbed-end actin filament capping [GO:0051016]	actin filament binding [GO:0051015]; calcium ion binding [GO:0005509]	GO:0005509; GO:0045010; GO:0051014; GO:0051015; GO:0051016	Complete proteome; Reference proteome; Repeat
202	A0A1S3LB19	A0A1S3LB19_SALSA	unreviewed	gelsolin-like	LOC106565430	Salmo salar (Atlantic salmon)	actin filament severing [GO:0051014]; actin nucleation [GO:0045010]; barbed-end actin filament capping [GO:0051016]		actin filament binding [GO:0051015]; calcium ion binding [GO:0005509]; actin filament severing [GO:0051014]; actin nucleation [GO:0045010]; barbed-end actin filament capping [GO:0051016]	actin filament binding [GO:0051015]; calcium ion binding [GO:0005509]	GO:0005509; GO:0045010; GO:0051014; GO:0051015; GO:0051016	Complete proteome; Reference proteome; Repeat
203	A0A1S3KYK1	A0A1S3KYK1_SALSA	unreviewed	short-chain specific acyl-CoA dehydrogenase, mitochondrial-like isoform X3	LOC106563087	Salmo salar (Atlantic salmon)			acyl-CoA dehydrogenase activity [GO:0003995]; flavin adenine dinucleotide binding [GO:0050660]	acyl-CoA dehydrogenase activity [GO:0003995]; flavin adenine dinucleotide binding [GO:0050660]	GO:0003995; GO:0050660	Complete proteome; FAD; Flavoprotein; Oxidoreductase; Reference proteome
203	A0A1S3KYM2	A0A1S3KYM2_SALSA	unreviewed	short-chain specific acyl-CoA dehydrogenase, mitochondrial-like isoform X4	LOC106563087	Salmo salar (Atlantic salmon)			acyl-CoA dehydrogenase activity [GO:0003995]; flavin adenine dinucleotide binding [GO:0050660]	acyl-CoA dehydrogenase activity [GO:0003995]; flavin adenine dinucleotide binding [GO:0050660]	GO:0003995; GO:0050660	Complete proteome; FAD; Flavoprotein; Oxidoreductase; Reference proteome
203	A0A1S3KYY6	A0A1S3KYY6_SALSA	unreviewed	short-chain specific acyl-CoA dehydrogenase, mitochondrial-like isoform X2	LOC106563087	Salmo salar (Atlantic salmon)			acyl-CoA dehydrogenase activity [GO:0003995]; flavin adenine dinucleotide binding [GO:0050660]	acyl-CoA dehydrogenase activity [GO:0003995]; flavin adenine dinucleotide binding [GO:0050660]	GO:0003995; GO:0050660	Complete proteome; FAD; Flavoprotein; Oxidoreductase; Reference proteome
203	A0A1S3KZR5	A0A1S3KZR5_SALSA	unreviewed	short-chain specific acyl-CoA dehydrogenase, mitochondrial-like isoform X1	LOC106563087	Salmo salar (Atlantic salmon)			acyl-CoA dehydrogenase activity [GO:0003995]; flavin adenine dinucleotide binding [GO:0050660]	acyl-CoA dehydrogenase activity [GO:0003995]; flavin adenine dinucleotide binding [GO:0050660]	GO:0003995; GO:0050660	Complete proteome; FAD; Flavoprotein; Oxidoreductase; Reference proteome
204	A0A1S3KZT1	A0A1S3KZT1_SALSA	unreviewed	ras-related protein Rab-14-like isoform X1	LOC106563285	Salmo salar (Atlantic salmon)	defense response to bacterium [GO:0042742]; endocytic recycling [GO:0032456]; Golgi to endosome transport [GO:0006895]; phagosome maturation [GO:0090382]	cytosol [GO:0005829]; phagocytic vesicle [GO:0045335]; recycling endosome [GO:0055037]; trans-Golgi network [GO:0005802]	cytosol [GO:0005829]; phagocytic vesicle [GO:0045335]; recycling endosome [GO:0055037]; trans-Golgi network [GO:0005802]; GTP binding [GO:0005525]; GTPase activity [GO:0003924]; defense response to bacterium [GO:0042742]; endocytic recycling [GO:0032456]; Golgi to endosome transport [GO:0006895]; phagosome maturation [GO:0090382]	GTPase activity [GO:0003924]; GTP binding [GO:0005525]	GO:0003924; GO:0005525; GO:0005802; GO:0005829; GO:0006895; GO:0032456; GO:0042742; GO:0045335; GO:0055037; GO:0090382	Complete proteome; Reference proteome
204	A0A1S3KZV7	A0A1S3KZV7_SALSA	unreviewed	ras-related protein Rab-14-like isoform X2	LOC106563285	Salmo salar (Atlantic salmon)	defense response to bacterium [GO:0042742]; endocytic recycling [GO:0032456]; Golgi to endosome transport [GO:0006895]; phagosome maturation [GO:0090382]	cytosol [GO:0005829]; phagocytic vesicle [GO:0045335]; recycling endosome [GO:0055037]; trans-Golgi network [GO:0005802]	cytosol [GO:0005829]; phagocytic vesicle [GO:0045335]; recycling endosome [GO:0055037]; trans-Golgi network [GO:0005802]; GTP binding [GO:0005525]; GTPase activity [GO:0003924]; defense response to bacterium [GO:0042742]; endocytic recycling [GO:0032456]; Golgi to endosome transport [GO:0006895]; phagosome maturation [GO:0090382]	GTPase activity [GO:0003924]; GTP binding [GO:0005525]	GO:0003924; GO:0005525; GO:0005802; GO:0005829; GO:0006895; GO:0032456; GO:0042742; GO:0045335; GO:0055037; GO:0090382	Complete proteome; Reference proteome
204	A0A1S3PRE2	A0A1S3PRE2_SALSA	unreviewed	ras-related protein Rab-14	LOC106587009	Salmo salar (Atlantic salmon)	defense response to bacterium [GO:0042742]; endocytic recycling [GO:0032456]; Golgi to endosome transport [GO:0006895]; phagosome maturation [GO:0090382]	cytosol [GO:0005829]; phagocytic vesicle [GO:0045335]; recycling endosome [GO:0055037]; trans-Golgi network [GO:0005802]	cytosol [GO:0005829]; phagocytic vesicle [GO:0045335]; recycling endosome [GO:0055037]; trans-Golgi network [GO:0005802]; GTP binding [GO:0005525]; GTPase activity [GO:0003924]; defense response to bacterium [GO:0042742]; endocytic recycling [GO:0032456]; Golgi to endosome transport [GO:0006895]; phagosome maturation [GO:0090382]	GTPase activity [GO:0003924]; GTP binding [GO:0005525]	GO:0003924; GO:0005525; GO:0005802; GO:0005829; GO:0006895; GO:0032456; GO:0042742; GO:0045335; GO:0055037; GO:0090382	Complete proteome; Reference proteome
204	B5X3F9	B5X3F9_SALSA	unreviewed	Ras-related protein Rab-14	RAB14 rab14	Salmo salar (Atlantic salmon)	defense response to bacterium [GO:0042742]; endocytic recycling [GO:0032456]; Golgi to endosome transport [GO:0006895]; phagosome maturation [GO:0090382]	cytosol [GO:0005829]; phagocytic vesicle [GO:0045335]; recycling endosome [GO:0055037]; trans-Golgi network [GO:0005802]	cytosol [GO:0005829]; phagocytic vesicle [GO:0045335]; recycling endosome [GO:0055037]; trans-Golgi network [GO:0005802]; GTP binding [GO:0005525]; GTPase activity [GO:0003924]; defense response to bacterium [GO:0042742]; endocytic recycling [GO:0032456]; Golgi to endosome transport [GO:0006895]; phagosome maturation [GO:0090382]	GTPase activity [GO:0003924]; GTP binding [GO:0005525]	GO:0003924; GO:0005525; GO:0005802; GO:0005829; GO:0006895; GO:0032456; GO:0042742; GO:0045335; GO:0055037; GO:0090382	Complete proteome; Reference proteome
205	A0A1S3KZT9	A0A1S3KZT9_SALSA	unreviewed	erythrocyte band 7 integral membrane protein-like	LOC106563232	Salmo salar (Atlantic salmon)		integral component of plasma membrane [GO:0005887]	integral component of plasma membrane [GO:0005887]		GO:0005887	Complete proteome; Membrane; Reference proteome; Transmembrane; Transmembrane helix
206	A0A1S3KZY7	A0A1S3KZY7_SALSA	unreviewed	exportin-7-like	LOC106563280	Salmo salar (Atlantic salmon)	intracellular protein transport [GO:0006886]	nucleus [GO:0005634]	nucleus [GO:0005634]; Ran GTPase binding [GO:0008536]; intracellular protein transport [GO:0006886]	Ran GTPase binding [GO:0008536]	GO:0005634; GO:0006886; GO:0008536	Complete proteome; Nucleus; Reference proteome
206	A0A1S3LRP7	A0A1S3LRP7_SALSA	unreviewed	exportin-7 isoform X1	xpo7	Salmo salar (Atlantic salmon)	intracellular protein transport [GO:0006886]	nucleus [GO:0005634]	nucleus [GO:0005634]; Ran GTPase binding [GO:0008536]; intracellular protein transport [GO:0006886]	Ran GTPase binding [GO:0008536]	GO:0005634; GO:0006886; GO:0008536	Complete proteome; Nucleus; Reference proteome
206	A0A1S3LRQ2	A0A1S3LRQ2_SALSA	unreviewed	exportin-7 isoform X5	xpo7	Salmo salar (Atlantic salmon)	intracellular protein transport [GO:0006886]	nucleus [GO:0005634]	nucleus [GO:0005634]; Ran GTPase binding [GO:0008536]; intracellular protein transport [GO:0006886]	Ran GTPase binding [GO:0008536]	GO:0005634; GO:0006886; GO:0008536	Complete proteome; Nucleus; Reference proteome
206	A0A1S3LRT5	A0A1S3LRT5_SALSA	unreviewed	exportin-7 isoform X4	xpo7	Salmo salar (Atlantic salmon)	intracellular protein transport [GO:0006886]	nucleus [GO:0005634]	nucleus [GO:0005634]; Ran GTPase binding [GO:0008536]; intracellular protein transport [GO:0006886]	Ran GTPase binding [GO:0008536]	GO:0005634; GO:0006886; GO:0008536	Complete proteome; Nucleus; Reference proteome
206	A0A1S3LS50	A0A1S3LS50_SALSA	unreviewed	exportin-7 isoform X3	xpo7	Salmo salar (Atlantic salmon)	intracellular protein transport [GO:0006886]	nucleus [GO:0005634]	nucleus [GO:0005634]; Ran GTPase binding [GO:0008536]; intracellular protein transport [GO:0006886]	Ran GTPase binding [GO:0008536]	GO:0005634; GO:0006886; GO:0008536	Complete proteome; Nucleus; Reference proteome
206	A0A1S3LSW8	A0A1S3LSW8_SALSA	unreviewed	exportin-7 isoform X2	xpo7	Salmo salar (Atlantic salmon)	intracellular protein transport [GO:0006886]	nucleus [GO:0005634]	nucleus [GO:0005634]; Ran GTPase binding [GO:0008536]; intracellular protein transport [GO:0006886]	Ran GTPase binding [GO:0008536]	GO:0005634; GO:0006886; GO:0008536	Complete proteome; Nucleus; Reference proteome
206	A0A1S3LSX3	A0A1S3LSX3_SALSA	unreviewed	exportin-7 isoform X6	xpo7	Salmo salar (Atlantic salmon)	intracellular protein transport [GO:0006886]	nucleus [GO:0005634]	nucleus [GO:0005634]; Ran GTPase binding [GO:0008536]; intracellular protein transport [GO:0006886]	Ran GTPase binding [GO:0008536]	GO:0005634; GO:0006886; GO:0008536	Complete proteome; Nucleus; Reference proteome
207	A0A1S3L019	A0A1S3L019_SALSA	unreviewed	Succinyl-CoA:3-ketoacid-coenzyme A transferase (EC 2.8.3.5)	LOC106563327	Salmo salar (Atlantic salmon)	ketone body catabolic process [GO:0046952]	mitochondrion [GO:0005739]	mitochondrion [GO:0005739]; 3-oxoacid CoA-transferase activity [GO:0008260]; ketone body catabolic process [GO:0046952]	3-oxoacid CoA-transferase activity [GO:0008260]	GO:0005739; GO:0008260; GO:0046952	Complete proteome; Mitochondrion; Reference proteome; Transferase
207	A0A1S3L046	A0A1S3L046_SALSA	unreviewed	Succinyl-CoA:3-ketoacid-coenzyme A transferase (EC 2.8.3.5)	LOC106563327	Salmo salar (Atlantic salmon)	ketone body catabolic process [GO:0046952]	mitochondrion [GO:0005739]	mitochondrion [GO:0005739]; 3-oxoacid CoA-transferase activity [GO:0008260]; ketone body catabolic process [GO:0046952]	3-oxoacid CoA-transferase activity [GO:0008260]	GO:0005739; GO:0008260; GO:0046952	Complete proteome; Mitochondrion; Reference proteome; Transferase
208	A0A1S3L040	A0A1S3L040_SALSA	unreviewed	Delta-aminolevulinic acid dehydratase (EC 4.2.1.24)	LOC106563307	Salmo salar (Atlantic salmon)	porphyrin-containing compound biosynthetic process [GO:0006779]		metal ion binding [GO:0046872]; porphobilinogen synthase activity [GO:0004655]; porphyrin-containing compound biosynthetic process [GO:0006779]	metal ion binding [GO:0046872]; porphobilinogen synthase activity [GO:0004655]	GO:0004655; GO:0006779; GO:0046872	Complete proteome; Lyase; Porphyrin biosynthesis; Reference proteome
209	A0A1S3L082	A0A1S3L082_SALSA	unreviewed	H/ACA ribonucleoprotein complex subunit 4-like	LOC106563393	Salmo salar (Atlantic salmon)	pseudouridine synthesis [GO:0001522]; RNA processing [GO:0006396]	intracellular ribonucleoprotein complex [GO:0030529]; viral nucleocapsid [GO:0019013]	intracellular ribonucleoprotein complex [GO:0030529]; viral nucleocapsid [GO:0019013]; pseudouridine synthase activity [GO:0009982]; RNA binding [GO:0003723]; pseudouridine synthesis [GO:0001522]; RNA processing [GO:0006396]	pseudouridine synthase activity [GO:0009982]; RNA binding [GO:0003723]	GO:0001522; GO:0003723; GO:0006396; GO:0009982; GO:0019013; GO:0030529	Complete proteome; Reference proteome; Ribonucleoprotein; Viral nucleoprotein; Virion
210	A0A1S3L0B6	A0A1S3L0B6_SALSA	unreviewed	vitamin K-dependent gamma-carboxylase-like	LOC106563193	Salmo salar (Atlantic salmon)	peptidyl-glutamic acid carboxylation [GO:0017187]	integral component of membrane [GO:0016021]	integral component of membrane [GO:0016021]; gamma-glutamyl carboxylase activity [GO:0008488]; peptidyl-glutamic acid carboxylation [GO:0017187]	gamma-glutamyl carboxylase activity [GO:0008488]	GO:0008488; GO:0016021; GO:0017187	Complete proteome; Membrane; Reference proteome; Transmembrane; Transmembrane helix
211	A0A1S3L0B7	A0A1S3L0B7_SALSA	unreviewed	plakophilin 3 isoform X2	pkp3	Salmo salar (Atlantic salmon)	cell adhesion [GO:0007155]	desmosome [GO:0030057]; nucleus [GO:0005634]	desmosome [GO:0030057]; nucleus [GO:0005634]; cell adhesion [GO:0007155]		GO:0005634; GO:0007155; GO:0030057	Complete proteome; Reference proteome
211	A0A1S3L0R7	A0A1S3L0R7_SALSA	unreviewed	plakophilin 3 isoform X1	pkp3	Salmo salar (Atlantic salmon)	cell adhesion [GO:0007155]	desmosome [GO:0030057]; nucleus [GO:0005634]	desmosome [GO:0030057]; nucleus [GO:0005634]; cell adhesion [GO:0007155]		GO:0005634; GO:0007155; GO:0030057	Complete proteome; Reference proteome
211	A0A1S3PED2	A0A1S3PED2_SALSA	unreviewed	plakophilin-3-like	LOC106584766	Salmo salar (Atlantic salmon)	cell adhesion [GO:0007155]	desmosome [GO:0030057]; nucleus [GO:0005634]	desmosome [GO:0030057]; nucleus [GO:0005634]; cell adhesion [GO:0007155]		GO:0005634; GO:0007155; GO:0030057	Complete proteome; Reference proteome
211	A0A1S3PUK6	A0A1S3PUK6_SALSA	unreviewed	plakophilin-3-like isoform X2	LOC106587473	Salmo salar (Atlantic salmon)	cell adhesion [GO:0007155]	desmosome [GO:0030057]; nucleus [GO:0005634]	desmosome [GO:0030057]; nucleus [GO:0005634]; cell adhesion [GO:0007155]		GO:0005634; GO:0007155; GO:0030057	Complete proteome; Reference proteome
211	A0A1S3PUM5	A0A1S3PUM5_SALSA	unreviewed	plakophilin-3-like isoform X1	LOC106587473	Salmo salar (Atlantic salmon)	cell adhesion [GO:0007155]	desmosome [GO:0030057]; nucleus [GO:0005634]	desmosome [GO:0030057]; nucleus [GO:0005634]; cell adhesion [GO:0007155]		GO:0005634; GO:0007155; GO:0030057	Complete proteome; Reference proteome
211	C0H974	C0H974_SALSA	unreviewed	Plakophilin-3	PKP3 pkp3	Salmo salar (Atlantic salmon)	cell adhesion [GO:0007155]	desmosome [GO:0030057]; nucleus [GO:0005634]	desmosome [GO:0030057]; nucleus [GO:0005634]; cell adhesion [GO:0007155]		GO:0005634; GO:0007155; GO:0030057	Complete proteome; Reference proteome
212	A0A1S3L0C2	A0A1S3L0C2_SALSA	unreviewed	protein FAM98B-like isoform X1	LOC106563406	Salmo salar (Atlantic salmon)						Complete proteome; Reference proteome
212	A0A1S3L0E7	A0A1S3L0E7_SALSA	unreviewed	protein FAM98B-like isoform X2	LOC106563406	Salmo salar (Atlantic salmon)						Complete proteome; Reference proteome
213	A0A1S3L0D4	A0A1S3L0D4_SALSA	unreviewed	vesicle-associated membrane protein 2-like	LOC106563390	Salmo salar (Atlantic salmon)	vesicle-mediated transport [GO:0016192]	integral component of membrane [GO:0016021]	integral component of membrane [GO:0016021]; vesicle-mediated transport [GO:0016192]		GO:0016021; GO:0016192	Coiled coil; Complete proteome; Membrane; Reference proteome; Transmembrane; Transmembrane helix
213	A0A1S3M390	A0A1S3M390_SALSA	unreviewed	vesicle-associated membrane protein 2-like	LOC106570163	Salmo salar (Atlantic salmon)	vesicle-mediated transport [GO:0016192]	integral component of membrane [GO:0016021]	integral component of membrane [GO:0016021]; vesicle-mediated transport [GO:0016192]		GO:0016021; GO:0016192	Coiled coil; Complete proteome; Membrane; Reference proteome; Transmembrane; Transmembrane helix
213	A0A1S3PYU6	A0A1S3PYU6_SALSA	unreviewed	vesicle-associated membrane protein 2-like	LOC106588428	Salmo salar (Atlantic salmon)	vesicle-mediated transport [GO:0016192]	integral component of membrane [GO:0016021]	integral component of membrane [GO:0016021]; vesicle-mediated transport [GO:0016192]		GO:0016021; GO:0016192	Coiled coil; Complete proteome; Membrane; Reference proteome; Transmembrane; Transmembrane helix
213	A0A1S3RJK3	A0A1S3RJK3_SALSA	unreviewed	vesicle-associated membrane protein 2	LOC106603197	Salmo salar (Atlantic salmon)	vesicle-mediated transport [GO:0016192]	integral component of membrane [GO:0016021]	integral component of membrane [GO:0016021]; vesicle-mediated transport [GO:0016192]		GO:0016021; GO:0016192	Coiled coil; Complete proteome; Membrane; Reference proteome; Transmembrane; Transmembrane helix
213	B5X4D1	B5X4D1_SALSA	unreviewed	Vesicle-associated membrane protein 3	VAMP3 vamp3	Salmo salar (Atlantic salmon)	vesicle-mediated transport [GO:0016192]	integral component of membrane [GO:0016021]	integral component of membrane [GO:0016021]; vesicle-mediated transport [GO:0016192]		GO:0016021; GO:0016192	Coiled coil; Complete proteome; Membrane; Reference proteome; Transmembrane; Transmembrane helix
214	A0A1S3L0D7	A0A1S3L0D7_SALSA	unreviewed	selenoprotein W	sepw1	Salmo salar (Atlantic salmon)						Complete proteome; Reference proteome; Selenium; Selenocysteine
215	A0A1S3L0Q8	A0A1S3L0Q8_SALSA	unreviewed	40S ribosomal protein S30	ubim	Salmo salar (Atlantic salmon)	translation [GO:0006412]	ribosome [GO:0005840]	ribosome [GO:0005840]; structural constituent of ribosome [GO:0003735]; translation [GO:0006412]	structural constituent of ribosome [GO:0003735]	GO:0003735; GO:0005840; GO:0006412	Complete proteome; Reference proteome; Ribonucleoprotein; Ribosomal protein
215	B5DGJ7	B5DGJ7_SALSA	unreviewed	40S ribosomal protein S30	fau UBIM	Salmo salar (Atlantic salmon)	translation [GO:0006412]	ribosome [GO:0005840]	ribosome [GO:0005840]; structural constituent of ribosome [GO:0003735]; translation [GO:0006412]	structural constituent of ribosome [GO:0003735]	GO:0003735; GO:0005840; GO:0006412	Complete proteome; Reference proteome; Ribonucleoprotein; Ribosomal protein
215	B5X5J6	B5X5J6_SALSA	unreviewed	40S ribosomal protein S30	UBIM ubim	Salmo salar (Atlantic salmon)	translation [GO:0006412]	ribosome [GO:0005840]	ribosome [GO:0005840]; structural constituent of ribosome [GO:0003735]; translation [GO:0006412]	structural constituent of ribosome [GO:0003735]	GO:0003735; GO:0005840; GO:0006412	Complete proteome; Reference proteome; Ribonucleoprotein; Ribosomal protein
215	B9EPK9	B9EPK9_SALSA	unreviewed	40S ribosomal protein S30	RS30 rs30	Salmo salar (Atlantic salmon)	translation [GO:0006412]	ribosome [GO:0005840]	ribosome [GO:0005840]; structural constituent of ribosome [GO:0003735]; translation [GO:0006412]	structural constituent of ribosome [GO:0003735]	GO:0003735; GO:0005840; GO:0006412	Complete proteome; Reference proteome; Ribonucleoprotein; Ribosomal protein
216	A0A1S3L0S1	A0A1S3L0S1_SALSA	unreviewed	neutral alpha-glucosidase AB isoform X1	ganab	Salmo salar (Atlantic salmon)	carbohydrate metabolic process [GO:0005975]		carbohydrate binding [GO:0030246]; hydrolase activity, hydrolyzing O-glycosyl compounds [GO:0004553]; carbohydrate metabolic process [GO:0005975]	carbohydrate binding [GO:0030246]; hydrolase activity, hydrolyzing O-glycosyl compounds [GO:0004553]	GO:0004553; GO:0005975; GO:0030246	Complete proteome; Glycosidase; Hydrolase; Reference proteome; Signal
216	A0A1S3L0V4	A0A1S3L0V4_SALSA	unreviewed	neutral alpha-glucosidase AB isoform X2	ganab	Salmo salar (Atlantic salmon)	carbohydrate metabolic process [GO:0005975]		carbohydrate binding [GO:0030246]; hydrolase activity, hydrolyzing O-glycosyl compounds [GO:0004553]; carbohydrate metabolic process [GO:0005975]	carbohydrate binding [GO:0030246]; hydrolase activity, hydrolyzing O-glycosyl compounds [GO:0004553]	GO:0004553; GO:0005975; GO:0030246	Complete proteome; Glycosidase; Hydrolase; Reference proteome; Signal
217	A0A1S3L0Y0	A0A1S3L0Y0_SALSA	unreviewed	peroxiredoxin-5, mitochondrial-like isoform X1	LOC106563481	Salmo salar (Atlantic salmon)	cell redox homeostasis [GO:0045454]	cell [GO:0005623]	cell [GO:0005623]; oxidoreductase activity [GO:0016491]; cell redox homeostasis [GO:0045454]	oxidoreductase activity [GO:0016491]	GO:0005623; GO:0016491; GO:0045454	Complete proteome; Reference proteome
217	A0A1S3L1Z2	A0A1S3L1Z2_SALSA	unreviewed	peroxiredoxin-5, mitochondrial-like isoform X2	LOC106563481	Salmo salar (Atlantic salmon)	cell redox homeostasis [GO:0045454]	cell [GO:0005623]	cell [GO:0005623]; oxidoreductase activity [GO:0016491]; cell redox homeostasis [GO:0045454]	oxidoreductase activity [GO:0016491]	GO:0005623; GO:0016491; GO:0045454	Complete proteome; Reference proteome
218	A0A1S3L167	A0A1S3L167_SALSA	unreviewed	Adenylosuccinate synthetase (AMPSase) (AdSS) (EC 6.3.4.4) (IMP--aspartate ligase)	LOC106563477	Salmo salar (Atlantic salmon)	'de novo' AMP biosynthetic process [GO:0044208]	cytoplasm [GO:0005737]	cytoplasm [GO:0005737]; adenylosuccinate synthase activity [GO:0004019]; GTP binding [GO:0005525]; magnesium ion binding [GO:0000287]; 'de novo' AMP biosynthetic process [GO:0044208]	adenylosuccinate synthase activity [GO:0004019]; GTP binding [GO:0005525]; magnesium ion binding [GO:0000287]	GO:0000287; GO:0004019; GO:0005525; GO:0005737; GO:0044208	Complete proteome; Cytoplasm; GTP-binding; Ligase; Magnesium; Metal-binding; Nucleotide-binding; Purine biosynthesis; Reference proteome
218	B5X373	B5X373_SALSA	unreviewed	Adenylosuccinate synthetase (AMPSase) (AdSS) (EC 6.3.4.4) (IMP--aspartate ligase)	PURA2 pura2	Salmo salar (Atlantic salmon)	'de novo' AMP biosynthetic process [GO:0044208]	cytoplasm [GO:0005737]	cytoplasm [GO:0005737]; adenylosuccinate synthase activity [GO:0004019]; GTP binding [GO:0005525]; magnesium ion binding [GO:0000287]; 'de novo' AMP biosynthetic process [GO:0044208]	adenylosuccinate synthase activity [GO:0004019]; GTP binding [GO:0005525]; magnesium ion binding [GO:0000287]	GO:0000287; GO:0004019; GO:0005525; GO:0005737; GO:0044208	Complete proteome; Cytoplasm; GTP-binding; Ligase; Magnesium; Metal-binding; Nucleotide-binding; Purine biosynthesis; Reference proteome
219	A0A1S3L1E7	A0A1S3L1E7_SALSA	unreviewed	Pyruvate dehydrogenase E1 component subunit alpha (EC 1.2.4.1)	LOC106563586	Salmo salar (Atlantic salmon)	acetyl-CoA biosynthetic process from pyruvate [GO:0006086]	intracellular membrane-bounded organelle [GO:0043231]	intracellular membrane-bounded organelle [GO:0043231]; pyruvate dehydrogenase (acetyl-transferring) activity [GO:0004739]; acetyl-CoA biosynthetic process from pyruvate [GO:0006086]	pyruvate dehydrogenase (acetyl-transferring) activity [GO:0004739]	GO:0004739; GO:0006086; GO:0043231	Complete proteome; Oxidoreductase; Pyruvate; Reference proteome; Thiamine pyrophosphate
219	B5X4R5	B5X4R5_SALSA	unreviewed	Pyruvate dehydrogenase E1 component subunit alpha (EC 1.2.4.1)	ODPA LOC106563586	Salmo salar (Atlantic salmon)	acetyl-CoA biosynthetic process from pyruvate [GO:0006086]	intracellular membrane-bounded organelle [GO:0043231]	intracellular membrane-bounded organelle [GO:0043231]; pyruvate dehydrogenase (acetyl-transferring) activity [GO:0004739]; acetyl-CoA biosynthetic process from pyruvate [GO:0006086]	pyruvate dehydrogenase (acetyl-transferring) activity [GO:0004739]	GO:0004739; GO:0006086; GO:0043231	Complete proteome; Oxidoreductase; Pyruvate; Reference proteome; Thiamine pyrophosphate
220	A0A1S3L1F6	A0A1S3L1F6_SALSA	unreviewed	protein PBDC1-like	LOC106563398	Salmo salar (Atlantic salmon)						Complete proteome; Reference proteome
220	A0A1S3LRS1	A0A1S3LRS1_SALSA	unreviewed	protein PBDC1-like	LOC106568135	Salmo salar (Atlantic salmon)						Complete proteome; Reference proteome
221	A0A1S3L1F9	A0A1S3L1F9_SALSA	unreviewed	V-type proton ATPase catalytic subunit A-like	LOC106563593	Salmo salar (Atlantic salmon)	ATP hydrolysis coupled proton transport [GO:0015991]; ATP metabolic process [GO:0046034]	proton-transporting V-type ATPase, V1 domain [GO:0033180]	proton-transporting V-type ATPase, V1 domain [GO:0033180]; ATP binding [GO:0005524]; proton-transporting ATPase activity, rotational mechanism [GO:0046961]; ATP hydrolysis coupled proton transport [GO:0015991]; ATP metabolic process [GO:0046034]	ATP binding [GO:0005524]; proton-transporting ATPase activity, rotational mechanism [GO:0046961]	GO:0005524; GO:0015991; GO:0033180; GO:0046034; GO:0046961	Complete proteome; Reference proteome
221	A0A1S3NHA0	A0A1S3NHA0_SALSA	unreviewed	V-type proton ATPase catalytic subunit A-like	LOC106579446	Salmo salar (Atlantic salmon)	ATP hydrolysis coupled proton transport [GO:0015991]; ATP metabolic process [GO:0046034]	proton-transporting V-type ATPase, V1 domain [GO:0033180]	proton-transporting V-type ATPase, V1 domain [GO:0033180]; ATP binding [GO:0005524]; proton-transporting ATPase activity, rotational mechanism [GO:0046961]; ATP hydrolysis coupled proton transport [GO:0015991]; ATP metabolic process [GO:0046034]	ATP binding [GO:0005524]; proton-transporting ATPase activity, rotational mechanism [GO:0046961]	GO:0005524; GO:0015991; GO:0033180; GO:0046034; GO:0046961	Complete proteome; Reference proteome
221	B5X161	B5X161_SALSA	unreviewed	V-type proton ATPase catalytic subunit A (Vacuolar ATP synthase catalytic subunit A)	VATA LOC106590474	Salmo salar (Atlantic salmon)	ATP hydrolysis coupled proton transport [GO:0015991]; ATP metabolic process [GO:0046034]	apical plasma membrane [GO:0016324]; proton-transporting V-type ATPase, V1 domain [GO:0033180]	apical plasma membrane [GO:0016324]; proton-transporting V-type ATPase, V1 domain [GO:0033180]; ATP binding [GO:0005524]; proton-transporting ATPase activity, rotational mechanism [GO:0046961]; ATP hydrolysis coupled proton transport [GO:0015991]; ATP metabolic process [GO:0046034]	ATP binding [GO:0005524]; proton-transporting ATPase activity, rotational mechanism [GO:0046961]	GO:0005524; GO:0015991; GO:0016324; GO:0033180; GO:0046034; GO:0046961	Complete proteome; Reference proteome
222	A0A1S3L1Y0	A0A1S3L1Y0_SALSA	unreviewed	sorting nexin-12-like isoform X1	LOC106563687	Salmo salar (Atlantic salmon)			phosphatidylinositol binding [GO:0035091]	phosphatidylinositol binding [GO:0035091]	GO:0035091	Complete proteome; Reference proteome
222	A0A1S3L218	A0A1S3L218_SALSA	unreviewed	sorting nexin-12-like isoform X2	LOC106563687	Salmo salar (Atlantic salmon)			phosphatidylinositol binding [GO:0035091]	phosphatidylinositol binding [GO:0035091]	GO:0035091	Complete proteome; Reference proteome
223	A0A1S3L1Y3	A0A1S3L1Y3_SALSA	unreviewed	EH domain-containing protein 1-like	LOC106563475	Salmo salar (Atlantic salmon)			calcium ion binding [GO:0005509]; GTP binding [GO:0005525]	calcium ion binding [GO:0005509]; GTP binding [GO:0005525]	GO:0005509; GO:0005525	Calcium; Complete proteome; Reference proteome
223	A0A1S3RI50	A0A1S3RI50_SALSA	unreviewed	EH domain-containing protein 1-like	LOC106603140	Salmo salar (Atlantic salmon)			calcium ion binding [GO:0005509]; GTP binding [GO:0005525]	calcium ion binding [GO:0005509]; GTP binding [GO:0005525]	GO:0005509; GO:0005525	Calcium; Complete proteome; Reference proteome
224	A0A1S3L238	A0A1S3L238_SALSA	unreviewed	Pyruvate carboxylase (EC 6.4.1.1)	LOC106563498	Salmo salar (Atlantic salmon)	gluconeogenesis [GO:0006094]; pyruvate metabolic process [GO:0006090]		ATP binding [GO:0005524]; biotin binding [GO:0009374]; biotin carboxylase activity [GO:0004075]; metal ion binding [GO:0046872]; pyruvate carboxylase activity [GO:0004736]; gluconeogenesis [GO:0006094]; pyruvate metabolic process [GO:0006090]	ATP binding [GO:0005524]; biotin binding [GO:0009374]; biotin carboxylase activity [GO:0004075]; metal ion binding [GO:0046872]; pyruvate carboxylase activity [GO:0004736]	GO:0004075; GO:0004736; GO:0005524; GO:0006090; GO:0006094; GO:0009374; GO:0046872	ATP-binding; Biotin; Complete proteome; Ligase; Metal-binding; Nucleotide-binding; Pyruvate; Reference proteome
225	A0A1S3L2E5	A0A1S3L2E5_SALSA	unreviewed	complement factor B-like	LOC106563698	Salmo salar (Atlantic salmon)	complement activation [GO:0006956]	extracellular region [GO:0005576]	extracellular region [GO:0005576]; serine-type endopeptidase activity [GO:0004252]; complement activation [GO:0006956]	serine-type endopeptidase activity [GO:0004252]	GO:0004252; GO:0005576; GO:0006956	Complete proteome; Disulfide bond; Reference proteome; Signal; Sushi
226	A0A1S3L2L9	A0A1S3L2L9_SALSA	unreviewed	alpha-methylacyl-CoA racemase	amacr	Salmo salar (Atlantic salmon)			catalytic activity [GO:0003824]	catalytic activity [GO:0003824]	GO:0003824	Complete proteome; Reference proteome
227	A0A1S3L2P6	A0A1S3L2P6_SALSA	unreviewed	dolichyl-phosphate beta-glucosyltransferase-like	LOC106563845	Salmo salar (Atlantic salmon)		integral component of membrane [GO:0016021]	integral component of membrane [GO:0016021]; transferase activity [GO:0016740]	transferase activity [GO:0016740]	GO:0016021; GO:0016740	Complete proteome; Membrane; Reference proteome; Transferase; Transmembrane; Transmembrane helix
227	A0A1S3L2Q6	A0A1S3L2Q6_SALSA	unreviewed	dolichyl-phosphate beta-glucosyltransferase-like	LOC106563858	Salmo salar (Atlantic salmon)		integral component of membrane [GO:0016021]	integral component of membrane [GO:0016021]; transferase activity [GO:0016740]	transferase activity [GO:0016740]	GO:0016021; GO:0016740	Complete proteome; Membrane; Reference proteome; Transferase; Transmembrane; Transmembrane helix
228	A0A1S3L2Y0	A0A1S3L2Y0_SALSA	unreviewed	ependymin-like	LOC106563665	Salmo salar (Atlantic salmon)	cell-matrix adhesion [GO:0007160]	extracellular region [GO:0005576]	extracellular region [GO:0005576]; calcium ion binding [GO:0005509]; cell-matrix adhesion [GO:0007160]	calcium ion binding [GO:0005509]	GO:0005509; GO:0005576; GO:0007160	Complete proteome; Reference proteome; Signal
229	A0A1S3L2Y1	A0A1S3L2Y1_SALSA	unreviewed	T-complex protein 1 subunit theta isoform X1	cct8	Salmo salar (Atlantic salmon)	protein folding [GO:0006457]	cytoplasm [GO:0005737]	cytoplasm [GO:0005737]; ATP binding [GO:0005524]; unfolded protein binding [GO:0051082]; protein folding [GO:0006457]	ATP binding [GO:0005524]; unfolded protein binding [GO:0051082]	GO:0005524; GO:0005737; GO:0006457; GO:0051082	ATP-binding; Chaperone; Complete proteome; Cytoplasm; Nucleotide-binding; Reference proteome
229	A0A1S3L317	A0A1S3L317_SALSA	unreviewed	T-complex protein 1 subunit theta isoform X2	cct8	Salmo salar (Atlantic salmon)	protein folding [GO:0006457]	cytoplasm [GO:0005737]	cytoplasm [GO:0005737]; ATP binding [GO:0005524]; unfolded protein binding [GO:0051082]; protein folding [GO:0006457]	ATP binding [GO:0005524]; unfolded protein binding [GO:0051082]	GO:0005524; GO:0005737; GO:0006457; GO:0051082	ATP-binding; Chaperone; Complete proteome; Cytoplasm; Nucleotide-binding; Reference proteome
229	B5X4M2	B5X4M2_SALSA	unreviewed	T-complex protein 1 subunit theta	TCPQ tcpq	Salmo salar (Atlantic salmon)	protein folding [GO:0006457]	cytoplasm [GO:0005737]	cytoplasm [GO:0005737]; ATP binding [GO:0005524]; unfolded protein binding [GO:0051082]; protein folding [GO:0006457]	ATP binding [GO:0005524]; unfolded protein binding [GO:0051082]	GO:0005524; GO:0005737; GO:0006457; GO:0051082	ATP-binding; Chaperone; Complete proteome; Cytoplasm; Nucleotide-binding; Reference proteome
230	A0A1S3L304	A0A1S3L304_SALSA	unreviewed	transmembrane protein 135	tmem135	Salmo salar (Atlantic salmon)		integral component of membrane [GO:0016021]	integral component of membrane [GO:0016021]		GO:0016021	Complete proteome; Membrane; Reference proteome; Transmembrane; Transmembrane helix
231	A0A1S3L328	A0A1S3L328_SALSA	unreviewed	1,4-alpha-glucan-branching enzyme	gbe1	Salmo salar (Atlantic salmon)	glycogen biosynthetic process [GO:0005978]		1,4-alpha-glucan branching enzyme activity [GO:0003844]; hydrolase activity, hydrolyzing O-glycosyl compounds [GO:0004553]; glycogen biosynthetic process [GO:0005978]	1,4-alpha-glucan branching enzyme activity [GO:0003844]; hydrolase activity, hydrolyzing O-glycosyl compounds [GO:0004553]	GO:0003844; GO:0004553; GO:0005978	Complete proteome; Reference proteome
232	A0A1S3L344	A0A1S3L344_SALSA	unreviewed	nuclear pore complex protein Nup155-like isoform X1	LOC106563918	Salmo salar (Atlantic salmon)	nucleocytoplasmic transport [GO:0006913]	nuclear pore [GO:0005643]	nuclear pore [GO:0005643]; structural constituent of nuclear pore [GO:0017056]; nucleocytoplasmic transport [GO:0006913]	structural constituent of nuclear pore [GO:0017056]	GO:0005643; GO:0006913; GO:0017056	Complete proteome; Reference proteome
232	A0A1S3L359	A0A1S3L359_SALSA	unreviewed	nuclear pore complex protein Nup155-like isoform X2	LOC106563918	Salmo salar (Atlantic salmon)	nucleocytoplasmic transport [GO:0006913]	nuclear pore [GO:0005643]	nuclear pore [GO:0005643]; structural constituent of nuclear pore [GO:0017056]; nucleocytoplasmic transport [GO:0006913]	structural constituent of nuclear pore [GO:0017056]	GO:0005643; GO:0006913; GO:0017056	Complete proteome; Reference proteome
233	A0A1S3L347	A0A1S3L347_SALSA	unreviewed	sister chromatid cohesion protein PDS5 homolog B-like	LOC106563851	Salmo salar (Atlantic salmon)						Complete proteome; Reference proteome
234	A0A1S3L394	A0A1S3L394_SALSA	unreviewed	Acetyltransferase component of pyruvate dehydrogenase complex (EC 2.3.1.12)	LOC106563967	Salmo salar (Atlantic salmon)	pyruvate metabolic process [GO:0006090]	mitochondrial matrix [GO:0005759]; pyruvate dehydrogenase complex [GO:0045254]	mitochondrial matrix [GO:0005759]; pyruvate dehydrogenase complex [GO:0045254]; dihydrolipoyllysine-residue acetyltransferase activity [GO:0004742]; pyruvate metabolic process [GO:0006090]	dihydrolipoyllysine-residue acetyltransferase activity [GO:0004742]	GO:0004742; GO:0005759; GO:0006090; GO:0045254	Acyltransferase; Complete proteome; Lipoyl; Pyruvate; Reference proteome; Transferase
235	A0A1S3L3A7	A0A1S3L3A7_SALSA	unreviewed	actin, cytoplasmic 1-like	LOC106564005 LOC106595815	Salmo salar (Atlantic salmon)			ATP binding [GO:0005524]	ATP binding [GO:0005524]	GO:0005524	ATP-binding; Complete proteome; Nucleotide-binding; Reference proteome
236	A0A1S3L3B5	A0A1S3L3B5_SALSA	unreviewed	Eukaryotic translation initiation factor 3 subunit B (eIF3b) (Eukaryotic translation initiation factor 3 subunit 9) (eIF-3-eta)	LOC106564013 EIF3B EIF3S9	Salmo salar (Atlantic salmon)	formation of translation preinitiation complex [GO:0001731]; regulation of translational initiation [GO:0006446]	eukaryotic 43S preinitiation complex [GO:0016282]; eukaryotic 48S preinitiation complex [GO:0033290]; eukaryotic translation initiation factor 3 complex [GO:0005852]	eukaryotic 43S preinitiation complex [GO:0016282]; eukaryotic 48S preinitiation complex [GO:0033290]; eukaryotic translation initiation factor 3 complex [GO:0005852]; translation initiation factor activity [GO:0003743]; translation initiation factor binding [GO:0031369]; formation of translation preinitiation complex [GO:0001731]; regulation of translational initiation [GO:0006446]	translation initiation factor activity [GO:0003743]; translation initiation factor binding [GO:0031369]	GO:0001731; GO:0003743; GO:0005852; GO:0006446; GO:0016282; GO:0031369; GO:0033290	Complete proteome; Cytoplasm; Initiation factor; Protein biosynthesis; RNA-binding; Reference proteome
237	A0A1S3L3H5	A0A1S3L3H5_SALSA	unreviewed	alpha/beta hydrolase domain-containing protein 11	abhd11	Salmo salar (Atlantic salmon)			hydrolase activity [GO:0016787]	hydrolase activity [GO:0016787]	GO:0016787	Complete proteome; Hydrolase; Reference proteome
238	A0A1S3L3J4	A0A1S3L3J4_SALSA	unreviewed	stromal cell-derived factor 2-like isoform X1 (stromal cell-derived factor 2-like isoform X2)	LOC106563785	Salmo salar (Atlantic salmon)		membrane [GO:0016020]	membrane [GO:0016020]		GO:0016020	Complete proteome; Reference proteome; Repeat
239	A0A1S3L3I4	A0A1S3L3I4_SALSA	unreviewed	PDZ and LIM domain protein 5-like isoform X4	LOC106564051	Salmo salar (Atlantic salmon)			metal ion binding [GO:0046872]	metal ion binding [GO:0046872]	GO:0046872	Complete proteome; LIM domain; Metal-binding; Reference proteome; Zinc
239	A0A1S3L3K3	A0A1S3L3K3_SALSA	unreviewed	PDZ and LIM domain protein 5-like isoform X1	LOC106564051	Salmo salar (Atlantic salmon)			metal ion binding [GO:0046872]	metal ion binding [GO:0046872]	GO:0046872	Complete proteome; LIM domain; Metal-binding; Reference proteome; Zinc
239	A0A1S3L3X8	A0A1S3L3X8_SALSA	unreviewed	PDZ and LIM domain protein 5-like isoform X2	LOC106564051	Salmo salar (Atlantic salmon)			metal ion binding [GO:0046872]	metal ion binding [GO:0046872]	GO:0046872	Complete proteome; LIM domain; Metal-binding; Reference proteome; Zinc
239	A0A1S3L3Y1	A0A1S3L3Y1_SALSA	unreviewed	PDZ and LIM domain protein 5-like isoform X3	LOC106564051	Salmo salar (Atlantic salmon)			metal ion binding [GO:0046872]	metal ion binding [GO:0046872]	GO:0046872	Complete proteome; LIM domain; Metal-binding; Reference proteome; Zinc
240	A0A1S3L3K9	A0A1S3L3K9_SALSA	unreviewed	A-kinase anchor protein 8-like isoform X1	LOC106564086	Salmo salar (Atlantic salmon)		nucleus [GO:0005634]	nucleus [GO:0005634]; DNA binding [GO:0003677]; kinase activity [GO:0016301]	DNA binding [GO:0003677]; kinase activity [GO:0016301]	GO:0003677; GO:0005634; GO:0016301	Complete proteome; Kinase; Metal-binding; Reference proteome; Transferase; Zinc; Zinc-finger
240	A0A1S3L3P1	A0A1S3L3P1_SALSA	unreviewed	A-kinase anchor protein 8-like isoform X2	LOC106564086	Salmo salar (Atlantic salmon)		nucleus [GO:0005634]	nucleus [GO:0005634]; DNA binding [GO:0003677]; kinase activity [GO:0016301]	DNA binding [GO:0003677]; kinase activity [GO:0016301]	GO:0003677; GO:0005634; GO:0016301	Complete proteome; Kinase; Metal-binding; Reference proteome; Transferase; Zinc; Zinc-finger
240	A0A1S3L4U2	A0A1S3L4U2_SALSA	unreviewed	A-kinase anchor protein 8-like isoform X3	LOC106564086	Salmo salar (Atlantic salmon)		nucleus [GO:0005634]	nucleus [GO:0005634]; DNA binding [GO:0003677]; kinase activity [GO:0016301]	DNA binding [GO:0003677]; kinase activity [GO:0016301]	GO:0003677; GO:0005634; GO:0016301	Complete proteome; Kinase; Metal-binding; Reference proteome; Transferase; Zinc; Zinc-finger
241	A0A1S3L3Q2	A0A1S3L3Q2_SALSA	unreviewed	THUMP domain-containing protein 1-like	LOC106564118	Salmo salar (Atlantic salmon)			RNA binding [GO:0003723]	RNA binding [GO:0003723]	GO:0003723	Coiled coil; Complete proteome; RNA-binding; Reference proteome
241	A0A1S3L3T4	A0A1S3L3T4_SALSA	unreviewed	THUMP domain-containing protein 1	LOC100380706	Salmo salar (Atlantic salmon)			RNA binding [GO:0003723]	RNA binding [GO:0003723]	GO:0003723	Coiled coil; Complete proteome; RNA-binding; Reference proteome
241	A0A1S3QKQ3	A0A1S3QKQ3_SALSA	unreviewed	THUMP domain-containing protein 1-like	LOC106593758	Salmo salar (Atlantic salmon)			RNA binding [GO:0003723]	RNA binding [GO:0003723]	GO:0003723	Coiled coil; Complete proteome; RNA-binding; Reference proteome
242	A0A1S3L3T5	A0A1S3L3T5_SALSA	unreviewed	lysosomal alpha-glucosidase-like	LOC106564132	Salmo salar (Atlantic salmon)	carbohydrate metabolic process [GO:0005975]	integral component of membrane [GO:0016021]	integral component of membrane [GO:0016021]; carbohydrate binding [GO:0030246]; hydrolase activity, hydrolyzing O-glycosyl compounds [GO:0004553]; carbohydrate metabolic process [GO:0005975]	carbohydrate binding [GO:0030246]; hydrolase activity, hydrolyzing O-glycosyl compounds [GO:0004553]	GO:0004553; GO:0005975; GO:0016021; GO:0030246	Complete proteome; Glycosidase; Hydrolase; Membrane; Reference proteome; Transmembrane; Transmembrane helix
243	A0A1S3L445	A0A1S3L445_SALSA	unreviewed	vascular cell adhesion protein 1-like	LOC106564107	Salmo salar (Atlantic salmon)		integral component of membrane [GO:0016021]	integral component of membrane [GO:0016021]		GO:0016021	Complete proteome; Membrane; Reference proteome; Signal; Transmembrane; Transmembrane helix
243	A0A1S3QD56	A0A1S3QD56_SALSA	unreviewed	vascular cell adhesion protein 1-like	LOC106591100	Salmo salar (Atlantic salmon)		integral component of membrane [GO:0016021]	integral component of membrane [GO:0016021]		GO:0016021	Complete proteome; Membrane; Reference proteome; Transmembrane; Transmembrane helix
243	A0A1S3QQU3	A0A1S3QQU3_SALSA	unreviewed	V-set and immunoglobulin domain-containing protein 2-like isoform X2	LOC106595580	Salmo salar (Atlantic salmon)		integral component of membrane [GO:0016021]	integral component of membrane [GO:0016021]		GO:0016021	Complete proteome; Membrane; Reference proteome; Transmembrane; Transmembrane helix
243	A0A1S3QRF2	A0A1S3QRF2_SALSA	unreviewed	uncharacterized protein LOC106595424	LOC106595424	Salmo salar (Atlantic salmon)		integral component of membrane [GO:0016021]	integral component of membrane [GO:0016021]		GO:0016021	Complete proteome; Membrane; Reference proteome; Signal; Transmembrane; Transmembrane helix
243	A0A1S3QRV1	A0A1S3QRV1_SALSA	unreviewed	V-set and immunoglobulin domain-containing protein 2-like isoform X1	LOC106595580	Salmo salar (Atlantic salmon)		integral component of membrane [GO:0016021]	integral component of membrane [GO:0016021]		GO:0016021	Complete proteome; Membrane; Reference proteome; Transmembrane; Transmembrane helix
244	A0A1S3L468	A0A1S3L468_SALSA	unreviewed	dynamin-2-like	LOC106564235	Salmo salar (Atlantic salmon)	endocytosis [GO:0006897]	microtubule [GO:0005874]	microtubule [GO:0005874]; GTP binding [GO:0005525]; GTPase activity [GO:0003924]; endocytosis [GO:0006897]	GTPase activity [GO:0003924]; GTP binding [GO:0005525]	GO:0003924; GO:0005525; GO:0005874; GO:0006897	Complete proteome; Reference proteome; Signal
244	A0A1S3QL47	A0A1S3QL47_SALSA	unreviewed	dynamin-2-like	LOC106593274	Salmo salar (Atlantic salmon)	endocytosis [GO:0006897]	microtubule [GO:0005874]	microtubule [GO:0005874]; GTP binding [GO:0005525]; GTPase activity [GO:0003924]; endocytosis [GO:0006897]	GTPase activity [GO:0003924]; GTP binding [GO:0005525]	GO:0003924; GO:0005525; GO:0005874; GO:0006897	Complete proteome; Reference proteome
245	A0A1S3L484	A0A1S3L484_SALSA	unreviewed	far upstream element-binding protein 3-like isoform X2	LOC106564255	Salmo salar (Atlantic salmon)	regulation of transcription, DNA-templated [GO:0006355]		RNA binding [GO:0003723]; regulation of transcription, DNA-templated [GO:0006355]	RNA binding [GO:0003723]	GO:0003723; GO:0006355	Complete proteome; Reference proteome
245	A0A1S3L4R6	A0A1S3L4R6_SALSA	unreviewed	far upstream element-binding protein 3-like isoform X1	LOC106564255	Salmo salar (Atlantic salmon)	regulation of transcription, DNA-templated [GO:0006355]		RNA binding [GO:0003723]; regulation of transcription, DNA-templated [GO:0006355]	RNA binding [GO:0003723]	GO:0003723; GO:0006355	Complete proteome; Reference proteome
246	A0A1S3L4A9	A0A1S3L4A9_SALSA	unreviewed	serine/arginine-rich splicing factor 1B-like	LOC106563938	Salmo salar (Atlantic salmon)			RNA binding [GO:0003723]	RNA binding [GO:0003723]	GO:0003723	Complete proteome; RNA-binding; Reference proteome
246	A0A1S3QIU0	A0A1S3QIU0_SALSA	unreviewed	serine/arginine-rich splicing factor 1B-like	LOC106593141	Salmo salar (Atlantic salmon)			RNA binding [GO:0003723]	RNA binding [GO:0003723]	GO:0003723	Complete proteome; RNA-binding; Reference proteome
247	A0A1S3L4J4	A0A1S3L4J4_SALSA	unreviewed	protein O-GlcNAcase-like	LOC106564358	Salmo salar (Atlantic salmon)						Complete proteome; Reference proteome
248	A0A1S3L4J6	A0A1S3L4J6_SALSA	unreviewed	4-hydroxy-2-oxoglutarate aldolase, mitochondrial-like	LOC106564335	Salmo salar (Atlantic salmon)	metabolic process [GO:0008152]		lyase activity [GO:0016829]; metabolic process [GO:0008152]	lyase activity [GO:0016829]	GO:0008152; GO:0016829	Complete proteome; Reference proteome
249	A0A1S3L4Q1	A0A1S3L4Q1_SALSA	unreviewed	mitochondrial dicarboxylate carrier-like	LOC106564234	Salmo salar (Atlantic salmon)	mitochondrial transport [GO:0006839]	integral component of membrane [GO:0016021]; mitochondrial membrane [GO:0031966]	integral component of membrane [GO:0016021]; mitochondrial membrane [GO:0031966]; mitochondrial transport [GO:0006839]		GO:0006839; GO:0016021; GO:0031966	Complete proteome; Membrane; Reference proteome; Transmembrane; Transmembrane helix; Transport
250	A0A1S3L4W8	A0A1S3L4W8_SALSA	unreviewed	Phosphoglycerate mutase (EC 5.4.2.11) (EC 5.4.2.4)	LOC106564313	Salmo salar (Atlantic salmon)	glycolytic process [GO:0006096]		bisphosphoglycerate mutase activity [GO:0004082]; phosphoglycerate mutase activity [GO:0004619]; glycolytic process [GO:0006096]	bisphosphoglycerate mutase activity [GO:0004082]; phosphoglycerate mutase activity [GO:0004619]	GO:0004082; GO:0004619; GO:0006096	Complete proteome; Glycolysis; Isomerase; Reference proteome
251	A0A1S3L4Y3	A0A1S3L4Y3_SALSA	unreviewed	alpha-2-macroglobulin-like	LOC106564321	Salmo salar (Atlantic salmon)			endopeptidase inhibitor activity [GO:0004866]	endopeptidase inhibitor activity [GO:0004866]	GO:0004866	Complete proteome; Reference proteome; Signal
252	A0A1S3L514	A0A1S3L514_SALSA	unreviewed	Pyrroline-5-carboxylate reductase (EC 1.5.1.2)	LOC106564349	Salmo salar (Atlantic salmon)	L-proline biosynthetic process [GO:0055129]		pyrroline-5-carboxylate reductase activity [GO:0004735]; L-proline biosynthetic process [GO:0055129]	pyrroline-5-carboxylate reductase activity [GO:0004735]	GO:0004735; GO:0055129	Amino-acid biosynthesis; Complete proteome; NADP; Oxidoreductase; Proline biosynthesis; Reference proteome
252	A0A1S3QH16	A0A1S3QH16_SALSA	unreviewed	pyrroline-5-carboxylate reductase 1, mitochondrial-like	LOC106592277	Salmo salar (Atlantic salmon)	proline biosynthetic process [GO:0006561]		pyrroline-5-carboxylate reductase activity [GO:0004735]; proline biosynthetic process [GO:0006561]	pyrroline-5-carboxylate reductase activity [GO:0004735]	GO:0004735; GO:0006561	Complete proteome; Reference proteome
253	A0A1S3L554	A0A1S3L554_SALSA	unreviewed	Peptidyl-prolyl cis-trans isomerase (EC 5.2.1.8)	LOC106564156	Salmo salar (Atlantic salmon)			peptidyl-prolyl cis-trans isomerase activity [GO:0003755]	peptidyl-prolyl cis-trans isomerase activity [GO:0003755]	GO:0003755	Complete proteome; Isomerase; Reference proteome; Rotamase
253	A0A1S3QN59	A0A1S3QN59_SALSA	unreviewed	Peptidyl-prolyl cis-trans isomerase (EC 5.2.1.8)	LOC106594613	Salmo salar (Atlantic salmon)			peptidyl-prolyl cis-trans isomerase activity [GO:0003755]	peptidyl-prolyl cis-trans isomerase activity [GO:0003755]	GO:0003755	Coiled coil; Complete proteome; Isomerase; Reference proteome; Rotamase
253	A0A1S3QNF2	A0A1S3QNF2_SALSA	unreviewed	Peptidyl-prolyl cis-trans isomerase (EC 5.2.1.8)	LOC106594613	Salmo salar (Atlantic salmon)			peptidyl-prolyl cis-trans isomerase activity [GO:0003755]	peptidyl-prolyl cis-trans isomerase activity [GO:0003755]	GO:0003755	Coiled coil; Complete proteome; Isomerase; Reference proteome; Rotamase
254	A0A1S3L572	A0A1S3L572_SALSA	unreviewed	Sulfurtransferase	LOC106564391	Salmo salar (Atlantic salmon)			thiosulfate sulfurtransferase activity [GO:0004792]	thiosulfate sulfurtransferase activity [GO:0004792]	GO:0004792	Complete proteome; Pyruvate; Reference proteome; Transferase
255	A0A1S3L580	A0A1S3L580_SALSA	unreviewed	interleukin enhancer-binding factor 3-like isoform X2	LOC106564530	Salmo salar (Atlantic salmon)	spermatogenesis [GO:0007283]		RNA binding [GO:0003723]; spermatogenesis [GO:0007283]	RNA binding [GO:0003723]	GO:0003723; GO:0007283	Complete proteome; RNA-binding; Reference proteome
255	A0A1S3L582	A0A1S3L582_SALSA	unreviewed	interleukin enhancer-binding factor 3-like isoform X1	LOC106564530	Salmo salar (Atlantic salmon)	spermatogenesis [GO:0007283]		RNA binding [GO:0003723]; spermatogenesis [GO:0007283]	RNA binding [GO:0003723]	GO:0003723; GO:0007283	Complete proteome; RNA-binding; Reference proteome
255	A0A1S3L5B3	A0A1S3L5B3_SALSA	unreviewed	interleukin enhancer-binding factor 3-like isoform X3	LOC106564530	Salmo salar (Atlantic salmon)	spermatogenesis [GO:0007283]		RNA binding [GO:0003723]; spermatogenesis [GO:0007283]	RNA binding [GO:0003723]	GO:0003723; GO:0007283	Complete proteome; RNA-binding; Reference proteome
255	A0A1S3Q5H9	A0A1S3Q5H9_SALSA	unreviewed	interleukin enhancer-binding factor 3 homolog	LOC106589563	Salmo salar (Atlantic salmon)			double-stranded RNA binding [GO:0003725]	double-stranded RNA binding [GO:0003725]	GO:0003725	Complete proteome; RNA-binding; Reference proteome
256	A0A1S3L589	A0A1S3L589_SALSA	unreviewed	putative RNA-binding protein Luc7-like 2	LOC106564536	Salmo salar (Atlantic salmon)	mRNA splice site selection [GO:0006376]	U1 snRNP [GO:0005685]	U1 snRNP [GO:0005685]; mRNA binding [GO:0003729]; mRNA splice site selection [GO:0006376]	mRNA binding [GO:0003729]	GO:0003729; GO:0005685; GO:0006376	Complete proteome; Reference proteome
256	A0A1S3L5D2	A0A1S3L5D2_SALSA	unreviewed	putative RNA-binding protein Luc7-like 2	LOC106564546	Salmo salar (Atlantic salmon)	mRNA splice site selection [GO:0006376]	U1 snRNP [GO:0005685]	U1 snRNP [GO:0005685]; mRNA binding [GO:0003729]; mRNA splice site selection [GO:0006376]	mRNA binding [GO:0003729]	GO:0003729; GO:0005685; GO:0006376	Coiled coil; Complete proteome; Reference proteome
257	A0A1S3L5A6	A0A1S3L5A6_SALSA	unreviewed	serine hydrolase-like protein	LOC106564548	Salmo salar (Atlantic salmon)			hydrolase activity [GO:0016787]	hydrolase activity [GO:0016787]	GO:0016787	Complete proteome; Hydrolase; Reference proteome
257	A0A1S3L5S8	A0A1S3L5S8_SALSA	unreviewed	serine hydrolase-like protein	LOC106564539	Salmo salar (Atlantic salmon)			hydrolase activity [GO:0016787]	hydrolase activity [GO:0016787]	GO:0016787	Complete proteome; Hydrolase; Reference proteome
258	A0A1S3L5F6	A0A1S3L5F6_SALSA	unreviewed	ATPase LOC106564561 (EC 3.6.-.-) (Arsenical pump-driving ATPase) (Arsenite-stimulated ATPase)	LOC106564561 ASNA1	Salmo salar (Atlantic salmon)	protein insertion into ER membrane [GO:0045048]; transport [GO:0006810]	endoplasmic reticulum [GO:0005783]	endoplasmic reticulum [GO:0005783]; ATP binding [GO:0005524]; ATPase activity [GO:0016887]; metal ion binding [GO:0046872]; protein insertion into ER membrane [GO:0045048]; transport [GO:0006810]	ATPase activity [GO:0016887]; ATP binding [GO:0005524]; metal ion binding [GO:0046872]	GO:0005524; GO:0005783; GO:0006810; GO:0016887; GO:0045048; GO:0046872	ATP-binding; Complete proteome; Cytoplasm; Endoplasmic reticulum; Hydrolase; Metal-binding; Nucleotide-binding; Reference proteome; Transport; Zinc
258	A0A1S3Q4P4	A0A1S3Q4P4_SALSA	unreviewed	ATPase LOC106589465 (EC 3.6.-.-) (Arsenical pump-driving ATPase) (Arsenite-stimulated ATPase)	LOC106589465 ASNA1	Salmo salar (Atlantic salmon)	protein insertion into ER membrane [GO:0045048]; transport [GO:0006810]	endoplasmic reticulum [GO:0005783]	endoplasmic reticulum [GO:0005783]; ATP binding [GO:0005524]; ATPase activity [GO:0016887]; metal ion binding [GO:0046872]; protein insertion into ER membrane [GO:0045048]; transport [GO:0006810]	ATPase activity [GO:0016887]; ATP binding [GO:0005524]; metal ion binding [GO:0046872]	GO:0005524; GO:0005783; GO:0006810; GO:0016887; GO:0045048; GO:0046872	ATP-binding; Complete proteome; Cytoplasm; Endoplasmic reticulum; Hydrolase; Metal-binding; Nucleotide-binding; Reference proteome; Transport; Zinc
258	A0A1S3Q4X6	A0A1S3Q4X6_SALSA	unreviewed	Arsenical pump-driving ATPase (EC 3.6.-.-)	LOC106589504	Salmo salar (Atlantic salmon)	transport [GO:0006810]	endoplasmic reticulum [GO:0005783]	endoplasmic reticulum [GO:0005783]; ATP binding [GO:0005524]; ATPase activity [GO:0016887]; metal ion binding [GO:0046872]; transport [GO:0006810]	ATPase activity [GO:0016887]; ATP binding [GO:0005524]; metal ion binding [GO:0046872]	GO:0005524; GO:0005783; GO:0006810; GO:0016887; GO:0046872	ATP-binding; Complete proteome; Cytoplasm; Hydrolase; Metal-binding; Nucleotide-binding; Reference proteome; Transport; Zinc
259	A0A1S3L5I4	A0A1S3L5I4_SALSA	unreviewed	myosin-11 isoform X1	LOC100380663	Salmo salar (Atlantic salmon)		myosin complex [GO:0016459]	myosin complex [GO:0016459]; actin filament binding [GO:0051015]; ATP binding [GO:0005524]; motor activity [GO:0003774]	actin filament binding [GO:0051015]; ATP binding [GO:0005524]; motor activity [GO:0003774]	GO:0003774; GO:0005524; GO:0016459; GO:0051015	ATP-binding; Actin-binding; Coiled coil; Complete proteome; Motor protein; Myosin; Nucleotide-binding; Reference proteome
259	A0A1S3L625	A0A1S3L625_SALSA	unreviewed	myosin-11 isoform X3	LOC100380663	Salmo salar (Atlantic salmon)		myosin complex [GO:0016459]	myosin complex [GO:0016459]; actin filament binding [GO:0051015]; ATP binding [GO:0005524]; motor activity [GO:0003774]	actin filament binding [GO:0051015]; ATP binding [GO:0005524]; motor activity [GO:0003774]	GO:0003774; GO:0005524; GO:0016459; GO:0051015	ATP-binding; Actin-binding; Coiled coil; Complete proteome; Motor protein; Myosin; Nucleotide-binding; Reference proteome
259	A0A1S3L6X2	A0A1S3L6X2_SALSA	unreviewed	myosin-11 isoform X2	LOC100380663	Salmo salar (Atlantic salmon)		myosin complex [GO:0016459]	myosin complex [GO:0016459]; actin filament binding [GO:0051015]; ATP binding [GO:0005524]; motor activity [GO:0003774]	actin filament binding [GO:0051015]; ATP binding [GO:0005524]; motor activity [GO:0003774]	GO:0003774; GO:0005524; GO:0016459; GO:0051015	ATP-binding; Actin-binding; Coiled coil; Complete proteome; Motor protein; Myosin; Nucleotide-binding; Reference proteome
260	A0A1S3L5J3	A0A1S3L5J3_SALSA	unreviewed	very-long-chain enoyl-CoA reductase	tecr	Salmo salar (Atlantic salmon)	lipid metabolic process [GO:0006629]	cytoplasm [GO:0005737]; integral component of membrane [GO:0016021]	cytoplasm [GO:0005737]; integral component of membrane [GO:0016021]; oxidoreductase activity, acting on the CH-CH group of donors [GO:0016627]; lipid metabolic process [GO:0006629]	oxidoreductase activity, acting on the CH-CH group of donors [GO:0016627]	GO:0005737; GO:0006629; GO:0016021; GO:0016627	Complete proteome; Membrane; Reference proteome; Transmembrane; Transmembrane helix
261	A0A1S3L5J9	A0A1S3L5J9_SALSA	unreviewed	Transmembrane channel-like protein	LOC106564596	Salmo salar (Atlantic salmon)		integral component of membrane [GO:0016021]	integral component of membrane [GO:0016021]; carbohydrate binding [GO:0030246]	carbohydrate binding [GO:0030246]	GO:0016021; GO:0030246	Complete proteome; Membrane; Reference proteome; Transmembrane; Transmembrane helix
262	A0A1S3L5M7	A0A1S3L5M7_SALSA	unreviewed	AP-1 complex subunit mu-2-like	LOC106564498	Salmo salar (Atlantic salmon)	intracellular protein transport [GO:0006886]; vesicle-mediated transport [GO:0016192]	clathrin adaptor complex [GO:0030131]	clathrin adaptor complex [GO:0030131]; intracellular protein transport [GO:0006886]; vesicle-mediated transport [GO:0016192]		GO:0006886; GO:0016192; GO:0030131	Complete proteome; Protein transport; Reference proteome; Transport
262	C0H8J4	C0H8J4_SALSA	unreviewed	AP-1 complex subunit mu-2	AP1M2 ap1m2	Salmo salar (Atlantic salmon)	intracellular protein transport [GO:0006886]; vesicle-mediated transport [GO:0016192]	clathrin adaptor complex [GO:0030131]	clathrin adaptor complex [GO:0030131]; intracellular protein transport [GO:0006886]; vesicle-mediated transport [GO:0016192]		GO:0006886; GO:0016192; GO:0030131	Complete proteome; Protein transport; Reference proteome; Transport
263	A0A1S3L6C5	A0A1S3L6C5_SALSA	unreviewed	Annexin	LOC106564742	Salmo salar (Atlantic salmon)			calcium ion binding [GO:0005509]; calcium-dependent phospholipid binding [GO:0005544]	calcium-dependent phospholipid binding [GO:0005544]; calcium ion binding [GO:0005509]	GO:0005509; GO:0005544	Annexin; Calcium; Calcium/phospholipid-binding; Complete proteome; Reference proteome; Repeat
264	A0A1S3L6E3	A0A1S3L6E3_SALSA	unreviewed	Structural maintenance of chromosomes protein	LOC106564479 LOC106590166	Salmo salar (Atlantic salmon)	chromosome organization [GO:0051276]	chromosome [GO:0005694]; nucleus [GO:0005634]	chromosome [GO:0005694]; nucleus [GO:0005634]; ATP binding [GO:0005524]; chromosome organization [GO:0051276]	ATP binding [GO:0005524]	GO:0005524; GO:0005634; GO:0005694; GO:0051276	Coiled coil; Complete proteome; Nucleus; Reference proteome
265	A0A1S3L6H8	A0A1S3L6H8_SALSA	unreviewed	UTP--glucose-1-phosphate uridylyltransferase isoform X1	ugpa	Salmo salar (Atlantic salmon)	UDP-glucose metabolic process [GO:0006011]		UTP:glucose-1-phosphate uridylyltransferase activity [GO:0003983]; UDP-glucose metabolic process [GO:0006011]	UTP:glucose-1-phosphate uridylyltransferase activity [GO:0003983]	GO:0003983; GO:0006011	Complete proteome; Nucleotidyltransferase; Reference proteome; Transferase
265	B5DG98	B5DG98_SALSA	unreviewed	UDP-glucose pyrophosphorylase 2 (UTP--glucose-1-phosphate uridylyltransferase) (EC 2.7.7.9)	ugp2 UGPA ugpa	Salmo salar (Atlantic salmon)	UDP-glucose metabolic process [GO:0006011]		UTP:glucose-1-phosphate uridylyltransferase activity [GO:0003983]; UDP-glucose metabolic process [GO:0006011]	UTP:glucose-1-phosphate uridylyltransferase activity [GO:0003983]	GO:0003983; GO:0006011	Complete proteome; Nucleotidyltransferase; Reference proteome; Transferase
266	A0A1S3L6J3	A0A1S3L6J3_SALSA	unreviewed	ribosome-binding protein 1 isoform X4	rrbp1	Salmo salar (Atlantic salmon)	protein transport [GO:0015031]	integral component of endoplasmic reticulum membrane [GO:0030176]	integral component of endoplasmic reticulum membrane [GO:0030176]; protein transport [GO:0015031]		GO:0015031; GO:0030176	Coiled coil; Complete proteome; Membrane; Reference proteome; Transmembrane; Transmembrane helix
266	A0A1S3L6N2	A0A1S3L6N2_SALSA	unreviewed	ribosome-binding protein 1 isoform X5	rrbp1	Salmo salar (Atlantic salmon)	protein transport [GO:0015031]	integral component of endoplasmic reticulum membrane [GO:0030176]	integral component of endoplasmic reticulum membrane [GO:0030176]; protein transport [GO:0015031]		GO:0015031; GO:0030176	Coiled coil; Complete proteome; Membrane; Reference proteome; Transmembrane; Transmembrane helix
267	A0A1S3L6V3	A0A1S3L6V3_SALSA	unreviewed	kinesin light chain 1-like isoform X1	LOC106564808	Salmo salar (Atlantic salmon)		kinesin complex [GO:0005871]	kinesin complex [GO:0005871]; microtubule motor activity [GO:0003777]	microtubule motor activity [GO:0003777]	GO:0003777; GO:0005871	Complete proteome; Reference proteome; TPR repeat
267	A0A1S3L6W0	A0A1S3L6W0_SALSA	unreviewed	kinesin light chain 1-like isoform X2	LOC106564808	Salmo salar (Atlantic salmon)		kinesin complex [GO:0005871]	kinesin complex [GO:0005871]; microtubule motor activity [GO:0003777]	microtubule motor activity [GO:0003777]	GO:0003777; GO:0005871	Coiled coil; Complete proteome; Reference proteome; TPR repeat
267	A0A1S3N2Z0	A0A1S3N2Z0_SALSA	unreviewed	kinesin light chain 1-like isoform X7	LOC106576879	Salmo salar (Atlantic salmon)		kinesin complex [GO:0005871]	kinesin complex [GO:0005871]; microtubule motor activity [GO:0003777]	microtubule motor activity [GO:0003777]	GO:0003777; GO:0005871	Coiled coil; Complete proteome; Reference proteome; TPR repeat
267	A0A1S3N311	A0A1S3N311_SALSA	unreviewed	kinesin light chain 1-like isoform X3	LOC106576879	Salmo salar (Atlantic salmon)		kinesin complex [GO:0005871]	kinesin complex [GO:0005871]; microtubule motor activity [GO:0003777]	microtubule motor activity [GO:0003777]	GO:0003777; GO:0005871	Coiled coil; Complete proteome; Reference proteome; TPR repeat
267	A0A1S3N314	A0A1S3N314_SALSA	unreviewed	kinesin light chain 1-like isoform X8	LOC106576879	Salmo salar (Atlantic salmon)		kinesin complex [GO:0005871]	kinesin complex [GO:0005871]; microtubule motor activity [GO:0003777]	microtubule motor activity [GO:0003777]	GO:0003777; GO:0005871	Complete proteome; Reference proteome; TPR repeat
267	A0A1S3N390	A0A1S3N390_SALSA	unreviewed	kinesin light chain 1-like isoform X2	LOC106576879	Salmo salar (Atlantic salmon)		kinesin complex [GO:0005871]	kinesin complex [GO:0005871]; microtubule motor activity [GO:0003777]	microtubule motor activity [GO:0003777]	GO:0003777; GO:0005871	Coiled coil; Complete proteome; Reference proteome; TPR repeat
267	A0A1S3N395	A0A1S3N395_SALSA	unreviewed	kinesin light chain 1-like isoform X6	LOC106576879	Salmo salar (Atlantic salmon)		kinesin complex [GO:0005871]	kinesin complex [GO:0005871]; microtubule motor activity [GO:0003777]	microtubule motor activity [GO:0003777]	GO:0003777; GO:0005871	Coiled coil; Complete proteome; Reference proteome; TPR repeat
267	A0A1S3N3F2	A0A1S3N3F2_SALSA	unreviewed	kinesin light chain 1-like isoform X1	LOC106576879	Salmo salar (Atlantic salmon)		kinesin complex [GO:0005871]	kinesin complex [GO:0005871]; microtubule motor activity [GO:0003777]	microtubule motor activity [GO:0003777]	GO:0003777; GO:0005871	Coiled coil; Complete proteome; Reference proteome; TPR repeat
267	A0A1S3N3F7	A0A1S3N3F7_SALSA	unreviewed	kinesin light chain 1-like isoform X4	LOC106576879	Salmo salar (Atlantic salmon)		kinesin complex [GO:0005871]	kinesin complex [GO:0005871]; microtubule motor activity [GO:0003777]	microtubule motor activity [GO:0003777]	GO:0003777; GO:0005871	Coiled coil; Complete proteome; Reference proteome; TPR repeat
267	A0A1S3N493	A0A1S3N493_SALSA	unreviewed	kinesin light chain 1-like isoform X5	LOC106576879	Salmo salar (Atlantic salmon)		kinesin complex [GO:0005871]	kinesin complex [GO:0005871]; microtubule motor activity [GO:0003777]	microtubule motor activity [GO:0003777]	GO:0003777; GO:0005871	Coiled coil; Complete proteome; Reference proteome; TPR repeat
267	A0A1S3NR20	A0A1S3NR20_SALSA	unreviewed	kinesin light chain 1-like	LOC106580868	Salmo salar (Atlantic salmon)		kinesin complex [GO:0005871]	kinesin complex [GO:0005871]; microtubule motor activity [GO:0003777]	microtubule motor activity [GO:0003777]	GO:0003777; GO:0005871	Coiled coil; Complete proteome; Reference proteome; TPR repeat
267	A0A1S3PFM3	A0A1S3PFM3_SALSA	unreviewed	kinesin light chain 4 isoform X1	klc1	Salmo salar (Atlantic salmon)		kinesin complex [GO:0005871]	kinesin complex [GO:0005871]; microtubule motor activity [GO:0003777]	microtubule motor activity [GO:0003777]	GO:0003777; GO:0005871	Coiled coil; Complete proteome; Reference proteome; TPR repeat
267	A0A1S3PFV7	A0A1S3PFV7_SALSA	unreviewed	kinesin light chain 4 isoform X2	klc1	Salmo salar (Atlantic salmon)		kinesin complex [GO:0005871]	kinesin complex [GO:0005871]; microtubule motor activity [GO:0003777]	microtubule motor activity [GO:0003777]	GO:0003777; GO:0005871	Coiled coil; Complete proteome; Reference proteome; TPR repeat
267	A0A1S3PGE7	A0A1S3PGE7_SALSA	unreviewed	kinesin light chain 4 isoform X4	klc1	Salmo salar (Atlantic salmon)		kinesin complex [GO:0005871]	kinesin complex [GO:0005871]; microtubule motor activity [GO:0003777]	microtubule motor activity [GO:0003777]	GO:0003777; GO:0005871	Coiled coil; Complete proteome; Reference proteome; TPR repeat
267	A0A1S3PGK3	A0A1S3PGK3_SALSA	unreviewed	kinesin light chain 4 isoform X5	klc1	Salmo salar (Atlantic salmon)		kinesin complex [GO:0005871]	kinesin complex [GO:0005871]; microtubule motor activity [GO:0003777]	microtubule motor activity [GO:0003777]	GO:0003777; GO:0005871	Coiled coil; Complete proteome; Reference proteome; TPR repeat
267	A0A1S3PGP1	A0A1S3PGP1_SALSA	unreviewed	kinesin light chain 4 isoform X3	klc1	Salmo salar (Atlantic salmon)		kinesin complex [GO:0005871]	kinesin complex [GO:0005871]; microtubule motor activity [GO:0003777]	microtubule motor activity [GO:0003777]	GO:0003777; GO:0005871	Coiled coil; Complete proteome; Reference proteome; TPR repeat
267	A0A1S3PGQ5	A0A1S3PGQ5_SALSA	unreviewed	kinesin light chain 4 isoform X6	klc1	Salmo salar (Atlantic salmon)		kinesin complex [GO:0005871]	kinesin complex [GO:0005871]; microtubule motor activity [GO:0003777]	microtubule motor activity [GO:0003777]	GO:0003777; GO:0005871	Coiled coil; Complete proteome; Reference proteome; TPR repeat
267	A0A1S3PH55	A0A1S3PH55_SALSA	unreviewed	kinesin light chain 4 isoform X1	klc4	Salmo salar (Atlantic salmon)		kinesin complex [GO:0005871]	kinesin complex [GO:0005871]; microtubule motor activity [GO:0003777]	microtubule motor activity [GO:0003777]	GO:0003777; GO:0005871	Coiled coil; Complete proteome; Reference proteome; TPR repeat
267	A0A1S3PH73	A0A1S3PH73_SALSA	unreviewed	kinesin light chain 4 isoform X2	klc4	Salmo salar (Atlantic salmon)		kinesin complex [GO:0005871]	kinesin complex [GO:0005871]; microtubule motor activity [GO:0003777]	microtubule motor activity [GO:0003777]	GO:0003777; GO:0005871	Coiled coil; Complete proteome; Reference proteome; TPR repeat
267	A0A1S3SP99	A0A1S3SP99_SALSA	unreviewed	kinesin light chain 1 isoform X1	LOC106610960	Salmo salar (Atlantic salmon)		kinesin complex [GO:0005871]	kinesin complex [GO:0005871]; microtubule motor activity [GO:0003777]	microtubule motor activity [GO:0003777]	GO:0003777; GO:0005871	Coiled coil; Complete proteome; Reference proteome; TPR repeat
267	A0A1S3SPA0	A0A1S3SPA0_SALSA	unreviewed	kinesin light chain 1 isoform X6	LOC106610960	Salmo salar (Atlantic salmon)		kinesin complex [GO:0005871]	kinesin complex [GO:0005871]; microtubule motor activity [GO:0003777]	microtubule motor activity [GO:0003777]	GO:0003777; GO:0005871	Coiled coil; Complete proteome; Reference proteome; TPR repeat
267	A0A1S3SPA2	A0A1S3SPA2_SALSA	unreviewed	kinesin light chain 1 isoform X2	LOC106610960	Salmo salar (Atlantic salmon)		kinesin complex [GO:0005871]	kinesin complex [GO:0005871]; microtubule motor activity [GO:0003777]	microtubule motor activity [GO:0003777]	GO:0003777; GO:0005871	Coiled coil; Complete proteome; Reference proteome; TPR repeat
267	A0A1S3SPA4	A0A1S3SPA4_SALSA	unreviewed	kinesin light chain 1 isoform X3	LOC106610960	Salmo salar (Atlantic salmon)		kinesin complex [GO:0005871]	kinesin complex [GO:0005871]; microtubule motor activity [GO:0003777]	microtubule motor activity [GO:0003777]	GO:0003777; GO:0005871	Coiled coil; Complete proteome; Reference proteome; TPR repeat
267	A0A1S3SPA5	A0A1S3SPA5_SALSA	unreviewed	kinesin light chain 1 isoform X7	LOC106610960	Salmo salar (Atlantic salmon)		kinesin complex [GO:0005871]	kinesin complex [GO:0005871]; microtubule motor activity [GO:0003777]	microtubule motor activity [GO:0003777]	GO:0003777; GO:0005871	Coiled coil; Complete proteome; Reference proteome; TPR repeat
267	A0A1S3SPA6	A0A1S3SPA6_SALSA	unreviewed	kinesin light chain 1 isoform X4	LOC106610960	Salmo salar (Atlantic salmon)		kinesin complex [GO:0005871]	kinesin complex [GO:0005871]; microtubule motor activity [GO:0003777]	microtubule motor activity [GO:0003777]	GO:0003777; GO:0005871	Coiled coil; Complete proteome; Reference proteome; TPR repeat
267	A0A1S3SPA7	A0A1S3SPA7_SALSA	unreviewed	kinesin light chain 1 isoform X5	LOC106610960	Salmo salar (Atlantic salmon)		kinesin complex [GO:0005871]	kinesin complex [GO:0005871]; microtubule motor activity [GO:0003777]	microtubule motor activity [GO:0003777]	GO:0003777; GO:0005871	Coiled coil; Complete proteome; Reference proteome; TPR repeat
267	A0A1S3SPA8	A0A1S3SPA8_SALSA	unreviewed	kinesin light chain 1 isoform X8	LOC106610960	Salmo salar (Atlantic salmon)		kinesin complex [GO:0005871]	kinesin complex [GO:0005871]; microtubule motor activity [GO:0003777]	microtubule motor activity [GO:0003777]	GO:0003777; GO:0005871	Coiled coil; Complete proteome; Reference proteome; TPR repeat
267	A0A1S3SPB8	A0A1S3SPB8_SALSA	unreviewed	kinesin light chain 1 isoform X9	LOC106610960	Salmo salar (Atlantic salmon)		kinesin complex [GO:0005871]	kinesin complex [GO:0005871]; microtubule motor activity [GO:0003777]	microtubule motor activity [GO:0003777]	GO:0003777; GO:0005871	Coiled coil; Complete proteome; Reference proteome; TPR repeat
267	A0A1S3SYD4	A0A1S3SYD4_SALSA	unreviewed	kinesin light chain 1-like	LOC106612590	Salmo salar (Atlantic salmon)		kinesin complex [GO:0005871]	kinesin complex [GO:0005871]; microtubule motor activity [GO:0003777]	microtubule motor activity [GO:0003777]	GO:0003777; GO:0005871	Coiled coil; Complete proteome; Reference proteome; TPR repeat
267	C0HAQ8	C0HAQ8_SALSA	unreviewed	Kinesin light chain 1 (kinesin light chain 4)	KLC1 klc1	Salmo salar (Atlantic salmon)		kinesin complex [GO:0005871]	kinesin complex [GO:0005871]; microtubule motor activity [GO:0003777]	microtubule motor activity [GO:0003777]	GO:0003777; GO:0005871	Coiled coil; Complete proteome; Reference proteome; TPR repeat
268	A0A1S3L6Y5	A0A1S3L6Y5_SALSA	unreviewed	protein dpy-30 homolog isoform X1	LOC106564822	Salmo salar (Atlantic salmon)						Complete proteome; Reference proteome
268	A0A1S3L8C6	A0A1S3L8C6_SALSA	unreviewed	protein dpy-30 homolog isoform X3	LOC106564822	Salmo salar (Atlantic salmon)						Complete proteome; Reference proteome
268	A0A1S3PM37	A0A1S3PM37_SALSA	unreviewed	protein dpy-30 homolog isoform X1	LOC106586224	Salmo salar (Atlantic salmon)						Complete proteome; Reference proteome
268	A0A1S3PN75	A0A1S3PN75_SALSA	unreviewed	protein dpy-30 homolog isoform X2	LOC106586224	Salmo salar (Atlantic salmon)						Complete proteome; Reference proteome
268	B5XBG7	B5XBG7_SALSA	unreviewed	Dpy-30 homolog (protein dpy-30 homolog isoform X2)	DPY30 LOC106564822	Salmo salar (Atlantic salmon)						Complete proteome; Reference proteome
269	A0A1S3L6Z8	A0A1S3L6Z8_SALSA	unreviewed	ERO1-like protein beta isoform X2	LOC106564835	Salmo salar (Atlantic salmon)		endoplasmic reticulum [GO:0005783]	endoplasmic reticulum [GO:0005783]; oxidoreductase activity, acting on a sulfur group of donors, disulfide as acceptor [GO:0016671]; protein disulfide isomerase activity [GO:0003756]	oxidoreductase activity, acting on a sulfur group of donors, disulfide as acceptor [GO:0016671]; protein disulfide isomerase activity [GO:0003756]	GO:0003756; GO:0005783; GO:0016671	Complete proteome; Disulfide bond; FAD; Flavoprotein; Reference proteome; Signal
269	A0A1S3L705	A0A1S3L705_SALSA	unreviewed	ERO1-like protein beta isoform X3	LOC106564835	Salmo salar (Atlantic salmon)		endoplasmic reticulum [GO:0005783]	endoplasmic reticulum [GO:0005783]; oxidoreductase activity, acting on a sulfur group of donors, disulfide as acceptor [GO:0016671]; protein disulfide isomerase activity [GO:0003756]	oxidoreductase activity, acting on a sulfur group of donors, disulfide as acceptor [GO:0016671]; protein disulfide isomerase activity [GO:0003756]	GO:0003756; GO:0005783; GO:0016671	Complete proteome; Disulfide bond; FAD; Flavoprotein; Reference proteome
269	A0A1S3L7F6	A0A1S3L7F6_SALSA	unreviewed	ERO1-like protein beta isoform X1	LOC106564835	Salmo salar (Atlantic salmon)		endoplasmic reticulum [GO:0005783]; integral component of membrane [GO:0016021]	endoplasmic reticulum [GO:0005783]; integral component of membrane [GO:0016021]; oxidoreductase activity, acting on a sulfur group of donors, disulfide as acceptor [GO:0016671]; protein disulfide isomerase activity [GO:0003756]	oxidoreductase activity, acting on a sulfur group of donors, disulfide as acceptor [GO:0016671]; protein disulfide isomerase activity [GO:0003756]	GO:0003756; GO:0005783; GO:0016021; GO:0016671	Complete proteome; Disulfide bond; FAD; Flavoprotein; Membrane; Reference proteome; Transmembrane; Transmembrane helix
269	A0A1S3PL88	A0A1S3PL88_SALSA	unreviewed	ERO1-like protein beta isoform X1	LOC106586106	Salmo salar (Atlantic salmon)		endoplasmic reticulum [GO:0005783]	endoplasmic reticulum [GO:0005783]; oxidoreductase activity, acting on a sulfur group of donors, disulfide as acceptor [GO:0016671]; protein disulfide isomerase activity [GO:0003756]	oxidoreductase activity, acting on a sulfur group of donors, disulfide as acceptor [GO:0016671]; protein disulfide isomerase activity [GO:0003756]	GO:0003756; GO:0005783; GO:0016671	Complete proteome; Disulfide bond; FAD; Flavoprotein; Reference proteome
269	A0A1S3PLC9	A0A1S3PLC9_SALSA	unreviewed	ERO1-like protein beta isoform X2	LOC106586106	Salmo salar (Atlantic salmon)		endoplasmic reticulum [GO:0005783]	endoplasmic reticulum [GO:0005783]; oxidoreductase activity, acting on a sulfur group of donors, disulfide as acceptor [GO:0016671]; protein disulfide isomerase activity [GO:0003756]	oxidoreductase activity, acting on a sulfur group of donors, disulfide as acceptor [GO:0016671]; protein disulfide isomerase activity [GO:0003756]	GO:0003756; GO:0005783; GO:0016671	Complete proteome; Disulfide bond; FAD; Flavoprotein; Reference proteome; Signal
270	A0A1S3L6J6	A0A1S3L6J6_SALSA	unreviewed	ribosome-binding protein 1 isoform X3	rrbp1	Salmo salar (Atlantic salmon)	protein transport [GO:0015031]	integral component of endoplasmic reticulum membrane [GO:0030176]	integral component of endoplasmic reticulum membrane [GO:0030176]; protein transport [GO:0015031]		GO:0015031; GO:0030176	Coiled coil; Complete proteome; Membrane; Reference proteome; Transmembrane; Transmembrane helix
270	A0A1S3L706	A0A1S3L706_SALSA	unreviewed	ribosome-binding protein 1 isoform X2	rrbp1	Salmo salar (Atlantic salmon)	protein transport [GO:0015031]	integral component of endoplasmic reticulum membrane [GO:0030176]	integral component of endoplasmic reticulum membrane [GO:0030176]; protein transport [GO:0015031]		GO:0015031; GO:0030176	Coiled coil; Complete proteome; Membrane; Reference proteome; Transmembrane; Transmembrane helix
270	A0A1S3L7Z5	A0A1S3L7Z5_SALSA	unreviewed	ribosome-binding protein 1 isoform X1	rrbp1	Salmo salar (Atlantic salmon)	protein transport [GO:0015031]	integral component of endoplasmic reticulum membrane [GO:0030176]	integral component of endoplasmic reticulum membrane [GO:0030176]; protein transport [GO:0015031]		GO:0015031; GO:0030176	Coiled coil; Complete proteome; Membrane; Reference proteome; Transmembrane; Transmembrane helix
271	A0A1S3L727	A0A1S3L727_SALSA	unreviewed	calcineurin subunit B type 1	LOC100380679 LOC106586010	Salmo salar (Atlantic salmon)			calcium ion binding [GO:0005509]	calcium ion binding [GO:0005509]	GO:0005509	Calcium; Complete proteome; Reference proteome
271	A0A1S3Q7A7	A0A1S3Q7A7_SALSA	unreviewed	calcineurin subunit B type 1-like	LOC106589933 LOC106578839	Salmo salar (Atlantic salmon)			calcium ion binding [GO:0005509]	calcium ion binding [GO:0005509]	GO:0005509	Calcium; Complete proteome; Reference proteome
272	A0A1S3L755	A0A1S3L755_SALSA	unreviewed	Malate dehydrogenase (EC 1.1.1.37)	LOC106564857	Salmo salar (Atlantic salmon)	carbohydrate metabolic process [GO:0005975]; malate metabolic process [GO:0006108]; tricarboxylic acid cycle [GO:0006099]		L-malate dehydrogenase activity [GO:0030060]; carbohydrate metabolic process [GO:0005975]; malate metabolic process [GO:0006108]; tricarboxylic acid cycle [GO:0006099]	L-malate dehydrogenase activity [GO:0030060]	GO:0005975; GO:0006099; GO:0006108; GO:0030060	Complete proteome; NAD; Oxidoreductase; Reference proteome; Signal; Tricarboxylic acid cycle
272	C0H820	C0H820_SALSA	unreviewed	Malate dehydrogenase (EC 1.1.1.37)	MDHC LOC106564857	Salmo salar (Atlantic salmon)	carbohydrate metabolic process [GO:0005975]; malate metabolic process [GO:0006108]; tricarboxylic acid cycle [GO:0006099]		L-malate dehydrogenase activity [GO:0030060]; carbohydrate metabolic process [GO:0005975]; malate metabolic process [GO:0006108]; tricarboxylic acid cycle [GO:0006099]	L-malate dehydrogenase activity [GO:0030060]	GO:0005975; GO:0006099; GO:0006108; GO:0030060	Complete proteome; NAD; Oxidoreductase; Reference proteome; Tricarboxylic acid cycle
273	A0A1S3L782	A0A1S3L782_SALSA	unreviewed	exportin-1	LOC100380723	Salmo salar (Atlantic salmon)	intracellular protein transport [GO:0006886]	nucleus [GO:0005634]	nucleus [GO:0005634]; Ran GTPase binding [GO:0008536]; intracellular protein transport [GO:0006886]	Ran GTPase binding [GO:0008536]	GO:0005634; GO:0006886; GO:0008536	Complete proteome; Nucleus; Reference proteome
273	A0A1S3PKN6	A0A1S3PKN6_SALSA	unreviewed	exportin-1	LOC106585804	Salmo salar (Atlantic salmon)	intracellular protein transport [GO:0006886]	nucleus [GO:0005634]	nucleus [GO:0005634]; Ran GTPase binding [GO:0008536]; intracellular protein transport [GO:0006886]	Ran GTPase binding [GO:0008536]	GO:0005634; GO:0006886; GO:0008536	Complete proteome; Nucleus; Reference proteome
274	A0A1S3L794	A0A1S3L794_SALSA	unreviewed	Protein kinase C (EC 2.7.11.13)	LOC106564882	Salmo salar (Atlantic salmon)	intracellular signal transduction [GO:0035556]	intracellular [GO:0005622]	intracellular [GO:0005622]; ATP binding [GO:0005524]; protein kinase C activity [GO:0004697]; zinc ion binding [GO:0008270]; intracellular signal transduction [GO:0035556]	ATP binding [GO:0005524]; protein kinase C activity [GO:0004697]; zinc ion binding [GO:0008270]	GO:0004697; GO:0005524; GO:0005622; GO:0008270; GO:0035556	ATP-binding; Complete proteome; Kinase; Metal-binding; Nucleotide-binding; Reference proteome; Serine/threonine-protein kinase; Transferase; Zinc; Zinc-finger
274	A0A1S3L7B1	A0A1S3L7B1_SALSA	unreviewed	Protein kinase C (EC 2.7.11.13)	LOC106564882	Salmo salar (Atlantic salmon)	intracellular signal transduction [GO:0035556]	intracellular [GO:0005622]	intracellular [GO:0005622]; ATP binding [GO:0005524]; protein kinase C activity [GO:0004697]; zinc ion binding [GO:0008270]; intracellular signal transduction [GO:0035556]	ATP binding [GO:0005524]; protein kinase C activity [GO:0004697]; zinc ion binding [GO:0008270]	GO:0004697; GO:0005524; GO:0005622; GO:0008270; GO:0035556	ATP-binding; Complete proteome; Kinase; Metal-binding; Nucleotide-binding; Reference proteome; Serine/threonine-protein kinase; Transferase; Zinc; Zinc-finger
274	A0A1S3L8P6	A0A1S3L8P6_SALSA	unreviewed	Protein kinase C (EC 2.7.11.13)	LOC106564882	Salmo salar (Atlantic salmon)	intracellular signal transduction [GO:0035556]	intracellular [GO:0005622]	intracellular [GO:0005622]; ATP binding [GO:0005524]; protein kinase C activity [GO:0004697]; zinc ion binding [GO:0008270]; intracellular signal transduction [GO:0035556]	ATP binding [GO:0005524]; protein kinase C activity [GO:0004697]; zinc ion binding [GO:0008270]	GO:0004697; GO:0005524; GO:0005622; GO:0008270; GO:0035556	ATP-binding; Complete proteome; Kinase; Metal-binding; Nucleotide-binding; Reference proteome; Serine/threonine-protein kinase; Transferase; Zinc; Zinc-finger
275	A0A1S3L7A9	A0A1S3L7A9_SALSA	unreviewed	E3 ubiquitin/ISG15 ligase TRIM25-like isoform X1	LOC106564896	Salmo salar (Atlantic salmon)		intracellular [GO:0005622]	intracellular [GO:0005622]; ligase activity [GO:0016874]; zinc ion binding [GO:0008270]	ligase activity [GO:0016874]; zinc ion binding [GO:0008270]	GO:0005622; GO:0008270; GO:0016874	Complete proteome; Ligase; Metal-binding; Reference proteome; Zinc; Zinc-finger
275	A0A1S3L7B4	A0A1S3L7B4_SALSA	unreviewed	E3 ubiquitin/ISG15 ligase TRIM25-like isoform X6	LOC106564896	Salmo salar (Atlantic salmon)		intracellular [GO:0005622]	intracellular [GO:0005622]; ligase activity [GO:0016874]; zinc ion binding [GO:0008270]	ligase activity [GO:0016874]; zinc ion binding [GO:0008270]	GO:0005622; GO:0008270; GO:0016874	Complete proteome; Ligase; Metal-binding; Reference proteome; Zinc; Zinc-finger
275	A0A1S3L7B7	A0A1S3L7B7_SALSA	unreviewed	E3 ubiquitin/ISG15 ligase TRIM25-like isoform X2	LOC106564896	Salmo salar (Atlantic salmon)		intracellular [GO:0005622]	intracellular [GO:0005622]; ligase activity [GO:0016874]; zinc ion binding [GO:0008270]	ligase activity [GO:0016874]; zinc ion binding [GO:0008270]	GO:0005622; GO:0008270; GO:0016874	Coiled coil; Complete proteome; Ligase; Metal-binding; Reference proteome; Zinc; Zinc-finger
275	A0A1S3L7D0	A0A1S3L7D0_SALSA	unreviewed	E3 ubiquitin/ISG15 ligase TRIM25-like isoform X3	LOC106564896	Salmo salar (Atlantic salmon)		intracellular [GO:0005622]	intracellular [GO:0005622]; ligase activity [GO:0016874]; zinc ion binding [GO:0008270]	ligase activity [GO:0016874]; zinc ion binding [GO:0008270]	GO:0005622; GO:0008270; GO:0016874	Coiled coil; Complete proteome; Ligase; Metal-binding; Reference proteome; Zinc; Zinc-finger
275	A0A1S3L7S5	A0A1S3L7S5_SALSA	unreviewed	E3 ubiquitin/ISG15 ligase TRIM25-like isoform X5	LOC106564896	Salmo salar (Atlantic salmon)		intracellular [GO:0005622]	intracellular [GO:0005622]; ligase activity [GO:0016874]; zinc ion binding [GO:0008270]	ligase activity [GO:0016874]; zinc ion binding [GO:0008270]	GO:0005622; GO:0008270; GO:0016874	Coiled coil; Complete proteome; Ligase; Metal-binding; Reference proteome; Zinc; Zinc-finger
275	A0A1S3L8R3	A0A1S3L8R3_SALSA	unreviewed	E3 ubiquitin/ISG15 ligase TRIM25-like isoform X4	LOC106564896	Salmo salar (Atlantic salmon)		intracellular [GO:0005622]	intracellular [GO:0005622]; ligase activity [GO:0016874]; zinc ion binding [GO:0008270]	ligase activity [GO:0016874]; zinc ion binding [GO:0008270]	GO:0005622; GO:0008270; GO:0016874	Coiled coil; Complete proteome; Ligase; Metal-binding; Reference proteome; Zinc; Zinc-finger
276	A0A1S3L7B6	A0A1S3L7B6_SALSA	unreviewed	beta-2-glycoprotein 1-like isoform X1	LOC106564885	Salmo salar (Atlantic salmon)						Complete proteome; Disulfide bond; Reference proteome; Signal; Sushi
276	A0A1S3L8Q0	A0A1S3L8Q0_SALSA	unreviewed	beta-2-glycoprotein 1-like isoform X2	LOC106564885	Salmo salar (Atlantic salmon)						Complete proteome; Disulfide bond; Reference proteome; Signal; Sushi
277	A0A1S3L7D4	A0A1S3L7D4_SALSA	unreviewed	Acyl-coenzyme A oxidase	LOC100380782	Salmo salar (Atlantic salmon)	fatty acid beta-oxidation [GO:0006635]	peroxisome [GO:0005777]	peroxisome [GO:0005777]; acyl-CoA oxidase activity [GO:0003997]; FAD binding [GO:0071949]; fatty acid beta-oxidation [GO:0006635]	acyl-CoA oxidase activity [GO:0003997]; FAD binding [GO:0071949]	GO:0003997; GO:0005777; GO:0006635; GO:0071949	Complete proteome; FAD; Flavoprotein; Reference proteome
277	A0A1S3L7E3	A0A1S3L7E3_SALSA	unreviewed	Acyl-coenzyme A oxidase	LOC100380782	Salmo salar (Atlantic salmon)	fatty acid beta-oxidation [GO:0006635]	peroxisome [GO:0005777]	peroxisome [GO:0005777]; acyl-CoA oxidase activity [GO:0003997]; FAD binding [GO:0071949]; fatty acid beta-oxidation [GO:0006635]	acyl-CoA oxidase activity [GO:0003997]; FAD binding [GO:0071949]	GO:0003997; GO:0005777; GO:0006635; GO:0071949	Complete proteome; FAD; Flavoprotein; Reference proteome
278	A0A1S3L7F1	A0A1S3L7F1_SALSA	unreviewed	complement C3-like	LOC106564830	Salmo salar (Atlantic salmon)	complement activation [GO:0006956]	extracellular space [GO:0005615]	extracellular space [GO:0005615]; endopeptidase inhibitor activity [GO:0004866]; complement activation [GO:0006956]	endopeptidase inhibitor activity [GO:0004866]	GO:0004866; GO:0005615; GO:0006956	Complete proteome; Disulfide bond; Reference proteome; Secreted; Signal
279	A0A1S3L7F9	A0A1S3L7F9_SALSA	unreviewed	regulatory-associated protein of mTOR-like isoform X2	LOC106564921	Salmo salar (Atlantic salmon)	TOR signaling [GO:0031929]	TORC1 complex [GO:0031931]	TORC1 complex [GO:0031931]; TOR signaling [GO:0031929]		GO:0031929; GO:0031931	Complete proteome; Reference proteome; WD repeat
279	A0A1S3L7G3	A0A1S3L7G3_SALSA	unreviewed	regulatory-associated protein of mTOR-like isoform X6	LOC106564921	Salmo salar (Atlantic salmon)	TOR signaling [GO:0031929]	TORC1 complex [GO:0031931]	TORC1 complex [GO:0031931]; TOR signaling [GO:0031929]		GO:0031929; GO:0031931	Complete proteome; Reference proteome; WD repeat
279	A0A1S3L7G7	A0A1S3L7G7_SALSA	unreviewed	regulatory-associated protein of mTOR-like isoform X3	LOC106564921	Salmo salar (Atlantic salmon)	TOR signaling [GO:0031929]	TORC1 complex [GO:0031931]	TORC1 complex [GO:0031931]; TOR signaling [GO:0031929]		GO:0031929; GO:0031931	Complete proteome; Reference proteome; Repeat; WD repeat
279	A0A1S3L7I0	A0A1S3L7I0_SALSA	unreviewed	regulatory-associated protein of mTOR-like isoform X4	LOC106564921	Salmo salar (Atlantic salmon)	TOR signaling [GO:0031929]	TORC1 complex [GO:0031931]	TORC1 complex [GO:0031931]; TOR signaling [GO:0031929]		GO:0031929; GO:0031931	Complete proteome; Reference proteome; WD repeat
279	A0A1S3L7W8	A0A1S3L7W8_SALSA	unreviewed	regulatory-associated protein of mTOR-like isoform X1	LOC106564921	Salmo salar (Atlantic salmon)	TOR signaling [GO:0031929]	TORC1 complex [GO:0031931]	TORC1 complex [GO:0031931]; TOR signaling [GO:0031929]		GO:0031929; GO:0031931	Complete proteome; Reference proteome; Repeat; WD repeat
279	A0A1S3L7X3	A0A1S3L7X3_SALSA	unreviewed	regulatory-associated protein of mTOR-like isoform X5	LOC106564921	Salmo salar (Atlantic salmon)	TOR signaling [GO:0031929]	TORC1 complex [GO:0031931]	TORC1 complex [GO:0031931]; TOR signaling [GO:0031929]		GO:0031929; GO:0031931	Complete proteome; Reference proteome; WD repeat
279	A0A1S3PX52	A0A1S3PX52_SALSA	unreviewed	regulatory-associated protein of mTOR isoform X1	LOC106588110	Salmo salar (Atlantic salmon)	TOR signaling [GO:0031929]	TORC1 complex [GO:0031931]	TORC1 complex [GO:0031931]; TOR signaling [GO:0031929]		GO:0031929; GO:0031931	Complete proteome; Reference proteome; WD repeat
279	A0A1S3PX55	A0A1S3PX55_SALSA	unreviewed	regulatory-associated protein of mTOR isoform X7	LOC106588110	Salmo salar (Atlantic salmon)	TOR signaling [GO:0031929]	TORC1 complex [GO:0031931]	TORC1 complex [GO:0031931]; TOR signaling [GO:0031929]		GO:0031929; GO:0031931	Complete proteome; Reference proteome; WD repeat
279	A0A1S3PX58	A0A1S3PX58_SALSA	unreviewed	regulatory-associated protein of mTOR isoform X6	LOC106588110	Salmo salar (Atlantic salmon)	TOR signaling [GO:0031929]	TORC1 complex [GO:0031931]	TORC1 complex [GO:0031931]; TOR signaling [GO:0031929]		GO:0031929; GO:0031931	Complete proteome; Reference proteome; WD repeat
279	A0A1S3PXB0	A0A1S3PXB0_SALSA	unreviewed	regulatory-associated protein of mTOR isoform X3	LOC106588110	Salmo salar (Atlantic salmon)	TOR signaling [GO:0031929]	TORC1 complex [GO:0031931]	TORC1 complex [GO:0031931]; TOR signaling [GO:0031929]		GO:0031929; GO:0031931	Complete proteome; Reference proteome; WD repeat
279	A0A1S3PXB5	A0A1S3PXB5_SALSA	unreviewed	regulatory-associated protein of mTOR isoform X4	LOC106588110	Salmo salar (Atlantic salmon)	TOR signaling [GO:0031929]	TORC1 complex [GO:0031931]	TORC1 complex [GO:0031931]; TOR signaling [GO:0031929]		GO:0031929; GO:0031931	Complete proteome; Reference proteome; WD repeat
279	A0A1S3PYJ1	A0A1S3PYJ1_SALSA	unreviewed	regulatory-associated protein of mTOR isoform X2	LOC106588110	Salmo salar (Atlantic salmon)	TOR signaling [GO:0031929]	TORC1 complex [GO:0031931]	TORC1 complex [GO:0031931]; TOR signaling [GO:0031929]		GO:0031929; GO:0031931	Complete proteome; Reference proteome; WD repeat
279	A0A1S3PYL0	A0A1S3PYL0_SALSA	unreviewed	regulatory-associated protein of mTOR isoform X5	LOC106588110	Salmo salar (Atlantic salmon)	TOR signaling [GO:0031929]	TORC1 complex [GO:0031931]	TORC1 complex [GO:0031931]; TOR signaling [GO:0031929]		GO:0031929; GO:0031931	Complete proteome; Reference proteome; WD repeat
280	A0A1S3L7Q4	A0A1S3L7Q4_SALSA	unreviewed	heterogeneous nuclear ribonucleoprotein Q isoform X1	LOC106564860	Salmo salar (Atlantic salmon)		intracellular ribonucleoprotein complex [GO:0030529]; viral nucleocapsid [GO:0019013]	intracellular ribonucleoprotein complex [GO:0030529]; viral nucleocapsid [GO:0019013]; RNA binding [GO:0003723]	RNA binding [GO:0003723]	GO:0003723; GO:0019013; GO:0030529	Complete proteome; RNA-binding; Reference proteome; Ribonucleoprotein; Viral nucleoprotein; Virion
280	A0A1S3L7Q6	A0A1S3L7Q6_SALSA	unreviewed	heterogeneous nuclear ribonucleoprotein Q isoform X3	LOC106564860	Salmo salar (Atlantic salmon)		intracellular ribonucleoprotein complex [GO:0030529]; viral nucleocapsid [GO:0019013]	intracellular ribonucleoprotein complex [GO:0030529]; viral nucleocapsid [GO:0019013]; RNA binding [GO:0003723]	RNA binding [GO:0003723]	GO:0003723; GO:0019013; GO:0030529	Complete proteome; RNA-binding; Reference proteome; Ribonucleoprotein; Viral nucleoprotein; Virion
280	A0A1S3L8B8	A0A1S3L8B8_SALSA	unreviewed	heterogeneous nuclear ribonucleoprotein Q isoform X4	LOC106564860	Salmo salar (Atlantic salmon)		intracellular ribonucleoprotein complex [GO:0030529]; viral nucleocapsid [GO:0019013]	intracellular ribonucleoprotein complex [GO:0030529]; viral nucleocapsid [GO:0019013]; RNA binding [GO:0003723]	RNA binding [GO:0003723]	GO:0003723; GO:0019013; GO:0030529	Complete proteome; RNA-binding; Reference proteome; Ribonucleoprotein; Viral nucleoprotein; Virion
280	A0A1S3L8W3	A0A1S3L8W3_SALSA	unreviewed	heterogeneous nuclear ribonucleoprotein Q isoform X2	LOC106564860	Salmo salar (Atlantic salmon)		intracellular ribonucleoprotein complex [GO:0030529]; viral nucleocapsid [GO:0019013]	intracellular ribonucleoprotein complex [GO:0030529]; viral nucleocapsid [GO:0019013]; RNA binding [GO:0003723]	RNA binding [GO:0003723]	GO:0003723; GO:0019013; GO:0030529	Complete proteome; RNA-binding; Reference proteome; Ribonucleoprotein; Viral nucleoprotein; Virion
281	A0A1S3L7V2	A0A1S3L7V2_SALSA	unreviewed	equilibrative nucleoside transporter 1	slc29a1	Salmo salar (Atlantic salmon)		integral component of membrane [GO:0016021]	integral component of membrane [GO:0016021]; nucleoside transmembrane transporter activity [GO:0005337]	nucleoside transmembrane transporter activity [GO:0005337]	GO:0005337; GO:0016021	Complete proteome; Membrane; Reference proteome; Transmembrane; Transmembrane helix
281	A0A1S3NE99	A0A1S3NE99_SALSA	unreviewed	equilibrative nucleoside transporter 1-like	LOC106578812	Salmo salar (Atlantic salmon)		integral component of membrane [GO:0016021]	integral component of membrane [GO:0016021]; nucleoside transmembrane transporter activity [GO:0005337]	nucleoside transmembrane transporter activity [GO:0005337]	GO:0005337; GO:0016021	Complete proteome; Membrane; Reference proteome; Transmembrane; Transmembrane helix
282	A0A1S3L7W2	A0A1S3L7W2_SALSA	unreviewed	RNA-binding protein 39-like isoform X2	LOC106565016	Salmo salar (Atlantic salmon)	mRNA processing [GO:0006397]	nucleus [GO:0005634]	nucleus [GO:0005634]; RNA binding [GO:0003723]; mRNA processing [GO:0006397]	RNA binding [GO:0003723]	GO:0003723; GO:0005634; GO:0006397	Complete proteome; RNA-binding; Reference proteome
282	A0A1S3L7X4	A0A1S3L7X4_SALSA	unreviewed	RNA-binding protein 39-like isoform X3	LOC106565016	Salmo salar (Atlantic salmon)	mRNA processing [GO:0006397]	nucleus [GO:0005634]	nucleus [GO:0005634]; RNA binding [GO:0003723]; mRNA processing [GO:0006397]	RNA binding [GO:0003723]	GO:0003723; GO:0005634; GO:0006397	Complete proteome; RNA-binding; Reference proteome
282	A0A1S3L8A8	A0A1S3L8A8_SALSA	unreviewed	RNA-binding protein 39-like isoform X1	LOC106565016	Salmo salar (Atlantic salmon)	mRNA processing [GO:0006397]	nucleus [GO:0005634]	nucleus [GO:0005634]; RNA binding [GO:0003723]; mRNA processing [GO:0006397]	RNA binding [GO:0003723]	GO:0003723; GO:0005634; GO:0006397	Complete proteome; RNA-binding; Reference proteome
282	A0A1S3L8B3	A0A1S3L8B3_SALSA	unreviewed	RNA-binding protein 39-like isoform X5	LOC106565016	Salmo salar (Atlantic salmon)	mRNA processing [GO:0006397]	nucleus [GO:0005634]	nucleus [GO:0005634]; RNA binding [GO:0003723]; mRNA processing [GO:0006397]	RNA binding [GO:0003723]	GO:0003723; GO:0005634; GO:0006397	Complete proteome; RNA-binding; Reference proteome
282	A0A1S3L9A3	A0A1S3L9A3_SALSA	unreviewed	RNA-binding protein 39-like isoform X4	LOC106565016	Salmo salar (Atlantic salmon)	mRNA processing [GO:0006397]	nucleus [GO:0005634]	nucleus [GO:0005634]; RNA binding [GO:0003723]; mRNA processing [GO:0006397]	RNA binding [GO:0003723]	GO:0003723; GO:0005634; GO:0006397	Complete proteome; RNA-binding; Reference proteome
282	A0A1S3P143	A0A1S3P143_SALSA	unreviewed	RNA-binding protein 39 isoform X3	rbm39	Salmo salar (Atlantic salmon)	mRNA processing [GO:0006397]	nucleus [GO:0005634]	nucleus [GO:0005634]; RNA binding [GO:0003723]; mRNA processing [GO:0006397]	RNA binding [GO:0003723]	GO:0003723; GO:0005634; GO:0006397	Complete proteome; RNA-binding; Reference proteome
282	A0A1S3P1E2	A0A1S3P1E2_SALSA	unreviewed	RNA-binding protein 39 isoform X1	rbm39	Salmo salar (Atlantic salmon)	mRNA processing [GO:0006397]	nucleus [GO:0005634]	nucleus [GO:0005634]; RNA binding [GO:0003723]; mRNA processing [GO:0006397]	RNA binding [GO:0003723]	GO:0003723; GO:0005634; GO:0006397	Complete proteome; RNA-binding; Reference proteome
282	A0A1S3P1F0	A0A1S3P1F0_SALSA	unreviewed	RNA-binding protein 39 isoform X2	rbm39	Salmo salar (Atlantic salmon)	mRNA processing [GO:0006397]	nucleus [GO:0005634]	nucleus [GO:0005634]; RNA binding [GO:0003723]; mRNA processing [GO:0006397]	RNA binding [GO:0003723]	GO:0003723; GO:0005634; GO:0006397	Complete proteome; RNA-binding; Reference proteome
282	B5X2I3	B5X2I3_SALSA	unreviewed	RNA-binding protein 39 (RNA-binding protein 39 isoform X4)	RBM39 rbm39	Salmo salar (Atlantic salmon)	mRNA processing [GO:0006397]	nucleus [GO:0005634]	nucleus [GO:0005634]; RNA binding [GO:0003723]; mRNA processing [GO:0006397]	RNA binding [GO:0003723]	GO:0003723; GO:0005634; GO:0006397	Complete proteome; RNA-binding; Reference proteome
283	A0A1S3L873	A0A1S3L873_SALSA	unreviewed	vesicle-associated membrane protein-associated protein B-like isoform X1	LOC106565072	Salmo salar (Atlantic salmon)		endoplasmic reticulum membrane [GO:0005789]; integral component of membrane [GO:0016021]	endoplasmic reticulum membrane [GO:0005789]; integral component of membrane [GO:0016021]		GO:0005789; GO:0016021	Coiled coil; Complete proteome; Membrane; Reference proteome; Transmembrane; Transmembrane helix
283	A0A1S3L886	A0A1S3L886_SALSA	unreviewed	vesicle-associated membrane protein-associated protein B-like isoform X2	LOC106565072	Salmo salar (Atlantic salmon)		endoplasmic reticulum membrane [GO:0005789]; integral component of membrane [GO:0016021]	endoplasmic reticulum membrane [GO:0005789]; integral component of membrane [GO:0016021]		GO:0005789; GO:0016021	Complete proteome; Membrane; Reference proteome; Transmembrane; Transmembrane helix
283	A0A1S3P7S7	A0A1S3P7S7_SALSA	unreviewed	vesicle-associated membrane protein-associated protein B-like	LOC106583688	Salmo salar (Atlantic salmon)		endoplasmic reticulum membrane [GO:0005789]; integral component of membrane [GO:0016021]	endoplasmic reticulum membrane [GO:0005789]; integral component of membrane [GO:0016021]		GO:0005789; GO:0016021	Coiled coil; Complete proteome; Membrane; Reference proteome; Transmembrane; Transmembrane helix
284	A0A1S3L892	A0A1S3L892_SALSA	unreviewed	calpain-2 catalytic subunit-like	LOC106565009	Salmo salar (Atlantic salmon)	regulation of cytoskeleton organization [GO:0051493]	intracellular [GO:0005622]	intracellular [GO:0005622]; calcium ion binding [GO:0005509]; calcium-dependent cysteine-type endopeptidase activity [GO:0004198]; regulation of cytoskeleton organization [GO:0051493]	calcium-dependent cysteine-type endopeptidase activity [GO:0004198]; calcium ion binding [GO:0005509]	GO:0004198; GO:0005509; GO:0005622; GO:0051493	Calcium; Complete proteome; Hydrolase; Protease; Reference proteome; Thiol protease
285	A0A1S3L8A7	A0A1S3L8A7_SALSA	unreviewed	aminoacylase-1 isoform X1	acy1	Salmo salar (Atlantic salmon)	cellular amino acid metabolic process [GO:0006520]	cytoplasm [GO:0005737]	cytoplasm [GO:0005737]; aminoacylase activity [GO:0004046]; metallopeptidase activity [GO:0008237]; cellular amino acid metabolic process [GO:0006520]	aminoacylase activity [GO:0004046]; metallopeptidase activity [GO:0008237]	GO:0004046; GO:0005737; GO:0006520; GO:0008237	Complete proteome; Reference proteome
285	B5X1P3	B5X1P3_SALSA	unreviewed	Aminoacylase-1 (EC 3.5.1.14) (aminoacylase-1 isoform X2)	ACY1 acy1	Salmo salar (Atlantic salmon)	cellular amino acid metabolic process [GO:0006520]	cytoplasm [GO:0005737]	cytoplasm [GO:0005737]; aminoacylase activity [GO:0004046]; metallopeptidase activity [GO:0008237]; cellular amino acid metabolic process [GO:0006520]	aminoacylase activity [GO:0004046]; metallopeptidase activity [GO:0008237]	GO:0004046; GO:0005737; GO:0006520; GO:0008237	Complete proteome; Reference proteome
286	A0A1S3L7Y3	A0A1S3L7Y3_SALSA	unreviewed	copine-3-like isoform X2	LOC106565032	Salmo salar (Atlantic salmon)						Complete proteome; Reference proteome
286	A0A1S3L8E0	A0A1S3L8E0_SALSA	unreviewed	copine-3-like isoform X1	LOC106565032	Salmo salar (Atlantic salmon)						Complete proteome; Reference proteome
287	A0A1S3KZ43	A0A1S3KZ43_SALSA	unreviewed	S-adenosylmethionine synthase (EC 2.5.1.6)	LOC106563191	Salmo salar (Atlantic salmon)	one-carbon metabolic process [GO:0006730]; S-adenosylmethionine biosynthetic process [GO:0006556]		ATP binding [GO:0005524]; metal ion binding [GO:0046872]; methionine adenosyltransferase activity [GO:0004478]; one-carbon metabolic process [GO:0006730]; S-adenosylmethionine biosynthetic process [GO:0006556]	ATP binding [GO:0005524]; metal ion binding [GO:0046872]; methionine adenosyltransferase activity [GO:0004478]	GO:0004478; GO:0005524; GO:0006556; GO:0006730; GO:0046872	ATP-binding; Complete proteome; Magnesium; Metal-binding; Nucleotide-binding; One-carbon metabolism; Potassium; Reference proteome; Transferase
287	A0A1S3L8G8	A0A1S3L8G8_SALSA	unreviewed	S-adenosylmethionine synthase (EC 2.5.1.6)	LOC106564841	Salmo salar (Atlantic salmon)	one-carbon metabolic process [GO:0006730]; S-adenosylmethionine biosynthetic process [GO:0006556]		ATP binding [GO:0005524]; metal ion binding [GO:0046872]; methionine adenosyltransferase activity [GO:0004478]; one-carbon metabolic process [GO:0006730]; S-adenosylmethionine biosynthetic process [GO:0006556]	ATP binding [GO:0005524]; metal ion binding [GO:0046872]; methionine adenosyltransferase activity [GO:0004478]	GO:0004478; GO:0005524; GO:0006556; GO:0006730; GO:0046872	ATP-binding; Complete proteome; Magnesium; Metal-binding; Nucleotide-binding; One-carbon metabolism; Potassium; Reference proteome; Transferase
288	A0A1S3L8R1	A0A1S3L8R1_SALSA	unreviewed	solute carrier family 2, facilitated glucose transporter member 9 isoform X1	slc2a9	Salmo salar (Atlantic salmon)	carbohydrate transport [GO:0008643]	integral component of membrane [GO:0016021]	integral component of membrane [GO:0016021]; substrate-specific transmembrane transporter activity [GO:0022891]; carbohydrate transport [GO:0008643]	substrate-specific transmembrane transporter activity [GO:0022891]	GO:0008643; GO:0016021; GO:0022891	Complete proteome; Membrane; Reference proteome; Sugar transport; Transmembrane; Transmembrane helix; Transport
289	A0A1S3L8Z4	A0A1S3L8Z4_SALSA	unreviewed	group XIIB secretory phospholipase A2-like protein isoform X2	LOC106564939	Salmo salar (Atlantic salmon)	arachidonic acid secretion [GO:0050482]; lipid catabolic process [GO:0016042]; phospholipid metabolic process [GO:0006644]	extracellular region [GO:0005576]	extracellular region [GO:0005576]; calcium ion binding [GO:0005509]; phospholipase A2 activity [GO:0004623]; arachidonic acid secretion [GO:0050482]; lipid catabolic process [GO:0016042]; phospholipid metabolic process [GO:0006644]	calcium ion binding [GO:0005509]; phospholipase A2 activity [GO:0004623]	GO:0004623; GO:0005509; GO:0005576; GO:0006644; GO:0016042; GO:0050482	Complete proteome; Reference proteome; Signal
289	B5X6A1	B5X6A1_SALSA	unreviewed	Group XIIB secretory phospholipase A2-like protein (group XIIB secretory phospholipase A2-like protein isoform X1)	PG12B LOC106564939	Salmo salar (Atlantic salmon)	arachidonic acid secretion [GO:0050482]; lipid catabolic process [GO:0016042]; phospholipid metabolic process [GO:0006644]	extracellular region [GO:0005576]	extracellular region [GO:0005576]; calcium ion binding [GO:0005509]; phospholipase A2 activity [GO:0004623]; arachidonic acid secretion [GO:0050482]; lipid catabolic process [GO:0016042]; phospholipid metabolic process [GO:0006644]	calcium ion binding [GO:0005509]; phospholipase A2 activity [GO:0004623]	GO:0004623; GO:0005509; GO:0005576; GO:0006644; GO:0016042; GO:0050482	Complete proteome; Reference proteome; Signal
290	A0A1S3L906	A0A1S3L906_SALSA	unreviewed	inter-alpha-trypsin inhibitor heavy chain H3-like isoform X1	LOC106565161	Salmo salar (Atlantic salmon)						Complete proteome; Reference proteome; Signal
290	A0A1S3L9E1	A0A1S3L9E1_SALSA	unreviewed	inter-alpha-trypsin inhibitor heavy chain H3-like isoform X3	LOC106565161	Salmo salar (Atlantic salmon)						Complete proteome; Reference proteome; Signal
290	A0A1S3LAE3	A0A1S3LAE3_SALSA	unreviewed	inter-alpha-trypsin inhibitor heavy chain H3-like isoform X2	LOC106565161	Salmo salar (Atlantic salmon)						Complete proteome; Reference proteome; Signal
291	A0A1S3L929	A0A1S3L929_SALSA	unreviewed	keratin, type I cytoskeletal 13-like	LOC106564958	Salmo salar (Atlantic salmon)		intermediate filament [GO:0005882]	intermediate filament [GO:0005882]; structural molecule activity [GO:0005198]	structural molecule activity [GO:0005198]	GO:0005198; GO:0005882	Coiled coil; Complete proteome; Intermediate filament; Reference proteome
292	A0A1S3L974	A0A1S3L974_SALSA	unreviewed	glutaredoxin-1-like	LOC106565191	Salmo salar (Atlantic salmon)	cell redox homeostasis [GO:0045454]	cell [GO:0005623]	cell [GO:0005623]; electron carrier activity [GO:0009055]; protein disulfide oxidoreductase activity [GO:0015035]; cell redox homeostasis [GO:0045454]	electron carrier activity [GO:0009055]; protein disulfide oxidoreductase activity [GO:0015035]	GO:0005623; GO:0009055; GO:0015035; GO:0045454	Complete proteome; Reference proteome
293	A0A1S3L9C3	A0A1S3L9C3_SALSA	unreviewed	MICOS complex subunit	chchd6	Salmo salar (Atlantic salmon)		MICOS complex [GO:0061617]	MICOS complex [GO:0061617]		GO:0061617	Coiled coil; Complete proteome; Lipoprotein; Membrane; Mitochondrion; Mitochondrion inner membrane; Myristate; Reference proteome
293	B9ENR3	B9ENR3_SALSA	unreviewed	MICOS complex subunit	CHCH3 chchd6	Salmo salar (Atlantic salmon)		MICOS complex [GO:0061617]	MICOS complex [GO:0061617]		GO:0061617	Coiled coil; Complete proteome; Lipoprotein; Membrane; Mitochondrion; Mitochondrion inner membrane; Myristate; Reference proteome
294	A0A1S3L9D1	A0A1S3L9D1_SALSA	unreviewed	ninjurin-1-like	LOC106565158	Salmo salar (Atlantic salmon)	cell adhesion [GO:0007155]; tissue regeneration [GO:0042246]	integral component of membrane [GO:0016021]	integral component of membrane [GO:0016021]; cell adhesion [GO:0007155]; tissue regeneration [GO:0042246]		GO:0007155; GO:0016021; GO:0042246	Complete proteome; Membrane; Reference proteome; Transmembrane; Transmembrane helix
294	A0A1S3LH50	A0A1S3LH50_SALSA	unreviewed	ninjurin-1-like	LOC106566615	Salmo salar (Atlantic salmon)	cell adhesion [GO:0007155]; tissue regeneration [GO:0042246]	integral component of membrane [GO:0016021]	integral component of membrane [GO:0016021]; cell adhesion [GO:0007155]; tissue regeneration [GO:0042246]		GO:0007155; GO:0016021; GO:0042246	Complete proteome; Membrane; Reference proteome; Transmembrane; Transmembrane helix
294	A0A1S3P665	A0A1S3P665_SALSA	unreviewed	ninjurin-1-like isoform X2	LOC106583445	Salmo salar (Atlantic salmon)	cell adhesion [GO:0007155]; tissue regeneration [GO:0042246]	integral component of membrane [GO:0016021]	integral component of membrane [GO:0016021]; cell adhesion [GO:0007155]; tissue regeneration [GO:0042246]		GO:0007155; GO:0016021; GO:0042246	Complete proteome; Membrane; Reference proteome; Transmembrane; Transmembrane helix
294	A0A1S3P668	A0A1S3P668_SALSA	unreviewed	uncharacterized protein LOC106583445 isoform X1	LOC106583445	Salmo salar (Atlantic salmon)	cell adhesion [GO:0007155]; tissue regeneration [GO:0042246]	integral component of membrane [GO:0016021]	integral component of membrane [GO:0016021]; cell adhesion [GO:0007155]; tissue regeneration [GO:0042246]		GO:0007155; GO:0016021; GO:0042246	Complete proteome; Membrane; Reference proteome; Transmembrane; Transmembrane helix
295	A0A1S3L9D5	A0A1S3L9D5_SALSA	unreviewed	protein-glutamine gamma-glutamyltransferase 2-like	LOC106565224	Salmo salar (Atlantic salmon)	peptide cross-linking [GO:0018149]		protein-glutamine gamma-glutamyltransferase activity [GO:0003810]; peptide cross-linking [GO:0018149]	protein-glutamine gamma-glutamyltransferase activity [GO:0003810]	GO:0003810; GO:0018149	Complete proteome; Reference proteome; Transferase
296	A0A1S3L9E0	A0A1S3L9E0_SALSA	unreviewed	keratin, type I cytoskeletal 18-like	LOC106565229	Salmo salar (Atlantic salmon)		intermediate filament [GO:0005882]	intermediate filament [GO:0005882]; structural molecule activity [GO:0005198]	structural molecule activity [GO:0005198]	GO:0005198; GO:0005882	Coiled coil; Complete proteome; Intermediate filament; Reference proteome
297	A0A1S3L9H1	A0A1S3L9H1_SALSA	unreviewed	thioredoxin reductase 1, cytoplasmic-like	LOC106565239	Salmo salar (Atlantic salmon)	cell redox homeostasis [GO:0045454]	cell [GO:0005623]	cell [GO:0005623]; electron carrier activity [GO:0009055]; flavin adenine dinucleotide binding [GO:0050660]; protein disulfide oxidoreductase activity [GO:0015035]; thioredoxin-disulfide reductase activity [GO:0004791]; cell redox homeostasis [GO:0045454]	electron carrier activity [GO:0009055]; flavin adenine dinucleotide binding [GO:0050660]; protein disulfide oxidoreductase activity [GO:0015035]; thioredoxin-disulfide reductase activity [GO:0004791]	GO:0004791; GO:0005623; GO:0009055; GO:0015035; GO:0045454; GO:0050660	Complete proteome; FAD; Flavoprotein; Oxidoreductase; Redox-active center; Reference proteome
298	A0A1S3L9L1	A0A1S3L9L1_SALSA	unreviewed	charged multivesicular body protein 4b	LOC106565064	Salmo salar (Atlantic salmon)	vacuolar transport [GO:0007034]	intracellular [GO:0005622]	intracellular [GO:0005622]; vacuolar transport [GO:0007034]		GO:0005622; GO:0007034	Complete proteome; Reference proteome
298	A0A1S3LHZ2	A0A1S3LHZ2_SALSA	unreviewed	charged multivesicular body protein 4b-like	LOC106566692	Salmo salar (Atlantic salmon)	vacuolar transport [GO:0007034]	intracellular [GO:0005622]	intracellular [GO:0005622]; vacuolar transport [GO:0007034]		GO:0005622; GO:0007034	Complete proteome; Reference proteome
298	A0A1S3MDN7	A0A1S3MDN7_SALSA	unreviewed	charged multivesicular body protein 4c-like	LOC106571964	Salmo salar (Atlantic salmon)	vacuolar transport [GO:0007034]	intracellular [GO:0005622]	intracellular [GO:0005622]; vacuolar transport [GO:0007034]		GO:0005622; GO:0007034	Complete proteome; Reference proteome
298	A0A1S3P1B9	A0A1S3P1B9_SALSA	unreviewed	charged multivesicular body protein 4b-like	LOC106582625	Salmo salar (Atlantic salmon)	vacuolar transport [GO:0007034]	intracellular [GO:0005622]	intracellular [GO:0005622]; vacuolar transport [GO:0007034]		GO:0005622; GO:0007034	Complete proteome; Reference proteome
298	A0A1S3Q8H7	A0A1S3Q8H7_SALSA	unreviewed	charged multivesicular body protein 4c	chmp4c	Salmo salar (Atlantic salmon)	vacuolar transport [GO:0007034]	intracellular [GO:0005622]	intracellular [GO:0005622]; vacuolar transport [GO:0007034]		GO:0005622; GO:0007034	Complete proteome; Reference proteome
299	A0A1S3LAE9	A0A1S3LAE9_SALSA	unreviewed	double-stranded RNA-binding protein Staufen homolog 1-like isoform X1	LOC106565337	Salmo salar (Atlantic salmon)			RNA binding [GO:0003723]	RNA binding [GO:0003723]	GO:0003723	Complete proteome; RNA-binding; Reference proteome
299	A0A1S3P5P9	A0A1S3P5P9_SALSA	unreviewed	double-stranded RNA-binding protein Staufen homolog 1 isoform X1	stau1	Salmo salar (Atlantic salmon)			RNA binding [GO:0003723]	RNA binding [GO:0003723]	GO:0003723	Complete proteome; RNA-binding; Reference proteome
299	B5X2Y1	B5X2Y1_SALSA	unreviewed	Double-stranded RNA-binding protein Staufen homolog 1	STAU1 stau1	Salmo salar (Atlantic salmon)			RNA binding [GO:0003723]	RNA binding [GO:0003723]	GO:0003723	Complete proteome; RNA-binding; Reference proteome
299	C0H9Z4	C0H9Z4_SALSA	unreviewed	Double-stranded RNA-binding protein Staufen homolog 1 (double-stranded RNA-binding protein Staufen homolog 1-like isoform X2)	STAU1 LOC106565337	Salmo salar (Atlantic salmon)			RNA binding [GO:0003723]	RNA binding [GO:0003723]	GO:0003723	Complete proteome; RNA-binding; Reference proteome
300	A0A1S3LAQ9	A0A1S3LAQ9_SALSA	unreviewed	Tubulin alpha chain	LOC106565438	Salmo salar (Atlantic salmon)	microtubule-based process [GO:0007017]	cytoplasm [GO:0005737]; microtubule [GO:0005874]	cytoplasm [GO:0005737]; microtubule [GO:0005874]; GTP binding [GO:0005525]; GTPase activity [GO:0003924]; structural constituent of cytoskeleton [GO:0005200]; microtubule-based process [GO:0007017]	GTPase activity [GO:0003924]; GTP binding [GO:0005525]; structural constituent of cytoskeleton [GO:0005200]	GO:0003924; GO:0005200; GO:0005525; GO:0005737; GO:0005874; GO:0007017	Complete proteome; Cytoplasm; Cytoskeleton; GTP-binding; Microtubule; Nucleotide-binding; Reference proteome
300	A0A1S3P539	A0A1S3P539_SALSA	unreviewed	Tubulin alpha chain	LOC106583278	Salmo salar (Atlantic salmon)	microtubule-based process [GO:0007017]	cytoplasm [GO:0005737]; microtubule [GO:0005874]	cytoplasm [GO:0005737]; microtubule [GO:0005874]; GTP binding [GO:0005525]; GTPase activity [GO:0003924]; structural constituent of cytoskeleton [GO:0005200]; microtubule-based process [GO:0007017]	GTPase activity [GO:0003924]; GTP binding [GO:0005525]; structural constituent of cytoskeleton [GO:0005200]	GO:0003924; GO:0005200; GO:0005525; GO:0005737; GO:0005874; GO:0007017	Complete proteome; Cytoplasm; Cytoskeleton; GTP-binding; Microtubule; Nucleotide-binding; Reference proteome
300	A0A1S3P554	A0A1S3P554_SALSA	unreviewed	Tubulin alpha chain	LOC100380681	Salmo salar (Atlantic salmon)	microtubule-based process [GO:0007017]	cytoplasm [GO:0005737]; microtubule [GO:0005874]	cytoplasm [GO:0005737]; microtubule [GO:0005874]; GTP binding [GO:0005525]; GTPase activity [GO:0003924]; structural constituent of cytoskeleton [GO:0005200]; microtubule-based process [GO:0007017]	GTPase activity [GO:0003924]; GTP binding [GO:0005525]; structural constituent of cytoskeleton [GO:0005200]	GO:0003924; GO:0005200; GO:0005525; GO:0005737; GO:0005874; GO:0007017	Complete proteome; Cytoplasm; Cytoskeleton; GTP-binding; Microtubule; Nucleotide-binding; Reference proteome
301	A0A1S3LB03	A0A1S3LB03_SALSA	unreviewed	heterogeneous nuclear ribonucleoprotein A1-like isoform X1	LOC106565459	Salmo salar (Atlantic salmon)		intracellular ribonucleoprotein complex [GO:0030529]; viral nucleocapsid [GO:0019013]	intracellular ribonucleoprotein complex [GO:0030529]; viral nucleocapsid [GO:0019013]; RNA binding [GO:0003723]	RNA binding [GO:0003723]	GO:0003723; GO:0019013; GO:0030529	Complete proteome; RNA-binding; Reference proteome; Ribonucleoprotein; Viral nucleoprotein; Virion
301	A0A1S3LCD0	A0A1S3LCD0_SALSA	unreviewed	heterogeneous nuclear ribonucleoprotein A1-like isoform X2	LOC106565459	Salmo salar (Atlantic salmon)		intracellular ribonucleoprotein complex [GO:0030529]; viral nucleocapsid [GO:0019013]	intracellular ribonucleoprotein complex [GO:0030529]; viral nucleocapsid [GO:0019013]; RNA binding [GO:0003723]	RNA binding [GO:0003723]	GO:0003723; GO:0019013; GO:0030529	Complete proteome; RNA-binding; Reference proteome; Ribonucleoprotein; Viral nucleoprotein; Virion
302	A0A1S3LB12	A0A1S3LB12_SALSA	unreviewed	RNA-binding motif, single-stranded-interacting protein 2-like isoform X1	LOC106565464	Salmo salar (Atlantic salmon)			RNA binding [GO:0003723]	RNA binding [GO:0003723]	GO:0003723	Complete proteome; RNA-binding; Reference proteome
302	A0A1S3LCE0	A0A1S3LCE0_SALSA	unreviewed	RNA-binding motif, single-stranded-interacting protein 2-like isoform X2	LOC106565464	Salmo salar (Atlantic salmon)			RNA binding [GO:0003723]	RNA binding [GO:0003723]	GO:0003723	Complete proteome; RNA-binding; Reference proteome
302	A0A1S3M2S7	A0A1S3M2S7_SALSA	unreviewed	RNA-binding motif, single-stranded-interacting protein 3	LOC106570076	Salmo salar (Atlantic salmon)			RNA binding [GO:0003723]	RNA binding [GO:0003723]	GO:0003723	Complete proteome; RNA-binding; Reference proteome; Repeat
302	A0A1S3MQD4	A0A1S3MQD4_SALSA	unreviewed	RNA-binding motif, single-stranded-interacting protein 1-like isoform X4	LOC106574238	Salmo salar (Atlantic salmon)			RNA binding [GO:0003723]	RNA binding [GO:0003723]	GO:0003723	Complete proteome; RNA-binding; Reference proteome; Repeat
302	A0A1S3MQD9	A0A1S3MQD9_SALSA	unreviewed	RNA-binding motif, single-stranded-interacting protein 1-like isoform X9	LOC106574238	Salmo salar (Atlantic salmon)			RNA binding [GO:0003723]	RNA binding [GO:0003723]	GO:0003723	Complete proteome; RNA-binding; Reference proteome; Repeat
302	A0A1S3MQH6	A0A1S3MQH6_SALSA	unreviewed	RNA-binding motif, single-stranded-interacting protein 1-like isoform X3	LOC106574238	Salmo salar (Atlantic salmon)			RNA binding [GO:0003723]	RNA binding [GO:0003723]	GO:0003723	Complete proteome; RNA-binding; Reference proteome; Repeat
302	A0A1S3MQI0	A0A1S3MQI0_SALSA	unreviewed	RNA-binding motif, single-stranded-interacting protein 1-like isoform X8	LOC106574238	Salmo salar (Atlantic salmon)			RNA binding [GO:0003723]	RNA binding [GO:0003723]	GO:0003723	Complete proteome; RNA-binding; Reference proteome; Repeat
302	A0A1S3MQM8	A0A1S3MQM8_SALSA	unreviewed	RNA-binding motif, single-stranded-interacting protein 1-like isoform X5	LOC106574238	Salmo salar (Atlantic salmon)			RNA binding [GO:0003723]	RNA binding [GO:0003723]	GO:0003723	Complete proteome; RNA-binding; Reference proteome; Repeat
302	A0A1S3MQS1	A0A1S3MQS1_SALSA	unreviewed	RNA-binding motif, single-stranded-interacting protein 1-like isoform X1	LOC106574238	Salmo salar (Atlantic salmon)			RNA binding [GO:0003723]	RNA binding [GO:0003723]	GO:0003723	Complete proteome; RNA-binding; Reference proteome; Repeat
302	A0A1S3MQS5	A0A1S3MQS5_SALSA	unreviewed	RNA-binding motif, single-stranded-interacting protein 1-like isoform X6	LOC106574238	Salmo salar (Atlantic salmon)			RNA binding [GO:0003723]	RNA binding [GO:0003723]	GO:0003723	Complete proteome; RNA-binding; Reference proteome; Repeat
302	A0A1S3MRK7	A0A1S3MRK7_SALSA	unreviewed	RNA-binding motif, single-stranded-interacting protein 1-like isoform X2	LOC106574238	Salmo salar (Atlantic salmon)			RNA binding [GO:0003723]	RNA binding [GO:0003723]	GO:0003723	Complete proteome; RNA-binding; Reference proteome; Repeat
302	A0A1S3MRL2	A0A1S3MRL2_SALSA	unreviewed	RNA-binding motif, single-stranded-interacting protein 1-like isoform X7	LOC106574238	Salmo salar (Atlantic salmon)			RNA binding [GO:0003723]	RNA binding [GO:0003723]	GO:0003723	Complete proteome; RNA-binding; Reference proteome; Repeat
302	A0A1S3NW19	A0A1S3NW19_SALSA	unreviewed	RNA-binding motif, single-stranded-interacting protein 1	rbms1	Salmo salar (Atlantic salmon)			RNA binding [GO:0003723]	RNA binding [GO:0003723]	GO:0003723	Complete proteome; RNA-binding; Reference proteome
302	A0A1S3P5D9	A0A1S3P5D9_SALSA	unreviewed	RNA-binding motif, single-stranded-interacting protein 2-like	LOC106583304	Salmo salar (Atlantic salmon)			RNA binding [GO:0003723]	RNA binding [GO:0003723]	GO:0003723	Complete proteome; RNA-binding; Reference proteome
302	A0A1S3PLR7	A0A1S3PLR7_SALSA	unreviewed	RNA-binding motif, single-stranded-interacting protein 1-like isoform X4	LOC106586183	Salmo salar (Atlantic salmon)			RNA binding [GO:0003723]	RNA binding [GO:0003723]	GO:0003723	Complete proteome; RNA-binding; Reference proteome; Repeat
302	A0A1S3PLS3	A0A1S3PLS3_SALSA	unreviewed	RNA-binding motif, single-stranded-interacting protein 1-like isoform X2	LOC106586183	Salmo salar (Atlantic salmon)			RNA binding [GO:0003723]	RNA binding [GO:0003723]	GO:0003723	Complete proteome; RNA-binding; Reference proteome; Repeat
302	A0A1S3PLV1	A0A1S3PLV1_SALSA	unreviewed	RNA-binding motif, single-stranded-interacting protein 1-like isoform X3	LOC106586183	Salmo salar (Atlantic salmon)			RNA binding [GO:0003723]	RNA binding [GO:0003723]	GO:0003723	Complete proteome; RNA-binding; Reference proteome; Repeat
302	A0A1S3PMU2	A0A1S3PMU2_SALSA	unreviewed	RNA-binding motif, single-stranded-interacting protein 1-like isoform X1	LOC106586183	Salmo salar (Atlantic salmon)			RNA binding [GO:0003723]	RNA binding [GO:0003723]	GO:0003723	Complete proteome; RNA-binding; Reference proteome; Repeat
302	A0A1S3PXJ4	A0A1S3PXJ4_SALSA	unreviewed	RNA-binding motif, single-stranded-interacting protein 3-like isoform X1	LOC106588200	Salmo salar (Atlantic salmon)			RNA binding [GO:0003723]	RNA binding [GO:0003723]	GO:0003723	Complete proteome; RNA-binding; Reference proteome; Repeat
302	A0A1S3PXM3	A0A1S3PXM3_SALSA	unreviewed	RNA-binding motif, single-stranded-interacting protein 3-like isoform X3	LOC106588200	Salmo salar (Atlantic salmon)			RNA binding [GO:0003723]	RNA binding [GO:0003723]	GO:0003723	Complete proteome; RNA-binding; Reference proteome; Repeat
302	A0A1S3PXS7	A0A1S3PXS7_SALSA	unreviewed	RNA-binding motif, single-stranded-interacting protein 3-like isoform X2	LOC106588200	Salmo salar (Atlantic salmon)			RNA binding [GO:0003723]	RNA binding [GO:0003723]	GO:0003723	Complete proteome; RNA-binding; Reference proteome; Repeat
303	A0A1S3LB23	A0A1S3LB23_SALSA	unreviewed	cholesterol desaturase daf-36-like	LOC106565467	Salmo salar (Atlantic salmon)		integral component of membrane [GO:0016021]	integral component of membrane [GO:0016021]; 2 iron, 2 sulfur cluster binding [GO:0051537]; oxidoreductase activity [GO:0016491]	2 iron, 2 sulfur cluster binding [GO:0051537]; oxidoreductase activity [GO:0016491]	GO:0016021; GO:0016491; GO:0051537	Complete proteome; Membrane; Reference proteome; Transmembrane; Transmembrane helix
304	A0A1S3LB33	A0A1S3LB33_SALSA	unreviewed	SAP domain-containing ribonucleoprotein-like isoform X2	LOC106565436	Salmo salar (Atlantic salmon)		intracellular ribonucleoprotein complex [GO:0030529]; viral nucleocapsid [GO:0019013]	intracellular ribonucleoprotein complex [GO:0030529]; viral nucleocapsid [GO:0019013]		GO:0019013; GO:0030529	Complete proteome; Reference proteome; Ribonucleoprotein; Viral nucleoprotein; Virion
304	B5X8Q7	B5X8Q7_SALSA	unreviewed	Nuclear protein Hcc-1 (SAP domain-containing ribonucleoprotein-like isoform X1)	HCC1 LOC106565436	Salmo salar (Atlantic salmon)		intracellular ribonucleoprotein complex [GO:0030529]; viral nucleocapsid [GO:0019013]	intracellular ribonucleoprotein complex [GO:0030529]; viral nucleocapsid [GO:0019013]		GO:0019013; GO:0030529	Complete proteome; Reference proteome; Ribonucleoprotein; Viral nucleoprotein; Virion
305	A0A1S3LB80	A0A1S3LB80_SALSA	unreviewed	guanine nucleotide-binding protein G(I) subunit alpha-2 isoform X1	gnai2	Salmo salar (Atlantic salmon)	adenylate cyclase-modulating G-protein coupled receptor signaling pathway [GO:0007188]		G-protein beta/gamma-subunit complex binding [GO:0031683]; GTP binding [GO:0005525]; GTPase activity [GO:0003924]; signal transducer activity [GO:0004871]; adenylate cyclase-modulating G-protein coupled receptor signaling pathway [GO:0007188]	G-protein beta/gamma-subunit complex binding [GO:0031683]; GTPase activity [GO:0003924]; GTP binding [GO:0005525]; signal transducer activity [GO:0004871]	GO:0003924; GO:0004871; GO:0005525; GO:0007188; GO:0031683	Complete proteome; GTP-binding; Nucleotide-binding; Reference proteome; Transducer
305	A0A1S3P4T7	A0A1S3P4T7_SALSA	unreviewed	guanine nucleotide-binding protein G(I) subunit alpha-2-like	LOC106583193	Salmo salar (Atlantic salmon)	adenylate cyclase-modulating G-protein coupled receptor signaling pathway [GO:0007188]		G-protein beta/gamma-subunit complex binding [GO:0031683]; GTP binding [GO:0005525]; GTPase activity [GO:0003924]; signal transducer activity [GO:0004871]; adenylate cyclase-modulating G-protein coupled receptor signaling pathway [GO:0007188]	G-protein beta/gamma-subunit complex binding [GO:0031683]; GTPase activity [GO:0003924]; GTP binding [GO:0005525]; signal transducer activity [GO:0004871]	GO:0003924; GO:0004871; GO:0005525; GO:0007188; GO:0031683	Complete proteome; GTP-binding; Nucleotide-binding; Reference proteome; Transducer
305	B5X4F0	B5X4F0_SALSA	unreviewed	Guanine nucleotide-binding protein Gi, alpha-2 subunit (guanine nucleotide-binding protein G(I) subunit alpha-2) (guanine nucleotide-binding protein G(I) subunit alpha-2 isoform X2)	GNAI2 gnai2	Salmo salar (Atlantic salmon)	adenylate cyclase-modulating G-protein coupled receptor signaling pathway [GO:0007188]		G-protein beta/gamma-subunit complex binding [GO:0031683]; GTP binding [GO:0005525]; GTPase activity [GO:0003924]; signal transducer activity [GO:0004871]; adenylate cyclase-modulating G-protein coupled receptor signaling pathway [GO:0007188]	G-protein beta/gamma-subunit complex binding [GO:0031683]; GTPase activity [GO:0003924]; GTP binding [GO:0005525]; signal transducer activity [GO:0004871]	GO:0003924; GO:0004871; GO:0005525; GO:0007188; GO:0031683	Complete proteome; GTP-binding; Nucleotide-binding; Reference proteome; Transducer
306	A0A1S3LBA5	A0A1S3LBA5_SALSA	unreviewed	testis enhanced gene transcript (BAX inhibitor 1) isoform X1	LOC100196653	Salmo salar (Atlantic salmon)		integral component of membrane [GO:0016021]	integral component of membrane [GO:0016021]		GO:0016021	Complete proteome; Membrane; Reference proteome; Transmembrane; Transmembrane helix
306	A0A1S3LKE9	A0A1S3LKE9_SALSA	unreviewed	probable Bax inhibitor 1	LOC106567086	Salmo salar (Atlantic salmon)		integral component of membrane [GO:0016021]	integral component of membrane [GO:0016021]		GO:0016021	Complete proteome; Membrane; Reference proteome; Transmembrane; Transmembrane helix
306	B5DG19	B5DG19_SALSA	unreviewed	Testis ENHANCED gene Transcript (BAX inhibitor 1)	LOC100196653	Salmo salar (Atlantic salmon)		integral component of membrane [GO:0016021]	integral component of membrane [GO:0016021]		GO:0016021	Complete proteome; Membrane; Reference proteome; Transmembrane; Transmembrane helix
307	A0A1S3LBA8	A0A1S3LBA8_SALSA	unreviewed	5'-AMP-activated protein kinase subunit gamma-1-like isoform X1	LOC106565531	Salmo salar (Atlantic salmon)			kinase activity [GO:0016301]	kinase activity [GO:0016301]	GO:0016301	CBS domain; Complete proteome; Kinase; Reference proteome; Transferase
307	A0A1S3LCN0	A0A1S3LCN0_SALSA	unreviewed	5'-AMP-activated protein kinase subunit gamma-1-like isoform X2	LOC106565531	Salmo salar (Atlantic salmon)			kinase activity [GO:0016301]	kinase activity [GO:0016301]	GO:0016301	CBS domain; Complete proteome; Kinase; Reference proteome; Transferase
308	A0A1S3LBF4	A0A1S3LBF4_SALSA	unreviewed	ras-related protein Rab-7a	LOC106565552	Salmo salar (Atlantic salmon)			GTP binding [GO:0005525]; GTPase activity [GO:0003924]	GTPase activity [GO:0003924]; GTP binding [GO:0005525]	GO:0003924; GO:0005525	Complete proteome; Reference proteome
308	A0A1S3P4Q9	A0A1S3P4Q9_SALSA	unreviewed	ras-related protein Rab-7a-like isoform X2	LOC106583206	Salmo salar (Atlantic salmon)			GTP binding [GO:0005525]; GTPase activity [GO:0003924]	GTPase activity [GO:0003924]; GTP binding [GO:0005525]	GO:0003924; GO:0005525	Complete proteome; Reference proteome
308	A0A1S3P4V0	A0A1S3P4V0_SALSA	unreviewed	ras-related protein Rab-7a-like isoform X1	LOC106583206	Salmo salar (Atlantic salmon)			GTP binding [GO:0005525]; GTPase activity [GO:0003924]	GTPase activity [GO:0003924]; GTP binding [GO:0005525]	GO:0003924; GO:0005525	Complete proteome; Reference proteome
309	A0A1S3LBG1	A0A1S3LBG1_SALSA	unreviewed	protein transport protein Sec61 subunit alpha isoform B	LOC106565561	Salmo salar (Atlantic salmon)	protein transport [GO:0015031]	integral component of membrane [GO:0016021]	integral component of membrane [GO:0016021]; protein transport [GO:0015031]		GO:0015031; GO:0016021	Complete proteome; Membrane; Protein transport; Reference proteome; Translocation; Transmembrane; Transmembrane helix; Transport
309	A0A1S3P4U4	A0A1S3P4U4_SALSA	unreviewed	protein transport protein Sec61 subunit alpha isoform B-like	LOC106583199	Salmo salar (Atlantic salmon)	protein transport [GO:0015031]	integral component of membrane [GO:0016021]	integral component of membrane [GO:0016021]; protein transport [GO:0015031]		GO:0015031; GO:0016021	Complete proteome; Membrane; Protein transport; Reference proteome; Translocation; Transmembrane; Transmembrane helix; Transport
310	A0A1S3LBJ0	A0A1S3LBJ0_SALSA	unreviewed	enolase-like	LOC106565361	Salmo salar (Atlantic salmon)	glycolytic process [GO:0006096]	phosphopyruvate hydratase complex [GO:0000015]	phosphopyruvate hydratase complex [GO:0000015]; magnesium ion binding [GO:0000287]; phosphopyruvate hydratase activity [GO:0004634]; glycolytic process [GO:0006096]	magnesium ion binding [GO:0000287]; phosphopyruvate hydratase activity [GO:0004634]	GO:0000015; GO:0000287; GO:0004634; GO:0006096	Complete proteome; Reference proteome
311	A0A1S3LBJ3	A0A1S3LBJ3_SALSA	unreviewed	uncharacterized protein LOC106565579	LOC106565579	Salmo salar (Atlantic salmon)						Complete proteome; Reference proteome; Signal
312	A0A1S3LBQ1	A0A1S3LBQ1_SALSA	unreviewed	threonine synthase-like 2	thnsl2	Salmo salar (Atlantic salmon)						Complete proteome; Pyridoxal phosphate; Reference proteome
313	A0A1S3LBQ3	A0A1S3LBQ3_SALSA	unreviewed	ATPase family AAA domain-containing protein 3 isoform X1	atad3	Salmo salar (Atlantic salmon)			ATP binding [GO:0005524]	ATP binding [GO:0005524]	GO:0005524	Coiled coil; Complete proteome; Reference proteome
313	C0HA76	C0HA76_SALSA	unreviewed	ATPase family AAA domain-containing protein 3	ATAD3 atad3	Salmo salar (Atlantic salmon)			ATP binding [GO:0005524]	ATP binding [GO:0005524]	GO:0005524	Complete proteome; Reference proteome
314	A0A1S3LBR3	A0A1S3LBR3_SALSA	unreviewed	DDRGK domain-containing protein 1	ddrgk1	Salmo salar (Atlantic salmon)		integral component of membrane [GO:0016021]	integral component of membrane [GO:0016021]		GO:0016021	Complete proteome; Membrane; Reference proteome; Transmembrane; Transmembrane helix
315	A0A1S3LBU1	A0A1S3LBU1_SALSA	unreviewed	nuclear ubiquitous casein and cyclin-dependent kinase substrate 1-like isoform X1	LOC106565634	Salmo salar (Atlantic salmon)			kinase activity [GO:0016301]	kinase activity [GO:0016301]	GO:0016301	Coiled coil; Complete proteome; Kinase; Reference proteome; Transferase
315	A0A1S3LD57	A0A1S3LD57_SALSA	unreviewed	nuclear ubiquitous casein and cyclin-dependent kinase substrate 1-like isoform X2	LOC106565634	Salmo salar (Atlantic salmon)			kinase activity [GO:0016301]	kinase activity [GO:0016301]	GO:0016301	Coiled coil; Complete proteome; Kinase; Reference proteome; Transferase
315	B5X2R9	B5X2R9_SALSA	unreviewed	Nuclear ubiquitous casein and cyclin-dependent kinases substrate	NUCKS nucks	Salmo salar (Atlantic salmon)			kinase activity [GO:0016301]	kinase activity [GO:0016301]	GO:0016301	Coiled coil; Complete proteome; Kinase; Reference proteome; Transferase
316	A0A1S3LBX5	A0A1S3LBX5_SALSA	unreviewed	MICOS complex subunit MIC10	LOC106565650	Salmo salar (Atlantic salmon)		MICOS complex [GO:0061617]	MICOS complex [GO:0061617]		GO:0061617	Complete proteome; Membrane; Mitochondrion; Mitochondrion inner membrane; Reference proteome; Transmembrane; Transmembrane helix
317	A0A1S3LC09	A0A1S3LC09_SALSA	unreviewed	cathepsin Z-like	LOC106565426	Salmo salar (Atlantic salmon)			cysteine-type peptidase activity [GO:0008234]	cysteine-type peptidase activity [GO:0008234]	GO:0008234	Complete proteome; Reference proteome; Signal
317	A0A1S3P4X8	A0A1S3P4X8_SALSA	unreviewed	cathepsin Z-like isoform X2	LOC106583261	Salmo salar (Atlantic salmon)			cysteine-type peptidase activity [GO:0008234]	cysteine-type peptidase activity [GO:0008234]	GO:0008234	Complete proteome; Reference proteome
317	A0A1S3P500	A0A1S3P500_SALSA	unreviewed	cathepsin Z-like isoform X1	LOC106583261	Salmo salar (Atlantic salmon)			cysteine-type peptidase activity [GO:0008234]	cysteine-type peptidase activity [GO:0008234]	GO:0008234	Complete proteome; Reference proteome; Signal
318	A0A1S3LC12	A0A1S3LC12_SALSA	unreviewed	AMP deaminase (EC 3.5.4.6)	LOC106565671	Salmo salar (Atlantic salmon)	IMP salvage [GO:0032264]		AMP deaminase activity [GO:0003876]; metal ion binding [GO:0046872]; IMP salvage [GO:0032264]	AMP deaminase activity [GO:0003876]; metal ion binding [GO:0046872]	GO:0003876; GO:0032264; GO:0046872	Complete proteome; Hydrolase; Metal-binding; Reference proteome
318	A0A1S3LCD4	A0A1S3LCD4_SALSA	unreviewed	AMP deaminase (EC 3.5.4.6)	LOC106565671	Salmo salar (Atlantic salmon)	IMP salvage [GO:0032264]		AMP deaminase activity [GO:0003876]; metal ion binding [GO:0046872]; IMP salvage [GO:0032264]	AMP deaminase activity [GO:0003876]; metal ion binding [GO:0046872]	GO:0003876; GO:0032264; GO:0046872	Complete proteome; Hydrolase; Metal-binding; Reference proteome
318	A0A1S3LCD9	A0A1S3LCD9_SALSA	unreviewed	AMP deaminase (EC 3.5.4.6)	LOC106565671	Salmo salar (Atlantic salmon)	IMP salvage [GO:0032264]		AMP deaminase activity [GO:0003876]; metal ion binding [GO:0046872]; IMP salvage [GO:0032264]	AMP deaminase activity [GO:0003876]; metal ion binding [GO:0046872]	GO:0003876; GO:0032264; GO:0046872	Complete proteome; Hydrolase; Metal-binding; Reference proteome
318	A0A1S3LDC9	A0A1S3LDC9_SALSA	unreviewed	AMP deaminase (EC 3.5.4.6)	LOC106565671	Salmo salar (Atlantic salmon)	IMP salvage [GO:0032264]		AMP deaminase activity [GO:0003876]; metal ion binding [GO:0046872]; IMP salvage [GO:0032264]	AMP deaminase activity [GO:0003876]; metal ion binding [GO:0046872]	GO:0003876; GO:0032264; GO:0046872	Complete proteome; Hydrolase; Metal-binding; Reference proteome
318	A0A1S3P423	A0A1S3P423_SALSA	unreviewed	AMP deaminase (EC 3.5.4.6)	LOC106583055	Salmo salar (Atlantic salmon)	IMP salvage [GO:0032264]		AMP deaminase activity [GO:0003876]; metal ion binding [GO:0046872]; IMP salvage [GO:0032264]	AMP deaminase activity [GO:0003876]; metal ion binding [GO:0046872]	GO:0003876; GO:0032264; GO:0046872	Complete proteome; Hydrolase; Metal-binding; Reference proteome
[truncated: 7,307 more rows]
