# Supplementary material for: Tolerance and dose-response assessment of subchronic dietary ethoxyquin exposure in Atlantic salmon (Salmo salar L.)
Source: PLoS One. 2019 Jan 25;14(1):e0211128. doi: 10.1371/journal.pone.0211128 (PMC6347454; doi:10.1371/journal.pone.0211128)
Supplement: S8 Table — (XLSX) [file pone.0211128.s010.xlsx]

## Sheet: Table S8
Gene.ontology..biological.process.	ID	Count of Gene.ontology..molecular.function.	Sum of p.value	Sum of p.value.1	Sum of Difference	Sum of p.value.2	Sum of Difference.1	Sum of p.value.3	Sum of Difference.2	GO
metabolic process [GO:0008152]	569	1	0.00547201	0.646648	-0.261533	0.0844045	0.8207	0.0111475	1.5571	Biological functions
	709	1	0.0407598	0.130718	0.9637	0.0757161	1.0124	0.0235226	1.486	Biological functions
	782	1	0.017455	0.134652	0.200367	0.101256	0.230866	0.0326051	0.541566	Biological functions
	1061	1	0.0048829	0.0827127	0.502701	0.0301881	0.631634	0.00128037	0.996634	Biological functions
	1085	1	0.0403523	0.0821573	2.10407	0.00256981	2.84433	0.133485	1.29563	Biological functions
	1191	1	0.000270359	0.0513413	0.560733	0.0535681	0.836566	0.0012727	2.15367	Biological functions
	1591	1	0.0107134	0.391425	0.0989335	0.0371438	-0.4898	0.199546	0.212934	Biological functions
	2345	1	0.017495	0.036751	0.711466	0.149003	0.397734	0.549621	0.135967	Biological functions
	2956	1	0.000165402	0.775669	0.0587667	0.0421254	0.6147	0.00118447	1.32737	Biological functions
	3024	1	6.15e-06	0.0510411	-1.08843	0.0349073	-1.2671	0.00121797	6.26907	Biological functions
	3145	1	0.000665587	0.129562	0.371733	0.136462	0.448599	0.000878581	1.45987	Biological functions
	3328	1	0.0366747	0.0785647	0.321367	0.978133	0.00449944	0.0134737	0.384733	Biological functions
carbohydrate metabolic process [GO:0005975]	272	1	0.0166633	0.0147722	0.727366	0.00345047	0.587667	0.116754	0.341333	Biological functions
	393	1	0.0399316	0.0581111	0.605933	0.0227036	0.4006	0.00704384	0.607867	Biological functions
	921	1	0.00543165	0.336257	0.283867	0.355873	-0.1893	0.0139819	-0.717967	Biological functions
	1304	1	0.0334889	0.87281	-0.0208333	0.421515	-0.2429	0.0294548	-0.864766	Biological functions
	1424	1	0.0480042	0.148238	1.00357	0.121768	0.8967	0.0168718	1.8551	Biological functions
	1471	1	0.000962917	0.344859	0.1914	0.0423469	0.390734	0.000904894	1.01953	Biological functions
	2317	1	0.0154795	0.11995	0.1514	0.382329	0.164733	0.00415606	0.550466	Biological functions
cell redox homeostasis [GO:0045454]	297	1	6.05e-05	0.00183986	0.897333	0.00718355	0.752867	0.000575551	1.366	Biological functions
	2004	1	0.0158467	0.739316	0.434233	0.246223	1.1203	0.0125306	3.5681	Biological functions
	2102	1	0.0267414	0.00751601	2.22827	0.357729	0.599333	0.323539	-1.35617	Biological functions
	2845	1	0.00727663	0.0974898	0.5742	0.127556	0.488633	0.0187859	1.09433	Biological functions
	3021	1	0.0303067	0.0409787	0.342801	0.20846	0.169701	0.0104649	0.407667	Biological functions
	3046	1	0.00549895	0.329232	0.266533	0.0169716	0.514301	0.00135003	0.9221	Biological functions
translation [GO:0006412]	437	1	0.0317086	0.0448866	0.590133	0.878386	-0.0345338	0.16963	0.3686	Biological functions
	2079	1	0.0373388	0.587986	-0.384934	0.480049	0.597933	0.00330299	2.06183	Biological functions
	3158	1	0.0251518	0.0419319	0.349967	0.939144	0.00820033	0.0669518	0.383767	Biological functions
	3234	1	0.0175278	0.013111	0.788567	0.0444587	0.649167	0.0520394	0.677967	Biological functions
glycogen biosynthetic process [GO:0005978]	376	1	0.0362386	0.746161	0.112867	0.35518	-0.415533	0.0283265	-1.11993	Biological functions
	990	1	0.00497606	0.0142445	0.6753	0.842589	0.0612335	0.0197543	-0.5402	Biological functions
	2687	1	0.0187133	0.107213	0.9925	0.0447246	-0.831833	0.0863082	-2.05987	Biological functions
intracellular protein transport [GO:0006886]	273	1	0.0485006	0.224261	-0.783133	0.0428621	-1.0179	0.225967	0.471433	Biological functions
	1545	1	0.0261474	0.0611191	0.425966	0.305672	0.208066	0.0320035	0.497866	Biological functions
	1557	1	0.0042665	0.56559	0.302201	0.0419779	1.25807	0.000551832	2.32843	Biological functions
protein folding [GO:0006457]	1441	1	0.0463158	0.710167	-0.0501003	0.0472974	-0.3182	0.710999	0.0559661	Biological functions
	2122	1	0.0186839	0.62624	-0.292667	0.0397931	0.872266	0.0143042	1.1586	Biological functions
	3155	1	0.0263051	0.00299117	0.6248	0.323183	0.2217	0.0156545	0.291667	Biological functions
glutathione biosynthetic process [GO:0006750]	1321	1	0.000747288	0.783774	-0.167667	0.151552	-1.13557	0.0133255	2.43923	Biological functions
	1558	1	0.000512833	0.226093	0.353233	0.0580244	0.8343	0.000514965	2.0275	Biological functions
L-phenylalanine catabolic process [GO:0006559]	871	1	0.0237422	0.0136948	0.481034	0.0680641	0.590633	0.00664351	0.717834	Biological functions
	2212	1	0.0434283	0.116877	0.2429	0.00822588	0.335901	0.0146415	0.3126	Biological functions
glycolytic process [GO:0006096]	2573	1	0.00568439	0.048978	0.195	0.237191	-0.140533	0.0253479	-0.232766	Biological functions
	3068	1	0.015774	0.261911	0.272433	0.482828	0.352233	0.00975545	-1.06163	Biological functions
regulation of translational initiation [GO:0006446]	1044	1	0.00982945	0.0904393	0.124634	0.329905	-0.0949663	0.0442695	0.3746	Biological functions
	1437	1	0.00334772	0.0438375	0.776467	0.61675	0.178833	0.00439534	1.3595	Biological functions
formation of translation preinitiation complex [GO:0001731]	1044	1	0.00982945	0.0904393	0.124634	0.329905	-0.0949663	0.0442695	0.3746	Biological functions
	1437	1	0.00334772	0.0438375	0.776467	0.61675	0.178833	0.00439534	1.3595	Biological functions
rRNA processing [GO:0006364]	2008	1	0.0410051	0.662925	-0.196233	0.985111	-0.00246684	0.015684	0.875933	Biological functions
	2356	1	0.00200101	0.0110324	0.873	0.046362	0.7158	0.00880954	2.57767	Biological functions
glycerol ether metabolic process [GO:0006662]	2102	1	0.0267414	0.00751601	2.22827	0.357729	0.599333	0.323539	-1.35617	Biological functions
	2845	1	0.00727663	0.0974898	0.5742	0.127556	0.488633	0.0187859	1.09433	Biological functions
tricarboxylic acid cycle [GO:0006099]	272	1	0.0166633	0.0147722	0.727366	0.00345047	0.587667	0.116754	0.341333	Biological functions
	921	1	0.00543165	0.336257	0.283867	0.355873	-0.1893	0.0139819	-0.717967	Biological functions
malate metabolic process [GO:0006108]	272	1	0.0166633	0.0147722	0.727366	0.00345047	0.587667	0.116754	0.341333	Biological functions
	921	1	0.00543165	0.336257	0.283867	0.355873	-0.1893	0.0139819	-0.717967	Biological functions
microtubule-based process [GO:0007017]	300	1	0.027038	0.414462	0.115	0.918522	0.0122	0.0239093	0.399333	Biological functions
	2547	1	0.023737	0.556965	0.125766	0.0572557	0.157433	0.0165414	0.724066	Biological functions
pentose-phosphate shunt [GO:0006098]	1271	1	0.00882863	0.0818114	0.1939	0.806565	-0.0206	0.044075	-0.208333	Biological functions
	1471	1	0.000962917	0.344859	0.1914	0.0423469	0.390734	0.000904894	1.01953	Biological functions
proteolysis involved in cellular protein catabolic process [GO:0051603]	2901	1	0.0483958	0.0267904	0.724133	0.316746	0.4	0.0188591	0.938467	Biological functions
	2938	1	0.0102949	0.197934	0.211067	0.391705	0.109034	0.00203115	0.582834	Biological functions
ATP hydrolysis coupled proton transport [GO:0015991]	221	1	0.0267741	0.0143499	-2.04557	0.0500056	-1.9562	0.06009	-0.754367	Biological functions
	414	1	8.83e-05	0.431569	-0.2004	0.286018	0.355499	0.00267421	-2.01563	Biological functions
regulation of GTPase activity [GO:0043087]	1344	1	0.00063813	0.0199236	0.505333	0.545445	0.0732663	0.00238024	0.765333	Biological functions
mature ribosome assembly [GO:0042256]	2356	1	0.00200101	0.0110324	0.873	0.046362	0.7158	0.00880954	2.57767	Biological functions
DNA recombination [GO:0006310]	1426	1	0.00661381	0.776403	0.150267	0.0760435	-1.79197	0.0304784	1.23253	Biological functions
phospholipid metabolic process [GO:0006644]	1477	1	0.017681	0.0376954	0.523001	0.109481	0.367067	0.000575044	0.716101	Biological functions
'de novo' IMP biosynthetic process [GO:0006189]	2116	1	0.0262477	0.0467101	0.640099	0.0514705	0.368066	0.600733	0.0754325	Biological functions
positive regulation of angiogenesis [GO:0045766]	1523	1	0.0429853	0.926428	0.0235996	0.981918	-0.00743422	0.0032804	0.8018	Biological functions
ATP metabolic process [GO:0046034]	221	1	0.0267741	0.0143499	-2.04557	0.0500056	-1.9562	0.06009	-0.754367	Biological functions
positive regulation of I-kappaB kinase/NF-kappaB signaling [GO:0043123]	1523	1	0.0429853	0.926428	0.0235996	0.981918	-0.00743422	0.0032804	0.8018	Biological functions
fatty acid biosynthetic process [GO:0006633]	757	1	0.00424892	0.0090542	0.253034	0.000440646	0.618167	0.0897344	0.349667	Biological functions
protein transport [GO:0015031]	1683	1	0.00890904	0.0606064	0.750133	0.0237888	2.87063	0.0157715	1.15563	Biological functions
guanine catabolic process [GO:0006147]	1355	1	0.0108163	0.376268	0.578433	0.836605	-0.0641333	0.0149202	2.0765	Biological functions
purine nucleobase biosynthetic process [GO:0009113]	806	1	0.018392	0.305796	-0.262333	0.0298098	-0.4633	0.0233608	-1.0839	Biological functions
mitochondrial fission [GO:0000266]	106	1	0.000969876	0.112741	0.3987	0.0260669	-0.6654	0.0185049	0.831001	Biological functions
glycogen catabolic process [GO:0005980]	990	1	0.00497606	0.0142445	0.6753	0.842589	0.0612335	0.0197543	-0.5402	Biological functions
ubiquitin-dependent ERAD pathway [GO:0030433]	899	1	0.0337757	0.176061	0.176267	0.386558	0.119766	0.0213817	0.4147	Biological functions
response to heat [GO:0009408]	1441	1	0.0463158	0.710167	-0.0501003	0.0472974	-0.3182	0.710999	0.0559661	Biological functions
defense response to Gram-negative bacterium [GO:0050829]	2483	1	0.0240526	0.109203	0.435167	0.302343	0.1004	0.0198173	0.705833	Biological functions
response to stress [GO:0006950]	2122	1	0.0186839	0.62624	-0.292667	0.0397931	0.872266	0.0143042	1.1586	Biological functions
ER to Golgi vesicle-mediated transport [GO:0006888]	1515	1	0.0354216	0.0790787	0.205067	0.13203	0.304534	0.00272374	0.511733	Biological functions
glycolytic process [GO:0006096]	1271	1	0.00882863	0.0818114	0.1939	0.806565	-0.0206	0.044075	-0.208333	Biological functions
fructose 6-phosphate metabolic process [GO:0006002]	1227	1	0.0093414	0.139555	0.442233	0.26322	-0.5574	0.000418728	-1.1197	Biological functions
signal transduction [GO:0007165]	1344	1	0.00063813	0.0199236	0.505333	0.545445	0.0732663	0.00238024	0.765333	Biological functions
mitotic spindle organization [GO:0007052]	2356	1	0.00200101	0.0110324	0.873	0.046362	0.7158	0.00880954	2.57767	Biological functions
small GTPase mediated signal transduction [GO:0007264]	2206	1	0.0297122	0.0342813	0.2816	0.153899	0.094567	0.0337419	0.135834	Biological functions
nucleosome assembly [GO:0006334]	3189	1	0.0395871	0.592744	0.1769	0.131512	-1.1391	0.0102639	-1.05027	Biological functions
spliceosomal snRNP assembly [GO:0000387]	2816	1	0.0366773	0.120355	0.694933	0.0213141	0.8245	0.0303765	1.0576	Biological functions
glycerol-3-phosphate metabolic process [GO:0006072]	1424	1	0.0480042	0.148238	1.00357	0.121768	0.8967	0.0168718	1.8551	Biological functions
telomere maintenance [GO:0000723]	1426	1	0.00661381	0.776403	0.150267	0.0760435	-1.79197	0.0304784	1.23253	Biological functions
molybdopterin cofactor biosynthetic process [GO:0032324]	1842	1	0.00603586	0.552223	0.5867	0.0815812	1.65193	0.00665828	3.4169	Biological functions
tetrahydrofolate interconversion [GO:0035999]	351	1	0.0357634	0.0487936	0.637367	0.164793	0.230467	0.978404	0.00489997	Biological functions
glutathione metabolic process [GO:0006749]	2004	1	0.0158467	0.739316	0.434233	0.246223	1.1203	0.0125306	3.5681	Biological functions
transposition, DNA-mediated [GO:0006313]	1957	1	0.019082	0.66826	0.1241	0.00712495	-0.4724	0.0488151	0.3621	Biological functions
UDP-N-acetylglucosamine metabolic process [GO:0006047]	1876	1	0.0256203	0.675689	-0.227732	0.889856	-0.0674998	0.0440832	1.30263	Biological functions
intracellular protein transport [GO:0006886]	1515	1	0.0354216	0.0790787	0.205067	0.13203	0.304534	0.00272374	0.511733	Biological functions
'de novo' NAD biosynthetic process from tryptophan [GO:0034354]	10	1	0.0225473	0.060164	-2.21397	0.188283	-1.30943	0.00540229	-3.37417	Biological functions
tryptophan catabolic process to kynurenine [GO:0019441]	10	1	0.0225473	0.060164	-2.21397	0.188283	-1.30943	0.00540229	-3.37417	Biological functions
DNA integration [GO:0015074]	1957	1	0.019082	0.66826	0.1241	0.00712495	-0.4724	0.0488151	0.3621	Biological functions
ubiquitin-dependent protein catabolic process [GO:0006511]	2022	1	0.0326713	0.294111	0.1827	0.692707	0.0741329	0.0410093	0.596467	Biological functions
dTDP biosynthetic process [GO:0006233]	2891	1	0.00277707	0.0100575	0.5222	0.133668	0.260166	0.01264	0.491299	Biological functions
arachidonic acid secretion [GO:0050482]	1477	1	0.017681	0.0376954	0.523001	0.109481	0.367067	0.000575044	0.716101	Biological functions
fatty acid beta-oxidation [GO:0006635]	909	1	0.032442	0.21749	0.460133	0.00736656	0.9171	0.0340036	0.887233	Biological functions
aromatic amino acid family metabolic process [GO:0009072]	174	1	0.0110655	0.0434733	0.4719	0.0143864	0.390233	0.00695516	0.709133	Biological functions
glycerol-3-phosphate catabolic process [GO:0046168]	393	1	0.0399316	0.0581111	0.605933	0.0227036	0.4006	0.00704384	0.607867	Biological functions
Arp2/3 complex-mediated actin nucleation [GO:0034314]	3342	1	0.00996146	0.0758717	0.577333	0.0271948	-0.746134	0.205918	0.542	Biological functions
gluconeogenesis [GO:0006094]	1271	1	0.00882863	0.0818114	0.1939	0.806565	-0.0206	0.044075	-0.208333	Biological functions
mRNA 5'-splice site recognition [GO:0000395]	2816	1	0.0366773	0.120355	0.694933	0.0213141	0.8245	0.0303765	1.0576	Biological functions
glycine biosynthetic process [GO:0006545]	351	1	0.0357634	0.0487936	0.637367	0.164793	0.230467	0.978404	0.00489997	Biological functions
mRNA modification [GO:0016556]	1534	1	0.0295728	0.0719409	0.4345	0.714319	0.0865663	0.0144734	0.6792	Biological functions
Mo-molybdopterin cofactor biosynthetic process [GO:0006777]	1842	1	0.00603586	0.552223	0.5867	0.0815812	1.65193	0.00665828	3.4169	Biological functions
N-glycan processing [GO:0006491]	2109	1	0.0241724	0.99481	0.00079981	0.121267	0.2111	0.0212687	0.448933	Biological functions
multicellular organism development [GO:0007275]	361	1	0.00521185	0.283621	-0.679567	0.586676	-0.279434	0.0129479	-2.62663	Biological functions
production of siRNA involved in RNA interference [GO:0030422]	1224	1	0.000479384	0.183852	0.496966	0.0149264	-1.4667	0.168993	0.408567	Biological functions
mature ribosome assembly [GO:0042256]	2356	1	0.00200101	0.0110324	0.873	0.046362	0.7158	0.00880954	2.57767	Biological functions
leukocyte chemotaxis [GO:0030595]	2356	1	0.00200101	0.0110324	0.873	0.046362	0.7158	0.00880954	2.57767	Biological functions
microtubule-based movement [GO:0007018]	1683	1	0.00890904	0.0606064	0.750133	0.0237888	2.87063	0.0157715	1.15563	Biological functions
protein sumoylation [GO:0016925]	1654	1	0.00604482	0.825496	0.0700671	0.0240638	-1.79667	0.758417	-0.107333	Biological functions
mitochondrial electron transport, ubiquinol to cytochrome c [GO:0006122]	2852	1	0.000450856	0.00908634	2.982	0.395987	0.2558	0.636877	0.130867	Biological functions
lipid catabolic process [GO:0016042]	1477	1	0.017681	0.0376954	0.523001	0.109481	0.367067	0.000575044	0.716101	Biological functions
mitochondrion organization [GO:0007005]	1781	1	0.0223255	0.0182148	-1.84453	0.0359773	-1.08643	0.676554	-0.1841	Biological functions
purine nucleobase metabolic process [GO:0006144]	155	1	0.0297207	0.0168481	0.9731	0.16016	0.7519	0.00123105	1.29647	Biological functions
peroxisome fission [GO:0016559]	106	1	0.000969876	0.112741	0.3987	0.0260669	-0.6654	0.0185049	0.831001	Biological functions
regulation of catalytic activity [GO:0050790]	2771	1	0.0305374	0.512789	0.135066	0.0019713	0.3533	0.0174017	0.6554	Biological functions
negative regulation of apoptotic process [GO:0043066]	1523	1	0.0429853	0.926428	0.0235996	0.981918	-0.00743422	0.0032804	0.8018	Biological functions
ATP synthesis coupled proton transport [GO:0015986]	1188	1	0.0376857	0.272952	0.4425	0.0278662	0.907234	0.0456252	0.745334	Biological functions
phospholipid biosynthetic process [GO:0008654]	622	1	0.0225973	0.401785	0.392233	0.0444231	-1.61257	0.765796	0.208466	Biological functions
beta-alanine biosynthetic process [GO:0019483]	502	1	0.00450317	0.0399323	0.353734	0.315638	0.150368	0.0558914	-0.432066	Biological functions
protein deubiquitination [GO:0016579]	2022	1	0.0326713	0.294111	0.1827	0.692707	0.0741329	0.0410093	0.596467	Biological functions
biosynthetic process [GO:0009058]	3247	1	0.0195724	0.0436056	0.486167	0.469001	-0.102166	0.664459	0.0603332	Biological functions
protein glycosylation [GO:0006486]	819	1	0.0215512	0.467642	-0.0928001	0.775938	0.0520001	0.0309424	0.456099	Biological functions
blood coagulation [GO:0007596]	1918	1	0.00405018	0.310056	0.711233	0.0572413	1.24423	0.00732596	2.44637	Biological functions
protein transport [GO:0015031]	2206	1	0.0297122	0.0342813	0.2816	0.153899	0.094567	0.0337419	0.135834	Biological functions
bone marrow development [GO:0048539]	2356	1	0.00200101	0.0110324	0.873	0.046362	0.7158	0.00880954	2.57767	Biological functions
pseudouridine synthesis [GO:0001522]	2008	1	0.0410051	0.662925	-0.196233	0.985111	-0.00246684	0.015684	0.875933	Biological functions
bone mineralization [GO:0030282]	2356	1	0.00200101	0.0110324	0.873	0.046362	0.7158	0.00880954	2.57767	Biological functions
purine nucleotide biosynthetic process [GO:0006164]	839	1	0.0381144	0.0420184	0.480433	0.581259	0.0850665	0.575735	0.0353667	Biological functions
cell differentiation [GO:0030154]	361	1	0.00521185	0.283621	-0.679567	0.586676	-0.279434	0.0129479	-2.62663	Biological functions
regulation of cell cycle [GO:0051726]	576	1	0.0429093	0.239145	0.7296	0.527915	-0.602034	0.0431746	-1.9043	Biological functions
spliceosomal snRNP assembly [GO:0000387]	600	1	0.0139044	0.0634328	0.599166	0.120577	0.441467	0.015697	1.0316	Biological functions
response to oxidative stress [GO:0006979]	345	1	0.0295811	0.255641	0.698867	0.0448865	0.8647	0.0100348	1.55947	Biological functions
signal transduction [GO:0007165]	820	1	0.0214582	0.292869	0.919433	0.0590401	1.8753	0.0236736	2.64533	Biological functions
double-strand break repair via nonhomologous end joining [GO:0006303]	1426	1	0.00661381	0.776403	0.150267	0.0760435	-1.79197	0.0304784	1.23253	Biological functions
tryptophan catabolic process to kynurenine [GO:0019441]	10	1	0.0225473	0.060164	-2.21397	0.188283	-1.30943	0.00540229	-3.37417	Biological functions
transport [GO:0006810]	1730	1	0.00178985	0.0859833	-0.973832	0.0375207	1.38343	0.0435564	1.34373	Biological functions
cellular aldehyde metabolic process [GO:0006081]	3258	1	0.0438904	0.477668	0.118366	0.357986	0.147134	0.0425852	0.417933	Biological functions
ubiquinone biosynthetic process [GO:0006744]	643	1	0.0278472	0.210934	-0.7191	0.0274191	0.591267	0.0788061	-0.9659	Biological functions
complement activation [GO:0006956]	1136	1	0.0367745	0.0367547	-1.5311	0.338471	-0.451934	0.899642	-0.0797672	Biological functions
UDP-glucose metabolic process [GO:0006011]	1385	1	0.0223358	0.0503183	0.399	0.0288864	0.356367	0.956658	-0.00819969	Biological functions
covalent chromatin modification [GO:0016569]	3189	1	0.0395871	0.592744	0.1769	0.131512	-1.1391	0.0102639	-1.05027	Biological functions
'de novo' AMP biosynthetic process [GO:0044208]	2116	1	0.0262477	0.0467101	0.640099	0.0514705	0.368066	0.600733	0.0754325	Biological functions
'de novo' IMP biosynthetic process [GO:0006189]	806	1	0.018392	0.305796	-0.262333	0.0298098	-0.4633	0.0233608	-1.0839	Biological functions
(blank)
Gene.ontology..molecular.function.	ID	Count of Gene.ontology..molecular.function.	Sum of p.value	Sum of p.value.1	Sum of Difference	Sum of p.value.2	Sum of Difference.1	Sum of p.value.3	Sum of Difference.2	GO
ATP binding [GO:0005524]	221	1	0.0267741	0.0143499	-2.04557	0.0500056	-1.9562	0.06009	-0.754367	Molecular functions
	575	1	0.000419228	0.00783794	1.12453	0.750398	-0.108433	0.00120146	1.73513	Molecular functions
	684	1	0.0402099	0.0326861	0.415567	0.0743676	-0.4587	0.604172	0.153934	Molecular functions
	770	1	0.00509793	0.00141456	-4.965	0.351696	-1.2891	0.00160499	-3.69103	Molecular functions
	792	1	0.0324115	0.0109388	0.392499	0.433372	-0.1283	0.155474	0.2261	Molecular functions
	806	1	0.018392	0.305796	-0.262333	0.0298098	-0.4633	0.0233608	-1.0839	Molecular functions
	1426	1	0.00661381	0.776403	0.150267	0.0760435	-1.79197	0.0304784	1.23253	Molecular functions
	1441	1	0.0463158	0.710167	-0.0501003	0.0472974	-0.3182	0.710999	0.0559661	Molecular functions
	1730	1	0.00178985	0.0859833	-0.973832	0.0375207	1.38343	0.0435564	1.34373	Molecular functions
	2122	1	0.0186839	0.62624	-0.292667	0.0397931	0.872266	0.0143042	1.1586	Molecular functions
	2126	1	0.044451	0.0838739	1.96063	0.146448	1.7582	0.0410164	2.53207	Molecular functions
	2687	1	0.0187133	0.107213	0.9925	0.0447246	-0.831833	0.0863082	-2.05987	Molecular functions
	2891	1	0.00277707	0.0100575	0.5222	0.133668	0.260166	0.01264	0.491299	Molecular functions
zinc ion binding [GO:0008270]	78	1	0.0295052	0.0354104	-2.96483	0.0380921	-2.65757	0.75116	-0.395033	Molecular functions
	275	1	0.0180512	0.0593756	1.87073	0.0343595	1.52413	0.0174639	1.97623	Molecular functions
	481	1	0.000320989	0.0747432	-1.71823	0.828713	-0.1278	0.00153524	2.91557	Molecular functions
	1355	1	0.0108163	0.376268	0.578433	0.836605	-0.0641333	0.0149202	2.0765	Molecular functions
	1457	1	0.00565939	0.531028	0.103732	0.273342	-0.0444667	0.0208276	-0.715167	Molecular functions
	1778	1	0.00457532	0.943244	0.0384	0.414636	-0.6122	0.00303449	-2.83327	Molecular functions
	1968	1	0.00493909	0.0603323	0.652033	0.402635	0.1887	0.0102252	1.1141	Molecular functions
	2022	1	0.0326713	0.294111	0.1827	0.692707	0.0741329	0.0410093	0.596467	Molecular functions
	2143	1	0.0191892	0.747338	0.239834	0.0443708	-1.75437	0.028037	-1.50747	Molecular functions
	2816	1	0.0366773	0.120355	0.694933	0.0213141	0.8245	0.0303765	1.0576	Molecular functions
	3216	1	0.0377865	0.985952	0.0248667	0.0439006	3.1923	0.354101	1.14677	Molecular functions
RNA binding [GO:0003723]	427	1	0.0162464	0.295248	0.137234	0.0124608	-0.247867	0.146935	0.0957336	Molecular functions
	437	1	0.0317086	0.0448866	0.590133	0.878386	-0.0345338	0.16963	0.3686	Molecular functions
	572	1	0.0480982	0.821359	-0.2359	0.011581	-2.65083	0.745131	-0.294933	Molecular functions
	1968	1	0.00493909	0.0603323	0.652033	0.402635	0.1887	0.0102252	1.1141	Molecular functions
	2008	1	0.0410051	0.662925	-0.196233	0.985111	-0.00246684	0.015684	0.875933	Molecular functions
	2311	1	0.0408181	0.546383	0.0677007	0.384162	-0.203866	0.0419831	0.373034	Molecular functions
	2369	1	0.00303928	0.00603862	3.19883	0.0242177	2.3338	0.0639325	0.9042	Molecular functions
metal ion binding [GO:0046872]	792	1	0.0324115	0.0109388	0.392499	0.433372	-0.1283	0.155474	0.2261	Molecular functions
	806	1	0.018392	0.305796	-0.262333	0.0298098	-0.4633	0.0233608	-1.0839	Molecular functions
	1227	1	0.0093414	0.139555	0.442233	0.26322	-0.5574	0.000418728	-1.1197	Molecular functions
	1441	1	0.0463158	0.710167	-0.0501003	0.0472974	-0.3182	0.710999	0.0559661	Molecular functions
	1730	1	0.00178985	0.0859833	-0.973832	0.0375207	1.38343	0.0435564	1.34373	Molecular functions
	2846	1	0.0164886	0.514386	0.219567	0.464126	0.198701	0.0263715	1.15407	Molecular functions
GTPase activity [GO:0003924]	106	1	0.000969876	0.112741	0.3987	0.0260669	-0.6654	0.0185049	0.831001	Molecular functions
	300	1	0.027038	0.414462	0.115	0.918522	0.0122	0.0239093	0.399333	Molecular functions
	748	1	0.0400474	0.212261	0.289667	0.669999	0.0869338	0.0461202	0.500701	Molecular functions
	1200	1	0.0206239	0.806806	-0.149433	0.224527	-1.4651	0.00847172	-2.8519	Molecular functions
	2547	1	0.023737	0.556965	0.125766	0.0572557	0.157433	0.0165414	0.724066	Molecular functions
heme binding [GO:0020037]	147	1	0.00419929	0.264548	-1.2476	0.000346338	-4.41597	0.252109	-1.03533	Molecular functions
	1267	1	0.0339631	0.453632	0.2722	0.870794	-0.0487989	0.0121998	0.872667	Molecular functions
	1446	1	0.000890991	0.160587	-0.593934	0.00283198	-1.66227	0.00445106	-1.35317	Molecular functions
	2031	1	0.000446672	0.34005	0.194166	0.107967	0.262599	0.00086509	0.987432	Molecular functions
	2846	1	0.0164886	0.514386	0.219567	0.464126	0.198701	0.0263715	1.15407	Molecular functions
oxidoreductase activity [GO:0016491]	1778	1	0.00457532	0.943244	0.0384	0.414636	-0.6122	0.00303449	-2.83327	Molecular functions
	1992	1	0.0147829	0.593778	0.669999	0.0294108	2.94017	0.00199627	3.73787	Molecular functions
	2201	1	0.037103	0.139617	2.0082	0.530824	0.8861	0.018195	3.8313	Molecular functions
	2288	1	0.0130974	0.0846081	0.578033	0.0553783	0.819466	0.00222998	1.17833	Molecular functions
	2657	1	0.0434566	0.0217623	-0.246901	0.838653	0.0425332	0.00797621	0.297499	Molecular functions
GTP binding [GO:0005525]	106	1	0.000969876	0.112741	0.3987	0.0260669	-0.6654	0.0185049	0.831001	Molecular functions
	300	1	0.027038	0.414462	0.115	0.918522	0.0122	0.0239093	0.399333	Molecular functions
	748	1	0.0400474	0.212261	0.289667	0.669999	0.0869338	0.0461202	0.500701	Molecular functions
	1200	1	0.0206239	0.806806	-0.149433	0.224527	-1.4651	0.00847172	-2.8519	Molecular functions
	2547	1	0.023737	0.556965	0.125766	0.0572557	0.157433	0.0165414	0.724066	Molecular functions
transferase activity [GO:0016740]	803	1	0.0209958	0.50884	-0.768967	0.229696	1.2138	0.0158215	2.579	Molecular functions
	1607	1	0.0322267	0.0179563	0.402134	0.640594	0.208767	0.000282713	1.09823	Molecular functions
	1978	1	0.00767231	0.0948173	1.4686	0.135082	0.8506	0.000173485	2.8692	Molecular functions
	2945	1	0.0111894	0.306865	0.313533	0.0375918	0.817734	0.00362871	1.14537	Molecular functions
	3117	1	0.000748463	0.180237	0.272066	0.032407	0.453233	0.00228472	0.942733	Molecular functions
DNA binding [GO:0003677]	1957	1	0.019082	0.66826	0.1241	0.00712495	-0.4724	0.0488151	0.3621	Molecular functions
	2335	1	0.000282421	0.0832499	0.414967	0.191359	-0.513533	0.00160813	1.4029	Molecular functions
	2441	1	0.00348075	0.0256141	-0.819399	0.00075906	-0.428833	0.179622	0.272701	Molecular functions
	2483	1	0.0240526	0.109203	0.435167	0.302343	0.1004	0.0198173	0.705833	Molecular functions
	2595	1	0.00558937	0.307895	0.155967	0.0729606	-0.270166	0.0163696	0.360634	Molecular functions
calcium ion binding [GO:0005509]	1477	1	0.017681	0.0376954	0.523001	0.109481	0.367067	0.000575044	0.716101	Molecular functions
	1537	1	0.0188215	0.0338061	-1.63	0.960765	-0.0194333	0.0320738	-0.505633	Molecular functions
	1918	1	0.00405018	0.310056	0.711233	0.0572413	1.24423	0.00732596	2.44637	Molecular functions
	2109	1	0.0241724	0.99481	0.00079981	0.121267	0.2111	0.0212687	0.448933	Molecular functions
	2352	1	0.0453942	0.83189	0.145066	0.0899282	-1.26323	0.0234963	-1.9763	Molecular functions
catalytic activity [GO:0003824]	417	1	0.0120562	0.000838726	-2.73683	0.0812537	-2.07347	0.00541945	-3.5346	Molecular functions
	709	1	0.0407598	0.130718	0.9637	0.0757161	1.0124	0.0235226	1.486	Molecular functions
	2999	1	0.0255773	0.726765	0.0506001	0.125387	0.459566	0.00582801	0.607466	Molecular functions
	3247	1	0.0195724	0.0436056	0.486167	0.469001	-0.102166	0.664459	0.0603332	Molecular functions
iron ion binding [GO:0005506]	147	1	0.00419929	0.264548	-1.2476	0.000346338	-4.41597	0.252109	-1.03533	Molecular functions
	1267	1	0.0339631	0.453632	0.2722	0.870794	-0.0487989	0.0121998	0.872667	Molecular functions
	1446	1	0.000890991	0.160587	-0.593934	0.00283198	-1.66227	0.00445106	-1.35317	Molecular functions
	2031	1	0.000446672	0.34005	0.194166	0.107967	0.262599	0.00086509	0.987432	Molecular functions
glutathione transferase activity [GO:0004364]	2345	1	0.017495	0.036751	0.711466	0.149003	0.397734	0.549621	0.135967	Molecular functions
	2956	1	0.000165402	0.775669	0.0587667	0.0421254	0.6147	0.00118447	1.32737	Molecular functions
	3024	1	6.15e-06	0.0510411	-1.08843	0.0349073	-1.2671	0.00121797	6.26907	Molecular functions
	3145	1	0.000665587	0.129562	0.371733	0.136462	0.448599	0.000878581	1.45987	Molecular functions
oxidoreductase activity, acting on paired donors, with incorporation or reduction of molecular oxygen [GO:0016705]	147	1	0.00419929	0.264548	-1.2476	0.000346338	-4.41597	0.252109	-1.03533	Molecular functions
	1267	1	0.0339631	0.453632	0.2722	0.870794	-0.0487989	0.0121998	0.872667	Molecular functions
	1446	1	0.000890991	0.160587	-0.593934	0.00283198	-1.66227	0.00445106	-1.35317	Molecular functions
	2031	1	0.000446672	0.34005	0.194166	0.107967	0.262599	0.00086509	0.987432	Molecular functions
kinase activity [GO:0016301]	643	1	0.0278472	0.210934	-0.7191	0.0274191	0.591267	0.0788061	-0.9659	Molecular functions
	771	1	0.037515	0.246545	0.414701	0.0365254	0.940467	0.916746	0.0419337	Molecular functions
	1696	1	0.0226086	0.372717	0.1641	0.449667	-0.0938339	0.0497439	-0.405667	Molecular functions
	2241	1	0.02049	0.368705	0.309867	0.436871	-0.147966	0.0227054	0.774433	Molecular functions
nucleic acid binding [GO:0003676]	575	1	0.000419228	0.00783794	1.12453	0.750398	-0.108433	0.00120146	1.73513	Molecular functions
	770	1	0.00509793	0.00141456	-4.965	0.351696	-1.2891	0.00160499	-3.69103	Molecular functions
	2006	1	0.00603991	0.0244086	0.692099	0.0386382	0.570233	0.0181791	0.968199	Molecular functions
flavin adenine dinucleotide binding [GO:0050660]	297	1	6.05e-05	0.00183986	0.897333	0.00718355	0.752867	0.000575551	1.366	Molecular functions
	1892	1	0.0322204	0.0662246	0.922466	0.0134468	0.352399	0.00436142	0.842199	Molecular functions
	2004	1	0.0158467	0.739316	0.434233	0.246223	1.1203	0.0125306	3.5681	Molecular functions
magnesium ion binding [GO:0000287]	684	1	0.0402099	0.0326861	0.415567	0.0743676	-0.4587	0.604172	0.153934	Molecular functions
	1304	1	0.0334889	0.87281	-0.0208333	0.421515	-0.2429	0.0294548	-0.864766	Molecular functions
	1696	1	0.0226086	0.372717	0.1641	0.449667	-0.0938339	0.0497439	-0.405667	Molecular functions
structural constituent of ribosome [GO:0003735]	2079	1	0.0373388	0.587986	-0.384934	0.480049	0.597933	0.00330299	2.06183	Molecular functions
	3158	1	0.0251518	0.0419319	0.349967	0.939144	0.00820033	0.0669518	0.383767	Molecular functions
	3234	1	0.0175278	0.013111	0.788567	0.0444587	0.649167	0.0520394	0.677967	Molecular functions
ATP binding [GO:0005524]	259	1	0.0439501	0.442781	-0.362667	0.0477463	-1.47377	0.359998	-0.532433	Molecular functions
	897	1	0.0263973	0.780943	0.1315	0.499499	0.335033	0.0425405	1.38123	Molecular functions
	1227	1	0.0093414	0.139555	0.442233	0.26322	-0.5574	0.000418728	-1.1197	Molecular functions
calcium ion binding [GO:0005509]	120	1	0.0383693	0.220458	-0.3912	0.0120429	-0.858667	0.0115012	-0.695601	Molecular functions
	2933	1	0.0098076	0.963449	0.0272	0.286077	-0.669401	0.029307	-2.5308	Molecular functions
	3093	1	0.00479142	0.0780337	0.521067	0.1843	-0.494967	0.046018	-0.981899	Molecular functions
translation initiation factor activity [GO:0003743]	424	1	0.00979241	0.000667304	2.41083	0.417673	-0.614	0.493987	0.514233	Molecular functions
	1044	1	0.00982945	0.0904393	0.124634	0.329905	-0.0949663	0.0442695	0.3746	Molecular functions
	1437	1	0.00334772	0.0438375	0.776467	0.61675	0.178833	0.00439534	1.3595	Molecular functions
calcium-dependent phospholipid binding [GO:0005544]	120	1	0.0383693	0.220458	-0.3912	0.0120429	-0.858667	0.0115012	-0.695601	Molecular functions
	2933	1	0.0098076	0.963449	0.0272	0.286077	-0.669401	0.029307	-2.5308	Molecular functions
	3093	1	0.00479142	0.0780337	0.521067	0.1843	-0.494967	0.046018	-0.981899	Molecular functions
monooxygenase activity [GO:0004497]	1267	1	0.0339631	0.453632	0.2722	0.870794	-0.0487989	0.0121998	0.872667	Molecular functions
	1446	1	0.000890991	0.160587	-0.593934	0.00283198	-1.66227	0.00445106	-1.35317	Molecular functions
	2031	1	0.000446672	0.34005	0.194166	0.107967	0.262599	0.00086509	0.987432	Molecular functions
motor activity [GO:0003774]	259	1	0.0439501	0.442781	-0.362667	0.0477463	-1.47377	0.359998	-0.532433	Molecular functions
	2126	1	0.044451	0.0838739	1.96063	0.146448	1.7582	0.0410164	2.53207	Molecular functions
protein heterodimerization activity [GO:0046982]	2441	1	0.00348075	0.0256141	-0.819399	0.00075906	-0.428833	0.179622	0.272701	Molecular functions
	3189	1	0.0395871	0.592744	0.1769	0.131512	-1.1391	0.0102639	-1.05027	Molecular functions
Ran GTPase binding [GO:0008536]	273	1	0.0485006	0.224261	-0.783133	0.0428621	-1.0179	0.225967	0.471433	Molecular functions
	1557	1	0.0042665	0.56559	0.302201	0.0419779	1.25807	0.000551832	2.32843	Molecular functions
protein homodimerization activity [GO:0042803]	393	1	0.0399316	0.0581111	0.605933	0.0227036	0.4006	0.00704384	0.607867	Molecular functions
	684	1	0.0402099	0.0326861	0.415567	0.0743676	-0.4587	0.604172	0.153934	Molecular functions
L-malate dehydrogenase activity [GO:0030060]	272	1	0.0166633	0.0147722	0.727366	0.00345047	0.587667	0.116754	0.341333	Molecular functions
	921	1	0.00543165	0.336257	0.283867	0.355873	-0.1893	0.0139819	-0.717967	Molecular functions
cysteine-type endopeptidase activity [GO:0004197]	1129	1	0.00161003	0.00113369	0.888167	0.0442364	0.4578	0.00483759	0.688166	Molecular functions
	2771	1	0.0305374	0.512789	0.135066	0.0019713	0.3533	0.0174017	0.6554	Molecular functions
peroxiredoxin activity [GO:0051920]	3021	1	0.0303067	0.0409787	0.342801	0.20846	0.169701	0.0104649	0.407667	Molecular functions
	3046	1	0.00549895	0.329232	0.266533	0.0169716	0.514301	0.00135003	0.9221	Molecular functions
cytochrome-c oxidase activity [GO:0004129]	2351	1	0.0121383	0.0224389	0.506401	0.208715	0.155034	0.023511	0.478034	Molecular functions
	2855	1	0.0213819	0.0548253	1.2275	0.0118695	1.2199	0.00493662	1.4909	Molecular functions
phospholipase inhibitor activity [GO:0004859]	120	1	0.0383693	0.220458	-0.3912	0.0120429	-0.858667	0.0115012	-0.695601	Molecular functions
	2933	1	0.0098076	0.963449	0.0272	0.286077	-0.669401	0.029307	-2.5308	Molecular functions
metallopeptidase activity [GO:0008237]	78	1	0.0295052	0.0354104	-2.96483	0.0380921	-2.65757	0.75116	-0.395033	Molecular functions
	1457	1	0.00565939	0.531028	0.103732	0.273342	-0.0444667	0.0208276	-0.715167	Molecular functions
ligase activity [GO:0016874]	275	1	0.0180512	0.0593756	1.87073	0.0343595	1.52413	0.0174639	1.97623	Molecular functions
	1085	1	0.0403523	0.0821573	2.10407	0.00256981	2.84433	0.133485	1.29563	Molecular functions
electron carrier activity [GO:0009055]	297	1	6.05e-05	0.00183986	0.897333	0.00718355	0.752867	0.000575551	1.366	Molecular functions
	2004	1	0.0158467	0.739316	0.434233	0.246223	1.1203	0.0125306	3.5681	Molecular functions
methyltransferase activity [GO:0008168]	331	1	0.00888177	0.0534659	0.864233	0.644483	-0.242433	0.012225	1.28967	Molecular functions
	1513	1	0.00142623	0.397562	0.1693	0.0364591	-0.1963	0.00195598	-0.7344	Molecular functions
glucuronosyltransferase activity [GO:0015020]	569	1	0.00547201	0.646648	-0.261533	0.0844045	0.8207	0.0111475	1.5571	Molecular functions
	1591	1	0.0107134	0.391425	0.0989335	0.0371438	-0.4898	0.199546	0.212934	Molecular functions
peptidyl-prolyl cis-trans isomerase activity [GO:0003755]	3155	1	0.0263051	0.00299117	0.6248	0.323183	0.2217	0.0156545	0.291667	Molecular functions
	3164	1	0.00321521	0.147202	0.325033	0.295629	-0.143333	0.0103246	0.6134	Molecular functions
pyridoxal phosphate binding [GO:0030170]	351	1	0.0357634	0.0487936	0.637367	0.164793	0.230467	0.978404	0.00489997	Molecular functions
	2999	1	0.0255773	0.726765	0.0506001	0.125387	0.459566	0.00582801	0.607466	Molecular functions
protein disulfide oxidoreductase activity [GO:0015035]	2102	1	0.0267414	0.00751601	2.22827	0.357729	0.599333	0.323539	-1.35617	Molecular functions
	2845	1	0.00727663	0.0974898	0.5742	0.127556	0.488633	0.0187859	1.09433	Molecular functions
structural constituent of cytoskeleton [GO:0005200]	300	1	0.027038	0.414462	0.115	0.918522	0.0122	0.0239093	0.399333	Molecular functions
	2547	1	0.023737	0.556965	0.125766	0.0572557	0.157433	0.0165414	0.724066	Molecular functions
phenylalanine 4-monooxygenase activity [GO:0004505]	871	1	0.0237422	0.0136948	0.481034	0.0680641	0.590633	0.00664351	0.717834	Molecular functions
	2212	1	0.0434283	0.116877	0.2429	0.00822588	0.335901	0.0146415	0.3126	Molecular functions
kinase activity [GO:0016301]	1224	1	0.000479384	0.183852	0.496966	0.0149264	-1.4667	0.168993	0.408567	Molecular functions
	1876	1	0.0256203	0.675689	-0.227732	0.889856	-0.0674998	0.0440832	1.30263	Molecular functions
threonine-type endopeptidase activity [GO:0004298]	2901	1	0.0483958	0.0267904	0.724133	0.316746	0.4	0.0188591	0.938467	Molecular functions
	2938	1	0.0102949	0.197934	0.211067	0.391705	0.109034	0.00203115	0.582834	Molecular functions
iron ion binding [GO:0005506]	871	1	0.0237422	0.0136948	0.481034	0.0680641	0.590633	0.00664351	0.717834	Molecular functions
	2212	1	0.0434283	0.116877	0.2429	0.00822588	0.335901	0.0146415	0.3126	Molecular functions
unfolded protein binding [GO:0051082]	1441	1	0.0463158	0.710167	-0.0501003	0.0472974	-0.3182	0.710999	0.0559661	Molecular functions
	2122	1	0.0186839	0.62624	-0.292667	0.0397931	0.872266	0.0143042	1.1586	Molecular functions
helicase activity [GO:0004386]	575	1	0.000419228	0.00783794	1.12453	0.750398	-0.108433	0.00120146	1.73513	Molecular functions
	770	1	0.00509793	0.00141456	-4.965	0.351696	-1.2891	0.00160499	-3.69103	Molecular functions
aminopeptidase activity [GO:0004177]	78	1	0.0295052	0.0354104	-2.96483	0.0380921	-2.65757	0.75116	-0.395033	Molecular functions
	1457	1	0.00565939	0.531028	0.103732	0.273342	-0.0444667	0.0208276	-0.715167	Molecular functions
glycine hydroxymethyltransferase activity [GO:0004372]	351	1	0.0357634	0.0487936	0.637367	0.164793	0.230467	0.978404	0.00489997	Molecular functions
phosphoribosylaminoimidazolecarboxamide formyltransferase activity [GO:0004643]	839	1	0.0381144	0.0420184	0.480433	0.581259	0.0850665	0.575735	0.0353667	Molecular functions
lipid binding [GO:0008289]	2040	1	0.0193187	0.175646	-0.364099	0.128653	-0.487499	0.00342198	-0.984633	Molecular functions
proton-transporting ATP synthase activity, rotational mechanism [GO:0046933]	414	1	8.83e-05	0.431569	-0.2004	0.286018	0.355499	0.00267421	-2.01563	Molecular functions
protein disulfide oxidoreductase activity [GO:0015035]	297	1	6.05e-05	0.00183986	0.897333	0.00718355	0.752867	0.000575551	1.366	Molecular functions
proton-transporting ATPase activity, rotational mechanism [GO:0046961]	221	1	0.0267741	0.0143499	-2.04557	0.0500056	-1.9562	0.06009	-0.754367	Molecular functions
hydrolase activity, hydrolyzing O-glycosyl compounds [GO:0004553]	1876	1	0.0256203	0.675689	-0.227732	0.889856	-0.0674998	0.0440832	1.30263	Molecular functions
hydrolase activity, hydrolyzing O-glycosyl compounds [GO:0004553]	2317	1	0.0154795	0.11995	0.1514	0.382329	0.164733	0.00415606	0.550466	Molecular functions
mRNA binding [GO:0003729]	2816	1	0.0366773	0.120355	0.694933	0.0213141	0.8245	0.0303765	1.0576	Molecular functions
pyruvate kinase activity [GO:0004743]	1696	1	0.0226086	0.372717	0.1641	0.449667	-0.0938339	0.0497439	-0.405667	Molecular functions
serine-type endopeptidase inhibitor activity [GO:0004867]	1175	1	0.0407321	0.518856	0.234133	0.0684398	-0.3234	0.01449	-0.644367	Molecular functions
Rab GDP-dissociation inhibitor activity [GO:0005093]	2206	1	0.0297122	0.0342813	0.2816	0.153899	0.094567	0.0337419	0.135834	Molecular functions
glutathione peroxidase activity [GO:0004602]	345	1	0.0295811	0.255641	0.698867	0.0448865	0.8647	0.0100348	1.55947	Molecular functions
RNA binding [GO:0003723]	2595	1	0.00558937	0.307895	0.155967	0.0729606	-0.270166	0.0163696	0.360634	Molecular functions
NADP binding [GO:0050661]	2004	1	0.0158467	0.739316	0.434233	0.246223	1.1203	0.0125306	3.5681	Molecular functions
rRNA binding [GO:0019843]	2356	1	0.00200101	0.0110324	0.873	0.046362	0.7158	0.00880954	2.57767	Molecular functions
organic anion transmembrane transporter activity [GO:0008514]	897	1	0.0263973	0.780943	0.1315	0.499499	0.335033	0.0425405	1.38123	Molecular functions
serine-type endopeptidase activity [GO:0004252]	1918	1	0.00405018	0.310056	0.711233	0.0572413	1.24423	0.00732596	2.44637	Molecular functions
metal ion binding [GO:0046872]	1847	1	0.0249988	0.378165	0.7293	0.00263203	1.99783	0.00647563	1.63887	Molecular functions
small protein activating enzyme activity [GO:0008641]	719	1	0.0166103	0.0027659	0.434066	0.0845398	0.652299	0.000876654	0.8948	Molecular functions
phosphoribosylamine-glycine ligase activity [GO:0004637]	806	1	0.018392	0.305796	-0.262333	0.0298098	-0.4633	0.0233608	-1.0839	Molecular functions
sodium:potassium-exchanging ATPase activity [GO:0005391]	792	1	0.0324115	0.0109388	0.392499	0.433372	-0.1283	0.155474	0.2261	Molecular functions
phosphoribosylformylglycinamidine cyclo-ligase activity [GO:0004641]	806	1	0.018392	0.305796	-0.262333	0.0298098	-0.4633	0.0233608	-1.0839	Molecular functions
calmodulin binding [GO:0005516]	2687	1	0.0187133	0.107213	0.9925	0.0447246	-0.831833	0.0863082	-2.05987	Molecular functions
sulfotransferase activity [GO:0008146]	385	1	0.015142	0.0736998	0.814067	0.0626983	1.00063	0.0042052	1.5845	Molecular functions
structural constituent of ribosome [GO:0003735]	437	1	0.0317086	0.0448866	0.590133	0.878386	-0.0345338	0.16963	0.3686	Molecular functions
transporter activity [GO:0005215]	822	1	0.00519981	0.0611372	1.26673	0.00216872	2.03873	0.00406332	2.1341	Molecular functions
telomeric DNA binding [GO:0042162]	1426	1	0.00661381	0.776403	0.150267	0.0760435	-1.79197	0.0304784	1.23253	Molecular functions
glycerol kinase activity [GO:0004370]	1424	1	0.0480042	0.148238	1.00357	0.121768	0.8967	0.0168718	1.8551	Molecular functions
thioredoxin-disulfide reductase activity [GO:0004791]	297	1	6.05e-05	0.00183986	0.897333	0.00718355	0.752867	0.000575551	1.366	Molecular functions
GTP binding [GO:0005525]	2034	1	0.0476715	0.79828	0.0628668	0.0416114	-0.490733	0.0105644	-0.4335	Molecular functions
thymidylate kinase activity [GO:0004798]	2891	1	0.00277707	0.0100575	0.5222	0.133668	0.260166	0.01264	0.491299	Molecular functions
glutathione binding [GO:0043295]	684	1	0.0402099	0.0326861	0.415567	0.0743676	-0.4587	0.604172	0.153934	Molecular functions
transporter activity [GO:0005215]	2040	1	0.0193187	0.175646	-0.364099	0.128653	-0.487499	0.00342198	-0.984633	Molecular functions
IMP cyclohydrolase activity [GO:0003937]	839	1	0.0381144	0.0420184	0.480433	0.581259	0.0850665	0.575735	0.0353667	Molecular functions
U1 snRNA binding [GO:0030619]	2816	1	0.0366773	0.120355	0.694933	0.0213141	0.8245	0.0303765	1.0576	Molecular functions
kinesin binding [GO:0019894]	1683	1	0.00890904	0.0606064	0.750133	0.0237888	2.87063	0.0157715	1.15563	Molecular functions
isomerase activity [GO:0016853]	3328	1	0.0366747	0.0785647	0.321367	0.978133	0.00449944	0.0134737	0.384733	Molecular functions
phosphoglycerate mutase activity [GO:0004619]	3068	1	0.015774	0.261911	0.272433	0.482828	0.352233	0.00975545	-1.06163	Molecular functions
very-long-chain 3-ketoacyl-CoA synthase activity [GO:0102756]	757	1	0.00424892	0.0090542	0.253034	0.000440646	0.618167	0.0897344	0.349667	Molecular functions
phospholipase A2 activity [GO:0004623]	1477	1	0.017681	0.0376954	0.523001	0.109481	0.367067	0.000575044	0.716101	Molecular functions
voltage-gated ion channel activity [GO:0005244]	576	1	0.0429093	0.239145	0.7296	0.527915	-0.602034	0.0431746	-1.9043	Molecular functions
ATP-dependent DNA helicase activity [GO:0004003]	1426	1	0.00661381	0.776403	0.150267	0.0760435	-1.79197	0.0304784	1.23253	Molecular functions
cytoskeletal protein binding [GO:0008092]	120	1	0.0383693	0.220458	-0.3912	0.0120429	-0.858667	0.0115012	-0.695601	Molecular functions
phosphotransferase activity, for other substituted phosphate groups [GO:0016780]	622	1	0.0225973	0.401785	0.392233	0.0444231	-1.61257	0.765796	0.208466	Molecular functions
(S)-2-(5-amino-1-(5-phospho-D-ribosyl)imidazole-4-carboxamido)succinate AMP-lyase (fumarate-forming) activity [GO:0070626]	2116	1	0.0262477	0.0467101	0.640099	0.0514705	0.368066	0.600733	0.0754325	Molecular functions
proton-transporting ATPase activity, rotational mechanism [GO:0046961]	414	1	8.83e-05	0.431569	-0.2004	0.286018	0.355499	0.00267421	-2.01563	Molecular functions
3-oxo-arachidoyl-CoA synthase activity [GO:0102336]	757	1	0.00424892	0.0090542	0.253034	0.000440646	0.618167	0.0897344	0.349667	Molecular functions
sedoheptulose-7-phosphate:D-glyceraldehyde-3-phosphate glyceronetransferase activity [GO:0004801]	1471	1	0.000962917	0.344859	0.1914	0.0423469	0.390734	0.000904894	1.01953	Molecular functions
4 iron, 4 sulfur cluster binding [GO:0051539]	502	1	0.00450317	0.0399323	0.353734	0.315638	0.150368	0.0558914	-0.432066	Molecular functions
phosphorylase kinase activity [GO:0004689]	2687	1	0.0187133	0.107213	0.9925	0.0447246	-0.831833	0.0863082	-2.05987	Molecular functions
4-alpha-glucanotransferase activity [GO:0004134]	990	1	0.00497606	0.0142445	0.6753	0.842589	0.0612335	0.0197543	-0.5402	Molecular functions
potassium ion binding [GO:0030955]	1696	1	0.0226086	0.372717	0.1641	0.449667	-0.0938339	0.0497439	-0.405667	Molecular functions
6-phosphofructokinase activity [GO:0003872]	1227	1	0.0093414	0.139555	0.442233	0.26322	-0.5574	0.000418728	-1.1197	Molecular functions
transferase activity, transferring hexosyl groups [GO:0016758]	1191	1	0.000270359	0.0513413	0.560733	0.0535681	0.836566	0.0012727	2.15367	Molecular functions
acid-amino acid ligase activity [GO:0016881]	719	1	0.0166103	0.0027659	0.434066	0.0845398	0.652299	0.000876654	0.8948	Molecular functions
ubiquitin protein ligase binding [GO:0031625]	899	1	0.0337757	0.176061	0.176267	0.386558	0.119766	0.0213817	0.4147	Molecular functions
actin binding [GO:0003779]	2143	1	0.0191892	0.747338	0.239834	0.0443708	-1.75437	0.028037	-1.50747	Molecular functions
NAD binding [GO:0051287]	393	1	0.0399316	0.0581111	0.605933	0.0227036	0.4006	0.00704384	0.607867	Molecular functions
actin filament binding [GO:0051015]	259	1	0.0439501	0.442781	-0.362667	0.0477463	-1.47377	0.359998	-0.532433	Molecular functions
glycerol-3-phosphate dehydrogenase [NAD+] activity [GO:0004367]	393	1	0.0399316	0.0581111	0.605933	0.0227036	0.4006	0.00704384	0.607867	Molecular functions
acyl-CoA dehydrogenase activity [GO:0003995]	1892	1	0.0322204	0.0662246	0.922466	0.0134468	0.352399	0.00436142	0.842199	Molecular functions
glycogen (starch) synthase activity [GO:0004373]	376	1	0.0362386	0.746161	0.112867	0.35518	-0.415533	0.0283265	-1.11993	Molecular functions
acyl-CoA oxidase activity [GO:0003997]	909	1	0.032442	0.21749	0.460133	0.00736656	0.9171	0.0340036	0.887233	Molecular functions
GTPase activator activity [GO:0005096]	2206	1	0.0297122	0.0342813	0.2816	0.153899	0.094567	0.0337419	0.135834	Molecular functions
aldehyde dehydrogenase [NAD(P)+] activity [GO:0004030]	3258	1	0.0438904	0.477668	0.118366	0.357986	0.147134	0.0425852	0.417933	Molecular functions
guanine deaminase activity [GO:0008892]	1355	1	0.0108163	0.376268	0.578433	0.836605	-0.0641333	0.0149202	2.0765	Molecular functions
UDP-glucose:glycoprotein glucosyltransferase activity [GO:0003980]	819	1	0.0215512	0.467642	-0.0928001	0.775938	0.0520001	0.0309424	0.456099	Molecular functions
hydrogen ion transmembrane transporter activity [GO:0015078]	1188	1	0.0376857	0.272952	0.4425	0.0278662	0.907234	0.0456252	0.745334	Molecular functions
UTP:glucose-1-phosphate uridylyltransferase activity [GO:0003983]	1385	1	0.0223358	0.0503183	0.399	0.0288864	0.356367	0.956658	-0.00819969	Molecular functions
hydroxyisourate hydrolase activity [GO:0033971]	155	1	0.0297207	0.0168481	0.9731	0.16016	0.7519	0.00123105	1.29647	Molecular functions
3-oxo-cerotoyl-CoA synthase activity [GO:0102337]	757	1	0.00424892	0.0090542	0.253034	0.000440646	0.618167	0.0897344	0.349667	Molecular functions
intramolecular transferase activity, phosphotransferases [GO:0016868]	1304	1	0.0334889	0.87281	-0.0208333	0.421515	-0.2429	0.0294548	-0.864766	Molecular functions
ligase activity [GO:0016874]	1321	1	0.000747288	0.783774	-0.167667	0.151552	-1.13557	0.0133255	2.43923	Molecular functions
glutathione synthase activity [GO:0004363]	684	1	0.0402099	0.0326861	0.415567	0.0743676	-0.4587	0.604172	0.153934	Molecular functions
ATPase activity, coupled to transmembrane movement of substances [GO:0042626]	897	1	0.0263973	0.780943	0.1315	0.499499	0.335033	0.0425405	1.38123	Molecular functions
glutathione-disulfide reductase activity [GO:0004362]	2004	1	0.0158467	0.739316	0.434233	0.246223	1.1203	0.0125306	3.5681	Molecular functions
bisphosphoglycerate mutase activity [GO:0004082]	3068	1	0.015774	0.261911	0.272433	0.482828	0.352233	0.00975545	-1.06163	Molecular functions
lipid transporter activity [GO:0005319]	2266	1	0.00155884	0.0349889	1.3098	0.061032	1.45863	0.0579257	-1.49687	Molecular functions
damaged DNA binding [GO:0003684]	1426	1	0.00661381	0.776403	0.150267	0.0760435	-1.79197	0.0304784	1.23253	Molecular functions
magnesium ion binding [GO:0000287]	2573	1	0.00568439	0.048978	0.195	0.237191	-0.140533	0.0253479	-0.232766	Molecular functions
dihydropyrimidine dehydrogenase (NADP+) activity [GO:0017113]	502	1	0.00450317	0.0399323	0.353734	0.315638	0.150368	0.0558914	-0.432066	Molecular functions
metallocarboxypeptidase activity [GO:0004181]	693	1	0.0323187	0.801709	-0.0498664	0.152467	0.368167	0.0105576	0.598233	Molecular functions
carbohydrate binding [GO:0030246]	2317	1	0.0154795	0.11995	0.1514	0.382329	0.164733	0.00415606	0.550466	Molecular functions
microtubule binding [GO:0008017]	2356	1	0.00200101	0.0110324	0.873	0.046362	0.7158	0.00880954	2.57767	Molecular functions
carboxylic ester hydrolase activity [GO:0052689]	782	1	0.017455	0.134652	0.200367	0.101256	0.230866	0.0326051	0.541566	Molecular functions
nucleic acid binding [GO:0003676]	481	1	0.000320989	0.0747432	-1.71823	0.828713	-0.1278	0.00153524	2.91557	Molecular functions
enzyme activator activity [GO:0008047]	1224	1	0.000479384	0.183852	0.496966	0.0149264	-1.4667	0.168993	0.408567	Molecular functions
phosphopyruvate hydratase activity [GO:0004634]	2573	1	0.00568439	0.048978	0.195	0.237191	-0.140533	0.0253479	-0.232766	Molecular functions
chloride channel activity [GO:0005254]	576	1	0.0429093	0.239145	0.7296	0.527915	-0.602034	0.0431746	-1.9043	Molecular functions
phosphatidylinositol binding [GO:0035091]	983	1	0.0373861	0.769498	-0.184566	0.0800233	1.0032	0.038447	1.58493	Molecular functions
chromatin DNA binding [GO:0031490]	3189	1	0.0395871	0.592744	0.1769	0.131512	-1.1391	0.0102639	-1.05027	Molecular functions
protein complex scaffold activity [GO:0032947]	3266	1	0.0337493	0.172481	-0.313467	0.0315525	-1.34837	0.0620164	-0.930334	Molecular functions
methyltransferase activity [GO:0008168]	351	1	0.0357634	0.0487936	0.637367	0.164793	0.230467	0.978404	0.00489997	Molecular functions
protein tyrosine phosphatase activity [GO:0004725]	430	1	0.049697	0.209572	0.503333	0.0160635	-0.5206	0.285024	0.3529	Molecular functions
cytidine deaminase activity [GO:0004126]	3216	1	0.0377865	0.985952	0.0248667	0.0439006	3.1923	0.354101	1.14677	Molecular functions
quercetin 2,3-dioxygenase activity [GO:0008127]	3137	1	0.000978605	0.288373	1.11193	0.01537	3.12013	0.0050188	4.1571	Molecular functions
molybdenum ion binding [GO:0030151]	2999	1	0.0255773	0.726765	0.0506001	0.125387	0.459566	0.00582801	0.607466	Molecular functions
phosphoribosylglycinamide formyltransferase activity [GO:0004644]	806	1	0.018392	0.305796	-0.262333	0.0298098	-0.4633	0.0233608	-1.0839	Molecular functions
dioxygenase activity [GO:0051213]	3032	1	0.0441601	0.405876	0.329866	0.23177	0.942033	0.0123992	2.10957	Molecular functions
serine-type endopeptidase activity [GO:0004252]	1136	1	0.0367745	0.0367547	-1.5311	0.338471	-0.451934	0.899642	-0.0797672	Molecular functions
FAD binding [GO:0071949]	909	1	0.032442	0.21749	0.460133	0.00736656	0.9171	0.0340036	0.887233	Molecular functions
single-stranded RNA binding [GO:0003727]	1534	1	0.0295728	0.0719409	0.4345	0.714319	0.0865663	0.0144734	0.6792	Molecular functions
double-stranded RNA binding [GO:0003725]	1224	1	0.000479384	0.183852	0.496966	0.0149264	-1.4667	0.168993	0.408567	Molecular functions
structural molecule activity [GO:0005198]	702	1	0.00582248	0.148226	0.122299	0.167671	0.138399	0.013452	0.349033	Molecular functions
3-oxo-lignoceronyl-CoA synthase activity [GO:0102338]	757	1	0.00424892	0.0090542	0.253034	0.000440646	0.618167	0.0897344	0.349667	Molecular functions
thiol-dependent ubiquitin-specific protease activity [GO:0004843]	2022	1	0.0326713	0.294111	0.1827	0.692707	0.0741329	0.0410093	0.596467	Molecular functions
endonuclease activity [GO:0004519]	2006	1	0.00603991	0.0244086	0.692099	0.0386382	0.570233	0.0181791	0.968199	Molecular functions
transaminase activity [GO:0008483]	773	1	0.00273238	0.165627	0.737166	0.0627466	0.995366	0.00531247	1.93503	Molecular functions
fatty-acyl-CoA binding [GO:0000062]	3328	1	0.0366747	0.0785647	0.321367	0.978133	0.00449944	0.0134737	0.384733	Molecular functions
transferase activity, transferring acyl groups other than amino-acyl groups [GO:0016747]	1061	1	0.0048829	0.0827127	0.502701	0.0301881	0.631634	0.00128037	0.996634	Molecular functions
fumarylacetoacetase activity [GO:0004334]	174	1	0.0110655	0.0434733	0.4719	0.0143864	0.390233	0.00695516	0.709133	Molecular functions
heat shock protein binding [GO:0031072]	1441	1	0.0463158	0.710167	-0.0501003	0.0472974	-0.3182	0.710999	0.0559661	Molecular functions
N6-(1,2-dicarboxyethyl)AMP AMP-lyase (fumarate-forming) activity [GO:0004018]	2116	1	0.0262477	0.0467101	0.640099	0.0514705	0.368066	0.600733	0.0754325	Molecular functions
triose-phosphate isomerase activity [GO:0004807]	1271	1	0.00882863	0.0818114	0.1939	0.806565	-0.0206	0.044075	-0.208333	Molecular functions
glutamate-cysteine ligase activity [GO:0004357]	1558	1	0.000512833	0.226093	0.353233	0.0580244	0.8343	0.000514965	2.0275	Molecular functions
amylo-alpha-1,6-glucosidase activity [GO:0004135]	990	1	0.00497606	0.0142445	0.6753	0.842589	0.0612335	0.0197543	-0.5402	Molecular functions
glutamate-cysteine ligase catalytic subunit binding [GO:0035226]	1321	1	0.000747288	0.783774	-0.167667	0.151552	-1.13557	0.0133255	2.43923	Molecular functions
zinc ion binding [GO:0008270]	1515	1	0.0354216	0.0790787	0.205067	0.13203	0.304534	0.00272374	0.511733	Molecular functions
arylformamidase activity [GO:0004061]	10	1	0.0225473	0.060164	-2.21397	0.188283	-1.30943	0.00540229	-3.37417	Molecular functions
aspartic-type endopeptidase activity [GO:0004190]	2618	1	0.0293757	0.0606735	0.720233	0.00130603	0.769067	0.0237393	0.584134	Molecular functions
(blank)	(blank)
