# Supplementary material for: Tolerance and dose-response assessment of subchronic dietary ethoxyquin exposure in Atlantic salmon (Salmo salar L.)
Source: PLoS One. 2019 Jan 25;14(1):e0211128. doi: 10.1371/journal.pone.0211128 (PMC6347454; doi:10.1371/journal.pone.0211128)
Supplement: S9 Table — (XLSX) [file pone.0211128.s011.xlsx]

## Sheet: Table S9
ID	Keep	T..Majority.protein.IDs.x	T..Protein.IDs	Entry	Entry.name	Status	Protein.names	Gene.names	Organism	UniProt_Entry	UniProt_Entry.name	UniProt_Protein.name	UniProt_Gene.name	UniProt_Species	IPA ID	Length	C..Potential.contaminant	C..Reverse	C..Only.identified.by.site	N..Intensity	N..MS.MS.count	N..Mol..weight..kDa.	N..Peptides	N..Q.value	N..Razor...unique.peptides	N..Score	N..Sequence.coverage....	N..Unique...razor.sequence.coverage....	N..Unique.peptides	N..Unique.sequence.coverage....	F.statistic	p.value	q.value	R.U.FF72..statistic	EQ0	EQ1	EQ3	EQ2	EQ0.1	EQ1.1	EQ2.1	EQ3.1	EQ0.2	EQ2.2	EQ1.2	EQ3.2
2079	A0A1S3S0V0;A0A1S3S093	A0A1S3S0V0;A0A1S3S093	A0A1S3S0V0;A0A1S3S093	A0A1S3S0V0	A0A1S3S0V0_SALSA	unreviewed	39S ribosomal protein L12, mitochondrial-like isoform X1	LOC106606250	Salmo salar (Atlantic salmon)	P52815	RM12_HUMAN	39S ribosomal protein L12, mitochondrial (L12mt) (MRP-L12) (5c5-2) (Mitochondrial large ribosomal subunit protein bL12m)	MRPL12 MRPL7, RPML12	Homo sapiens (Human)	MRPL12	276	N/A	N/A	N/A	17595000	2	30.145	17	0	2	20.864	76.8	13.4	2	13.4	23.373	0.000259331	0.106504	0.897592	18.5034	18.7699	21.9563	20.1845	18.0664	19.5966	19.7006	23.2772	18.9799	19.2125	19.5259	21.6796
2079	A0A1S3S0V0;A0A1S3S093	A0A1S3S0V0;A0A1S3S093	A0A1S3S0V0;A0A1S3S093	A0A1S3S093	A0A1S3S093_SALSA	unreviewed	39S ribosomal protein L12, mitochondrial-like isoform X2	LOC106606250	Salmo salar (Atlantic salmon)	P52815	RM12_HUMAN	39S ribosomal protein L12, mitochondrial (L12mt) (MRP-L12) (5c5-2) (Mitochondrial large ribosomal subunit protein bL12m)	MRPL12 MRPL7, RPML12	Homo sapiens (Human)	MRPL12	549	N/A	N/A	N/A	493450000	123	62.141	18	0	12	79.438	43	33.3	11	31.1	23.1002	0.000270359	0.106504	0.896508	24.423	24.7233	26.6732	25.3612	23.8123	24.5252	24.504	26.2194	24.1972	25.077	24.8662	26.0009
1061	A0A1S3NIW7	A0A1S3NIW7	A0A1S3NIW7;A0A1S3NJ35	A0A1S3NIW7	A0A1S3NIW7_SALSA	unreviewed	3-ketoacyl-CoA thiolase B, peroxisomal-like	LOC106579756	Salmo salar (Atlantic salmon)	P09110	THIK_HUMAN	3-ketoacyl-CoA thiolase, peroxisomal (EC 2.3.1.16) (Acetyl-CoA acyltransferase) (Beta-ketothiolase) (Peroxisomal 3-oxoacyl-CoA thiolase)	ACAA1 ACAA, PTHIO	Homo sapiens (Human)	ACAA1	203	N/A	N/A	N/A	7753800	6	22.564	4	0.00034223	2	5.1994	24	13.8	2	13.8	22.8174	0.000282421	0.106504	0.89536	19.8134	19.9073	20.7477	19.2625	19.2727	19.7777	18.4038	20.9931	19.3388	19.218	19.9848	20.8928
437	A0A1S3LP02	A0A1S3LP02	A0A1S3LP02	A0A1S3LP02	A0A1S3LP02_SALSA	unreviewed	40S ribosomal protein S3-like	LOC106567588	Salmo salar (Atlantic salmon)	P23396	RS3_HUMAN	40S ribosomal protein S3 (EC 4.2.99.18) (Small ribosomal subunit protein uS3)	RPS3 OK/SW-cl.26	Homo sapiens (Human)	RPS3	196	N/A	N/A	N/A	7753800	6	22.564	4	0.00034223	2	5.1994	24	13.8	2	13.8	22.8174	0.000282421	0.106504	0.89536	19.8134	19.9073	20.7477	19.2625	19.2727	19.7777	18.4038	20.9931	19.3388	19.218	19.9848	20.8928
155	A0A1S3KV52	A0A1S3KV52	A0A1S3KV52;B5X6U3	A0A1S3KV52	A0A1S3KV52_SALSA	unreviewed	5-hydroxyisourate hydrolase (HIU hydrolase) (HIUHase) (EC 3.5.2.17)	LOC106562276	Salmo salar (Atlantic salmon)	Q9CRB3	HIUH_MOUSE	5-hydroxyisourate hydrolase (HIU hydrolase) (HIUHase) (EC 3.5.2.17) (Transthyretin-related protein)	Urah	Mus musculus (Mouse)	Urah	196	N/A	N/A	N/A	7753800	6	22.564	4	0.00034223	2	5.1994	24	13.8	2	13.8	22.8174	0.000282421	0.106504	0.89536	19.8134	19.9073	20.7477	19.2625	19.2727	19.7777	18.4038	20.9931	19.3388	19.218	19.9848	20.8928
3234	C0H7D2	C0H7D2	C0H7D2	C0H7D2	C0H7D2_SALSA	unreviewed	60S ribosomal protein L35a (Ribosomal protein L35a)	RL35A LOC106580649 LOC106612432 rl35a	Salmo salar (Atlantic salmon)	P18077	RL35A_HUMAN	60S ribosomal protein L35a (Cell growth-inhibiting gene 33 protein) (Large ribosomal subunit protein eL33)	RPL35A GIG33	Homo sapiens (Human)	RPL35A	537	N/A	N/A	N/A	22527000	13	55.082	5	0	5	20.298	14.3	14.3	5	14.3	22.0055	0.000320988	0.108469	0.891916	19.2414	16.9926	22.8384	19.3863	20.5496	18.7202	20.6038	22.8204	19.9826	19.4001	18.9061	22.8615
3342	C0HBR6	C0HBR6	C0HBR6	C0HBR6	C0HBR6_SALSA	unreviewed	Actin-related protein 2/3 complex subunit 1B	ARC1B arc1b	Salmo salar (Atlantic salmon)	O15143	ARC1B_HUMAN	Actin-related protein 2/3 complex subunit 1B (Arp2/3 complex 41 kDa subunit) (p41-ARC)	ARPC1B ARC41	Homo sapiens (Human)	ARPC1B	490	N/A	N/A	N/A	71035000	38	48.772	5	0	5	13.005	15.4	15.4	5	15.4	20.3931	0.000419228	0.108469	0.884359	21.7494	22.3665	23.2863	20.9057	21.6968	22.9632	21.7925	23.5975	21.2946	21.7173	22.7847	23.0624
909	A0A1S3N4E7	A0A1S3N4E7	A0A1S3N4E7	A0A1S3N4E7	A0A1S3N4E7_SALSA	unreviewed	Acyl-coenzyme A oxidase	acoxl	Salmo salar (Atlantic salmon)	Q9NUZ1	ACOXL_HUMAN	Acyl-coenzyme A oxidase-like protein (Acyl-CoA oxidase-like protein) (EC 1.3.3.-)	ACOXL	Homo sapiens (Human)	ACOXL	486	N/A	N/A	N/A	71035000	38	48.772	5	0	5	13.005	15.4	15.4	5	15.4	20.3931	0.000419228	0.108469	0.884359	21.7494	22.3665	23.2863	20.9057	21.6968	22.9632	21.7925	23.5975	21.2946	21.7173	22.7847	23.0624
2116	A0A1S3S6A0;A0A1S3S6A2;A0A1S3S6A3;A0A1S3R6Y8	A0A1S3S6A0;A0A1S3S6A2;A0A1S3S6A3;A0A1S3R6Y8	A0A1S3S6A0;A0A1S3S6A2;A0A1S3S6A3;A0A1S3R6Y8	A0A1S3R6Y8	A0A1S3R6Y8_SALSA	unreviewed	Adenylosuccinate lyase (ASL) (EC 4.3.2.2) (Adenylosuccinase)	LOC106600892	Salmo salar (Atlantic salmon)	P30566	PUR8_HUMAN	Adenylosuccinate lyase (ADSL) (ASL) (EC 4.3.2.2) (Adenylosuccinase) (ASase)	ADSL AMPS	Homo sapiens (Human)	#N/A	493	N/A	N/A	N/A	71035000	38	48.772	5	0	5	13.005	15.4	15.4	5	15.4	20.3931	0.000419228	0.108469	0.884359	21.7494	22.3665	23.2863	20.9057	21.6968	22.9632	21.7925	23.5975	21.2946	21.7173	22.7847	23.0624
2116	A0A1S3S6A0;A0A1S3S6A2;A0A1S3S6A3;A0A1S3R6Y8	A0A1S3S6A0;A0A1S3S6A2;A0A1S3S6A3;A0A1S3R6Y8	A0A1S3S6A0;A0A1S3S6A2;A0A1S3S6A3;A0A1S3R6Y8	A0A1S3S6A0	A0A1S3S6A0_SALSA	unreviewed	Adenylosuccinate lyase (ASL) (EC 4.3.2.2) (Adenylosuccinase)	LOC106607442	Salmo salar (Atlantic salmon)	P30566	PUR8_HUMAN	Adenylosuccinate lyase (ADSL) (ASL) (EC 4.3.2.2) (Adenylosuccinase) (ASase)	ADSL AMPS	Homo sapiens (Human)	#N/A	70	N/A	N/A	N/A	36560000	8	8.1535	2	0.00032573	2	4.49	27.1	27.1	2	27.1	20.1964	0.000433657	0.108469	0.883363	19.2459	22.3222	22.2056	21.8004	18.9417	20.7465	22.8306	22.1016	19.3988	21.678	21.8278	21.854
2116	A0A1S3S6A0;A0A1S3S6A2;A0A1S3S6A3;A0A1S3R6Y8	A0A1S3S6A0;A0A1S3S6A2;A0A1S3S6A3;A0A1S3R6Y8	A0A1S3S6A0;A0A1S3S6A2;A0A1S3S6A3;A0A1S3R6Y8	A0A1S3S6A2	A0A1S3S6A2_SALSA	unreviewed	Adenylosuccinate lyase (ASL) (EC 4.3.2.2) (Adenylosuccinase)	LOC106607442	Salmo salar (Atlantic salmon)	P30566	PUR8_HUMAN	Adenylosuccinate lyase (ADSL) (ASL) (EC 4.3.2.2) (Adenylosuccinase) (ASase)	ADSL AMPS	Homo sapiens (Human)	#N/A	70	N/A	N/A	N/A	36560000	8	8.1535	2	0.00032573	2	4.49	27.1	27.1	2	27.1	20.1964	0.000433657	0.108469	0.883363	19.2459	22.3222	22.2056	21.8004	18.9417	20.7465	22.8306	22.1016	19.3988	21.678	21.8278	21.854
2116	A0A1S3S6A0;A0A1S3S6A2;A0A1S3S6A3;A0A1S3R6Y8	A0A1S3S6A0;A0A1S3S6A2;A0A1S3S6A3;A0A1S3R6Y8	A0A1S3S6A0;A0A1S3S6A2;A0A1S3S6A3;A0A1S3R6Y8	A0A1S3S6A3	A0A1S3S6A3_SALSA	unreviewed	Adenylosuccinate lyase (ASL) (EC 4.3.2.2) (Adenylosuccinase)	LOC106607442	Salmo salar (Atlantic salmon)	P30566	PUR8_HUMAN	Adenylosuccinate lyase (ADSL) (ASL) (EC 4.3.2.2) (Adenylosuccinase) (ASase)	ADSL AMPS	Homo sapiens (Human)	#N/A	539	N/A	N/A	N/A	1555000000	276	59.896	24	0	24	184.64	49.9	49.9	7	19.8	20.0258	0.000446672	0.108469	0.882486	26.6986	26.8291	27.5029	26.9013	26.3295	26.4416	26.6693	27.5647	26.5645	26.8098	26.9044	27.4873
1778	A0A1S3R5I3	A0A1S3R5I3	A0A1S3R5I3	A0A1S3R5I3	A0A1S3R5I3_SALSA	unreviewed	alcohol dehydrogenase 1-like	LOC106600509	Salmo salar (Atlantic salmon)	P07327	ADH1A_HUMAN	Alcohol dehydrogenase 1A (EC 1.1.1.1) (Alcohol dehydrogenase subunit alpha)	ADH1A ADH1	Homo sapiens (Human)	ADH1A	519	N/A	N/A	N/A	1555000000	276	59.896	24	0	24	184.64	49.9	49.9	7	19.8	20.0258	0.000446672	0.108469	0.882486	26.6986	26.8291	27.5029	26.9013	26.3295	26.4416	26.6693	27.5647	26.5645	26.8098	26.9044	27.4873
1778	A0A1S3R5I3	A0A1S3R5I3	A0A1S3R5I3	A0A1S3R5I3	A0A1S3R5I3_SALSA	unreviewed	alcohol dehydrogenase 1-like	LOC106600509	Salmo salar (Atlantic salmon)	P00325	ADH1B_HUMAN	Alcohol dehydrogenase 1B (EC 1.1.1.1) (Alcohol dehydrogenase subunit beta)	ADH1B ADH2	Homo sapiens (Human)	#N/A
3258	C0H8W3	C0H8W3	C0H8W3;B5X475;A0A1S3NUK9;A0A1S3T2Q8;A0A1S3NUK0;A0A1S3T2S1;A0A1S3NUK1	C0H8W3	C0H8W3_SALSA	unreviewed	Aldehyde dehydrogenase	AL3A2 LOC106602847	Salmo salar (Atlantic salmon)	P51648	AL3A2_HUMAN	Fatty aldehyde dehydrogenase (EC 1.2.1.3) (Aldehyde dehydrogenase 10) (Aldehyde dehydrogenase family 3 member A2) (Microsomal aldehyde dehydrogenase)	ALDH3A2 ALDH10, FALDH	Homo sapiens (Human)	ALDH3A2	110	N/A	N/A	N/A	51956000	20	13.222	3	0	2	7.2876	32.7	23.6	2	23.6	19.9722	0.000450858	0.108469	0.882209	20.3178	24.1992	20.6504	20.4837	20.8846	22.2724	20.6963	20.5055	20.0317	20.8215	23.7085	20.4708
2657	B5X2T3	B5X2T3	B5X2T3;A0A1S3KWH2;A0A1S3KWJ6;A0A1S3QHG1;A0A1S3QN51;B5X3U4;A0A1S3PU01;A0A1S3NLN2;A0A1S3QSX1;A0A1S3NL59	B5X2T3	B5X2T3_SALSA	unreviewed	Aldehyde dehydrogenase, mitochondrial (aldehyde dehydrogenase, mitochondrial-like)	ALDH2 LOC106578507	Salmo salar (Atlantic salmon)	P05091	ALDH2_HUMAN	Aldehyde dehydrogenase, mitochondrial (EC 1.2.1.3) (ALDH class 2) (ALDH-E2) (ALDHI)	ALDH2 ALDM	Homo sapiens (Human)	ALDH2	308	N/A	N/A	N/A	16113000	10	33.647	2	0	1	7.3797	10.7	7.1	1	7.1	19.6231	0.000479384	0.108469	0.880364	20.1007	21.14	20.9108	19.2636	20.8192	20.7094	19.4804	20.9869	20.8193	18.5951	21.3807	21.0672
2201	A0A1S3SG06	A0A1S3SG06	A0A1S3SG06	A0A1S3SG06	A0A1S3SG06_SALSA	unreviewed	aldose reductase-like	LOC106609239	Salmo salar (Atlantic salmon)	P45376	ALDR_MOUSE	Aldose reductase (AR) (EC 1.1.1.21) (Aldehyde reductase)	Akr1b1 Akr1b3, Aldor1, Aldr1	Mus musculus (Mouse)	AKR1B1	630	N/A	N/A	N/A	159730000	71	72.129	12	0	12	34.732	22.9	22.9	12	22.9	19.2454	0.000512833	0.108785	0.878301	22.7261	22.9156	24.7099	23.947	22.7806	22.6444	22.959	24.85	22.3417	23.4453	23.3481	24.371
2573	B5X1B5;A0A1S3MJ88	B5X1B5;A0A1S3MJ88	B5X1B5;A0A1S3MJ88	B5X1B5	B5X1B5_SALSA	unreviewed	Alpha-enolase	ENOA enoa	Salmo salar (Atlantic salmon)	P06733	ENOA_HUMAN	Alpha-enolase (EC 4.2.1.11) (2-phospho-D-glycerate hydro-lyase) (C-myc promoter-binding protein) (Enolase 1) (MBP-1) (MPB-1) (Non-neural enolase) (NNE) (Phosphopyruvate hydratase) (Plasminogen-binding protein)	ENO1 ENO1L1, MBPB1, MPB1	Homo sapiens (Human)	ENO1	629	N/A	N/A	N/A	159730000	71	72.129	12	0	12	34.732	22.9	22.9	12	22.9	19.2454	0.000512833	0.108785	0.878301	22.7261	22.9156	24.7099	23.947	22.7806	22.6444	22.959	24.85	22.3417	23.4453	23.3481	24.371
2573	B5X1B5;A0A1S3MJ88	B5X1B5;A0A1S3MJ88	B5X1B5;A0A1S3MJ88	A0A1S3MJ88	A0A1S3MJ88_SALSA	unreviewed	alpha-enolase isoform X1	enoa	Salmo salar (Atlantic salmon)	P17182	ENOA_MOUSE	Alpha-enolase (EC 4.2.1.11) (2-phospho-D-glycerate hydro-lyase) (Enolase 1) (Non-neural enolase) (NNE)	Eno1 Eno-1	Mus musculus (Mouse)	#N/A	628	N/A	N/A	N/A	159730000	71	72.129	12	0	12	34.732	22.9	22.9	12	22.9	19.2454	0.000512833	0.108785	0.878301	22.7261	22.9156	24.7099	23.947	22.7806	22.6444	22.959	24.85	22.3417	23.4453	23.3481	24.371
1857	A0A1S3S2E1;A0A1S3RCZ0;A0A1S3S245	A0A1S3S2E1;A0A1S3RCZ0;A0A1S3S245	A0A1S3S2E1;A0A1S3RCZ0;A0A1S3S245	A0A1S3RCZ0	A0A1S3RCZ0_SALSA	unreviewed	aminoacyl tRNA synthase complex-interacting multifunctional protein 2-like	LOC106601790	Salmo salar (Atlantic salmon)	Q13155	AIMP2_HUMAN	Aminoacyl tRNA synthase complex-interacting multifunctional protein 2 (Multisynthase complex auxiliary component p38) (Protein JTV-1)	AIMP2 JTV1, PRO0992	Homo sapiens (Human)	#N/A	529	N/A	N/A	N/A	159730000	71	72.129	12	0	12	34.732	22.9	22.9	12	22.9	19.2454	0.000512833	0.108785	0.878301	22.7261	22.9156	24.7099	23.947	22.7806	22.6444	22.959	24.85	22.3417	23.4453	23.3481	24.371
1857	A0A1S3S2E1;A0A1S3RCZ0;A0A1S3S245	A0A1S3S2E1;A0A1S3RCZ0;A0A1S3S245	A0A1S3S2E1;A0A1S3RCZ0;A0A1S3S245	A0A1S3S2E1	A0A1S3S2E1_SALSA	unreviewed	aminoacyl tRNA synthase complex-interacting multifunctional protein 2-like isoform X1	LOC106606656	Salmo salar (Atlantic salmon)	Q13155	AIMP2_HUMAN	Aminoacyl tRNA synthase complex-interacting multifunctional protein 2 (Multisynthase complex auxiliary component p38) (Protein JTV-1)	AIMP2 JTV1, PRO0992	Homo sapiens (Human)	#N/A	627	N/A	N/A	N/A	159730000	71	72.129	12	0	12	34.732	22.9	22.9	12	22.9	19.2454	0.000512833	0.108785	0.878301	22.7261	22.9156	24.7099	23.947	22.7806	22.6444	22.959	24.85	22.3417	23.4453	23.3481	24.371
1857	A0A1S3S2E1;A0A1S3RCZ0;A0A1S3S245	A0A1S3S2E1;A0A1S3RCZ0;A0A1S3S245	A0A1S3S2E1;A0A1S3RCZ0;A0A1S3S245	A0A1S3S245	A0A1S3S245_SALSA	unreviewed	aminoacyl tRNA synthase complex-interacting multifunctional protein 2-like isoform X2	LOC106606656	Salmo salar (Atlantic salmon)	Q13155	AIMP2_HUMAN	Aminoacyl tRNA synthase complex-interacting multifunctional protein 2 (Multisynthase complex auxiliary component p38) (Protein JTV-1)	AIMP2 JTV1, PRO0992	Homo sapiens (Human)	#N/A	1659	N/A	N/A	N/A	803920000	250	188.41	73	0	34	259.44	53.9	28	33	27.5	18.064	0.00063813	0.120966	0.871366	25.5067	26.2991	26.4203	25.5512	25.7833	25.9338	25.794	26.4969	25.5757	25.7403	26.1488	26.2445
1457	A0A1S3PVT0;A0A1S3PVQ5;A0A1S3PVR7;A0A1S3PX34;A0A1S3L6H0;A0A1S3L6D4;A0A1S3L6U4;A0A1S3L7T3	A0A1S3PVT0;A0A1S3PVQ5;A0A1S3PVR7;A0A1S3PX34;A0A1S3L6H0;A0A1S3L6D4;A0A1S3L6U4;A0A1S3L7T3	A0A1S3PVT0;A0A1S3PVQ5;A0A1S3PVR7;A0A1S3PX34;A0A1S3L6H0;A0A1S3L6D4;A0A1S3L6U4;A0A1S3L7T3	A0A1S3L6D4	A0A1S3L6D4_SALSA	unreviewed	Aminopeptidase (EC 3.4.11.-)	LOC106564746	Salmo salar (Atlantic salmon)	Q9NZ08	ERAP1_HUMAN	Endoplasmic reticulum aminopeptidase 1 (EC 3.4.11.-) (ARTS-1) (Adipocyte-derived leucine aminopeptidase) (A-LAP) (Aminopeptidase PILS) (Puromycin-insensitive leucyl-specific aminopeptidase) (PILS-AP) (Type 1 tumor necrosis factor receptor shedding aminopeptidase regulator)	ERAP1 APPILS, ARTS1, KIAA0525, UNQ584/PRO1154	Homo sapiens (Human)	ERAP1	1658	N/A	N/A	N/A	803920000	250	188.41	73	0	34	259.44	53.9	28	33	27.5	18.064	0.00063813	0.120966	0.871366	25.5067	26.2991	26.4203	25.5512	25.7833	25.9338	25.794	26.4969	25.5757	25.7403	26.1488	26.2445
1457	A0A1S3PVT0;A0A1S3PVQ5;A0A1S3PVR7;A0A1S3PX34;A0A1S3L6H0;A0A1S3L6D4;A0A1S3L6U4;A0A1S3L7T3	A0A1S3PVT0;A0A1S3PVQ5;A0A1S3PVR7;A0A1S3PX34;A0A1S3L6H0;A0A1S3L6D4;A0A1S3L6U4;A0A1S3L7T3	A0A1S3PVT0;A0A1S3PVQ5;A0A1S3PVR7;A0A1S3PX34;A0A1S3L6H0;A0A1S3L6D4;A0A1S3L6U4;A0A1S3L7T3	A0A1S3L6H0	A0A1S3L6H0_SALSA	unreviewed	Aminopeptidase (EC 3.4.11.-)	LOC106564746	Salmo salar (Atlantic salmon)	Q6P179	ERAP2_HUMAN	Endoplasmic reticulum aminopeptidase 2 (EC 3.4.11.-) (Leukocyte-derived arginine aminopeptidase) (L-RAP)	ERAP2 LRAP	Homo sapiens (Human)	ERAP2	208	N/A	N/A	N/A	22386000000	443	23.422	14	0	7	97.119	73.6	52.9	7	52.9	17.8437	0.000665587	0.120966	0.869984	29.9559	30.7593	31.5385	30.9135	29.9836	30.3239	30.2195	31.7384	30.3697	30.522	30.3412	31.4119
1457	A0A1S3PVT0;A0A1S3PVQ5;A0A1S3PVR7;A0A1S3PX34;A0A1S3L6H0;A0A1S3L6D4;A0A1S3L6U4;A0A1S3L7T3	A0A1S3PVT0;A0A1S3PVQ5;A0A1S3PVR7;A0A1S3PX34;A0A1S3L6H0;A0A1S3L6D4;A0A1S3L6U4;A0A1S3L7T3	A0A1S3PVT0;A0A1S3PVQ5;A0A1S3PVR7;A0A1S3PX34;A0A1S3L6H0;A0A1S3L6D4;A0A1S3L6U4;A0A1S3L7T3	A0A1S3L6U4	A0A1S3L6U4_SALSA	unreviewed	Aminopeptidase (EC 3.4.11.-)	LOC106564746	Salmo salar (Atlantic salmon)	Q6P179	ERAP2_HUMAN	Endoplasmic reticulum aminopeptidase 2 (EC 3.4.11.-) (Leukocyte-derived arginine aminopeptidase) (L-RAP)	ERAP2 LRAP	Homo sapiens (Human)	ERAP2	135	N/A	N/A	N/A	31217000	7	15.245	1	0.00176	1	3.0391	8.9	8.9	1	8.9	17.2655	0.000744973	0.120966	0.866213	19.5973	22.0636	22.3879	19.0777	21.8694	21.9521	18.878	22.0426	20.124	19.1948	22.2346	22.0027
1457	A0A1S3PVT0;A0A1S3PVQ5;A0A1S3PVR7;A0A1S3PX34;A0A1S3L6H0;A0A1S3L6D4;A0A1S3L6U4;A0A1S3L7T3	A0A1S3PVT0;A0A1S3PVQ5;A0A1S3PVR7;A0A1S3PX34;A0A1S3L6H0;A0A1S3L6D4;A0A1S3L6U4;A0A1S3L7T3	A0A1S3PVT0;A0A1S3PVQ5;A0A1S3PVR7;A0A1S3PX34;A0A1S3L6H0;A0A1S3L6D4;A0A1S3L6U4;A0A1S3L7T3	A0A1S3L7T3	A0A1S3L7T3_SALSA	unreviewed	Aminopeptidase (EC 3.4.11.-)	LOC106564746	Salmo salar (Atlantic salmon)	Q6P179	ERAP2_HUMAN	Endoplasmic reticulum aminopeptidase 2 (EC 3.4.11.-) (Leukocyte-derived arginine aminopeptidase) (L-RAP)	ERAP2 LRAP	Homo sapiens (Human)	ERAP2	273	N/A	N/A	N/A	15702000	6	30.29	4	0	4	12.927	17.9	17.9	1	4.8	17.2498	0.000747288	0.120966	0.866108	19.161	19.4605	21.9242	19.2685	20.8486	19.3841	18.8499	22.1237	19.4906	17.9751	20.1526	22.77
1457	A0A1S3PVT0;A0A1S3PVQ5;A0A1S3PVR7;A0A1S3PX34;A0A1S3L6H0;A0A1S3L6D4;A0A1S3L6U4;A0A1S3L7T3	A0A1S3PVT0;A0A1S3PVQ5;A0A1S3PVR7;A0A1S3PX34;A0A1S3L6H0;A0A1S3L6D4;A0A1S3L6U4;A0A1S3L7T3	A0A1S3PVT0;A0A1S3PVQ5;A0A1S3PVR7;A0A1S3PX34;A0A1S3L6H0;A0A1S3L6D4;A0A1S3L6U4;A0A1S3L7T3	A0A1S3PVQ5	A0A1S3PVQ5_SALSA	unreviewed	Aminopeptidase (EC 3.4.11.-)	LOC106587691	Salmo salar (Atlantic salmon)	Q6P179	ERAP2_HUMAN	Endoplasmic reticulum aminopeptidase 2 (EC 3.4.11.-) (Leukocyte-derived arginine aminopeptidase) (L-RAP)	ERAP2 LRAP	Homo sapiens (Human)	ERAP2	226	N/A	N/A	N/A	8139900000	329	26.064	15	0	15	77.061	64.2	64.2	15	64.2	17.2419	0.000748461	0.120966	0.866054	28.7497	29.2925	29.9327	29.3248	28.7507	28.919	29.4472	29.7396	29.1177	29.2058	29.2228	29.774
1457	A0A1S3PVT0;A0A1S3PVQ5;A0A1S3PVR7;A0A1S3PX34;A0A1S3L6H0;A0A1S3L6D4;A0A1S3L6U4;A0A1S3L7T3	A0A1S3PVT0;A0A1S3PVQ5;A0A1S3PVR7;A0A1S3PX34;A0A1S3L6H0;A0A1S3L6D4;A0A1S3L6U4;A0A1S3L7T3	A0A1S3PVT0;A0A1S3PVQ5;A0A1S3PVR7;A0A1S3PX34;A0A1S3L6H0;A0A1S3L6D4;A0A1S3L6U4;A0A1S3L7T3	A0A1S3PVR7	A0A1S3PVR7_SALSA	unreviewed	Aminopeptidase (EC 3.4.11.-)	LOC106587691	Salmo salar (Atlantic salmon)	Q6P179	ERAP2_HUMAN	Endoplasmic reticulum aminopeptidase 2 (EC 3.4.11.-) (Leukocyte-derived arginine aminopeptidase) (L-RAP)	ERAP2 LRAP	Homo sapiens (Human)	ERAP2	488	N/A	N/A	N/A	3105800000	363	55.582	26	0	25	200.65	59	57.2	23	53.3	16.38	0.000890991	0.132855	0.859993	28.2513	28.5115	27.1907	27.2165	29.0193	27.6065	27.0114	27.3763	28.7494	26.8053	28.1202	27.3935
1457	A0A1S3PVT0;A0A1S3PVQ5;A0A1S3PVR7;A0A1S3PX34;A0A1S3L6H0;A0A1S3L6D4;A0A1S3L6U4;A0A1S3L7T3	A0A1S3PVT0;A0A1S3PVQ5;A0A1S3PVR7;A0A1S3PX34;A0A1S3L6H0;A0A1S3L6D4;A0A1S3L6U4;A0A1S3L7T3	A0A1S3PVT0;A0A1S3PVQ5;A0A1S3PVR7;A0A1S3PX34;A0A1S3L6H0;A0A1S3L6D4;A0A1S3L6U4;A0A1S3L7T3	A0A1S3PVT0	A0A1S3PVT0_SALSA	unreviewed	Aminopeptidase (EC 3.4.11.-)	LOC106587691	Salmo salar (Atlantic salmon)	Q6P179	ERAP2_HUMAN	Endoplasmic reticulum aminopeptidase 2 (EC 3.4.11.-) (Leukocyte-derived arginine aminopeptidase) (L-RAP)	ERAP2 LRAP	Homo sapiens (Human)	ERAP2	306	N/A	N/A	N/A	6255700000	400	37.838	23	0	23	274.02	68.9	68.9	23	68.9	16.008	0.000962918	0.132855	0.857204	28.6566	28.9343	29.5906	28.8515	28.4546	28.3928	28.7275	29.5981	28.3753	29.0797	28.7336	29.3564
1457	A0A1S3PVT0;A0A1S3PVQ5;A0A1S3PVR7;A0A1S3PX34;A0A1S3L6H0;A0A1S3L6D4;A0A1S3L6U4;A0A1S3L7T3	A0A1S3PVT0;A0A1S3PVQ5;A0A1S3PVR7;A0A1S3PX34;A0A1S3L6H0;A0A1S3L6D4;A0A1S3L6U4;A0A1S3L7T3	A0A1S3PVT0;A0A1S3PVQ5;A0A1S3PVR7;A0A1S3PX34;A0A1S3L6H0;A0A1S3L6D4;A0A1S3L6U4;A0A1S3L7T3	A0A1S3PX34	A0A1S3PX34_SALSA	unreviewed	Aminopeptidase (EC 3.4.11.-)	LOC106587691	Salmo salar (Atlantic salmon)	Q6P179	ERAP2_HUMAN	Endoplasmic reticulum aminopeptidase 2 (EC 3.4.11.-) (Leukocyte-derived arginine aminopeptidase) (L-RAP)	ERAP2 LRAP	Homo sapiens (Human)	ERAP2	338	N/A	N/A	N/A	6255700000	400	37.838	23	0	23	274.02	68.9	68.9	23	68.9	16.008	0.000962918	0.132855	0.857204	28.6566	28.9343	29.5906	28.8515	28.4546	28.3928	28.7275	29.5981	28.3753	29.0797	28.7336	29.3564
78	A0A1S3KME1	A0A1S3KME1	A0A1S3KME1	A0A1S3KME1	A0A1S3KME1_SALSA	unreviewed	aminopeptidase N-like	LOC106560949	Salmo salar (Atlantic salmon)	P15144	AMPN_HUMAN	Aminopeptidase N (AP-N) (hAPN) (EC 3.4.11.2) (Alanyl aminopeptidase) (Aminopeptidase M) (AP-M) (Microsomal aminopeptidase) (Myeloid plasma membrane glycoprotein CD13) (gp150) (CD antigen CD13)	ANPEP APN, CD13, PEPN	Homo sapiens (Human)	ANPEP	327	N/A	N/A	N/A	6255700000	400	37.838	23	0	23	274.02	68.9	68.9	23	68.9	16.008	0.000962918	0.132855	0.857204	28.6566	28.9343	29.5906	28.8515	28.4546	28.3928	28.7275	29.5981	28.3753	29.0797	28.7336	29.3564
3093	B5XEI6	B5XEI6	B5XEI6	B5XEI6	B5XEI6_SALSA	unreviewed	Annexin	ANXA4 LOC106568236	Salmo salar (Atlantic salmon)	P09525	ANXA4_HUMAN	Annexin A4 (35-beta calcimedin) (Annexin IV) (Annexin-4) (Carbohydrate-binding protein p33/p41) (Chromobindin-4) (Endonexin I) (Lipocortin IV) (P32.5) (PP4-X) (Placental anticoagulant protein II) (PAP-II) (Protein II)	ANXA4 ANX4	Homo sapiens (Human)	ANXA4	692	N/A	N/A	N/A	160210000	82	77.072	12	0	12	66.971	24.3	24.3	12	24.3	15.9738	0.000969879	0.132855	0.856942	23.2918	23.8499	24.5788	23.0693	23.3217	23.5014	22.5654	24.2239	23.6176	22.6002	24.0759	23.9214
2933	B5X999	B5X999	B5X999	B5X999	B5X999_SALSA	unreviewed	Annexin	ANXA3 anxa3	Salmo salar (Atlantic salmon)	P12429	ANXA3_HUMAN	Annexin A3 (35-alpha calcimedin) (Annexin III) (Annexin-3) (Inositol 1,2-cyclic phosphate 2-phosphohydrolase) (Lipocortin III) (Placental anticoagulant protein III) (PAP-III)	ANXA3 ANX3	Homo sapiens (Human)	ANXA3	728	N/A	N/A	N/A	160210000	82	77.072	12	0	12	66.971	24.3	24.3	12	24.3	15.9738	0.000969879	0.132855	0.856942	23.2918	23.8499	24.5788	23.0693	23.3217	23.5014	22.5654	24.2239	23.6176	22.6002	24.0759	23.9214
120	A0A1S3KSM7	A0A1S3KSM7	A0A1S3KSM7	A0A1S3KSM7	A0A1S3KSM7_SALSA	unreviewed	Annexin	LOC106561857	Salmo salar (Atlantic salmon)	P04083	ANXA1_HUMAN	Annexin A1 (Annexin I) (Annexin-1) (Calpactin II) (Calpactin-2) (Chromobindin-9) (Lipocortin I) (Phospholipase A2 inhibitory protein) (p35)	ANXA1 ANX1, LPC1	Homo sapiens (Human)	ANXA1	704	N/A	N/A	N/A	160210000	82	77.072	12	0	12	66.971	24.3	24.3	12	24.3	15.9738	0.000969879	0.132855	0.856942	23.2918	23.8499	24.5788	23.0693	23.3217	23.5014	22.5654	24.2239	23.6176	22.6002	24.0759	23.9214
1534	A0A1S3Q477;A0A1S3Q4B5	A0A1S3Q477;A0A1S3Q4B5	A0A1S3Q477;A0A1S3Q4B5	A0A1S3Q4B5	A0A1S3Q4B5_SALSA	unreviewed	APOBEC1 complementation factor isoform X1	a1cf	Salmo salar (Atlantic salmon)	Q9NQ94	A1CF_HUMAN	APOBEC1 complementation factor (APOBEC1-stimulating protein)	A1CF ACF, ASP	Homo sapiens (Human)	A1CF	716	N/A	N/A	N/A	160210000	82	77.072	12	0	12	66.971	24.3	24.3	12	24.3	15.9738	0.000969879	0.132855	0.856942	23.2918	23.8499	24.5788	23.0693	23.3217	23.5014	22.5654	24.2239	23.6176	22.6002	24.0759	23.9214
1534	A0A1S3Q477;A0A1S3Q4B5	A0A1S3Q477;A0A1S3Q4B5	A0A1S3Q477;A0A1S3Q4B5	A0A1S3Q477	A0A1S3Q477_SALSA	unreviewed	APOBEC1 complementation factor isoform X2	a1cf	Salmo salar (Atlantic salmon)	Q5YD48	A1CF_MOUSE	APOBEC1 complementation factor (APOBEC1-stimulating protein)	A1cf Acf, Asp	Mus musculus (Mouse)	#N/A	290	N/A	N/A	N/A	74302000	31	32.378	5	0	5	29.41	19	19	4	15.9	15.9314	0.000978605	0.132855	0.856616	18.2713	21.8364	23.9776	23.2284	19.9925	20.0803	22.6918	23.5987	20.7534	22.4574	20.4363	23.9122
2266	A0A1S3SQ44	A0A1S3SQ44	A0A1S3SQ44	A0A1S3SQ44	A0A1S3SQ44_SALSA	unreviewed	apolipoprotein B-100-like	LOC106611125	Salmo salar (Atlantic salmon)	P04114	APOB_HUMAN	Apolipoprotein B-100 (Apo B-100) [Cleaved into: Apolipoprotein B-48 (Apo B-48)]	APOB	Homo sapiens (Human)	APOB	NA	+	N/A	N/A	42052000	4	129.39	2	0.0067931	2	2.6698	1.6	1.6	2	1.6	14.4912	0.00134354	0.175384	0.84458	18.5934	19.3831	24.7266	18.9015	19.8824	17.1635	18.6784	22.8005	20.1425	19.0872	19.7948	22.7359
822	A0A1S3MW63;A0A1S3MWD6	A0A1S3MW63;A0A1S3MWD6	A0A1S3MW63;A0A1S3MWD6	A0A1S3MWD6	A0A1S3MWD6_SALSA	unreviewed	aquaporin-10-like isoform X1	LOC106575444	Salmo salar (Atlantic salmon)	Q96PS8	AQP10_HUMAN	Aquaporin-10 (AQP-10) (Aquaglyceroporin-10) (Small intestine aquaporin)	AQP10	Homo sapiens (Human)	AQP10	381	N/A	N/A	N/A	1026900000	214	41.829	17	0	17	125.82	64	64	17	64	14.2322	0.00142623	0.179283	0.842199	26.4215	26.9709	25.5817	26.3796	26.5576	26.3668	26.2087	25.8014	26.5058	26.3077	26.6551	25.8986
822	A0A1S3MW63;A0A1S3MWD6	A0A1S3MW63;A0A1S3MWD6	A0A1S3MW63;A0A1S3MWD6	A0A1S3MW63	A0A1S3MW63_SALSA	unreviewed	aquaporin-3-like isoform X2	LOC106575444	Salmo salar (Atlantic salmon)	Q92482	AQP3_HUMAN	Aquaporin-3 (AQP-3) (Aquaglyceroporin-3)	AQP3	Homo sapiens (Human)	AQP3	4369	N/A	N/A	N/A	156780000	75	487.64	25	0	25	67.691	7.6	7.6	25	7.6	13.8539	0.00155884	0.182148	0.838585	23.4529	24.2641	20.7388	24.4186	22.8799	23.76	23.5017	21.1034	22.1839	24.9723	24.422	22.1839
1513	A0A1S3Q168;A0A1S3Q132	A0A1S3Q168;A0A1S3Q132	A0A1S3Q168;A0A1S3Q132;A0A1S3L6U2;B9ELI8;A0A1S3L5F7	A0A1S3Q132	A0A1S3Q132_SALSA	unreviewed	arsenite methyltransferase-like isoform X1	LOC106588782	Salmo salar (Atlantic salmon)	Q9HBK9	AS3MT_HUMAN	Arsenite methyltransferase (EC 2.1.1.137) (Methylarsonite methyltransferase) (S-adenosyl-L-methionine:arsenic(III) methyltransferase)	AS3MT CYT19	Homo sapiens (Human)	#N/A	235	N/A	N/A	N/A	153620000	70	25.901	6	0	6	55.914	43.8	43.8	6	43.8	13.7319	0.00160487	0.182148	0.837384	23.1474	23.0224	24.5194	23.7517	23.3689	23.3275	23.1155	24.3289	23.4142	23.257	22.9497	24.0031
1513	A0A1S3Q168;A0A1S3Q132	A0A1S3Q168;A0A1S3Q132	A0A1S3Q168;A0A1S3Q132;A0A1S3L6U2;B9ELI8;A0A1S3L5F7	A0A1S3Q168	A0A1S3Q168_SALSA	unreviewed	arsenite methyltransferase-like isoform X2	LOC106588782	Salmo salar (Atlantic salmon)	Q91WU5	AS3MT_MOUSE	Arsenite methyltransferase (EC 2.1.1.137) (Methylarsonite methyltransferase) (S-adenosyl-L-methionine:arsenic(III) methyltransferase)	As3mt Cyt19	Mus musculus (Mouse)	AS3MT	455	N/A	N/A	N/A	323220000	127	52.353	11	0	11	88.642	38.8	38.8	11	38.8	13.7185	0.00161003	0.182148	0.837251	24.001	25.1825	24.6157	24.8704	24.1763	24.905	24.3995	24.9455	24.2145	24.4953	24.9688	24.8951
1227	A0A1S3P0W9	A0A1S3P0W9	A0A1S3P0W9	A0A1S3P0W9	A0A1S3P0W9_SALSA	unreviewed	ATP-dependent 6-phosphofructokinase (ATP-PFK) (Phosphofructokinase) (EC 2.7.1.11) (Phosphohexokinase)	LOC106582566	Salmo salar (Atlantic salmon)	P17858	PFKAL_HUMAN	ATP-dependent 6-phosphofructokinase, liver type (ATP-PFK) (PFK-L) (EC 2.7.1.11) (6-phosphofructokinase type B) (Phosphofructo-1-kinase isozyme B) (PFK-B) (Phosphohexokinase)	PFKL	Homo sapiens (Human)	PFKL	454	N/A	N/A	N/A	323220000	127	52.353	11	0	11	88.642	38.8	38.8	11	38.8	13.7185	0.00161003	0.182148	0.837251	24.001	25.1825	24.6157	24.8704	24.1763	24.905	24.3995	24.9455	24.2145	24.4953	24.9688	24.8951
643	A0A1S3S8Q8;A0A1S3S8N5;A0A1S3MA96;A0A1S3M9Y7;A0A1S3S8N8	A0A1S3S8Q8;A0A1S3S8N5;A0A1S3MA96;A0A1S3M9Y7;A0A1S3S8N8	A0A1S3S8Q8;A0A1S3S8N5;A0A1S3MA96;A0A1S3M9Y7;A0A1S3S8N8	A0A1S3M9Y7	A0A1S3M9Y7_SALSA	unreviewed	atypical kinase ADCK3, mitochondrial-like isoform X1	LOC106571434	Salmo salar (Atlantic salmon)	Q8NI60	COQ8A_HUMAN	Atypical kinase COQ8A, mitochondrial (EC 2.7.-.-) (Chaperone activity of bc1 complex-like) (Chaperone-ABC1-like) (Coenzyme Q protein 8A) (aarF domain-containing protein kinase 3)	COQ8A ADCK3, CABC1, PP265	Homo sapiens (Human)	#N/A	250	N/A	N/A	N/A	9537900	5	28.491	4	0	4	6.2599	15.6	15.6	4	15.6	12.8351	0.00200101	0.212232	0.827976	18.7931	20.0459	22.2462	19.5611	19.0401	19.595	19.1614	21.5863	18.6983	19.9564	19.5096	20.432
643	A0A1S3S8Q8;A0A1S3S8N5;A0A1S3MA96;A0A1S3M9Y7;A0A1S3S8N8	A0A1S3S8Q8;A0A1S3S8N5;A0A1S3MA96;A0A1S3M9Y7;A0A1S3S8N8	A0A1S3S8Q8;A0A1S3S8N5;A0A1S3MA96;A0A1S3M9Y7;A0A1S3S8N8	A0A1S3S8N5	A0A1S3S8N5_SALSA	unreviewed	atypical kinase ADCK3, mitochondrial-like isoform X1	LOC106607835	Salmo salar (Atlantic salmon)	Q8NI60	COQ8A_HUMAN	Atypical kinase COQ8A, mitochondrial (EC 2.7.-.-) (Chaperone activity of bc1 complex-like) (Chaperone-ABC1-like) (Coenzyme Q protein 8A) (aarF domain-containing protein kinase 3)	COQ8A ADCK3, CABC1, PP265	Homo sapiens (Human)	#N/A	250	N/A	N/A	N/A	9537900	5	28.491	4	0	4	6.2599	15.6	15.6	4	15.6	12.8351	0.00200101	0.212232	0.827976	18.7931	20.0459	22.2462	19.5611	19.0401	19.595	19.1614	21.5863	18.6983	19.9564	19.5096	20.432
643	A0A1S3S8Q8;A0A1S3S8N5;A0A1S3MA96;A0A1S3M9Y7;A0A1S3S8N8	A0A1S3S8Q8;A0A1S3S8N5;A0A1S3MA96;A0A1S3M9Y7;A0A1S3S8N8	A0A1S3S8Q8;A0A1S3S8N5;A0A1S3MA96;A0A1S3M9Y7;A0A1S3S8N8	A0A1S3MA96	A0A1S3MA96_SALSA	unreviewed	atypical kinase ADCK3, mitochondrial-like isoform X2	LOC106571434	Salmo salar (Atlantic salmon)	Q8NI60	COQ8A_HUMAN	Atypical kinase COQ8A, mitochondrial (EC 2.7.-.-) (Chaperone activity of bc1 complex-like) (Chaperone-ABC1-like) (Coenzyme Q protein 8A) (aarF domain-containing protein kinase 3)	COQ8A ADCK3, CABC1, PP265	Homo sapiens (Human)	#N/A	698	N/A	N/A	N/A	23632000	13	77.758	3	0	3	19.647	6.6	6.6	3	6.6	12.5056	0.00217673	0.223874	0.824241	21.7314	21.8207	21.0546	18.5215	22.2379	21.1527	18.6694	20.1465	20.4	18.1624	22.4187	19.2183
643	A0A1S3S8Q8;A0A1S3S8N5;A0A1S3MA96;A0A1S3M9Y7;A0A1S3S8N8	A0A1S3S8Q8;A0A1S3S8N5;A0A1S3MA96;A0A1S3M9Y7;A0A1S3S8N8	A0A1S3S8Q8;A0A1S3S8N5;A0A1S3MA96;A0A1S3M9Y7;A0A1S3S8N8	A0A1S3S8Q8	A0A1S3S8Q8_SALSA	unreviewed	atypical kinase ADCK3, mitochondrial-like isoform X2	LOC106607835	Salmo salar (Atlantic salmon)	Q8NI60	COQ8A_HUMAN	Atypical kinase COQ8A, mitochondrial (EC 2.7.-.-) (Chaperone activity of bc1 complex-like) (Chaperone-ABC1-like) (Coenzyme Q protein 8A) (aarF domain-containing protein kinase 3)	COQ8A ADCK3, CABC1, PP265	Homo sapiens (Human)	#N/A	691	N/A	N/A	N/A	23632000	13	77.758	3	0	3	19.647	6.6	6.6	3	6.6	12.5056	0.00217673	0.223874	0.824241	21.7314	21.8207	21.0546	18.5215	22.2379	21.1527	18.6694	20.1465	20.4	18.1624	22.4187	19.2183
643	A0A1S3S8Q8;A0A1S3S8N5;A0A1S3MA96;A0A1S3M9Y7;A0A1S3S8N8	A0A1S3S8Q8;A0A1S3S8N5;A0A1S3MA96;A0A1S3M9Y7;A0A1S3S8N8	A0A1S3S8Q8;A0A1S3S8N5;A0A1S3MA96;A0A1S3M9Y7;A0A1S3S8N8	A0A1S3S8N8	A0A1S3S8N8_SALSA	unreviewed	atypical kinase ADCK3, mitochondrial-like isoform X3	LOC106607835	Salmo salar (Atlantic salmon)	Q8NI60	COQ8A_HUMAN	Atypical kinase COQ8A, mitochondrial (EC 2.7.-.-) (Chaperone activity of bc1 complex-like) (Chaperone-ABC1-like) (Coenzyme Q protein 8A) (aarF domain-containing protein kinase 3)	COQ8A ADCK3, CABC1, PP265	Homo sapiens (Human)	#N/A	687	N/A	N/A	N/A	23632000	13	77.758	3	0	3	19.647	6.6	6.6	3	6.6	12.5056	0.00217673	0.223874	0.824241	21.7314	21.8207	21.0546	18.5215	22.2379	21.1527	18.6694	20.1465	20.4	18.1624	22.4187	19.2183
3241	C0H7U1	C0H7U1	C0H7U1	C0H7U1	C0H7U1_SALSA	unreviewed	Beta-2-glycoprotein 1 (Beta-2-glycoprotein 1 precursor)	APOH apoh	Salmo salar (Atlantic salmon)	P02749	APOH_HUMAN	Beta-2-glycoprotein 1 (APC inhibitor) (Activated protein C-binding protein) (Anticardiolipin cofactor) (Apolipoprotein H) (Apo-H) (Beta-2-glycoprotein I) (B2GPI) (Beta(2)GPI)	APOH B2G1	Homo sapiens (Human)	APOH	686	N/A	N/A	N/A	23632000	13	77.758	3	0	3	19.647	6.6	6.6	3	6.6	12.5056	0.00217673	0.223874	0.824241	21.7314	21.8207	21.0546	18.5215	22.2379	21.1527	18.6694	20.1465	20.4	18.1624	22.4187	19.2183
839	A0A1S3MXA3	A0A1S3MXA3	A0A1S3MXA3	A0A1S3MXA3	A0A1S3MXA3_SALSA	unreviewed	bifunctional purine biosynthesis protein PURH-like	LOC106575709	Salmo salar (Atlantic salmon)	P31939	PUR9_HUMAN	Bifunctional purine biosynthesis protein PURH [Cleaved into: Bifunctional purine biosynthesis protein PURH, N-terminally processed] [Includes: Phosphoribosylaminoimidazolecarboxamide formyltransferase (EC 2.1.2.3) (5-aminoimidazole-4-carboxamide ribonucleotide formyltransferase) (AICAR transformylase); IMP cyclohydrolase (EC 3.5.4.10) (ATIC) (IMP synthase) (Inosinicase)]	ATIC PURH, OK/SW-cl.86	Homo sapiens (Human)	ATIC	679	N/A	N/A	N/A	23632000	13	77.758	3	0	3	19.647	6.6	6.6	3	6.6	12.5056	0.00217673	0.223874	0.824241	21.7314	21.8207	21.0546	18.5215	22.2379	21.1527	18.6694	20.1465	20.4	18.1624	22.4187	19.2183
1876	A0A1S3REP9;A0A1S3RFZ7;A0A1S3RF64;A0A1S3REP7;A0A1S3SJ76;A0A1S3SJ78;A0A1S3SJ74	A0A1S3REP9;A0A1S3RFZ7;A0A1S3RF64;A0A1S3REP7;A0A1S3SJ76;A0A1S3SJ78;A0A1S3SJ74	A0A1S3REP9;A0A1S3RFZ7;A0A1S3RF64;A0A1S3REP7;A0A1S3SJ76;A0A1S3SJ78;A0A1S3SJ74	A0A1S3REP7	A0A1S3REP7_SALSA	unreviewed	bifunctional UDP-N-acetylglucosamine 2-epimerase/N-acetylmannosamine kinase-like isoform X1	LOC106602595	Salmo salar (Atlantic salmon)	Q9Y223	GLCNE_HUMAN	Bifunctional UDP-N-acetylglucosamine 2-epimerase/N-acetylmannosamine kinase (UDP-GlcNAc-2-epimerase/ManAc kinase) [Includes: UDP-N-acetylglucosamine 2-epimerase (hydrolyzing) (EC 3.2.1.183) (UDP-GlcNAc-2-epimerase) (Uridine diphosphate-N-acetylglucosamine-2-epimerase); N-acetylmannosamine kinase (EC 2.7.1.60) (ManAc kinase)]	GNE GLCNE	Homo sapiens (Human)	GNE	697	N/A	N/A	N/A	23632000	13	77.758	3	0	3	19.647	6.6	6.6	3	6.6	12.5056	0.00217673	0.223874	0.824241	21.7314	21.8207	21.0546	18.5215	22.2379	21.1527	18.6694	20.1465	20.4	18.1624	22.4187	19.2183
1876	A0A1S3REP9;A0A1S3RFZ7;A0A1S3RF64;A0A1S3REP7;A0A1S3SJ76;A0A1S3SJ78;A0A1S3SJ74	A0A1S3REP9;A0A1S3RFZ7;A0A1S3RF64;A0A1S3REP7;A0A1S3SJ76;A0A1S3SJ78;A0A1S3SJ74	A0A1S3REP9;A0A1S3RFZ7;A0A1S3RF64;A0A1S3REP7;A0A1S3SJ76;A0A1S3SJ78;A0A1S3SJ74	A0A1S3SJ74	A0A1S3SJ74_SALSA	unreviewed	bifunctional UDP-N-acetylglucosamine 2-epimerase/N-acetylmannosamine kinase-like isoform X1	LOC106609886	Salmo salar (Atlantic salmon)	Q9Y223	GLCNE_HUMAN	Bifunctional UDP-N-acetylglucosamine 2-epimerase/N-acetylmannosamine kinase (UDP-GlcNAc-2-epimerase/ManAc kinase) [Includes: UDP-N-acetylglucosamine 2-epimerase (hydrolyzing) (EC 3.2.1.183) (UDP-GlcNAc-2-epimerase) (Uridine diphosphate-N-acetylglucosamine-2-epimerase); N-acetylmannosamine kinase (EC 2.7.1.60) (ManAc kinase)]	GNE GLCNE	Homo sapiens (Human)	GNE	698	N/A	N/A	N/A	23632000	13	77.758	3	0	3	19.647	6.6	6.6	3	6.6	12.5056	0.00217673	0.223874	0.824241	21.7314	21.8207	21.0546	18.5215	22.2379	21.1527	18.6694	20.1465	20.4	18.1624	22.4187	19.2183
1876	A0A1S3REP9;A0A1S3RFZ7;A0A1S3RF64;A0A1S3REP7;A0A1S3SJ76;A0A1S3SJ78;A0A1S3SJ74	A0A1S3REP9;A0A1S3RFZ7;A0A1S3RF64;A0A1S3REP7;A0A1S3SJ76;A0A1S3SJ78;A0A1S3SJ74	A0A1S3REP9;A0A1S3RFZ7;A0A1S3RF64;A0A1S3REP7;A0A1S3SJ76;A0A1S3SJ78;A0A1S3SJ74	A0A1S3RF64	A0A1S3RF64_SALSA	unreviewed	bifunctional UDP-N-acetylglucosamine 2-epimerase/N-acetylmannosamine kinase-like isoform X2	LOC106602595	Salmo salar (Atlantic salmon)	Q9Y223	GLCNE_HUMAN	Bifunctional UDP-N-acetylglucosamine 2-epimerase/N-acetylmannosamine kinase (UDP-GlcNAc-2-epimerase/ManAc kinase) [Includes: UDP-N-acetylglucosamine 2-epimerase (hydrolyzing) (EC 3.2.1.183) (UDP-GlcNAc-2-epimerase) (Uridine diphosphate-N-acetylglucosamine-2-epimerase); N-acetylmannosamine kinase (EC 2.7.1.60) (ManAc kinase)]	GNE GLCNE	Homo sapiens (Human)	GNE	692	N/A	N/A	N/A	23632000	13	77.758	3	0	3	19.647	6.6	6.6	3	6.6	12.5056	0.00217673	0.223874	0.824241	21.7314	21.8207	21.0546	18.5215	22.2379	21.1527	18.6694	20.1465	20.4	18.1624	22.4187	19.2183
1876	A0A1S3REP9;A0A1S3RFZ7;A0A1S3RF64;A0A1S3REP7;A0A1S3SJ76;A0A1S3SJ78;A0A1S3SJ74	A0A1S3REP9;A0A1S3RFZ7;A0A1S3RF64;A0A1S3REP7;A0A1S3SJ76;A0A1S3SJ78;A0A1S3SJ74	A0A1S3REP9;A0A1S3RFZ7;A0A1S3RF64;A0A1S3REP7;A0A1S3SJ76;A0A1S3SJ78;A0A1S3SJ74	A0A1S3SJ78	A0A1S3SJ78_SALSA	unreviewed	bifunctional UDP-N-acetylglucosamine 2-epimerase/N-acetylmannosamine kinase-like isoform X2	LOC106609886	Salmo salar (Atlantic salmon)	Q9Y223	GLCNE_HUMAN	Bifunctional UDP-N-acetylglucosamine 2-epimerase/N-acetylmannosamine kinase (UDP-GlcNAc-2-epimerase/ManAc kinase) [Includes: UDP-N-acetylglucosamine 2-epimerase (hydrolyzing) (EC 3.2.1.183) (UDP-GlcNAc-2-epimerase) (Uridine diphosphate-N-acetylglucosamine-2-epimerase); N-acetylmannosamine kinase (EC 2.7.1.60) (ManAc kinase)]	GNE GLCNE	Homo sapiens (Human)	GNE	686	N/A	N/A	N/A	23632000	13	77.758	3	0	3	19.647	6.6	6.6	3	6.6	12.5056	0.00217673	0.223874	0.824241	21.7314	21.8207	21.0546	18.5215	22.2379	21.1527	18.6694	20.1465	20.4	18.1624	22.4187	19.2183
1876	A0A1S3REP9;A0A1S3RFZ7;A0A1S3RF64;A0A1S3REP7;A0A1S3SJ76;A0A1S3SJ78;A0A1S3SJ74	A0A1S3REP9;A0A1S3RFZ7;A0A1S3RF64;A0A1S3REP7;A0A1S3SJ76;A0A1S3SJ78;A0A1S3SJ74	A0A1S3REP9;A0A1S3RFZ7;A0A1S3RF64;A0A1S3REP7;A0A1S3SJ76;A0A1S3SJ78;A0A1S3SJ74	A0A1S3RFZ7	A0A1S3RFZ7_SALSA	unreviewed	bifunctional UDP-N-acetylglucosamine 2-epimerase/N-acetylmannosamine kinase-like isoform X3	LOC106602595	Salmo salar (Atlantic salmon)	Q9Y223	GLCNE_HUMAN	Bifunctional UDP-N-acetylglucosamine 2-epimerase/N-acetylmannosamine kinase (UDP-GlcNAc-2-epimerase/ManAc kinase) [Includes: UDP-N-acetylglucosamine 2-epimerase (hydrolyzing) (EC 3.2.1.183) (UDP-GlcNAc-2-epimerase) (Uridine diphosphate-N-acetylglucosamine-2-epimerase); N-acetylmannosamine kinase (EC 2.7.1.60) (ManAc kinase)]	GNE GLCNE	Homo sapiens (Human)	GNE	699	N/A	N/A	N/A	23632000	13	77.758	3	0	3	19.647	6.6	6.6	3	6.6	12.5056	0.00217673	0.223874	0.824241	21.7314	21.8207	21.0546	18.5215	22.2379	21.1527	18.6694	20.1465	20.4	18.1624	22.4187	19.2183
1876	A0A1S3REP9;A0A1S3RFZ7;A0A1S3RF64;A0A1S3REP7;A0A1S3SJ76;A0A1S3SJ78;A0A1S3SJ74	A0A1S3REP9;A0A1S3RFZ7;A0A1S3RF64;A0A1S3REP7;A0A1S3SJ76;A0A1S3SJ78;A0A1S3SJ74	A0A1S3REP9;A0A1S3RFZ7;A0A1S3RF64;A0A1S3REP7;A0A1S3SJ76;A0A1S3SJ78;A0A1S3SJ74	A0A1S3SJ76	A0A1S3SJ76_SALSA	unreviewed	bifunctional UDP-N-acetylglucosamine 2-epimerase/N-acetylmannosamine kinase-like isoform X3	LOC106609886	Salmo salar (Atlantic salmon)	Q9Y223	GLCNE_HUMAN	Bifunctional UDP-N-acetylglucosamine 2-epimerase/N-acetylmannosamine kinase (UDP-GlcNAc-2-epimerase/ManAc kinase) [Includes: UDP-N-acetylglucosamine 2-epimerase (hydrolyzing) (EC 3.2.1.183) (UDP-GlcNAc-2-epimerase) (Uridine diphosphate-N-acetylglucosamine-2-epimerase); N-acetylmannosamine kinase (EC 2.7.1.60) (ManAc kinase)]	GNE GLCNE	Homo sapiens (Human)	GNE	688	N/A	N/A	N/A	23632000	13	77.758	3	0	3	19.647	6.6	6.6	3	6.6	12.5056	0.00217673	0.223874	0.824241	21.7314	21.8207	21.0546	18.5215	22.2379	21.1527	18.6694	20.1465	20.4	18.1624	22.4187	19.2183
1876	A0A1S3REP9;A0A1S3RFZ7;A0A1S3RF64;A0A1S3REP7;A0A1S3SJ76;A0A1S3SJ78;A0A1S3SJ74	A0A1S3REP9;A0A1S3RFZ7;A0A1S3RF64;A0A1S3REP7;A0A1S3SJ76;A0A1S3SJ78;A0A1S3SJ74	A0A1S3REP9;A0A1S3RFZ7;A0A1S3RF64;A0A1S3REP7;A0A1S3SJ76;A0A1S3SJ78;A0A1S3SJ74	A0A1S3REP9	A0A1S3REP9_SALSA	unreviewed	bifunctional UDP-N-acetylglucosamine 2-epimerase/N-acetylmannosamine kinase-like isoform X4	LOC106602595	Salmo salar (Atlantic salmon)	Q9Y223	GLCNE_HUMAN	Bifunctional UDP-N-acetylglucosamine 2-epimerase/N-acetylmannosamine kinase (UDP-GlcNAc-2-epimerase/ManAc kinase) [Includes: UDP-N-acetylglucosamine 2-epimerase (hydrolyzing) (EC 3.2.1.183) (UDP-GlcNAc-2-epimerase) (Uridine diphosphate-N-acetylglucosamine-2-epimerase); N-acetylmannosamine kinase (EC 2.7.1.60) (ManAc kinase)]	GNE GLCNE	Homo sapiens (Human)	GNE	687	N/A	N/A	N/A	23632000	13	77.758	3	0	3	19.647	6.6	6.6	3	6.6	12.5056	0.00217673	0.223874	0.824241	21.7314	21.8207	21.0546	18.5215	22.2379	21.1527	18.6694	20.1465	20.4	18.1624	22.4187	19.2183
1129	A0A1S3NQM5;A0A1S3NQK4;A0A1S3SYT3;A0A1S3SYT5	A0A1S3NQM5;A0A1S3NQK4;A0A1S3SYT3;A0A1S3SYT5	A0A1S3NQM5;A0A1S3NQK4;A0A1S3SYT3;A0A1S3SYT5	A0A1S3NQK4	A0A1S3NQK4_SALSA	unreviewed	bleomycin hydrolase isoform X1	blmh	Salmo salar (Atlantic salmon)	Q13867	BLMH_HUMAN	Bleomycin hydrolase (BH) (BLM hydrolase) (BMH) (EC 3.4.22.40)	BLMH	Homo sapiens (Human)	BLMH	698	N/A	N/A	N/A	23632000	13	77.758	3	0	3	19.647	6.6	6.6	3	6.6	12.5056	0.00217673	0.223874	0.824241	21.7314	21.8207	21.0546	18.5215	22.2379	21.1527	18.6694	20.1465	20.4	18.1624	22.4187	19.2183
1129	A0A1S3NQM5;A0A1S3NQK4;A0A1S3SYT3;A0A1S3SYT5	A0A1S3NQM5;A0A1S3NQK4;A0A1S3SYT3;A0A1S3SYT5	A0A1S3NQM5;A0A1S3NQK4;A0A1S3SYT3;A0A1S3SYT5	A0A1S3NQM5	A0A1S3NQM5_SALSA	unreviewed	bleomycin hydrolase isoform X2	blmh	Salmo salar (Atlantic salmon)						#N/A	680	N/A	N/A	N/A	23632000	13	77.758	3	0	3	19.647	6.6	6.6	3	6.6	12.5056	0.00217673	0.223874	0.824241	21.7314	21.8207	21.0546	18.5215	22.2379	21.1527	18.6694	20.1465	20.4	18.1624	22.4187	19.2183
1129	A0A1S3NQM5;A0A1S3NQK4;A0A1S3SYT3;A0A1S3SYT5	A0A1S3NQM5;A0A1S3NQK4;A0A1S3SYT3;A0A1S3SYT5	A0A1S3NQM5;A0A1S3NQK4;A0A1S3SYT3;A0A1S3SYT5	A0A1S3SYT5	A0A1S3SYT5_SALSA	unreviewed	bleomycin hydrolase-like isoform X1	LOC106612652	Salmo salar (Atlantic salmon)						#N/A	224	N/A	N/A	N/A	8896100000	268	24.13	7	0	7	104.24	54.9	54.9	7	54.9	11.6497	0.00273238	0.269297	0.813733	28.9573	29.3872	30.2491	29.3034	27.7446	28.5785	29.0862	30.3533	28.3693	29.6677	29.317	30.2739
1129	A0A1S3NQM5;A0A1S3NQK4;A0A1S3SYT3;A0A1S3SYT5	A0A1S3NQM5;A0A1S3NQK4;A0A1S3SYT3;A0A1S3SYT5	A0A1S3NQM5;A0A1S3NQK4;A0A1S3SYT3;A0A1S3SYT5	A0A1S3SYT3	A0A1S3SYT3_SALSA	unreviewed	bleomycin hydrolase-like isoform X2	LOC106612652	Salmo salar (Atlantic salmon)						#N/A	120	N/A	N/A	N/A	399090000	73	13.528	8	0	6	39.668	60	49.2	6	49.2	11.5904	0.00277707	0.269297	0.812958	24.8423	25.2096	25.1887	24.7809	24.6544	25.1352	25.0631	25.105	24.4559	24.8891	25.1744	25.1328
2352	A0A1S3SZ07	A0A1S3SZ07	A0A1S3SZ07	A0A1S3SZ07	A0A1S3SZ07_SALSA	unreviewed	calpain small subunit 1-like	LOC106612687	Salmo salar (Atlantic salmon)	P04632	CPNS1_HUMAN	Calpain small subunit 1 (CSS1) (Calcium-activated neutral proteinase small subunit) (CANP small subunit) (Calcium-dependent protease small subunit) (CDPS) (Calcium-dependent protease small subunit 1) (Calpain regulatory subunit)	CAPNS1 CAPN4, CAPNS	Homo sapiens (Human)	CAPNS1	426	N/A	N/A	N/A	2037000000	260	44.615	20	0	20	243.67	75.1	75.1	20	75.1	9.67132	0.0048829	0.315633	0.783865	26.8947	27.5069	27.7927	27.6579	26.5106	26.9027	27.3463	27.7183	26.8511	27.1471	27.3549	27.7353
1188	A0A1S3NWP8;A0A1S3NX45	A0A1S3NWP8;A0A1S3NX45	A0A1S3NWP8;A0A1S3NX45	A0A1S3NWP8	A0A1S3NWP8_SALSA	unreviewed	calphotin-like isoform X2	LOC106581902	Salmo salar (Atlantic salmon)	Q02910	CPN_DROME	Calphotin	Cpn cap, CG4795	Drosophila melanogaster (Fruit fly)	#N/A	1196	N/A	N/A	N/A	157340000	52	130.68	9	0	9	28.932	11.5	11.5	2	4	9.63513	0.00493909	0.315633	0.78323	23.0412	24.0605	23.9912	23.0672	23.3838	23.4354	23.2866	24.5267	22.7869	23.4242	23.6721	24.0363
897	A0A1S3N2R9	A0A1S3N2R9	A0A1S3N2R9	A0A1S3N2R9	A0A1S3N2R9_SALSA	unreviewed	canalicular multispecific organic anion transporter 1	abcc2	Salmo salar (Atlantic salmon)	Q92887	MRP2_HUMAN	Canalicular multispecific organic anion transporter 1 (ATP-binding cassette sub-family C member 2) (Canalicular multidrug resistance protein) (Multidrug resistance-associated protein 2)	ABCC2 CMOAT, CMOAT1, CMRP, MRP2	Homo sapiens (Human)	ABCC2	1535	N/A	N/A	N/A	269440000	86	174.54	21	0	13	43.171	16.1	11.5	13	11.5	9.6116	0.00497606	0.315633	0.782814	24.167	25.1269	23.6303	24.8159	24.5242	24.7488	24.3323	23.7087	24.1752	23.9019	25.0166	23.9068
2924	B5X931	B5X931	B5X931;A0A1S3L1N2	B5X931	B5X931_SALSA	unreviewed	Carbonyl reductase 1 (carbonyl reductase [NADPH] 1-like)	DHCA LOC106563565	Salmo salar (Atlantic salmon)	P16152	CBR1_HUMAN	Carbonyl reductase [NADPH] 1 (EC 1.1.1.184) (15-hydroxyprostaglandin dehydrogenase [NADP(+)]) (EC 1.1.1.197) (NADPH-dependent carbonyl reductase 1) (Prostaglandin 9-ketoreductase) (Prostaglandin-E(2) 9-reductase) (EC 1.1.1.189) (Short chain dehydrogenase/reductase family 21C member 1)	CBR1 CBR, CRN, SDR21C1	Homo sapiens (Human)	CBR1	1535	N/A	N/A	N/A	269440000	86	174.54	21	0	13	43.171	16.1	11.5	13	11.5	9.6116	0.00497606	0.315633	0.782814	24.167	25.1269	23.6303	24.8159	24.5242	24.7488	24.3323	23.7087	24.1752	23.9019	25.0166	23.9068
3101	B5XF19	B5XF19	B5XF19	B5XF19	B5XF19_SALSA	unreviewed	Carbonyl reductase 1 (carbonyl reductase [NADPH] 1-like)	DHCA LOC106563564	Salmo salar (Atlantic salmon)	P16152	CBR1_HUMAN	Carbonyl reductase [NADPH] 1 (EC 1.1.1.184) (15-hydroxyprostaglandin dehydrogenase [NADP(+)]) (EC 1.1.1.197) (NADPH-dependent carbonyl reductase 1) (Prostaglandin 9-ketoreductase) (Prostaglandin-E(2) 9-reductase) (EC 1.1.1.189) (Short chain dehydrogenase/reductase family 21C member 1)	CBR1 CBR, CRN, SDR21C1	Homo sapiens (Human)	CBR1	657	N/A	N/A	N/A	80024000	5	72.711	2	0.0085541	2	2.3789	4.1	4.1	2	4.1	9.53554	0.00509793	0.315633	0.78146	23.9177	17.8362	19.5529	20.2233	24.0643	20.0011	23.8078	21.1847	23.8869	23.9705	19.1366	20.0582
2771	B5X4P4	B5X4P4	B5X4P4	B5X4P4	B5X4P4_SALSA	unreviewed	Cathepsin B (Cathepsin B precursor)	CATB catb	Salmo salar (Atlantic salmon)	P07858	CATB_HUMAN	Cathepsin B (EC 3.4.22.1) (APP secretase) (APPS) (Cathepsin B1) [Cleaved into: Cathepsin B light chain; Cathepsin B heavy chain]	CTSB CPSB	Homo sapiens (Human)	CTSB	449	N/A	N/A	N/A	7022500	6	39.532	1	0.00089445	1	3.2787	5.3	5.3	1	5.3	9.47368	0.00519981	0.315633	0.780347	18.2478	20.0905	20.8152	20.919	18.2342	20.1553	20.103	19.8678	18.685	20.2612	18.7214	20.8863
2618	B5X234	B5X234	B5X234	B5X234	B5X234_SALSA	unreviewed	Cathepsin D (cathepsin D-like)	CATD LOC106607447	Salmo salar (Atlantic salmon)	P07339	CATD_HUMAN	Cathepsin D (EC 3.4.23.5) [Cleaved into: Cathepsin D light chain; Cathepsin D heavy chain]	CTSD CPSD	Homo sapiens (Human)	CTSD	119	N/A	N/A	N/A	44907000	16	12.65	3	0	3	9.7961	47.1	47.1	3	47.1	9.46646	0.00521186	0.315633	0.780216	21.6908	21.8857	19.4689	22.167	22.8766	22.413	21.7565	20.7909	22.863	22.6686	21.093	19.2907
576	A0A1S3M3K8;A0A1S3PZ28	A0A1S3M3K8;A0A1S3PZ28	A0A1S3M3K8;A0A1S3PZ28	A0A1S3M3K8	A0A1S3M3K8_SALSA	unreviewed	Chloride intracellular channel protein	LOC106570064	Salmo salar (Atlantic salmon)	O00299	CLIC1_HUMAN	Chloride intracellular channel protein 1 (Chloride channel ABP) (Nuclear chloride ion channel 27) (NCC27) (Regulatory nuclear chloride ion channel protein) (hRNCC)	CLIC1 G6, NCC27	Homo sapiens (Human)	CLIC1	930	N/A	N/A	N/A	483350000	162	104.44	20	0	20	71.233	31.8	31.8	20	31.8	9.21231	0.00565938	0.315633	0.775514	25.3546	25.7729	24.3218	25.309	25.3671	25.2662	25.3899	24.7054	25.434	25.3234	25.4278	24.983
576	A0A1S3M3K8;A0A1S3PZ28	A0A1S3M3K8;A0A1S3PZ28	A0A1S3M3K8;A0A1S3PZ28	A0A1S3PZ28	A0A1S3PZ28_SALSA	unreviewed	chloride intracellular channel protein 1-like	LOC106588213	Salmo salar (Atlantic salmon)	O00299	CLIC1_HUMAN	Chloride intracellular channel protein 1 (Chloride channel ABP) (Nuclear chloride ion channel 27) (NCC27) (Regulatory nuclear chloride ion channel protein) (hRNCC)	CLIC1 G6, NCC27	Homo sapiens (Human)	CLIC1	937	N/A	N/A	N/A	483350000	162	104.44	20	0	20	71.233	31.8	31.8	20	31.8	9.21231	0.00565938	0.315633	0.775514	25.3546	25.7729	24.3218	25.309	25.3671	25.2662	25.3899	24.7054	25.434	25.3234	25.4278	24.983
2343	A0A1S3SXU3	A0A1S3SXU3	A0A1S3SXU3	A0A1S3SXU3	A0A1S3SXU3_SALSA	unreviewed	cleft lip and palate transmembrane protein 1	clptm1	Salmo salar (Atlantic salmon)	O96005	CLPT1_HUMAN	Cleft lip and palate transmembrane protein 1	CLPTM1	Homo sapiens (Human)	CLPTM1	939	N/A	N/A	N/A	483350000	162	104.44	20	0	20	71.233	31.8	31.8	20	31.8	9.21231	0.00565938	0.315633	0.775514	25.3546	25.7729	24.3218	25.309	25.3671	25.2662	25.3899	24.7054	25.434	25.3234	25.4278	24.983
1918	A0A1S3RIB5	A0A1S3RIB5	A0A1S3RIB5	A0A1S3RIB5	A0A1S3RIB5_SALSA	unreviewed	coagulation factor IX	f9	Salmo salar (Atlantic salmon)	P00740	FA9_HUMAN	Coagulation factor IX (EC 3.4.21.22) (Christmas factor) (Plasma thromboplastin component) (PTC) [Cleaved into: Coagulation factor IXa light chain; Coagulation factor IXa heavy chain]	F9	Homo sapiens (Human)	F9	930	N/A	N/A	N/A	483350000	162	104.44	20	0	20	71.233	31.8	31.8	20	31.8	9.21231	0.00565938	0.315633	0.775514	25.3546	25.7729	24.3218	25.309	25.3671	25.2662	25.3899	24.7054	25.434	25.3234	25.4278	24.983
1226	A0A1S3P0V6	A0A1S3P0V6	A0A1S3P0V6	A0A1S3P0V6	A0A1S3P0V6_SALSA	unreviewed	collagen alpha-2(VI) chain	col6a2	Salmo salar (Atlantic salmon)	P12110	CO6A2_HUMAN	Collagen alpha-2(VI) chain	COL6A2	Homo sapiens (Human)	COL6A2	939	N/A	N/A	N/A	483350000	162	104.44	20	0	20	71.233	31.8	31.8	20	31.8	9.21231	0.00565938	0.315633	0.775514	25.3546	25.7729	24.3218	25.309	25.3671	25.2662	25.3899	24.7054	25.434	25.3234	25.4278	24.983
1175	A0A1S3NVB0;A0A1S3NVS2	A0A1S3NVB0;A0A1S3NVS2	A0A1S3NVB0;A0A1S3NVS2	A0A1S3NVS2	A0A1S3NVS2_SALSA	unreviewed	collagen alpha-3(VI) chain-like isoform X5	LOC106581666	Salmo salar (Atlantic salmon)	P12111	CO6A3_HUMAN	Collagen alpha-3(VI) chain	COL6A3	Homo sapiens (Human)	COL6A3	432	N/A	N/A	N/A	31880000000	919	47.035	24	0	24	323.31	71.3	71.3	4	16.4	9.19886	0.00568438	0.315633	0.775259	31.2544	31.634	31.0186	31.3321	31.4182	31.5071	31.0293	31.1232	31.3471	31.2367	31.4636	31.1796
1175	A0A1S3NVB0;A0A1S3NVS2	A0A1S3NVB0;A0A1S3NVS2	A0A1S3NVB0;A0A1S3NVS2	A0A1S3NVB0	A0A1S3NVB0_SALSA	unreviewed	collagen alpha-3(VI) chain-like isoform X6	LOC106581666	Salmo salar (Atlantic salmon)						#N/A	432	N/A	N/A	N/A	31880000000	919	47.035	24	0	24	323.31	71.3	71.3	4	16.4	9.19886	0.00568438	0.315633	0.775259	31.2544	31.634	31.0186	31.3321	31.4182	31.5071	31.0293	31.1232	31.3471	31.2367	31.4636	31.1796
1136	A0A1S3NRD5	A0A1S3NRD5	A0A1S3NRD5	A0A1S3NRD5	A0A1S3NRD5_SALSA	unreviewed	complement C2-like	LOC106580826	Salmo salar (Atlantic salmon)	P06681	CO2_HUMAN	Complement C2 (EC 3.4.21.43) (C3/C5 convertase) [Cleaved into: Complement C2b fragment; Complement C2a fragment]	C2	Homo sapiens (Human)	C2	93	N/A	N/A	N/A	109410000	14	10.532	2	0	2	7.6311	38.7	38.7	2	38.7	9.17593	0.0057273	0.315633	0.774824	23.0314	23.4626	23.0896	22.9127	23.0199	23.0987	22.7529	23.2859	23.1517	22.6632	23.4545	23.2845
1182	A0A1S3NWE6;A0A1S3NW34;A0A1S3NW07	A0A1S3NWE6;A0A1S3NW34;A0A1S3NW07	A0A1S3NWE6;A0A1S3NW34;A0A1S3NW07	A0A1S3NW07	A0A1S3NW07_SALSA	unreviewed	cordon-bleu protein-like 1 isoform X1	cobll1	Salmo salar (Atlantic salmon)	Q3UMF0	COBL1_MOUSE	Cordon-bleu protein-like 1 (Cobl-related protein 1)	Cobll1 Coblr1, Kiaa0977	Mus musculus (Mouse)	COBLL1	104	N/A	N/A	N/A	109410000	14	10.532	2	0	2	7.6311	38.7	38.7	2	38.7	9.17593	0.0057273	0.315633	0.774824	23.0314	23.4626	23.0896	22.9127	23.0199	23.0987	22.7529	23.2859	23.1517	22.6632	23.4545	23.2845
1182	A0A1S3NWE6;A0A1S3NW34;A0A1S3NW07	A0A1S3NWE6;A0A1S3NW34;A0A1S3NW07	A0A1S3NWE6;A0A1S3NW34;A0A1S3NW07	A0A1S3NW34	A0A1S3NW34_SALSA	unreviewed	cordon-bleu protein-like 1 isoform X2	cobll1	Salmo salar (Atlantic salmon)						#N/A	93	N/A	N/A	N/A	109410000	14	10.532	2	0	2	7.6311	38.7	38.7	2	38.7	9.17593	0.0057273	0.315633	0.774824	23.0314	23.4626	23.0896	22.9127	23.0199	23.0987	22.7529	23.2859	23.1517	22.6632	23.4545	23.2845
1182	A0A1S3NWE6;A0A1S3NW34;A0A1S3NW07	A0A1S3NWE6;A0A1S3NW34;A0A1S3NW07	A0A1S3NWE6;A0A1S3NW34;A0A1S3NW07	A0A1S3NWE6	A0A1S3NWE6_SALSA	unreviewed	cordon-bleu protein-like 1 isoform X3	cobll1	Salmo salar (Atlantic salmon)						#N/A	104	N/A	N/A	N/A	109410000	14	10.532	2	0	2	7.6311	38.7	38.7	2	38.7	9.17593	0.0057273	0.315633	0.774824	23.0314	23.4626	23.0896	22.9127	23.0199	23.0987	22.7529	23.2859	23.1517	22.6632	23.4545	23.2845
3189	B9EN25	B9EN25	B9EN25	B9EN25	B9EN25_SALSA	unreviewed	Core histone macro-H2A	H2AW LOC106606477	Salmo salar (Atlantic salmon)	Q9P0M6	H2AW_HUMAN	Core histone macro-H2A.2 (Histone macroH2A2) (mH2A2)	H2AFY2 MACROH2A2	Homo sapiens (Human)	H2AFY2	438	N/A	N/A	N/A	2882500000	241	48.682	36	0	15	114.6	76.5	35.6	13	33.1	9.12586	0.00582247	0.315633	0.773868	27.5455	27.7839	27.9384	27.8261	27.7462	27.7988	27.7333	28.0479	27.7488	27.8963	27.8247	28.1013
3216	B9EPM5	B9EPM5	B9EPM5	B9EPM5	B9EPM5_SALSA	unreviewed	Cytidine deaminase (EC 3.5.4.5) (Cytidine aminohydrolase)	CDD cdd	Salmo salar (Atlantic salmon)	P32320	CDD_HUMAN	Cytidine deaminase (EC 3.5.4.5) (Cytidine aminohydrolase)	CDA CDD	Homo sapiens (Human)	CDA	574	N/A	N/A	N/A	957350000	272	67.668	21	0	21	166.69	43.6	43.6	21	43.6	7.63671	0.00982945	0.406843	0.741185	26.1258	26.2385	26.4996	26.1234	26.2283	26.2963	25.905	26.7166	26.0461	26.0869	26.2393	26.3078
2846	B5X6N2	B5X6N2	B5X6N2	B5X6N2	B5X6N2_SALSA	unreviewed	Cytochrome b5 (cytochrome b5)	CYB5 LOC106590088	Salmo salar (Atlantic salmon)	P00167	CYB5_HUMAN	Cytochrome b5 (Microsomal cytochrome b5 type A) (MCB5)	CYB5A CYB5	Homo sapiens (Human)	CYB5A	576	N/A	N/A	N/A	957350000	272	67.668	21	0	21	166.69	43.6	43.6	21	43.6	7.63671	0.00982945	0.406843	0.741185	26.1258	26.2385	26.4996	26.1234	26.2283	26.2963	25.905	26.7166	26.0461	26.0869	26.2393	26.3078
2852	B5X6V2	B5X6V2	B5X6V2	B5X6V2	B5X6V2_SALSA	unreviewed	Cytochrome b-c1 complex subunit 7	QCR7 LOC106570481	Salmo salar (Atlantic salmon)	P14927	QCR7_HUMAN	Cytochrome b-c1 complex subunit 7 (Complex III subunit 7) (Complex III subunit VII) (QP-C) (Ubiquinol-cytochrome c reductase complex 14 kDa protein)	UQCRB UQBP	Homo sapiens (Human)	UQCRB	378	N/A	N/A	N/A	181230000	57	41.658	8	0	8	50.546	32.3	32.3	3	12.2	7.60124	0.00996146	0.40734	0.740291	23.6031	23.8206	23.7321	23.1308	23.8598	24.2624	22.5397	23.9403	23.4069	22.9609	24.5188	24.8234
2351	B5XDN7;A0A1S3SYZ8	B5XDN7;A0A1S3SYZ8	B5XDN7;A0A1S3SYZ8	B5XDN7	B5XDN7_SALSA	unreviewed	Cytochrome c oxidase polypeptide VIIa-liver/heart, mitochondrial (cytochrome c oxidase subunit 7A2, mitochondrial-like)	CX7A2 LOC106580767	Salmo salar (Atlantic salmon)	P14406	CX7A2_HUMAN	Cytochrome c oxidase subunit 7A2, mitochondrial (Cytochrome c oxidase subunit VIIa-liver/heart) (Cytochrome c oxidase subunit VIIa-L) (Cytochrome c oxidase subunit VIIaL)	COX7A2 COX7AL	Homo sapiens (Human)	COX7A2	289	N/A	N/A	N/A	183100000	68	32.366	9	0	9	35.708	38.8	38.8	2	11.8	7.51897	0.0102762	0.41107	0.738193	23.6631	23.3857	24.5633	24.2176	24.0137	22.4306	23.6352	24.0723	23.6016	23.7096	23.2788	24.5564
2839	B5X6I9	B5X6I9	B5X6I9	B5X6I9	B5X6I9_SALSA	unreviewed	Cytochrome c oxidase subunit	CX6B1 LOC106579249	Salmo salar (Atlantic salmon)	P14854	CX6B1_HUMAN	Cytochrome c oxidase subunit 6B1 (Cytochrome c oxidase subunit VIb isoform 1) (COX VIb-1)	COX6B1 COX6B	Homo sapiens (Human)	COX6B1	256	N/A	N/A	N/A	960940000	132	28.488	8	0	8	127.42	53.9	53.9	3	20.7	7.51418	0.0102949	0.41107	0.73807	26.0784	26.417	26.5625	26.2978	25.9214	25.9759	25.9375	26.7169	26.0185	26.1101	26.2586	26.4874
2855	B5XE80;B5X6Y5	B5XE80;B5X6Y5	B5XE80;B5X6Y5	B5X6Y5	B5X6Y5_SALSA	unreviewed	Cytochrome c oxidase subunit 6A, mitochondrial (Cytochrome c oxidase polypeptide VIa)	CX6A1 LOC106606889	Salmo salar (Atlantic salmon)	P12074	CX6A1_HUMAN	Cytochrome c oxidase subunit 6A1, mitochondrial (Cytochrome c oxidase polypeptide VIa-liver) (Cytochrome c oxidase subunit VIA-liver) (COX VIa-L)	COX6A1 COX6AL	Homo sapiens (Human)	COX6A1	530	N/A	N/A	N/A	1684100000	228	61.029	15	0	15	111.54	36.2	36.2	14	34.9	7.40979	0.0107134	0.421962	0.735357	27.1614	27.3448	27.5373	26.28	27.0304	27.1626	26.7334	27.2462	27.0389	26.7479	27.0201	27.086
2855	B5XE80;B5X6Y5	B5XE80;B5X6Y5	B5XE80;B5X6Y5	B5XE80	B5XE80_SALSA	unreviewed	Cytochrome c oxidase subunit 6A, mitochondrial (Cytochrome c oxidase polypeptide VIa)	CX6A1 LOC106606878	Salmo salar (Atlantic salmon)						#N/A	451	N/A	N/A	N/A	8008100	7	49.867	4	0.00032216	2	4.3127	14.2	7.8	2	7.8	7.38488	0.0108163	0.421962	0.734701	19.2266	20.2934	20.9438	19.2793	18.6332	20.1654	19.0518	20.6387	19.5486	18.8849	18.6849	22.0554
2351	B5XDN7;A0A1S3SYZ8	B5XDN7;A0A1S3SYZ8	B5XDN7;A0A1S3SYZ8	A0A1S3SYZ8	A0A1S3SYZ8_SALSA	unreviewed	cytochrome c oxidase subunit 7A2, mitochondrial-like	LOC106612682	Salmo salar (Atlantic salmon)	P14406	CX7A2_HUMAN	Cytochrome c oxidase subunit 7A2, mitochondrial (Cytochrome c oxidase subunit VIIa-liver/heart) (Cytochrome c oxidase subunit VIIa-L) (Cytochrome c oxidase subunit VIIaL)	COX7A2 COX7AL	Homo sapiens (Human)	COX7A2	450	N/A	N/A	N/A	8008100	7	49.867	4	0.00032216	2	4.3127	14.2	7.8	2	7.8	7.38488	0.0108163	0.421962	0.734701	19.2266	20.2934	20.9438	19.2793	18.6332	20.1654	19.0518	20.6387	19.5486	18.8849	18.6849	22.0554
147	A0A1S3KUW7	A0A1S3KUW7	A0A1S3KUW7	A0A1S3KUW7	A0A1S3KUW7_SALSA	unreviewed	cytochrome P450 2C8-like isoform X1	LOC106562261	Salmo salar (Atlantic salmon)	P10632	CP2C8_HUMAN	Cytochrome P450 2C8 (EC 1.14.14.1) (CYPIIC8) (Cytochrome P450 IIC2) (Cytochrome P450 MP-12) (Cytochrome P450 MP-20) (Cytochrome P450 form 1) (S-mephenytoin 4-hydroxylase)	CYP2C8	Homo sapiens (Human)	CYP2C8	444	N/A	N/A	N/A	13832000000	504	49.451	20	0	20	323.31	66.2	66.2	4	22.5	7.32581	0.0110655	0.426705	0.733132	29.5787	30.2708	30.3328	30.1171	29.6748	29.8511	30.1654	30.628	29.7829	29.9246	30.3302	30.203
1446	A0A1S3PU62	A0A1S3PU62	A0A1S3PU62;A0A1S3KV33	A0A1S3PU62	A0A1S3PU62_SALSA	unreviewed	cytochrome P450 2D15-like	LOC106587398	Salmo salar (Atlantic salmon)	Q29473	CP2DF_CANLF	Cytochrome P450 2D15 (EC 1.14.14.1) (CYPIID15) (Cytochrome P450 DUT2)	CYP2D15	Canis lupus familiaris (Dog) (Canis familiaris)	Cyp2d22	140	N/A	N/A	N/A	398860000	108	16.01	4	0	4	72.271	22.1	22.1	4	22.1	7.29706	0.0111894	0.426705	0.732362	24.449	25.0927	25.4173	25.4396	24.4677	24.3204	25.3048	25.7229	24.061	24.6865	24.5052	25.2736
1267	A0A1S3P5E2	A0A1S3P5E2	A0A1S3P5E2	A0A1S3P5E2	A0A1S3P5E2_SALSA	unreviewed	cytochrome P450 4B1-like	LOC106583306	Salmo salar (Atlantic salmon)	P13584	CP4B1_HUMAN	Cytochrome P450 4B1 (EC 1.14.14.1) (CYPIVB1) (Cytochrome P450-HP)	CYP4B1	Homo sapiens (Human)	CYP4B1	474	N/A	N/A	N/A	190150000	68	53.063	11	0	11	31.193	29.3	29.3	11	29.3	6.91861	0.012993	0.472901	0.721796	22.8034	21.6706	24.3537	23.61	23.4069	20.1274	23.7987	24.8652	24.6686	24.9819	22.6628	24.3502
2031	A0A1S3RVN4;A0A1S3RUD3	A0A1S3RVN4;A0A1S3RUD3	A0A1S3RVN4;A0A1S3RUD3	A0A1S3RUD3	A0A1S3RUD3_SALSA	unreviewed	cytochrome P450 4B1-like isoform X1	LOC106605105	Salmo salar (Atlantic salmon)						#N/A	236	N/A	N/A	N/A	3656800000	218	24.71	9	0	9	155.7	71.6	71.6	4	39.4	6.89873	0.0130974	0.472901	0.721217	27.4911	28.4291	28.7455	28.7987	27.1784	27.9173	28.0929	28.4766	27.6898	27.9261	27.747	28.6722
2031	A0A1S3RVN4;A0A1S3RUD3	A0A1S3RVN4;A0A1S3RUD3	A0A1S3RVN4;A0A1S3RUD3	A0A1S3RVN4	A0A1S3RVN4_SALSA	unreviewed	cytochrome P450 4B1-like isoform X2	LOC106605105	Salmo salar (Atlantic salmon)						#N/A	205	N/A	N/A	N/A	3656800000	218	24.71	9	0	9	155.7	71.6	71.6	4	39.4	6.89873	0.0130974	0.472901	0.721217	27.4911	28.4291	28.7455	28.7987	27.1784	27.9173	28.0929	28.4766	27.6898	27.9261	27.747	28.6722
3058	B5XDB2	B5XDB2	B5XDB2	B5XDB2	B5XDB2_SALSA	unreviewed	D-dopachrome decarboxylase (D-dopachrome decarboxylase-A-like)	DOPD LOC106570496	Salmo salar (Atlantic salmon)	A6NHG4	DDTL_HUMAN	D-dopachrome decarboxylase-like protein (EC 4.1.1.-) (D-dopachrome tautomerase-like protein)	DDTL	Homo sapiens (Human)	#N/A	66	N/A	N/A	N/A	4125400	3	7.0119	1	0.00060809	1	3.5048	27.3	27.3	1	27.3	6.67144	0.0143691	0.502769	0.714432	18.975	20.2028	20.6075	19.0703	18.9419	19.8253	19.2481	19.9336	19.5996	18.6568	19.0875	20.6086
3167	B9ELT7	B9ELT7	B9ELT7	B9ELT7	B9ELT7_SALSA	unreviewed	Dehydrogenase/reductase SDR family member 13 (dehydrogenase/reductase SDR family member 13-like)	DHR13 LOC106581234	Salmo salar (Atlantic salmon)	Q6UX07	DHR13_HUMAN	Dehydrogenase/reductase SDR family member 13 (EC 1.1.-.-) (Short chain dehydrogenase/reductase family 7C member 5)	DHRS13 SDR7C5, UNQ419/PRO853	Homo sapiens (Human)	DHRS13	236	N/A	N/A	N/A	43029000	16	24.73	8	0	3	9.6051	61.4	29.2	3	29.2	6.60282	0.0147829	0.506801	0.712318	18.8887	19.242	22.4552	23.0185	19.9904	18.2305	22.4695	22.8545	18.3535	20.5651	21.7701	23.1365
1992	A0A1S3RQX3	A0A1S3RQX3	A0A1S3RQX3	A0A1S3RQX3	A0A1S3RQX3_SALSA	unreviewed	dihydropteridine reductase-like	LOC106604536	Salmo salar (Atlantic salmon)	P09417	DHPR_HUMAN	Dihydropteridine reductase (EC 1.5.1.34) (HDHPR) (Quinoid dihydropteridine reductase) (Short chain dehydrogenase/reductase family 33C member 1)	QDPR DHPR, SDR33C1	Homo sapiens (Human)	QDPR	291	N/A	N/A	N/A	1797200000	281	34.404	19	0	19	222.85	62.2	62.2	11	44.3	6.5452	0.015142	0.508831	0.710518	25.7751	27.4534	27.5027	27.4252	26.2713	26.5033	27.5646	28.1049	26.4313	26.4898	26.9632	27.6236
2288	A0A1S3SSN6;A0A1S3SSN8	A0A1S3SSN6;A0A1S3SSN8	A0A1S3SSN6;A0A1S3SSN8	A0A1S3SSN6	A0A1S3SSN6_SALSA	unreviewed	dihydropteridine reductase-like isoform X1	LOC106611553	Salmo salar (Atlantic salmon)						#N/A	291	N/A	N/A	N/A	1797200000	281	34.404	19	0	19	222.85	62.2	62.2	11	44.3	6.5452	0.015142	0.508831	0.710518	25.7751	27.4534	27.5027	27.4252	26.2713	26.5033	27.5646	28.1049	26.4313	26.4898	26.9632	27.6236
2288	A0A1S3SSN6;A0A1S3SSN8	A0A1S3SSN6;A0A1S3SSN8	A0A1S3SSN6;A0A1S3SSN8	A0A1S3SSN8	A0A1S3SSN8_SALSA	unreviewed	dihydropteridine reductase-like isoform X2	LOC106611553	Salmo salar (Atlantic salmon)						#N/A	937	N/A	N/A	N/A	2309200000	474	106.21	37	0	37	226.9	54.1	54.1	17	28.7	6.49257	0.0154795	0.515073	0.708855	27.2361	27.36	27.7272	27.5805	27.4143	27.4565	27.14	27.9527	27.1977	27.6218	27.4858	27.8196
502	A0A1S3LWD8	A0A1S3LWD8	A0A1S3LWD8;A0A1S3QYT3	A0A1S3LWD8	A0A1S3LWD8_SALSA	unreviewed	Dihydropyrimidine dehydrogenase [NADP(+)] (DHPDHase) (DPD) (EC 1.3.1.2) (Dihydrothymine dehydrogenase) (Dihydrouracil dehydrogenase)	LOC106568897	Salmo salar (Atlantic salmon)	Q12882	DPYD_HUMAN	Dihydropyrimidine dehydrogenase [NADP(+)] (DHPDHase) (DPD) (EC 1.3.1.2) (Dihydrothymine dehydrogenase) (Dihydrouracil dehydrogenase)	DPYD	Homo sapiens (Human)	DPYD	936	N/A	N/A	N/A	2309200000	474	106.21	37	0	37	226.9	54.1	54.1	17	28.7	6.49257	0.0154795	0.515073	0.708855	27.2361	27.36	27.7272	27.5805	27.4143	27.4565	27.14	27.9527	27.1977	27.6218	27.4858	27.8196
1441	C0HBK7;A0A1S3PTN7	C0HBK7;A0A1S3PTN7	C0HBK7;A0A1S3PTN7	A0A1S3PTN7	A0A1S3PTN7_SALSA	unreviewed	dnaJ homolog subfamily A member 2	LOC100286703	Salmo salar (Atlantic salmon)	O60884	DNJA2_HUMAN	DnaJ homolog subfamily A member 2 (Cell cycle progression restoration gene 3 protein) (Dnj3) (Dj3) (HIRA-interacting protein 4) (Renal carcinoma antigen NY-REN-14)	DNAJA2 CPR3, HIRIP4	Homo sapiens (Human)	DNAJA2	936	N/A	N/A	N/A	2309200000	474	106.21	37	0	37	226.9	54.1	54.1	17	28.7	6.49257	0.0154795	0.515073	0.708855	27.2361	27.36	27.7272	27.5805	27.4143	27.4565	27.14	27.9527	27.1977	27.6218	27.4858	27.8196
1441	C0HBK7;A0A1S3PTN7	C0HBK7;A0A1S3PTN7	C0HBK7;A0A1S3PTN7	C0HBK7	C0HBK7_SALSA	unreviewed	DnaJ homolog subfamily A member 2 (dnaJ homolog subfamily A member 2)	DNJA2 dnaja2	Salmo salar (Atlantic salmon)						#N/A	927	N/A	N/A	N/A	2309200000	474	106.21	37	0	37	226.9	54.1	54.1	17	28.7	6.49257	0.0154795	0.515073	0.708855	27.2361	27.36	27.7272	27.5805	27.4143	27.4565	27.14	27.9527	27.1977	27.6218	27.4858	27.8196
268	A0A1S3L8C6;B5XBG7;A0A1S3L6Y5;A0A1S3PN75;A0A1S3PM37	A0A1S3L8C6;B5XBG7;A0A1S3L6Y5;A0A1S3PN75;A0A1S3PM37	A0A1S3L8C6;B5XBG7;A0A1S3L6Y5;A0A1S3PN75;A0A1S3PM37	B5XBG7	B5XBG7_SALSA	unreviewed	Dpy-30 homolog (protein dpy-30 homolog isoform X2)	DPY30 LOC106564822	Salmo salar (Atlantic salmon)	Q9C005	DPY30_HUMAN	Protein dpy-30 homolog (Dpy-30-like protein) (Dpy-30L)	DPY30	Homo sapiens (Human)	#N/A	254	N/A	N/A	N/A	11836000	9	29.04	14	0	2	18.681	67.3	10.2	2	10.2	6.4478	0.015774	0.517151	0.707425	19.9482	20.7436	18.997	20.2378	20.4354	20.2135	21.3942	19.482	20.1776	19.9859	20.4214	18.8973
106	A0A1S3MJG8;A0A1S3KRD7;A0A1S3KRQ7;A0A1S3MJH7;A0A1S3KSI8;A0A1S3KRE6	A0A1S3MJG8;A0A1S3KRD7;A0A1S3KRQ7;A0A1S3MJH7;A0A1S3KSI8;A0A1S3KRE6	A0A1S3MJG8;A0A1S3KRD7;A0A1S3KRQ7;A0A1S3MJH7;A0A1S3KSI8;A0A1S3KRE6;A0A1S3SFY3;A0A1S3SFX7	A0A1S3KRE6	A0A1S3KRE6_SALSA	unreviewed	dynamin-1-like protein isoform X1	LOC106561645	Salmo salar (Atlantic salmon)	O00429	DNM1L_HUMAN	Dynamin-1-like protein (EC 3.6.5.5) (Dnm1p/Vps1p-like protein) (DVLP) (Dynamin family member proline-rich carboxyl-terminal domain less) (Dymple) (Dynamin-like protein) (Dynamin-like protein 4) (Dynamin-like protein IV) (HdynIV) (Dynamin-related protein 1)	DNM1L DLP1, DRP1	Homo sapiens (Human)	DNM1L	503	N/A	N/A	N/A	49095000	17	54.528	9	0	9	23.41	25.7	25.7	9	25.7	6.43691	0.0158467	0.517151	0.707075	18.282	21.8831	23.8353	21.2768	20.3679	18.6962	20.5555	23.3333	20.8916	21.0701	20.2649	23.0772
106	A0A1S3MJG8;A0A1S3KRD7;A0A1S3KRQ7;A0A1S3MJH7;A0A1S3KSI8;A0A1S3KRE6	A0A1S3MJG8;A0A1S3KRD7;A0A1S3KRQ7;A0A1S3MJH7;A0A1S3KSI8;A0A1S3KRE6	A0A1S3MJG8;A0A1S3KRD7;A0A1S3KRQ7;A0A1S3MJH7;A0A1S3KSI8;A0A1S3KRE6;A0A1S3SFY3;A0A1S3SFX7	A0A1S3MJH7	A0A1S3MJH7_SALSA	unreviewed	dynamin-1-like protein isoform X1	LOC106573080	Salmo salar (Atlantic salmon)						#N/A	502	N/A	N/A	N/A	49095000	17	54.528	9	0	9	23.41	25.7	25.7	9	25.7	6.43691	0.0158467	0.517151	0.707075	18.282	21.8831	23.8353	21.2768	20.3679	18.6962	20.5555	23.3333	20.8916	21.0701	20.2649	23.0772
106	A0A1S3MJG8;A0A1S3KRD7;A0A1S3KRQ7;A0A1S3MJH7;A0A1S3KSI8;A0A1S3KRE6	A0A1S3MJG8;A0A1S3KRD7;A0A1S3KRQ7;A0A1S3MJH7;A0A1S3KSI8;A0A1S3KRE6	A0A1S3MJG8;A0A1S3KRD7;A0A1S3KRQ7;A0A1S3MJH7;A0A1S3KSI8;A0A1S3KRE6;A0A1S3SFY3;A0A1S3SFX7	A0A1S3KSI8	A0A1S3KSI8_SALSA	unreviewed	dynamin-1-like protein isoform X2	LOC106561645	Salmo salar (Atlantic salmon)						#N/A	348	N/A	N/A	N/A	263870000	12	36.849	11	0.008592	1	2.4265	27.4	2.4	0	0	6.37813	0.0162464	0.517863	0.705171	24.3846	24.6119	24.3823	24.2452	24.4087	24.2956	24.0688	24.4983	24.3562	24.0919	24.6537	24.5561
106	A0A1S3MJG8;A0A1S3KRD7;A0A1S3KRQ7;A0A1S3MJH7;A0A1S3KSI8;A0A1S3KRE6	A0A1S3MJG8;A0A1S3KRD7;A0A1S3KRQ7;A0A1S3MJH7;A0A1S3KSI8;A0A1S3KRE6	A0A1S3MJG8;A0A1S3KRD7;A0A1S3KRQ7;A0A1S3MJH7;A0A1S3KSI8;A0A1S3KRE6;A0A1S3SFY3;A0A1S3SFX7	A0A1S3MJG8	A0A1S3MJG8_SALSA	unreviewed	dynamin-1-like protein isoform X2	LOC106573080	Salmo salar (Atlantic salmon)						#N/A	356	N/A	N/A	N/A	263870000	12	36.849	11	0.008592	1	2.4265	27.4	2.4	0	0	6.37813	0.0162464	0.517863	0.705171	24.3846	24.6119	24.3823	24.2452	24.4087	24.2956	24.0688	24.4983	24.3562	24.0919	24.6537	24.5561
106	A0A1S3MJG8;A0A1S3KRD7;A0A1S3KRQ7;A0A1S3MJH7;A0A1S3KSI8;A0A1S3KRE6	A0A1S3MJG8;A0A1S3KRD7;A0A1S3KRQ7;A0A1S3MJH7;A0A1S3KSI8;A0A1S3KRE6	A0A1S3MJG8;A0A1S3KRD7;A0A1S3KRQ7;A0A1S3MJH7;A0A1S3KSI8;A0A1S3KRE6;A0A1S3SFY3;A0A1S3SFX7	A0A1S3KRQ7	A0A1S3KRQ7_SALSA	unreviewed	dynamin-1-like protein isoform X3	LOC106561645	Salmo salar (Atlantic salmon)						#N/A	336	N/A	N/A	N/A	263870000	12	36.849	11	0.008592	1	2.4265	27.4	2.4	0	0	6.37813	0.0162464	0.517863	0.705171	24.3846	24.6119	24.3823	24.2452	24.4087	24.2956	24.0688	24.4983	24.3562	24.0919	24.6537	24.5561
106	A0A1S3MJG8;A0A1S3KRD7;A0A1S3KRQ7;A0A1S3MJH7;A0A1S3KSI8;A0A1S3KRE6	A0A1S3MJG8;A0A1S3KRD7;A0A1S3KRQ7;A0A1S3MJH7;A0A1S3KSI8;A0A1S3KRE6	A0A1S3MJG8;A0A1S3KRD7;A0A1S3KRQ7;A0A1S3MJH7;A0A1S3KSI8;A0A1S3KRE6;A0A1S3SFY3;A0A1S3SFX7	A0A1S3KRD7	A0A1S3KRD7_SALSA	unreviewed	dynamin-1-like protein isoform X4	LOC106561645	Salmo salar (Atlantic salmon)						#N/A	178	N/A	N/A	N/A	39921000	13	20.512	5	0	1	6.5616	39.3	7.3	1	7.3	6.35217	0.0164269	0.517863	0.704323	21.55	21.8822	21.7051	21.5616	21.7451	21.8726	21.3991	21.7623	21.2834	21.1345	22.1368	21.666
275	A0A1S3L7B4;A0A1S3L7S5;A0A1S3L8R3;A0A1S3L7D0;A0A1S3L7B7;A0A1S3L7A9	A0A1S3L7B4;A0A1S3L7S5;A0A1S3L8R3;A0A1S3L7D0;A0A1S3L7B7;A0A1S3L7A9	A0A1S3L7B4;A0A1S3L7S5;A0A1S3L8R3;A0A1S3L7D0;A0A1S3L7B7;A0A1S3L7A9;A0A1S3PYN9	A0A1S3L7A9	A0A1S3L7A9_SALSA	unreviewed	E3 ubiquitin/ISG15 ligase TRIM25-like isoform X1	LOC106564896	Salmo salar (Atlantic salmon)	Q14258	TRI25_HUMAN	E3 ubiquitin/ISG15 ligase TRIM25 (EC 6.3.2.n3) (Estrogen-responsive finger protein) (RING finger protein 147) (RING-type E3 ubiquitin transferase) (EC 2.3.2.27) (RING-type E3 ubiquitin transferase TRIM25) (Tripartite motif-containing protein 25) (Ubiquitin/ISG15-conjugating enzyme TRIM25) (Zinc finger protein 147)	TRIM25 EFP, RNF147, ZNF147	Homo sapiens (Human)	TRIM25	137	N/A	N/A	N/A	1028300000	55	15.553	6	0	6	37.133	65.7	65.7	6	65.7	6.34337	0.0164886	0.517863	0.704034	25.5312	25.7183	27.507	26.199	26.2788	26.4504	25.849	26.7677	25.7412	26.0993	26.0412	26.7387
275	A0A1S3L7B4;A0A1S3L7S5;A0A1S3L8R3;A0A1S3L7D0;A0A1S3L7B7;A0A1S3L7A9	A0A1S3L7B4;A0A1S3L7S5;A0A1S3L8R3;A0A1S3L7D0;A0A1S3L7B7;A0A1S3L7A9	A0A1S3L7B4;A0A1S3L7S5;A0A1S3L8R3;A0A1S3L7D0;A0A1S3L7B7;A0A1S3L7A9;A0A1S3PYN9	A0A1S3L7B7	A0A1S3L7B7_SALSA	unreviewed	E3 ubiquitin/ISG15 ligase TRIM25-like isoform X2	LOC106564896	Salmo salar (Atlantic salmon)						#N/A	328	N/A	N/A	N/A	349550000	47	36.679	12	0	4	57.144	55.2	24.7	4	24.7	6.32615	0.0166103	0.517863	0.703467	24.2628	24.7687	25.296	25.4144	24.3222	24.6478	24.4448	24.9922	24.1553	24.838	24.626	25.1365
275	A0A1S3L7B4;A0A1S3L7S5;A0A1S3L8R3;A0A1S3L7D0;A0A1S3L7B7;A0A1S3L7A9	A0A1S3L7B4;A0A1S3L7S5;A0A1S3L8R3;A0A1S3L7D0;A0A1S3L7B7;A0A1S3L7A9	A0A1S3L7B4;A0A1S3L7S5;A0A1S3L8R3;A0A1S3L7D0;A0A1S3L7B7;A0A1S3L7A9;A0A1S3PYN9	A0A1S3L7D0	A0A1S3L7D0_SALSA	unreviewed	E3 ubiquitin/ISG15 ligase TRIM25-like isoform X3	LOC106564896	Salmo salar (Atlantic salmon)						#N/A	350	N/A	N/A	N/A	3011800000	64	36.351	17	0	4	25.339	58.9	14.1	4	14.1	6.31871	0.0166633	0.517863	0.703221	27.3986	28.5168	28.0786	28.132	27.4011	28.0292	27.8801	27.5134	27.5538	28.1044	27.9896	27.7855
275	A0A1S3L7B4;A0A1S3L7S5;A0A1S3L8R3;A0A1S3L7D0;A0A1S3L7B7;A0A1S3L7A9	A0A1S3L7B4;A0A1S3L7S5;A0A1S3L8R3;A0A1S3L7D0;A0A1S3L7B7;A0A1S3L7A9	A0A1S3L7B4;A0A1S3L7S5;A0A1S3L8R3;A0A1S3L7D0;A0A1S3L7B7;A0A1S3L7A9;A0A1S3PYN9	A0A1S3L8R3	A0A1S3L8R3_SALSA	unreviewed	E3 ubiquitin/ISG15 ligase TRIM25-like isoform X4	LOC106564896	Salmo salar (Atlantic salmon)						#N/A	333	N/A	N/A	N/A	3011800000	64	36.351	17	0	4	25.339	58.9	14.1	4	14.1	6.31871	0.0166633	0.517863	0.703221	27.3986	28.5168	28.0786	28.132	27.4011	28.0292	27.8801	27.5134	27.5538	28.1044	27.9896	27.7855
275	A0A1S3L7B4;A0A1S3L7S5;A0A1S3L8R3;A0A1S3L7D0;A0A1S3L7B7;A0A1S3L7A9	A0A1S3L7B4;A0A1S3L7S5;A0A1S3L8R3;A0A1S3L7D0;A0A1S3L7B7;A0A1S3L7A9	A0A1S3L7B4;A0A1S3L7S5;A0A1S3L8R3;A0A1S3L7D0;A0A1S3L7B7;A0A1S3L7A9;A0A1S3PYN9	A0A1S3L7S5	A0A1S3L7S5_SALSA	unreviewed	E3 ubiquitin/ISG15 ligase TRIM25-like isoform X5	LOC106564896	Salmo salar (Atlantic salmon)						#N/A	374	N/A	N/A	N/A	684680000	128	39.669	13	0	13	97.944	51.8	51.8	11	43.2	6.30184	0.016784	0.517863	0.702663	25.1707	26.4301	25.3081	26.1186	25.8839	26.0497	25.822	25.3967	25.5765	25.4829	26.108	25.1778
275	A0A1S3L7B4;A0A1S3L7S5;A0A1S3L8R3;A0A1S3L7D0;A0A1S3L7B7;A0A1S3L7A9	A0A1S3L7B4;A0A1S3L7S5;A0A1S3L8R3;A0A1S3L7D0;A0A1S3L7B7;A0A1S3L7A9	A0A1S3L7B4;A0A1S3L7S5;A0A1S3L8R3;A0A1S3L7D0;A0A1S3L7B7;A0A1S3L7A9;A0A1S3PYN9	A0A1S3L7B4	A0A1S3L7B4_SALSA	unreviewed	E3 ubiquitin/ISG15 ligase TRIM25-like isoform X6	LOC106564896	Salmo salar (Atlantic salmon)						#N/A	374	N/A	N/A	N/A	684680000	128	39.669	13	0	13	97.944	51.8	51.8	11	43.2	6.30184	0.016784	0.517863	0.702663	25.1707	26.4301	25.3081	26.1186	25.8839	26.0497	25.822	25.3967	25.5765	25.4829	26.108	25.1778
757	A0A1S3MPD5;A0A1S3MP43;A0A1S3T467;A0A1S3T458	A0A1S3MPD5;A0A1S3MP43;A0A1S3T467;A0A1S3T458	A0A1S3MPD5;A0A1S3MP43;A0A1S3T467;A0A1S3T458	A0A1S3MP43	A0A1S3MP43_SALSA	unreviewed	Elongation of very long chain fatty acids protein (EC 2.3.1.199) (Very-long-chain 3-oxoacyl-CoA synthase)	LOC106574012	Salmo salar (Atlantic salmon)						#N/A	3591	N/A	N/A	N/A	150430000	95	406.87	33	0	33	123.97	12.6	12.6	33	12.6	5.99436	0.0191892	0.527213	0.692107	24.599	25.0421	22.6244	22.5434	23.1565	24.3532	22.6995	22.5416	24.0719	21.3214	23.1516	22.139
757	A0A1S3MPD5;A0A1S3MP43;A0A1S3T467;A0A1S3T458	A0A1S3MPD5;A0A1S3MP43;A0A1S3T467;A0A1S3T458	A0A1S3MPD5;A0A1S3MP43;A0A1S3T467;A0A1S3T458	A0A1S3MPD5	A0A1S3MPD5_SALSA	unreviewed	Elongation of very long chain fatty acids protein (EC 2.3.1.199) (Very-long-chain 3-oxoacyl-CoA synthase)	LOC106574012	Salmo salar (Atlantic salmon)	Q9GZR5	ELOV4_HUMAN	Elongation of very long chain fatty acids protein 4 (EC 2.3.1.199) (3-keto acyl-CoA synthase ELOVL4) (ELOVL fatty acid elongase 4) (ELOVL FA elongase 4) (Very long chain 3-ketoacyl-CoA synthase 4) (Very long chain 3-oxoacyl-CoA synthase 4)	ELOVL4	Homo sapiens (Human)	ELOVL4	3584	N/A	N/A	N/A	150430000	95	406.87	33	0	33	123.97	12.6	12.6	33	12.6	5.99436	0.0191892	0.527213	0.692107	24.599	25.0421	22.6244	22.5434	23.1565	24.3532	22.6995	22.5416	24.0719	21.3214	23.1516	22.139
757	A0A1S3MPD5;A0A1S3MP43;A0A1S3T467;A0A1S3T458	A0A1S3MPD5;A0A1S3MP43;A0A1S3T467;A0A1S3T458	A0A1S3MPD5;A0A1S3MP43;A0A1S3T467;A0A1S3T458	A0A1S3T458	A0A1S3T458_SALSA	unreviewed	Elongation of very long chain fatty acids protein (EC 2.3.1.199) (Very-long-chain 3-oxoacyl-CoA synthase)	LOC106613536	Salmo salar (Atlantic salmon)	Q9H5J4	ELOV6_HUMAN	Elongation of very long chain fatty acids protein 6 (EC 2.3.1.199) (3-keto acyl-CoA synthase ELOVL6) (ELOVL fatty acid elongase 6) (ELOVL FA elongase 6) (Fatty acid elongase 2) (hELO2) (Fatty acyl-CoA elongase) (Long-chain fatty-acyl elongase) (Very long chain 3-ketoacyl-CoA synthase 6) (Very long chain 3-oxoacyl-CoA synthase 6)	ELOVL6 FACE, LCE	Homo sapiens (Human)	ELOVL6	3593	N/A	N/A	N/A	150430000	95	406.87	33	0	33	123.97	12.6	12.6	33	12.6	5.99436	0.0191892	0.527213	0.692107	24.599	25.0421	22.6244	22.5434	23.1565	24.3532	22.6995	22.5416	24.0719	21.3214	23.1516	22.139
757	A0A1S3MPD5;A0A1S3MP43;A0A1S3T467;A0A1S3T458	A0A1S3MPD5;A0A1S3MP43;A0A1S3T467;A0A1S3T458	A0A1S3MPD5;A0A1S3MP43;A0A1S3T467;A0A1S3T458	A0A1S3T467	A0A1S3T467_SALSA	unreviewed	Elongation of very long chain fatty acids protein (EC 2.3.1.199) (Very-long-chain 3-oxoacyl-CoA synthase)	LOC106613536	Salmo salar (Atlantic salmon)	Q9HB03	ELOV3_HUMAN	Elongation of very long chain fatty acids protein 3 (EC 2.3.1.199) (3-keto acyl-CoA synthase ELOVL3) (Cold-inducible glycoprotein of 30 kDa) (ELOVL fatty acid elongase 3) (ELOVL FA elongase 3) (Very long chain 3-ketoacyl-CoA synthase 3) (Very long chain 3-oxoacyl-CoA synthase 3)	ELOVL3 CIG30	Homo sapiens (Human)	ELOVL3	3594	N/A	N/A	N/A	150430000	95	406.87	33	0	33	123.97	12.6	12.6	33	12.6	5.99436	0.0191892	0.527213	0.692107	24.599	25.0421	22.6244	22.5434	23.1565	24.3532	22.6995	22.5416	24.0719	21.3214	23.1516	22.139
3328	C0HBB6;A0A1S3Q831	C0HBB6;A0A1S3Q831	C0HBB6;A0A1S3Q831	A0A1S3Q831	A0A1S3Q831_SALSA	unreviewed	enoyl-CoA delta isomerase 2, mitochondrial-like isoform X2	LOC106590083	Salmo salar (Atlantic salmon)	O75521	ECI2_HUMAN	Enoyl-CoA delta isomerase 2, mitochondrial (EC 5.3.3.8) (DRS-1) (Delta(3),delta(2)-enoyl-CoA isomerase) (D3,D2-enoyl-CoA isomerase) (Diazepam-binding inhibitor-related protein 1) (DBI-related protein 1) (Dodecenoyl-CoA isomerase) (Hepatocellular carcinoma-associated antigen 88) (Peroxisomal 3,2-trans-enoyl-CoA isomerase) (pECI) (Renal carcinoma antigen NY-REN-1)	ECI2 DRS1, HCA88, PECI	Homo sapiens (Human)	ECI2	126	N/A	N/A	N/A	100430000000	1653	13.941	11	0	11	271.98	81	81	3	19.8	5.9792	0.0193187	0.527213	0.691567	33.3126	32.8244	32.2709	32.8848	33.1811	33.3688	32.4762	32.584	33.5867	33.2569	32.7949	32.2716
899	A0A1S3N308	A0A1S3N308	A0A1S3N308	A0A1S3N308	A0A1S3N308_SALSA	unreviewed	erlin-1	LOC106576878	Salmo salar (Atlantic salmon)	O75477	ERLN1_HUMAN	Erlin-1 (Endoplasmic reticulum lipid raft-associated protein 1) (Protein KE04) (Stomatin-prohibitin-flotillin-HflC/K domain-containing protein 1) (SPFH domain-containing protein 1)	ERLIN1 C10orf69, KE04, KEO4, SPFH1	Homo sapiens (Human)	ERLIN1	230	N/A	N/A	N/A	938810000	131	31.651	11	0	10	184.08	70.4	67.2	10	67.2	5.94982	0.0195724	0.527213	0.690516	25.9381	26.7313	26.2859	25.8587	26.245	26.6902	25.9248	25.9676	26.0682	26.1613	26.2883	26.1788
2329	A0A1S3SWU6	A0A1S3SWU6	A0A1S3SWU6;A0A1S3SX00	A0A1S3SWU6	A0A1S3SWU6_SALSA	unreviewed	ES1 protein homolog, mitochondrial-like	LOC106612300	Salmo salar (Atlantic salmon)	P30042	ES1_HUMAN	ES1 protein homolog, mitochondrial (Protein GT335) (Protein KNP-I)	C21orf33 HES1, KNPI	Homo sapiens (Human)	C21orf33/LOC102724023	287	N/A	N/A	N/A	938810000	131	31.651	11	0	10	184.08	70.4	67.2	10	67.2	5.94982	0.0195724	0.527213	0.690516	25.9381	26.7313	26.2859	25.8587	26.245	26.6902	25.9248	25.9676	26.0682	26.1613	26.2883	26.1788
622	A0A1S3QQ28;A0A1S3M7Z4	A0A1S3QQ28;A0A1S3M7Z4	A0A1S3QQ28;A0A1S3M7Z4	A0A1S3M7Z4	A0A1S3M7Z4_SALSA	unreviewed	ethanolaminephosphotransferase 1-like	LOC106571011	Salmo salar (Atlantic salmon)	Q9C0D9	EPT1_HUMAN	Ethanolaminephosphotransferase 1 (hEPT1) (EC 2.7.8.1) (Selenoprotein I) (SelI)	SELENOI EPT1, KIAA1724, SELI	Homo sapiens (Human)	SELENOI	219	N/A	N/A	N/A	2055000000	168	25.524	13	0	13	106.48	71.7	71.7	11	59.4	5.87122	0.0202721	0.533903	0.687667	27.3635	27.9123	26.7154	27.7338	27.3809	27.4317	27.0753	26.7846	27.8045	27.1765	27.406	26.8332
622	A0A1S3QQ28;A0A1S3M7Z4	A0A1S3QQ28;A0A1S3M7Z4	A0A1S3QQ28;A0A1S3M7Z4	A0A1S3QQ28	A0A1S3QQ28_SALSA	unreviewed	ethanolaminephosphotransferase 1-like	LOC106594620	Salmo salar (Atlantic salmon)						#N/A	502	N/A	N/A	N/A	962030000	88	23.295	5	0	5	80.392	32.9	32.9	5	32.9	5.8598	0.0203764	0.533903	0.687248	26.0646	26.433	26.2643	25.8162	26.7643	26.2614	25.6509	26.4974	26.2067	25.8692	26.5212	26.3355
3032	B5XC88;A0A1S3RUQ1	B5XC88;A0A1S3RUQ1	B5XC88;A0A1S3RUQ1	B5XC88	B5XC88_SALSA	unreviewed	ETHE1 protein, mitochondrial (persulfide dioxygenase ETHE1, mitochondrial-like)	ETHE1 LOC106582613	Salmo salar (Atlantic salmon)	O95571	ETHE1_HUMAN	Persulfide dioxygenase ETHE1, mitochondrial (EC 1.13.11.18) (Ethylmalonic encephalopathy protein 1) (Hepatoma subtracted clone one protein) (Sulfur dioxygenase ETHE1)	ETHE1 HSCO	Homo sapiens (Human)	ETHE1	847	N/A	N/A	N/A	962030000	88	23.295	5	0	5	80.392	32.9	32.9	5	32.9	5.8598	0.0203764	0.533903	0.687248	26.0646	26.433	26.2643	25.8162	26.7643	26.2614	25.6509	26.4974	26.2067	25.8692	26.5212	26.3355
1437	B9EP50;A0A1S3PT98	B9EP50;A0A1S3PT98	B9EP50;A0A1S3PT98	A0A1S3PT98	A0A1S3PT98_SALSA	unreviewed	Eukaryotic translation initiation factor 3 subunit J (eIF3j) (Eukaryotic translation initiation factor 3 subunit 1) (eIF-3-alpha) (eIF3 p35)	eif3j EIF3J EIF3S1	Salmo salar (Atlantic salmon)	O75822	EIF3J_HUMAN	Eukaryotic translation initiation factor 3 subunit J (eIF3j) (Eukaryotic translation initiation factor 3 subunit 1) (eIF-3-alpha) (eIF3 p35)	EIF3J EIF3S1, PRO0391	Homo sapiens (Human)	EIF3J	862	N/A	N/A	N/A	962030000	88	23.295	5	0	5	80.392	32.9	32.9	5	32.9	5.8598	0.0203764	0.533903	0.687248	26.0646	26.433	26.2643	25.8162	26.7643	26.2614	25.6509	26.4974	26.2067	25.8692	26.5212	26.3355
1437	B9EP50;A0A1S3PT98	B9EP50;A0A1S3PT98	B9EP50;A0A1S3PT98	B9EP50	B9EP50_SALSA	unreviewed	Eukaryotic translation initiation factor 3 subunit J (eIF3j) (Eukaryotic translation initiation factor 3 subunit 1) (eIF-3-alpha) (eIF3 p35)	EIF3J eif3j EIF3S1	Salmo salar (Atlantic salmon)						#N/A	447	N/A	N/A	N/A	962030000	88	23.295	5	0	5	80.392	32.9	32.9	5	32.9	5.8598	0.0203764	0.533903	0.687248	26.0646	26.433	26.2643	25.8162	26.7643	26.2614	25.6509	26.4974	26.2067	25.8692	26.5212	26.3355
1044	A0A1S3NHJ9;C0HAF2;A0A1S3N3K4	A0A1S3NHJ9;C0HAF2;A0A1S3N3K4	A0A1S3NHJ9;C0HAF2;A0A1S3N3K4	A0A1S3N3K4	A0A1S3N3K4_SALSA	unreviewed	Eukaryotic translation initiation factor 3 subunit L (eIF3l) (Eukaryotic translation initiation factor 3 subunit 6-interacting protein) (Eukaryotic translation initiation factor 3 subunit E-interacting protein)	LOC106576896 EIF3EIP EIF3L EIF3S6IP	Salmo salar (Atlantic salmon)	Q9Y262	EIF3L_HUMAN	Eukaryotic translation initiation factor 3 subunit L (eIF3l) (Eukaryotic translation initiation factor 3 subunit 6-interacting protein) (Eukaryotic translation initiation factor 3 subunit E-interacting protein)	EIF3L EIF3EIP, EIF3S6IP, HSPC021, HSPC025, MSTP005	Homo sapiens (Human)	EIF3L	738	N/A	N/A	N/A	962030000	88	23.295	5	0	5	80.392	32.9	32.9	5	32.9	5.8598	0.0203764	0.533903	0.687248	26.0646	26.433	26.2643	25.8162	26.7643	26.2614	25.6509	26.4974	26.2067	25.8692	26.5212	26.3355
1044	A0A1S3NHJ9;C0HAF2;A0A1S3N3K4	A0A1S3NHJ9;C0HAF2;A0A1S3N3K4	A0A1S3NHJ9;C0HAF2;A0A1S3N3K4	A0A1S3NHJ9	A0A1S3NHJ9_SALSA	unreviewed	Eukaryotic translation initiation factor 3 subunit L (eIF3l) (Eukaryotic translation initiation factor 3 subunit 6-interacting protein) (Eukaryotic translation initiation factor 3 subunit E-interacting protein)	if3ei EIF3EIP EIF3L EIF3S6IP	Salmo salar (Atlantic salmon)						#N/A	213	N/A	N/A	N/A	962030000	88	23.295	5	0	5	80.392	32.9	32.9	5	32.9	5.8598	0.0203764	0.533903	0.687248	26.0646	26.433	26.2643	25.8162	26.7643	26.2614	25.6509	26.4974	26.2067	25.8692	26.5212	26.3355
1044	A0A1S3NHJ9;C0HAF2;A0A1S3N3K4	A0A1S3NHJ9;C0HAF2;A0A1S3N3K4	A0A1S3NHJ9;C0HAF2;A0A1S3N3K4	C0HAF2	C0HAF2_SALSA	unreviewed	Eukaryotic translation initiation factor 3 subunit L (eIF3l) (Eukaryotic translation initiation factor 3 subunit 6-interacting protein) (Eukaryotic translation initiation factor 3 subunit E-interacting protein)	IF3EI EIF3EIP EIF3L EIF3S6IP if3ei	Salmo salar (Atlantic salmon)						#N/A	381	N/A	N/A	N/A	962030000	88	23.295	5	0	5	80.392	32.9	32.9	5	32.9	5.8598	0.0203764	0.533903	0.687248	26.0646	26.433	26.2643	25.8162	26.7643	26.2614	25.6509	26.4974	26.2067	25.8692	26.5212	26.3355
424	B5DFU9;A0A1S3LLN3	B5DFU9;A0A1S3LLN3	B5DFU9;A0A1S3LLN3	B5DFU9	B5DFU9_SALSA	unreviewed	Eukaryotic translation initiation factor 4E family member 3 (Eukaryotic translation initiation factor 4E type 3) (eukaryotic translation initiation factor 4E type 3)	eif4e3 IF4E3	Salmo salar (Atlantic salmon)						#N/A	288	N/A	N/A	N/A	123980000	27	31.941	3	0	3	28.4	17	17	1	6.6	5.84744	0.02049	0.533903	0.686794	22.9266	23.3239	23.9944	22.8906	23.3206	22.8607	22.8957	23.5277	22.7574	22.7744	23.7496	23.8058
424	B5DFU9;A0A1S3LLN3	B5DFU9;A0A1S3LLN3	B5DFU9;A0A1S3LLN3	A0A1S3LLN3	A0A1S3LLN3_SALSA	unreviewed	eukaryotic translation initiation factor 4E type 3	eif4e3	Salmo salar (Atlantic salmon)	Q9DBB5	IF4E3_MOUSE	Eukaryotic translation initiation factor 4E type 3 (eIF-4E type 3) (eIF-4E3) (eIF4E type 3) (eIF4E-3)	Eif4e3	Mus musculus (Mouse)	EIF4E3	115	N/A	N/A	N/A	33811000	13	59.978	2	0	2	6.5363	5.1	5.1	2	5.1	5.83297	0.0206239	0.533903	0.686261	22.6339	21.5267	18.6663	20.3003	21.1388	22.4788	22.3699	19.584	22.6528	19.36	21.9717	19.6195
273	A0A1S3PKN6;A0A1S3L782	A0A1S3PKN6;A0A1S3L782	A0A1S3PKN6;A0A1S3L782;A0A1S3QM74;A0A1S3QNL8;A0A1S3QYX2;A0A1S3PJU8;A0A1S3R584;A0A1S3QNP0	A0A1S3L782	A0A1S3L782_SALSA	unreviewed	exportin-1	LOC100380723	Salmo salar (Atlantic salmon)	O14980	XPO1_HUMAN	Exportin-1 (Exp1) (Chromosome region maintenance 1 protein homolog)	XPO1 CRM1	Homo sapiens (Human)	XPO1	620	N/A	N/A	N/A	33811000	13	59.978	2	0	2	6.5363	5.1	5.1	2	5.1	5.83297	0.0206239	0.533903	0.686261	22.6339	21.5267	18.6663	20.3003	21.1388	22.4788	22.3699	19.584	22.6528	19.36	21.9717	19.6195
273	A0A1S3PKN6;A0A1S3L782	A0A1S3PKN6;A0A1S3L782	A0A1S3PKN6;A0A1S3L782;A0A1S3QM74;A0A1S3QNL8;A0A1S3QYX2;A0A1S3PJU8;A0A1S3R584;A0A1S3QNP0	A0A1S3PKN6	A0A1S3PKN6_SALSA	unreviewed	exportin-1	LOC106585804	Salmo salar (Atlantic salmon)						#N/A	626	N/A	N/A	N/A	33811000	13	59.978	2	0	2	6.5363	5.1	5.1	2	5.1	5.83297	0.0206239	0.533903	0.686261	22.6339	21.5267	18.6663	20.3003	21.1388	22.4788	22.3699	19.584	22.6528	19.36	21.9717	19.6195
1557	A0A1S3Q6I5;A0A1S3SZZ6	A0A1S3Q6I5;A0A1S3SZZ6	A0A1S3Q6I5;A0A1S3SZZ6	A0A1S3Q6I5	A0A1S3Q6I5_SALSA	unreviewed	exportin-5-like	LOC106589781	Salmo salar (Atlantic salmon)	Q9HAV4	XPO5_HUMAN	Exportin-5 (Exp5) (Ran-binding protein 21)	XPO5 KIAA1291, RANBP21	Homo sapiens (Human)	XPO5	533	N/A	N/A	N/A	33811000	13	59.978	2	0	2	6.5363	5.1	5.1	2	5.1	5.83297	0.0206239	0.533903	0.686261	22.6339	21.5267	18.6663	20.3003	21.1388	22.4788	22.3699	19.584	22.6528	19.36	21.9717	19.6195
1557	A0A1S3Q6I5;A0A1S3SZZ6	A0A1S3Q6I5;A0A1S3SZZ6	A0A1S3Q6I5;A0A1S3SZZ6	A0A1S3SZZ6	A0A1S3SZZ6_SALSA	unreviewed	exportin-5-like	LOC106612855	Salmo salar (Atlantic salmon)						#N/A	595	N/A	N/A	N/A	33811000	13	59.978	2	0	2	6.5363	5.1	5.1	2	5.1	5.83297	0.0206239	0.533903	0.686261	22.6339	21.5267	18.6663	20.3003	21.1388	22.4788	22.3699	19.584	22.6528	19.36	21.9717	19.6195
820	A0A1S3MVW9	A0A1S3MVW9	A0A1S3MVW9	A0A1S3MVW9	A0A1S3MVW9_SALSA	unreviewed	extracellular matrix protein 1-like	LOC106575366	Salmo salar (Atlantic salmon)	Q16610	ECM1_HUMAN	Extracellular matrix protein 1 (Secretory component p85)	ECM1	Homo sapiens (Human)	ECM1	626	N/A	N/A	N/A	33811000	13	59.978	2	0	2	6.5363	5.1	5.1	2	5.1	5.83297	0.0206239	0.533903	0.686261	22.6339	21.5267	18.6663	20.3003	21.1388	22.4788	22.3699	19.584	22.6528	19.36	21.9717	19.6195
2040	A0A1S3RW09	A0A1S3RW09	A0A1S3RW09	A0A1S3RW09	A0A1S3RW09_SALSA	unreviewed	fatty acid-binding protein 10-A, liver basic-like	LOC106605182	Salmo salar (Atlantic salmon)	P07148	FABPL_HUMAN	Fatty acid-binding protein, liver (Fatty acid-binding protein 1) (Liver-type fatty acid-binding protein) (L-FABP)	FABP1 FABPL	Homo sapiens (Human)	FABP1	618	N/A	N/A	N/A	33811000	13	59.978	2	0	2	6.5363	5.1	5.1	2	5.1	5.83297	0.0206239	0.533903	0.686261	22.6339	21.5267	18.6663	20.3003	21.1388	22.4788	22.3699	19.584	22.6528	19.36	21.9717	19.6195
1832	A0A1S3RC25;A0A1S3SQ70;A0A1S3SQ45;A0A1S3RAL6;A0A1S3SQ55;A0A1S3RAK6;A0A1S3SQ52;A0A1S3RAJ6;A0A1S3SQ36;A0A1S3RC96;A0A1S3SQ61;A0A1S3SQ33;A0A1S3RAI1;A0A1S3SQ48	A0A1S3RC25;A0A1S3SQ70;A0A1S3SQ45;A0A1S3RAL6;A0A1S3SQ55;A0A1S3RAK6;A0A1S3SQ52;A0A1S3RAJ6;A0A1S3SQ36;A0A1S3RC96;A0A1S3SQ61;A0A1S3SQ33;A0A1S3RAI1;A0A1S3SQ48	A0A1S3RC25;A0A1S3SQ70;A0A1S3SQ45;A0A1S3RAL6;A0A1S3SQ55;A0A1S3RAK6;A0A1S3SQ52;A0A1S3RAJ6;A0A1S3SQ36;A0A1S3RC96;A0A1S3SQ61;A0A1S3SQ33;A0A1S3RAI1;A0A1S3SQ48	A0A1S3RAI1	A0A1S3RAI1_SALSA	unreviewed	fermitin family homolog 2 isoform X1	LOC106601584	Salmo salar (Atlantic salmon)	Q96AC1	FERM2_HUMAN	Fermitin family homolog 2 (Kindlin-2) (Mitogen-inducible gene 2 protein) (MIG-2) (Pleckstrin homology domain-containing family C member 1) (PH domain-containing family C member 1)	FERMT2 KIND2, MIG2, PLEKHC1	Homo sapiens (Human)	FERMT2	124	N/A	N/A	N/A	33811000	13	59.978	2	0	2	6.5363	5.1	5.1	2	5.1	5.83297	0.0206239	0.533903	0.686261	22.6339	21.5267	18.6663	20.3003	21.1388	22.4788	22.3699	19.584	22.6528	19.36	21.9717	19.6195
1832	A0A1S3RC25;A0A1S3SQ70;A0A1S3SQ45;A0A1S3RAL6;A0A1S3SQ55;A0A1S3RAK6;A0A1S3SQ52;A0A1S3RAJ6;A0A1S3SQ36;A0A1S3RC96;A0A1S3SQ61;A0A1S3SQ33;A0A1S3RAI1;A0A1S3SQ48	A0A1S3RC25;A0A1S3SQ70;A0A1S3SQ45;A0A1S3RAL6;A0A1S3SQ55;A0A1S3RAK6;A0A1S3SQ52;A0A1S3RAJ6;A0A1S3SQ36;A0A1S3RC96;A0A1S3SQ61;A0A1S3SQ33;A0A1S3RAI1;A0A1S3SQ48	A0A1S3RC25;A0A1S3SQ70;A0A1S3SQ45;A0A1S3RAL6;A0A1S3SQ55;A0A1S3RAK6;A0A1S3SQ52;A0A1S3RAJ6;A0A1S3SQ36;A0A1S3RC96;A0A1S3SQ61;A0A1S3SQ33;A0A1S3RAI1;A0A1S3SQ48	A0A1S3RC96	A0A1S3RC96_SALSA	unreviewed	fermitin family homolog 2 isoform X2	LOC106601584	Salmo salar (Atlantic salmon)						#N/A	505	N/A	N/A	N/A	33811000	13	59.978	2	0	2	6.5363	5.1	5.1	2	5.1	5.83297	0.0206239	0.533903	0.686261	22.6339	21.5267	18.6663	20.3003	21.1388	22.4788	22.3699	19.584	22.6528	19.36	21.9717	19.6195
1832	A0A1S3RC25;A0A1S3SQ70;A0A1S3SQ45;A0A1S3RAL6;A0A1S3SQ55;A0A1S3RAK6;A0A1S3SQ52;A0A1S3RAJ6;A0A1S3SQ36;A0A1S3RC96;A0A1S3SQ61;A0A1S3SQ33;A0A1S3RAI1;A0A1S3SQ48	A0A1S3RC25;A0A1S3SQ70;A0A1S3SQ45;A0A1S3RAL6;A0A1S3SQ55;A0A1S3RAK6;A0A1S3SQ52;A0A1S3RAJ6;A0A1S3SQ36;A0A1S3RC96;A0A1S3SQ61;A0A1S3SQ33;A0A1S3RAI1;A0A1S3SQ48	A0A1S3RC25;A0A1S3SQ70;A0A1S3SQ45;A0A1S3RAL6;A0A1S3SQ55;A0A1S3RAK6;A0A1S3SQ52;A0A1S3RAJ6;A0A1S3SQ36;A0A1S3RC96;A0A1S3SQ61;A0A1S3SQ33;A0A1S3RAI1;A0A1S3SQ48	A0A1S3RAJ6	A0A1S3RAJ6_SALSA	unreviewed	fermitin family homolog 2 isoform X3	LOC106601584	Salmo salar (Atlantic salmon)						#N/A	276	N/A	N/A	N/A	33811000	13	59.978	2	0	2	6.5363	5.1	5.1	2	5.1	5.83297	0.0206239	0.533903	0.686261	22.6339	21.5267	18.6663	20.3003	21.1388	22.4788	22.3699	19.584	22.6528	19.36	21.9717	19.6195
1832	A0A1S3RC25;A0A1S3SQ70;A0A1S3SQ45;A0A1S3RAL6;A0A1S3SQ55;A0A1S3RAK6;A0A1S3SQ52;A0A1S3RAJ6;A0A1S3SQ36;A0A1S3RC96;A0A1S3SQ61;A0A1S3SQ33;A0A1S3RAI1;A0A1S3SQ48	A0A1S3RC25;A0A1S3SQ70;A0A1S3SQ45;A0A1S3RAL6;A0A1S3SQ55;A0A1S3RAK6;A0A1S3SQ52;A0A1S3RAJ6;A0A1S3SQ36;A0A1S3RC96;A0A1S3SQ61;A0A1S3SQ33;A0A1S3RAI1;A0A1S3SQ48	A0A1S3RC25;A0A1S3SQ70;A0A1S3SQ45;A0A1S3RAL6;A0A1S3SQ55;A0A1S3RAK6;A0A1S3SQ52;A0A1S3RAJ6;A0A1S3SQ36;A0A1S3RC96;A0A1S3SQ61;A0A1S3SQ33;A0A1S3RAI1;A0A1S3SQ48	A0A1S3RAK6	A0A1S3RAK6_SALSA	unreviewed	fermitin family homolog 2 isoform X4	LOC106601584	Salmo salar (Atlantic salmon)						#N/A	151	N/A	N/A	N/A	56837000	19	17.13	3	0	2	11.469	16.6	8.6	2	8.6	5.79341	0.0209958	0.533903	0.684794	22.0575	21.7039	23.2015	23.0682	20.2372	19.5035	21.9167	23.3258	20.1083	21.0595	18.8887	23.6127
1832	A0A1S3RC25;A0A1S3SQ70;A0A1S3SQ45;A0A1S3RAL6;A0A1S3SQ55;A0A1S3RAK6;A0A1S3SQ52;A0A1S3RAJ6;A0A1S3SQ36;A0A1S3RC96;A0A1S3SQ61;A0A1S3SQ33;A0A1S3RAI1;A0A1S3SQ48	A0A1S3RC25;A0A1S3SQ70;A0A1S3SQ45;A0A1S3RAL6;A0A1S3SQ55;A0A1S3RAK6;A0A1S3SQ52;A0A1S3RAJ6;A0A1S3SQ36;A0A1S3RC96;A0A1S3SQ61;A0A1S3SQ33;A0A1S3RAI1;A0A1S3SQ48	A0A1S3RC25;A0A1S3SQ70;A0A1S3SQ45;A0A1S3RAL6;A0A1S3SQ55;A0A1S3RAK6;A0A1S3SQ52;A0A1S3RAJ6;A0A1S3SQ36;A0A1S3RC96;A0A1S3SQ61;A0A1S3SQ33;A0A1S3RAI1;A0A1S3SQ48	A0A1S3RAL6	A0A1S3RAL6_SALSA	unreviewed	fermitin family homolog 2 isoform X5	LOC106601584	Salmo salar (Atlantic salmon)						#N/A	942	N/A	N/A	N/A	834610000	62	23.311	10	0	5	17.549	41.8	24	4	19.2	5.79203	0.021009	0.533903	0.684742	26.0344	26.3868	25.8715	25.9169	25.6228	26.374	26.1341	25.7706	26.1623	26.2075	26.2437	25.6269
1832	A0A1S3RC25;A0A1S3SQ70;A0A1S3SQ45;A0A1S3RAL6;A0A1S3SQ55;A0A1S3RAK6;A0A1S3SQ52;A0A1S3RAJ6;A0A1S3SQ36;A0A1S3RC96;A0A1S3SQ61;A0A1S3SQ33;A0A1S3RAI1;A0A1S3SQ48	A0A1S3RC25;A0A1S3SQ70;A0A1S3SQ45;A0A1S3RAL6;A0A1S3SQ55;A0A1S3RAK6;A0A1S3SQ52;A0A1S3RAJ6;A0A1S3SQ36;A0A1S3RC96;A0A1S3SQ61;A0A1S3SQ33;A0A1S3RAI1;A0A1S3SQ48	A0A1S3RC25;A0A1S3SQ70;A0A1S3SQ45;A0A1S3RAL6;A0A1S3SQ55;A0A1S3RAK6;A0A1S3SQ52;A0A1S3RAJ6;A0A1S3SQ36;A0A1S3RC96;A0A1S3SQ61;A0A1S3SQ33;A0A1S3RAI1;A0A1S3SQ48	A0A1S3RC25	A0A1S3RC25_SALSA	unreviewed	fermitin family homolog 2 isoform X6	LOC106601584	Salmo salar (Atlantic salmon)						#N/A	792	N/A	N/A	N/A	834610000	62	23.311	10	0	5	17.549	41.8	24	4	19.2	5.79203	0.021009	0.533903	0.684742	26.0344	26.3868	25.8715	25.9169	25.6228	26.374	26.1341	25.7706	26.1623	26.2075	26.2437	25.6269
1832	A0A1S3RC25;A0A1S3SQ70;A0A1S3SQ45;A0A1S3RAL6;A0A1S3SQ55;A0A1S3RAK6;A0A1S3SQ52;A0A1S3RAJ6;A0A1S3SQ36;A0A1S3RC96;A0A1S3SQ61;A0A1S3SQ33;A0A1S3RAI1;A0A1S3SQ48	A0A1S3RC25;A0A1S3SQ70;A0A1S3SQ45;A0A1S3RAL6;A0A1S3SQ55;A0A1S3RAK6;A0A1S3SQ52;A0A1S3RAJ6;A0A1S3SQ36;A0A1S3RC96;A0A1S3SQ61;A0A1S3SQ33;A0A1S3RAI1;A0A1S3SQ48	A0A1S3RC25;A0A1S3SQ70;A0A1S3SQ45;A0A1S3RAL6;A0A1S3SQ55;A0A1S3RAK6;A0A1S3SQ52;A0A1S3RAJ6;A0A1S3SQ36;A0A1S3RC96;A0A1S3SQ61;A0A1S3SQ33;A0A1S3RAI1;A0A1S3SQ48	A0A1S3SQ48	A0A1S3SQ48_SALSA	unreviewed	fermitin family homolog 2-like isoform X1	LOC106611119	Salmo salar (Atlantic salmon)						#N/A	343	N/A	N/A	N/A	834610000	62	23.311	10	0	5	17.549	41.8	24	4	19.2	5.79203	0.021009	0.533903	0.684742	26.0344	26.3868	25.8715	25.9169	25.6228	26.374	26.1341	25.7706	26.1623	26.2075	26.2437	25.6269
1832	A0A1S3RC25;A0A1S3SQ70;A0A1S3SQ45;A0A1S3RAL6;A0A1S3SQ55;A0A1S3RAK6;A0A1S3SQ52;A0A1S3RAJ6;A0A1S3SQ36;A0A1S3RC96;A0A1S3SQ61;A0A1S3SQ33;A0A1S3RAI1;A0A1S3SQ48	A0A1S3RC25;A0A1S3SQ70;A0A1S3SQ45;A0A1S3RAL6;A0A1S3SQ55;A0A1S3RAK6;A0A1S3SQ52;A0A1S3RAJ6;A0A1S3SQ36;A0A1S3RC96;A0A1S3SQ61;A0A1S3SQ33;A0A1S3RAI1;A0A1S3SQ48	A0A1S3RC25;A0A1S3SQ70;A0A1S3SQ45;A0A1S3RAL6;A0A1S3SQ55;A0A1S3RAK6;A0A1S3SQ52;A0A1S3RAJ6;A0A1S3SQ36;A0A1S3RC96;A0A1S3SQ61;A0A1S3SQ33;A0A1S3RAI1;A0A1S3SQ48	A0A1S3SQ33	A0A1S3SQ33_SALSA	unreviewed	fermitin family homolog 2-like isoform X2	LOC106611119	Salmo salar (Atlantic salmon)						#N/A	325	N/A	N/A	N/A	834610000	62	23.311	10	0	5	17.549	41.8	24	4	19.2	5.79203	0.021009	0.533903	0.684742	26.0344	26.3868	25.8715	25.9169	25.6228	26.374	26.1341	25.7706	26.1623	26.2075	26.2437	25.6269
1832	A0A1S3RC25;A0A1S3SQ70;A0A1S3SQ45;A0A1S3RAL6;A0A1S3SQ55;A0A1S3RAK6;A0A1S3SQ52;A0A1S3RAJ6;A0A1S3SQ36;A0A1S3RC96;A0A1S3SQ61;A0A1S3SQ33;A0A1S3RAI1;A0A1S3SQ48	A0A1S3RC25;A0A1S3SQ70;A0A1S3SQ45;A0A1S3RAL6;A0A1S3SQ55;A0A1S3RAK6;A0A1S3SQ52;A0A1S3RAJ6;A0A1S3SQ36;A0A1S3RC96;A0A1S3SQ61;A0A1S3SQ33;A0A1S3RAI1;A0A1S3SQ48	A0A1S3RC25;A0A1S3SQ70;A0A1S3SQ45;A0A1S3RAL6;A0A1S3SQ55;A0A1S3RAK6;A0A1S3SQ52;A0A1S3RAJ6;A0A1S3SQ36;A0A1S3RC96;A0A1S3SQ61;A0A1S3SQ33;A0A1S3RAI1;A0A1S3SQ48	A0A1S3SQ61	A0A1S3SQ61_SALSA	unreviewed	fermitin family homolog 2-like isoform X3	LOC106611119	Salmo salar (Atlantic salmon)						#N/A	208	N/A	N/A	N/A	834610000	62	23.311	10	0	5	17.549	41.8	24	4	19.2	5.79203	0.021009	0.533903	0.684742	26.0344	26.3868	25.8715	25.9169	25.6228	26.374	26.1341	25.7706	26.1623	26.2075	26.2437	25.6269
1832	A0A1S3RC25;A0A1S3SQ70;A0A1S3SQ45;A0A1S3RAL6;A0A1S3SQ55;A0A1S3RAK6;A0A1S3SQ52;A0A1S3RAJ6;A0A1S3SQ36;A0A1S3RC96;A0A1S3SQ61;A0A1S3SQ33;A0A1S3RAI1;A0A1S3SQ48	A0A1S3RC25;A0A1S3SQ70;A0A1S3SQ45;A0A1S3RAL6;A0A1S3SQ55;A0A1S3RAK6;A0A1S3SQ52;A0A1S3RAJ6;A0A1S3SQ36;A0A1S3RC96;A0A1S3SQ61;A0A1S3SQ33;A0A1S3RAI1;A0A1S3SQ48	A0A1S3RC25;A0A1S3SQ70;A0A1S3SQ45;A0A1S3RAL6;A0A1S3SQ55;A0A1S3RAK6;A0A1S3SQ52;A0A1S3RAJ6;A0A1S3SQ36;A0A1S3RC96;A0A1S3SQ61;A0A1S3SQ33;A0A1S3RAI1;A0A1S3SQ48	A0A1S3SQ36	A0A1S3SQ36_SALSA	unreviewed	fermitin family homolog 2-like isoform X4	LOC106611119	Salmo salar (Atlantic salmon)						#N/A	194	N/A	N/A	N/A	834610000	62	23.311	10	0	5	17.549	41.8	24	4	19.2	5.79203	0.021009	0.533903	0.684742	26.0344	26.3868	25.8715	25.9169	25.6228	26.374	26.1341	25.7706	26.1623	26.2075	26.2437	25.6269
1832	A0A1S3RC25;A0A1S3SQ70;A0A1S3SQ45;A0A1S3RAL6;A0A1S3SQ55;A0A1S3RAK6;A0A1S3SQ52;A0A1S3RAJ6;A0A1S3SQ36;A0A1S3RC96;A0A1S3SQ61;A0A1S3SQ33;A0A1S3RAI1;A0A1S3SQ48	A0A1S3RC25;A0A1S3SQ70;A0A1S3SQ45;A0A1S3RAL6;A0A1S3SQ55;A0A1S3RAK6;A0A1S3SQ52;A0A1S3RAJ6;A0A1S3SQ36;A0A1S3RC96;A0A1S3SQ61;A0A1S3SQ33;A0A1S3RAI1;A0A1S3SQ48	A0A1S3RC25;A0A1S3SQ70;A0A1S3SQ45;A0A1S3RAL6;A0A1S3SQ55;A0A1S3RAK6;A0A1S3SQ52;A0A1S3RAJ6;A0A1S3SQ36;A0A1S3RC96;A0A1S3SQ61;A0A1S3SQ33;A0A1S3RAI1;A0A1S3SQ48	A0A1S3SQ52	A0A1S3SQ52_SALSA	unreviewed	fermitin family homolog 2-like isoform X5	LOC106611119	Salmo salar (Atlantic salmon)						#N/A	534	N/A	N/A	N/A	11489000	10	60.378	11	0.00032841	2	4.6102	19.7	4.7	2	4.7	5.7826	0.0210988	0.533903	0.684391	19.974	19.8397	20.2862	19.8682	20.5946	20.1088	19.2764	20.7739	19.6128	19.282	19.8647	20.9685
1832	A0A1S3RC25;A0A1S3SQ70;A0A1S3SQ45;A0A1S3RAL6;A0A1S3SQ55;A0A1S3RAK6;A0A1S3SQ52;A0A1S3RAJ6;A0A1S3SQ36;A0A1S3RC96;A0A1S3SQ61;A0A1S3SQ33;A0A1S3RAI1;A0A1S3SQ48	A0A1S3RC25;A0A1S3SQ70;A0A1S3SQ45;A0A1S3RAL6;A0A1S3SQ55;A0A1S3RAK6;A0A1S3SQ52;A0A1S3RAJ6;A0A1S3SQ36;A0A1S3RC96;A0A1S3SQ61;A0A1S3SQ33;A0A1S3RAI1;A0A1S3SQ48	A0A1S3RC25;A0A1S3SQ70;A0A1S3SQ45;A0A1S3RAL6;A0A1S3SQ55;A0A1S3RAK6;A0A1S3SQ52;A0A1S3RAJ6;A0A1S3SQ36;A0A1S3RC96;A0A1S3SQ61;A0A1S3SQ33;A0A1S3RAI1;A0A1S3SQ48	A0A1S3SQ55	A0A1S3SQ55_SALSA	unreviewed	fermitin family homolog 2-like isoform X6	LOC106611119	Salmo salar (Atlantic salmon)						#N/A	534	N/A	N/A	N/A	11489000	10	60.378	11	0.00032841	2	4.6102	19.7	4.7	2	4.7	5.7826	0.0210988	0.533903	0.684391	19.974	19.8397	20.2862	19.8682	20.5946	20.1088	19.2764	20.7739	19.6128	19.282	19.8647	20.9685
1832	A0A1S3RC25;A0A1S3SQ70;A0A1S3SQ45;A0A1S3RAL6;A0A1S3SQ55;A0A1S3RAK6;A0A1S3SQ52;A0A1S3RAJ6;A0A1S3SQ36;A0A1S3RC96;A0A1S3SQ61;A0A1S3SQ33;A0A1S3RAI1;A0A1S3SQ48	A0A1S3RC25;A0A1S3SQ70;A0A1S3SQ45;A0A1S3RAL6;A0A1S3SQ55;A0A1S3RAK6;A0A1S3SQ52;A0A1S3RAJ6;A0A1S3SQ36;A0A1S3RC96;A0A1S3SQ61;A0A1S3SQ33;A0A1S3RAI1;A0A1S3SQ48	A0A1S3RC25;A0A1S3SQ70;A0A1S3SQ45;A0A1S3RAL6;A0A1S3SQ55;A0A1S3RAK6;A0A1S3SQ52;A0A1S3RAJ6;A0A1S3SQ36;A0A1S3RC96;A0A1S3SQ61;A0A1S3SQ33;A0A1S3RAI1;A0A1S3SQ48	A0A1S3SQ45	A0A1S3SQ45_SALSA	unreviewed	fermitin family homolog 2-like isoform X7	LOC106611119	Salmo salar (Atlantic salmon)						#N/A	903	N/A	N/A	N/A	18692000	13	102.46	4	0	4	7.4231	4.1	4.1	4	4.1	5.76434	0.0212744	0.533903	0.683707	19.9916	19.8957	22.0538	19.9189	21.5074	20.0691	20.7924	21.2689	20.4098	20.2402	20.4864	21.9246
1832	A0A1S3RC25;A0A1S3SQ70;A0A1S3SQ45;A0A1S3RAL6;A0A1S3SQ55;A0A1S3RAK6;A0A1S3SQ52;A0A1S3RAJ6;A0A1S3SQ36;A0A1S3RC96;A0A1S3SQ61;A0A1S3SQ33;A0A1S3RAI1;A0A1S3SQ48	A0A1S3RC25;A0A1S3SQ70;A0A1S3SQ45;A0A1S3RAL6;A0A1S3SQ55;A0A1S3RAK6;A0A1S3SQ52;A0A1S3RAJ6;A0A1S3SQ36;A0A1S3RC96;A0A1S3SQ61;A0A1S3SQ33;A0A1S3RAI1;A0A1S3SQ48	A0A1S3RC25;A0A1S3SQ70;A0A1S3SQ45;A0A1S3RAL6;A0A1S3SQ55;A0A1S3RAK6;A0A1S3SQ52;A0A1S3RAJ6;A0A1S3SQ36;A0A1S3RC96;A0A1S3SQ61;A0A1S3SQ33;A0A1S3RAI1;A0A1S3SQ48	A0A1S3SQ70	A0A1S3SQ70_SALSA	unreviewed	fermitin family homolog 2-like isoform X8	LOC106611119	Salmo salar (Atlantic salmon)						#N/A	909	N/A	N/A	N/A	18692000	13	102.46	4	0	4	7.4231	4.1	4.1	4	4.1	5.76434	0.0212744	0.533903	0.683707	19.9916	19.8957	22.0538	19.9189	21.5074	20.0691	20.7924	21.2689	20.4098	20.2402	20.4864	21.9246
1188	A0A1S3NWP8;A0A1S3NX45	A0A1S3NWP8;A0A1S3NX45	A0A1S3NWP8;A0A1S3NX45	A0A1S3NX45	A0A1S3NX45_SALSA	unreviewed	fibrous sheath CABYR-binding protein-like isoform X1	LOC106581902	Salmo salar (Atlantic salmon)	Q5H9T9	FSCB_HUMAN	Fibrous sheath CABYR-binding protein	FSCB C14orf155	Homo sapiens (Human)	FSCB	969	N/A	N/A	N/A	18692000	13	102.46	4	0	4	7.4231	4.1	4.1	4	4.1	5.76434	0.0212744	0.533903	0.683707	19.9916	19.8957	22.0538	19.9189	21.5074	20.0691	20.7924	21.2689	20.4098	20.2402	20.4864	21.9246
174	A0A1S3KWU4	A0A1S3KWU4	A0A1S3KWU4	A0A1S3KWU4	A0A1S3KWU4_SALSA	unreviewed	fumarylacetoacetase	fah	Salmo salar (Atlantic salmon)	P16930	FAAA_HUMAN	Fumarylacetoacetase (FAA) (EC 3.7.1.2) (Beta-diketonase) (Fumarylacetoacetate hydrolase)	FAH	Homo sapiens (Human)	FAH	986	N/A	N/A	N/A	18692000	13	102.46	4	0	4	7.4231	4.1	4.1	4	4.1	5.76434	0.0212744	0.533903	0.683707	19.9916	19.8957	22.0538	19.9189	21.5074	20.0691	20.7924	21.2689	20.4098	20.2402	20.4864	21.9246
1842	A0A1S3RBV9	A0A1S3RBV9	A0A1S3RBV9;A0A1S3SAZ3	A0A1S3RBV9	A0A1S3RBV9_SALSA	unreviewed	gephyrin-like	LOC106601783	Salmo salar (Atlantic salmon)	Q9NQX3	GEPH_HUMAN	Gephyrin [Includes: Molybdopterin adenylyltransferase (MPT adenylyltransferase) (EC 2.7.7.75) (Domain G); Molybdopterin molybdenumtransferase (MPT Mo-transferase) (EC 2.10.1.1) (Domain E)]	GPHN GPH, KIAA1385	Homo sapiens (Human)	GPHN	102	N/A	N/A	N/A	567060000	123	11.326	2	0	2	35.399	44.1	44.1	2	44.1	5.75325	0.0213819	0.533903	0.683291	24.6527	26.1677	26.0905	25.9804	24.1562	24.7417	25.1717	26.0343	24.2543	25.5708	25.8363	25.4111
2109	A0A1S3S558	A0A1S3S558	A0A1S3S558	A0A1S3S558	A0A1S3S558_SALSA	unreviewed	glucosidase 2 subunit beta-like	LOC106607221	Salmo salar (Atlantic salmon)	P14314	GLU2B_HUMAN	Glucosidase 2 subunit beta (80K-H protein) (Glucosidase II subunit beta) (Protein kinase C substrate 60.1 kDa protein heavy chain) (PKCSH)	PRKCSH G19P1	Homo sapiens (Human)	PRKCSH	102	N/A	N/A	N/A	567060000	123	11.326	2	0	2	35.399	44.1	44.1	2	44.1	5.75325	0.0213819	0.533903	0.683291	24.6527	26.1677	26.0905	25.9804	24.1562	24.7417	25.1717	26.0343	24.2543	25.5708	25.8363	25.4111
1558	A0A1S3Q6N5;B5X493;A0A1S3SYJ0;A0A1S3SYI0;A0A1S3SYJ9	A0A1S3Q6N5;B5X493;A0A1S3SYJ0;A0A1S3SYI0;A0A1S3SYJ9	A0A1S3Q6N5;B5X493;A0A1S3SYJ0;A0A1S3SYI0;A0A1S3SYJ9	B5X493	B5X493_SALSA	unreviewed	Glutamate--cysteine ligase catalytic subunit	GSH1 gsh1	Salmo salar (Atlantic salmon)	P48506	GSH1_HUMAN	Glutamate--cysteine ligase catalytic subunit (EC 6.3.2.2) (GCS heavy chain) (Gamma-ECS) (Gamma-glutamylcysteine synthetase)	GCLC GLCL, GLCLC	Homo sapiens (Human)	GCLC	471	N/A	N/A	N/A	44505000	31	52.772	6	0	6	25.111	20	20	4	13.4	5.74542	0.0214582	0.533903	0.682996	21.062	21.7223	22.1736	21.9107	18.9759	20.1187	21.2149	23.5369	20.0234	22.5616	20.9786	22.2868
1558	A0A1S3Q6N5;B5X493;A0A1S3SYJ0;A0A1S3SYI0;A0A1S3SYJ9	A0A1S3Q6N5;B5X493;A0A1S3SYJ0;A0A1S3SYI0;A0A1S3SYJ9	A0A1S3Q6N5;B5X493;A0A1S3SYJ0;A0A1S3SYI0;A0A1S3SYJ9	A0A1S3Q6N5	A0A1S3Q6N5_SALSA	unreviewed	glutamate--cysteine ligase catalytic subunit isoform X1	gsh1	Salmo salar (Atlantic salmon)						#N/A	1542	N/A	N/A	N/A	2400700000	556	173.92	50	0	50	323.31	45.8	45.8	12	14.3	5.73592	0.0215512	0.533903	0.682637	27.413	27.4451	27.8261	27.7499	27.642	27.3622	27.2799	28.0934	27.2915	27.4727	27.2608	27.7953
1558	A0A1S3Q6N5;B5X493;A0A1S3SYJ0;A0A1S3SYI0;A0A1S3SYJ9	A0A1S3Q6N5;B5X493;A0A1S3SYJ0;A0A1S3SYI0;A0A1S3SYJ9	A0A1S3Q6N5;B5X493;A0A1S3SYJ0;A0A1S3SYI0;A0A1S3SYJ9	A0A1S3SYI0	A0A1S3SYI0_SALSA	unreviewed	glutamate--cysteine ligase catalytic subunit-like isoform X1	LOC106612605	Salmo salar (Atlantic salmon)						#N/A	1534	N/A	N/A	N/A	2400700000	556	173.92	50	0	50	323.31	45.8	45.8	12	14.3	5.73592	0.0215512	0.533903	0.682637	27.413	27.4451	27.8261	27.7499	27.642	27.3622	27.2799	28.0934	27.2915	27.4727	27.2608	27.7953
1558	A0A1S3Q6N5;B5X493;A0A1S3SYJ0;A0A1S3SYI0;A0A1S3SYJ9	A0A1S3Q6N5;B5X493;A0A1S3SYJ0;A0A1S3SYI0;A0A1S3SYJ9	A0A1S3Q6N5;B5X493;A0A1S3SYJ0;A0A1S3SYI0;A0A1S3SYJ9	A0A1S3SYJ0	A0A1S3SYJ0_SALSA	unreviewed	glutamate--cysteine ligase catalytic subunit-like isoform X2	LOC106612605	Salmo salar (Atlantic salmon)						#N/A	2526	N/A	N/A	N/A	10911000000	1401	274.5	121	0	121	323.31	68.4	68.4	59	36.5	5.70408	0.0218667	0.536598	0.68143	30.3393	28.7212	28.8554	30.3507	28.164	30.155	30.9387	26.7984	29.0274	31.2797	28.087	27.1089
1558	A0A1S3Q6N5;B5X493;A0A1S3SYJ0;A0A1S3SYI0;A0A1S3SYJ9	A0A1S3Q6N5;B5X493;A0A1S3SYJ0;A0A1S3SYI0;A0A1S3SYJ9	A0A1S3Q6N5;B5X493;A0A1S3SYJ0;A0A1S3SYI0;A0A1S3SYJ9	A0A1S3SYJ9	A0A1S3SYJ9_SALSA	unreviewed	glutamate--cysteine ligase catalytic subunit-like isoform X3	LOC106612605	Salmo salar (Atlantic salmon)						#N/A	187	N/A	N/A	N/A	28525000	21	19.007	4	0.00033356	4	4.7969	25.4	25.4	4	25.4	5.65878	0.0223255	0.536598	0.679697	21.7876	20.5799	22.3698	20.356	21.7638	20.1234	20.2543	21.136	21.6623	21.3441	18.9768	21.1556
1321	A0A1S3PBH2	A0A1S3PBH2	A0A1S3PBH2	A0A1S3PBH2	A0A1S3PBH2_SALSA	unreviewed	glutamate--cysteine ligase regulatory subunit-like	LOC106584335	Salmo salar (Atlantic salmon)						#N/A	187	N/A	N/A	N/A	28525000	21	19.007	4	0.00033356	4	4.7969	25.4	25.4	4	25.4	5.65878	0.0223255	0.536598	0.679697	21.7876	20.5799	22.3698	20.356	21.7638	20.1234	20.2543	21.136	21.6623	21.3441	18.9768	21.1556
345	A0A1S3LEG0	A0A1S3LEG0	A0A1S3LEG0	A0A1S3LEG0	A0A1S3LEG0_SALSA	unreviewed	Glutathione peroxidase	LOC106566059	Salmo salar (Atlantic salmon)	P07203	GPX1_HUMAN	Glutathione peroxidase 1 (GPx-1) (GSHPx-1) (EC 1.11.1.9) (Cellular glutathione peroxidase)	GPX1	Homo sapiens (Human)	GPX1	169	N/A	N/A	N/A	28525000	21	19.007	4	0.00033356	4	4.7969	25.4	25.4	4	25.4	5.65878	0.0223255	0.536598	0.679697	21.7876	20.5799	22.3698	20.356	21.7638	20.1234	20.2543	21.136	21.6623	21.3441	18.9768	21.1556
2004	B5X3C0;A0A1S3RRY9	B5X3C0;A0A1S3RRY9	B5X3C0;A0A1S3RRY9	B5X3C0	B5X3C0_SALSA	unreviewed	Glutathione reductase, mitochondrial (glutathione reductase, mitochondrial isoform X2)	GSHR gsr	Salmo salar (Atlantic salmon)	P00390	GSHR_HUMAN	Glutathione reductase, mitochondrial (GR) (GRase) (EC 1.8.1.7)	GSR GLUR, GRD1	Homo sapiens (Human)	GSR	462	N/A	N/A	N/A	11486000000	641	56.257	29	0	29	323.31	77.7	77.7	6	16.7	5.65778	0.0223358	0.536598	0.679658	29.5234	30.2429	29.797	29.9596	29.5466	29.8884	29.9131	29.4301	29.8163	30.0827	29.952	29.6346
2004	B5X3C0;A0A1S3RRY9	B5X3C0;A0A1S3RRY9	B5X3C0;A0A1S3RRY9	A0A1S3RRY9	A0A1S3RRY9_SALSA	unreviewed	glutathione reductase, mitochondrial isoform X1	gsr	Salmo salar (Atlantic salmon)						#N/A	492	N/A	N/A	N/A	11486000000	641	56.257	29	0	29	323.31	77.7	77.7	6	16.7	5.65778	0.0223358	0.536598	0.679658	29.5234	30.2429	29.797	29.9596	29.5466	29.8884	29.9131	29.4301	29.8163	30.0827	29.952	29.6346
3117	B5XFP8	B5XFP8	B5XFP8;A0A1S3M4U0	B5XFP8	B5XFP8_SALSA	unreviewed	Glutathione S-transferase A	GSTA gsta	Salmo salar (Atlantic salmon)	P08263	GSTA1_HUMAN	Glutathione S-transferase A1 (EC 2.5.1.18) (GST HA subunit 1) (GST class-alpha member 1) (GST-epsilon) (GSTA1-1) (GTH1) [Cleaved into: Glutathione S-transferase A1, N-terminally processed]	GSTA1	Homo sapiens (Human)	GSTA1	503	N/A	N/A	N/A	11486000000	641	56.257	29	0	29	323.31	77.7	77.7	6	16.7	5.65778	0.0223358	0.536598	0.679658	29.5234	30.2429	29.797	29.9596	29.5466	29.8884	29.9131	29.4301	29.8163	30.0827	29.952	29.6346
2345	A0A1S3SY85	A0A1S3SY85	A0A1S3SY85	A0A1S3SY85	A0A1S3SY85_SALSA	unreviewed	glutathione S-transferase A2-like	LOC106612563	Salmo salar (Atlantic salmon)	P09210	GSTA2_HUMAN	Glutathione S-transferase A2 (EC 2.5.1.18) (GST HA subunit 2) (GST class-alpha member 2) (GST-gamma) (GSTA2-2) (GTH2)	GSTA2 GST2	Homo sapiens (Human)	GSTA2	294	N/A	N/A	N/A	121230000	39	32.682	10	0	10	26.842	49	49	10	49	5.6373	0.0225473	0.536598	0.678868	24.5103	20.5934	20.0784	24.3106	24.8761	22.9152	21.8597	21.643	23.4901	22.7779	22.726	21.0326
3145	B5XGZ2	B5XGZ2	B5XGZ2	B5XGZ2	B5XGZ2_SALSA	unreviewed	Glutathione S-transferase P (glutathione S-transferase P)	GSTP1 LOC100136484	Salmo salar (Atlantic salmon)	P09211	GSTP1_HUMAN	Glutathione S-transferase P (EC 2.5.1.18) (GST class-pi) (GSTP1-1)	GSTP1 FAEES3, GST3	Homo sapiens (Human)	GSTP1	270	N/A	N/A	N/A	121230000	39	32.682	10	0	10	26.842	49	49	10	49	5.6373	0.0225473	0.536598	0.678868	24.5103	20.5934	20.0784	24.3106	24.8761	22.9152	21.8597	21.643	23.4901	22.7779	22.726	21.0326
3024	B5XC10	B5XC10	B5XC10	B5XC10	B5XC10_SALSA	unreviewed	Glutathione S-transferase P (glutathione S-transferase P-like)	GSTP1 LOC106611534	Salmo salar (Atlantic salmon)						#N/A	294	N/A	N/A	N/A	121230000	39	32.682	10	0	10	26.842	49	49	10	49	5.6373	0.0225473	0.536598	0.678868	24.5103	20.5934	20.0784	24.3106	24.8761	22.9152	21.8597	21.643	23.4901	22.7779	22.726	21.0326
684	A0A1S3MEJ0	A0A1S3MEJ0	A0A1S3MEJ0	A0A1S3MEJ0	A0A1S3MEJ0_SALSA	unreviewed	Glutathione synthetase (GSH-S) (EC 6.3.2.3)	gss	Salmo salar (Atlantic salmon)	P48637	GSHB_HUMAN	Glutathione synthetase (GSH synthetase) (GSH-S) (EC 6.3.2.3) (Glutathione synthase)	GSS	Homo sapiens (Human)	GSS	281	N/A	N/A	N/A	9122300	5	32.457	1	0.0098307	1	2.2737	2.8	2.8	1	2.8	5.63249	0.0225973	0.536598	0.678682	20.6093	20.7212	20.8358	18.8586	20.7274	20.4038	17.9044	21.157	19.4885	19.2245	20.8769	19.4578
2956	B5X9Y8	B5X9Y8	B5X9Y8	B5X9Y8	B5X9Y8_SALSA	unreviewed	Glutathione transferase omega-1 (glutathione S-transferase omega 1) (EC 2.5.1.18)	GSTO1 gsto1	Salmo salar (Atlantic salmon)	P78417	GSTO1_HUMAN	Glutathione S-transferase omega-1 (GSTO-1) (EC 2.5.1.18) (Glutathione S-transferase omega 1-1) (GSTO 1-1) (Glutathione-dependent dehydroascorbate reductase) (EC 1.8.5.1) (Monomethylarsonic acid reductase) (MMA(V) reductase) (EC 1.20.4.2) (S-(Phenacyl)glutathione reductase) (SPG-R)	GSTO1 GSTTLP28	Homo sapiens (Human)	GSTO1	333	N/A	N/A	N/A	24125000000	901	57.266	37	0	37	323.31	82.7	82.7	1	3	5.6314	0.0226086	0.536598	0.67864	30.8472	31.3712	30.4722	30.9619	30.8885	31.0958	30.873	30.7732	31.1646	30.7839	30.9256	30.4379
1424	A0A1S3PR11;A0A1S3PR05	A0A1S3PR11;A0A1S3PR05	A0A1S3PR11;A0A1S3PR05;A0A1S3MTG3;A0A1S3MUL6;A0A1S3MTN3;C0HAS4;A0A1S3MTH5;A0A1S3MTB0;A0A1S3MTF8;A0A1S3MXX1;A0A1S3MXP3	A0A1S3PR05	A0A1S3PR05_SALSA	unreviewed	glycerol kinase-like isoform X1	LOC106586902	Salmo salar (Atlantic salmon)	P32189	GLPK_HUMAN	Glycerol kinase (GK) (Glycerokinase) (EC 2.7.1.30) (ATP:glycerol 3-phosphotransferase)	GK	Homo sapiens (Human)	GK	527	N/A	N/A	N/A	24125000000	901	57.266	37	0	37	323.31	82.7	82.7	1	3	5.6314	0.0226086	0.536598	0.67864	30.8472	31.3712	30.4722	30.9619	30.8885	31.0958	30.873	30.7732	31.1646	30.7839	30.9256	30.4379
1424	A0A1S3PR11;A0A1S3PR05	A0A1S3PR11;A0A1S3PR05	A0A1S3PR11;A0A1S3PR05;A0A1S3MTG3;A0A1S3MUL6;A0A1S3MTN3;C0HAS4;A0A1S3MTH5;A0A1S3MTB0;A0A1S3MTF8;A0A1S3MXX1;A0A1S3MXP3	A0A1S3PR11	A0A1S3PR11_SALSA	unreviewed	glycerol kinase-like isoform X2	LOC106586902	Salmo salar (Atlantic salmon)						#N/A	504	N/A	N/A	N/A	261720000	108	55.325	11	0	11	53.041	35.5	35.5	11	35.5	5.56778	0.023284	0.546294	0.676157	24.1053	24.86	24.2982	24.6378	23.5264	24.2855	24.3878	24.6364	23.9423	24.5581	24.6022	24.2266
393	A0A1S3LHS8;A0A1S3LI37	A0A1S3LHS8;A0A1S3LI37	A0A1S3LHS8;A0A1S3LI37	A0A1S3LHS8	A0A1S3LHS8_SALSA	unreviewed	Glycerol-3-phosphate dehydrogenase [NAD(+)] (EC 1.1.1.8)	LOC106566713	Salmo salar (Atlantic salmon)	P21695	GPDA_HUMAN	Glycerol-3-phosphate dehydrogenase [NAD(+)], cytoplasmic (GPD-C) (GPDH-C) (EC 1.1.1.8)	GPD1	Homo sapiens (Human)	GPD1	444	N/A	N/A	N/A	781180000	93	49.608	21	0	4	122.09	69.6	13.1	3	9.7	5.52638	0.023737	0.546294	0.674521	25.6404	26.1789	26.6606	25.8883	25.6587	25.604	25.8645	26.4538	25.6847	25.7033	25.5782	26.0416
393	A0A1S3LHS8;A0A1S3LI37	A0A1S3LHS8;A0A1S3LI37	A0A1S3LHS8;A0A1S3LI37	A0A1S3LI37	A0A1S3LI37_SALSA	unreviewed	glycerol-3-phosphate dehydrogenase [NAD(+)], cytoplasmic-like isoform X2	LOC106566713	Salmo salar (Atlantic salmon)						#N/A	455	N/A	N/A	N/A	783170000	98	52.15	29	0	5	54.409	65.5	11.4	5	11.4	5.52591	0.0237422	0.546294	0.674502	25.6509	26.0193	26.3826	25.6442	25.327	26.0235	26.1796	26.0341	25.4489	26.3749	25.8271	26.1636
376	A0A1S3LGI4	A0A1S3LGI4	A0A1S3LGI4	A0A1S3LGI4	A0A1S3LGI4_SALSA	unreviewed	Glycogen [starch] synthase (EC 2.4.1.11)	LOC106566433	Salmo salar (Atlantic salmon)	P54840	GYS2_HUMAN	Glycogen [starch] synthase, liver (EC 2.4.1.11)	GYS2	Homo sapiens (Human)	GYS2	398	N/A	N/A	N/A	783170000	98	52.15	29	0	5	54.409	65.5	11.4	5	11.4	5.52591	0.0237422	0.546294	0.674502	25.6509	26.0193	26.3826	25.6442	25.327	26.0235	26.1796	26.0341	25.4489	26.3749	25.8271	26.1636
990	A0A1S3NC82;A0A1S3NCM3	A0A1S3NC82;A0A1S3NCM3	A0A1S3NC82;A0A1S3NCM3	A0A1S3NC82	A0A1S3NC82_SALSA	unreviewed	glycogen debranching enzyme-like isoform X1	LOC106578509	Salmo salar (Atlantic salmon)	P35573	GDE_HUMAN	Glycogen debranching enzyme (Glycogen debrancher) [Includes: 4-alpha-glucanotransferase (EC 2.4.1.25) (Oligo-1,4-1,4-glucantransferase); Amylo-alpha-1,6-glucosidase (Amylo-1,6-glucosidase) (EC 3.2.1.33) (Dextrin 6-alpha-D-glucosidase)]	AGL GDE	Homo sapiens (Human)	AGL	238	N/A	N/A	N/A	1189100000	152	23.626	9	0	9	42.622	36.9	36.9	9	36.9	5.49811	0.0240526	0.546294	0.673394	26.3512	26.7124	27.0118	26.3849	26.1891	26.2741	26.2761	27.1533	26.0896	26.2701	26.9489	26.5823
990	A0A1S3NC82;A0A1S3NCM3	A0A1S3NC82;A0A1S3NCM3	A0A1S3NC82;A0A1S3NCM3	A0A1S3NCM3	A0A1S3NCM3_SALSA	unreviewed	glycogen debranching enzyme-like isoform X2	LOC106578509	Salmo salar (Atlantic salmon)						#N/A	214	N/A	N/A	N/A	1189100000	152	23.626	9	0	9	42.622	36.9	36.9	9	36.9	5.49811	0.0240526	0.546294	0.673394	26.3512	26.7124	27.0118	26.3849	26.1891	26.2741	26.2761	27.1533	26.0896	26.2701	26.9489	26.5823
1477	A0A1S3PX61;B5XG86	A0A1S3PX61;B5XG86	A0A1S3PX61;B5XG86	B5XG86	B5XG86_SALSA	unreviewed	Group XIIB secretory phospholipase A2-like protein (group XIIB secretory phospholipase A2-like protein isoform X1)	PG12B LOC106588082	Salmo salar (Atlantic salmon)	Q9BX93	PG12B_HUMAN	Group XIIB secretory phospholipase A2-like protein (Group XIII secretory phospholipase A2-like protein) (GXIII sPLA2-like) (sPLA2-GXIIB) (GXIIB)	PLA2G12B PLA2G13, FKSG71	Homo sapiens (Human)	PLA2G12B	742	N/A	N/A	N/A	34408000	27	81.047	7	0	7	17.899	13.6	13.6	7	13.6	5.36425	0.0256203	0.546294	0.66795	21.3254	20.4918	22.677	20.4683	21.4321	21.4255	20.9923	22.3498	20.2326	21.327	20.3896	21.8712
1477	A0A1S3PX61;B5XG86	A0A1S3PX61;B5XG86	A0A1S3PX61;B5XG86	A0A1S3PX61	A0A1S3PX61_SALSA	unreviewed	group XIIB secretory phospholipase A2-like protein isoform X2	LOC106588082	Salmo salar (Atlantic salmon)						#N/A	368	N/A	N/A	N/A	42947000	11	40.609	2	0.00033036	2	4.6699	7.6	7.6	2	7.6	5.33578	0.0259699	0.546294	0.666769	19.9205	22.4391	22.5252	22.1222	20.9501	21.9275	21.7787	22.0775	21.5461	21.7525	22.0295	21.8465
1355	A0A1S3PJ89;A0A1S3PH33	A0A1S3PJ89;A0A1S3PH33	A0A1S3PJ89;A0A1S3PH33	A0A1S3PH33	A0A1S3PH33_SALSA	unreviewed	guanine deaminase-like isoform X1	LOC106585354 LOC106585711	Salmo salar (Atlantic salmon)	Q9Y2T3	GUAD_HUMAN	Guanine deaminase (Guanase) (Guanine aminase) (EC 3.5.4.3) (Guanine aminohydrolase) (GAH) (p51-nedasin)	GDA KIAA1258	Homo sapiens (Human)	GDA	406	N/A	N/A	N/A	42947000	11	40.609	2	0.00033036	2	4.6699	7.6	7.6	2	7.6	5.33578	0.0259699	0.546294	0.666769	19.9205	22.4391	22.5252	22.1222	20.9501	21.9275	21.7787	22.0775	21.5461	21.7525	22.0295	21.8465
1355	A0A1S3PJ89;A0A1S3PH33	A0A1S3PJ89;A0A1S3PH33	A0A1S3PJ89;A0A1S3PH33	A0A1S3PJ89	A0A1S3PJ89_SALSA	unreviewed	guanine deaminase-like isoform X2	LOC106585711 LOC106585354	Salmo salar (Atlantic salmon)						#N/A	426	N/A	N/A	N/A	42947000	11	40.609	2	0.00033036	2	4.6699	7.6	7.6	2	7.6	5.33578	0.0259699	0.546294	0.666769	19.9205	22.4391	22.5252	22.1222	20.9501	21.9275	21.7787	22.0775	21.5461	21.7525	22.0295	21.8465
1200	A0A1S3NYX7;A0A1S3NYQ6;A0A1S3QWK1;A0A1S3R0L6;A0A1S3QX74;A0A1S3NYY2;A0A1S3QVR2;A0A1S3NZ78;A0A1S3NYX5;A0A1S3NZ74;A0A1S3NYX6	A0A1S3NYX7;A0A1S3NYQ6;A0A1S3QWK1;A0A1S3R0L6;A0A1S3QX74;A0A1S3NYY2;A0A1S3QVR2;A0A1S3NZ78;A0A1S3NYX5;A0A1S3NZ74;A0A1S3NYX6	A0A1S3NYX7;A0A1S3NYQ6;A0A1S3QWK1;A0A1S3R0L6;A0A1S3QX74;A0A1S3NYY2;A0A1S3QVR2;A0A1S3NZ78;A0A1S3NYX5;A0A1S3NZ74;A0A1S3NYX6	A0A1S3NYQ6	A0A1S3NYQ6_SALSA	unreviewed	guanylate-binding protein 5-like	LOC106582198	Salmo salar (Atlantic salmon)	Q96PP8	GBP5_HUMAN	Guanylate-binding protein 5 (EC 3.6.5.-) (GBP-TA antigen) (GTP-binding protein 5) (GBP-5) (Guanine nucleotide-binding protein 5)	GBP5 UNQ2427/PRO4987	Homo sapiens (Human)	GBP5	408	N/A	N/A	N/A	42947000	11	40.609	2	0.00033036	2	4.6699	7.6	7.6	2	7.6	5.33578	0.0259699	0.546294	0.666769	19.9205	22.4391	22.5252	22.1222	20.9501	21.9275	21.7787	22.0775	21.5461	21.7525	22.0295	21.8465
2008	B5XA24;A0A1S3RS46	B5XA24;A0A1S3RS46	B5XA24;A0A1S3RS46	A0A1S3RS46	A0A1S3RS46_SALSA	unreviewed	H/ACA ribonucleoprotein complex subunit	LOC106604513	Salmo salar (Atlantic salmon)	O60832	DKC1_HUMAN	H/ACA ribonucleoprotein complex subunit 4 (EC 5.4.99.-) (CBF5 homolog) (Dyskerin) (Nopp140-associated protein of 57 kDa) (Nucleolar protein NAP57) (Nucleolar protein family A member 4) (snoRNP protein DKC1)	DKC1 NOLA4	Homo sapiens (Human)	DKC1	119	N/A	N/A	N/A	89422000	34	13.219	2	0	2	48.83	21	21	2	21	5.32151	0.0261474	0.546294	0.666173	22.3537	23.003	22.9751	22.814	22.8232	22.8127	22.5433	23.1057	22.4048	22.8486	23.0439	22.9945
2008	B5XA24;A0A1S3RS46	B5XA24;A0A1S3RS46	B5XA24;A0A1S3RS46	B5XA24	B5XA24_SALSA	unreviewed	H/ACA ribonucleoprotein complex subunit	NOLA1 nola1	Salmo salar (Atlantic salmon)						#N/A	133	N/A	N/A	N/A	89422000	34	13.219	2	0	2	48.83	21	21	2	21	5.32151	0.0261474	0.546294	0.666173	22.3537	23.003	22.9751	22.814	22.8232	22.8127	22.5433	23.1057	22.4048	22.8486	23.0439	22.9945
2122	A0A1S3S744	A0A1S3S744	A0A1S3S744;B9EMS3	A0A1S3S744	A0A1S3S744_SALSA	unreviewed	heat shock protein HSP 90-beta isoform X1	hs90b	Salmo salar (Atlantic salmon)	P08238	HS90B_HUMAN	Heat shock protein HSP 90-beta (HSP 90) (Heat shock 84 kDa) (HSP 84) (HSP84)	HSP90AB1 HSP90B, HSPC2, HSPCB	Homo sapiens (Human)	HSP90AB1	478	N/A	N/A	N/A	1128800000	199	54.846	17	0	17	85.822	53	53	17	53	5.3135	0.0262477	0.546294	0.665838	26.0034	27.1802	26.2657	26.563	26.1753	26.4907	26.6873	26.109	26.3642	26.3968	26.7923	26.3945
427	C0H844;A0A1S3LM88;A0A1S3LMA2	C0H844;A0A1S3LM88;A0A1S3LMA2	C0H844;A0A1S3LM88;A0A1S3LMA2	C0H844	C0H844_SALSA	unreviewed	Heterogeneous nuclear ribonucleoprotein A/B (heterogeneous nuclear ribonucleoprotein A/B-like isoform X3)	ROAA LOC106567415	Salmo salar (Atlantic salmon)	Q99729	ROAA_HUMAN	Heterogeneous nuclear ribonucleoprotein A/B (hnRNP A/B) (APOBEC1-binding protein 1) (ABBP-1)	HNRNPAB ABBP1, HNRPAB	Homo sapiens (Human)	HNRNPAB	438	N/A	N/A	N/A	1128800000	199	54.846	17	0	17	85.822	53	53	17	53	5.3135	0.0262477	0.546294	0.665838	26.0034	27.1802	26.2657	26.563	26.1753	26.4907	26.6873	26.109	26.3642	26.3968	26.7923	26.3945
427	C0H844;A0A1S3LM88;A0A1S3LMA2	C0H844;A0A1S3LM88;A0A1S3LMA2	C0H844;A0A1S3LM88;A0A1S3LMA2	A0A1S3LMA2	A0A1S3LMA2_SALSA	unreviewed	heterogeneous nuclear ribonucleoprotein A/B-like isoform X1	LOC106567415	Salmo salar (Atlantic salmon)						#N/A	451	N/A	N/A	N/A	1128800000	199	54.846	17	0	17	85.822	53	53	17	53	5.3135	0.0262477	0.546294	0.665838	26.0034	27.1802	26.2657	26.563	26.1753	26.4907	26.6873	26.109	26.3642	26.3968	26.7923	26.3945
427	C0H844;A0A1S3LM88;A0A1S3LMA2	C0H844;A0A1S3LM88;A0A1S3LMA2	C0H844;A0A1S3LM88;A0A1S3LMA2	A0A1S3LM88	A0A1S3LM88_SALSA	unreviewed	heterogeneous nuclear ribonucleoprotein A/B-like isoform X2	LOC106567415	Salmo salar (Atlantic salmon)						#N/A	196	N/A	N/A	N/A	289490000	71	21.136	5	0	5	28.759	23.5	23.5	4	17.3	5.30893	0.0263051	0.546294	0.665647	24.1783	24.9509	24.5466	24.46	24.1708	24.6624	24.0886	24.5833	24.2904	24.756	24.9006	24.3846
2311	A0A1S3SV08	A0A1S3SV08	A0A1S3SV08	A0A1S3SV08	A0A1S3SV08_SALSA	unreviewed	heterogeneous nuclear ribonucleoprotein A0	LOC100136535	Salmo salar (Atlantic salmon)	Q13151	ROA0_HUMAN	Heterogeneous nuclear ribonucleoprotein A0 (hnRNP A0)	HNRNPA0 HNRPA0	Homo sapiens (Human)	HNRNPA0	118	N/A	N/A	N/A	4297700000	147	12.806	10	0	10	114.08	87.3	87.3	6	61.9	5.30834	0.0263125	0.546294	0.665622	28.1696	28.8831	28.2938	28.4605	28.2469	28.5162	28.5494	28.2707	28.1852	28.747	28.365	28.0695
2335	B9EQ25;B9ELI1;A0A1S3SXH2	B9EQ25;B9ELI1;A0A1S3SXH2	B9EQ25;B9ELI1;A0A1S3SXH2	B9ELI1	B9ELI1_SALSA	unreviewed	High mobility group protein B1 (high mobility group-T protein-like isoform X2)	HMGB1 LOC106612439	Salmo salar (Atlantic salmon)	P09429	HMGB1_HUMAN	High mobility group protein B1 (High mobility group protein 1) (HMG-1)	HMGB1 HMG1	Homo sapiens (Human)	HMGB1	1580	N/A	N/A	N/A	271740000	86	177.02	14	0	14	105.13	13.9	13.9	14	13.9	5.30162	0.0263972	0.546294	0.66534	24.4605	23.6649	25.2814	23.9735	23.0759	24.2907	23.9068	25.5629	23.895	24.5562	23.8703	24.7308
2335	B9EQ25;B9ELI1;A0A1S3SXH2	B9EQ25;B9ELI1;A0A1S3SXH2	B9EQ25;B9ELI1;A0A1S3SXH2	B9EQ25	B9EQ25_SALSA	unreviewed	High mobility group protein B1 (high mobility group-T protein-like)	HMGB1 LOC106580642	Salmo salar (Atlantic salmon)	P09429	HMGB1_HUMAN	High mobility group protein B1 (High mobility group protein 1) (HMG-1)	HMGB1 HMG1	Homo sapiens (Human)	HMGB1	192	N/A	N/A	N/A	71247000	25	18.471	3	0	3	13.251	41.3	41.3	1	13.8	5.27462	0.0267414	0.547418	0.664202	20.7688	24.1515	18.9404	21.4932	22.1144	23.582	22.9155	19.0926	21.6496	21.9221	23.4841	22.4313
1957	B5DG18;A0A1S3RNG0;C0HBP8	B5DG18;A0A1S3RNG0;C0HBP8	B5DG18;A0A1S3RNG0;C0HBP8	A0A1S3RNG0	A0A1S3RNG0_SALSA	unreviewed	high mobility group protein B1 isoform X1	hmgb1	Salmo salar (Atlantic salmon)	P09429	HMGB1_HUMAN	High mobility group protein B1 (High mobility group protein 1) (HMG-1)	HMGB1 HMG1	Homo sapiens (Human)	HMGB1	167	N/A	N/A	N/A	71247000	25	18.471	3	0	3	13.251	41.3	41.3	1	13.8	5.27462	0.0267414	0.547418	0.664202	20.7688	24.1515	18.9404	21.4932	22.1144	23.582	22.9155	19.0926	21.6496	21.9221	23.4841	22.4313
2483	B5DGK0;B9EPL7;A0A1S3REB9	B5DGK0;B9EPL7;A0A1S3REB9	B5DGK0;B9EPL7;A0A1S3REB9	B9EPL7	B9EPL7_SALSA	unreviewed	High mobility group protein B2 (high mobility group protein B2-like isoform X2)	HMGB2 LOC106602389	Salmo salar (Atlantic salmon)	P26583	HMGB2_HUMAN	High mobility group protein B2 (High mobility group protein 2) (HMG-2)	HMGB2 HMG2	Homo sapiens (Human)	HMGB2	617	N/A	N/A	N/A	15132000	6	68.381	21	0	1	10.526	51.4	2.4	1	2.4	5.27207	0.0267741	0.547418	0.664094	22.1105	19.8395	21.0461	20.5008	21.439	20.3314	18.4045	21.2477	21.5662	20.3418	18.8081	20.5588
2483	B5DGK0;B9EPL7;A0A1S3REB9	B5DGK0;B9EPL7;A0A1S3REB9	B5DGK0;B9EPL7;A0A1S3REB9	B5DGK0	B5DGK0_SALSA	unreviewed	High mobility group protein B2 (High-mobility group box 2) (high-mobility group box 2)	hmgb2 HMGB2	Salmo salar (Atlantic salmon)						#N/A	617	N/A	N/A	N/A	15132000	6	68.381	21	0	1	10.526	51.4	2.4	1	2.4	5.27207	0.0267741	0.547418	0.664094	22.1105	19.8395	21.0461	20.5008	21.439	20.3314	18.4045	21.2477	21.5662	20.3418	18.8081	20.5588
2483	B5DGK0;B9EPL7;A0A1S3REB9	B5DGK0;B9EPL7;A0A1S3REB9	B5DGK0;B9EPL7;A0A1S3REB9	A0A1S3REB9	A0A1S3REB9_SALSA	unreviewed	high mobility group protein B2-like isoform X1	LOC106602389	Salmo salar (Atlantic salmon)						#N/A	617	N/A	N/A	N/A	15132000	6	68.381	21	0	1	10.526	51.4	2.4	1	2.4	5.27207	0.0267741	0.547418	0.664094	22.1105	19.8395	21.0461	20.5008	21.439	20.3314	18.4045	21.2477	21.5662	20.3418	18.8081	20.5588
1957	B5DG18;A0A1S3RNG0;C0HBP8	B5DG18;A0A1S3RNG0;C0HBP8	B5DG18;A0A1S3RNG0;C0HBP8	C0HBP8	C0HBP8_SALSA	unreviewed	High mobility group-T protein	HMGT hmgt	Salmo salar (Atlantic salmon)	P09429	HMGB1_HUMAN	High mobility group protein B1 (High mobility group protein 1) (HMG-1)	HMGB1 HMG1	Homo sapiens (Human)	HMGB1	449	N/A	N/A	N/A	11768000000	662	49.913	25	0	25	323.31	79.7	79.7	2	12.7	5.25168	0.027038	0.548577	0.663229	29.7122	30.0181	30.2493	29.7922	29.8789	29.7114	29.5944	30.121	29.5802	29.8213	29.7868	29.999
2335	B9EQ25;B9ELI1;A0A1S3SXH2	B9EQ25;B9ELI1;A0A1S3SXH2	B9EQ25;B9ELI1;A0A1S3SXH2	A0A1S3SXH2	A0A1S3SXH2_SALSA	unreviewed	high mobility group-T protein-like isoform X1	LOC106612439	Salmo salar (Atlantic salmon)						#N/A	451	N/A	N/A	N/A	11768000000	662	49.913	25	0	25	323.31	79.7	79.7	2	12.7	5.25168	0.027038	0.548577	0.663229	29.7122	30.0181	30.2493	29.7922	29.8789	29.7114	29.5944	30.121	29.5802	29.8213	29.7868	29.999
1957	B5DG18;A0A1S3RNG0;C0HBP8	B5DG18;A0A1S3RNG0;C0HBP8	B5DG18;A0A1S3RNG0;C0HBP8	B5DG18	B5DG18_SALSA	unreviewed	High-mobility group box 1 (high mobility group protein B1)	hmgb1	Salmo salar (Atlantic salmon)	P09429	HMGB1_HUMAN	High mobility group protein B1 (High mobility group protein 1) (HMG-1)	HMGB1 HMG1	Homo sapiens (Human)	HMGB1	449	N/A	N/A	N/A	11768000000	662	49.913	25	0	25	323.31	79.7	79.7	2	12.7	5.25168	0.027038	0.548577	0.663229	29.7122	30.0181	30.2493	29.7922	29.8789	29.7114	29.5944	30.121	29.5802	29.8213	29.7868	29.999
1537	A0A1S3S6X7;C0HBM0;A0A1S3Q4A6;A0A1S3M6I0;A0A1S3S5B0	A0A1S3S6X7;C0HBM0;A0A1S3Q4A6;A0A1S3M6I0;A0A1S3S5B0	A0A1S3S6X7;C0HBM0;A0A1S3Q4A6;A0A1S3M6I0;A0A1S3S5B0	A0A1S3M6I0	A0A1S3M6I0_SALSA	unreviewed	hippocalcin-like protein 1	LOC106570710	Salmo salar (Atlantic salmon)	P37235	HPCL1_HUMAN	Hippocalcin-like protein 1 (Calcium-binding protein BDR-1) (HLP2) (Visinin-like protein 3) (VILIP-3)	HPCAL1 BDR1	Homo sapiens (Human)	HPCAL1	394	N/A	N/A	N/A	309190000	139	82.316	19	0	19	68.311	39.4	39.4	19	39.4	5.23648	0.0272369	0.548577	0.662582	24.4741	24.2114	24.9897	23.9379	24.8121	24.4641	24.3004	25.531	24.2215	24.228	24.7287	24.7548
1537	A0A1S3S6X7;C0HBM0;A0A1S3Q4A6;A0A1S3M6I0;A0A1S3S5B0	A0A1S3S6X7;C0HBM0;A0A1S3Q4A6;A0A1S3M6I0;A0A1S3S5B0	A0A1S3S6X7;C0HBM0;A0A1S3Q4A6;A0A1S3M6I0;A0A1S3S5B0	A0A1S3S5B0	A0A1S3S5B0_SALSA	unreviewed	hippocalcin-like protein 1	LOC106607246	Salmo salar (Atlantic salmon)						#N/A	741	N/A	N/A	N/A	309190000	139	82.316	19	0	19	68.311	39.4	39.4	19	39.4	5.23648	0.0272369	0.548577	0.662582	24.4741	24.2114	24.9897	23.9379	24.8121	24.4641	24.3004	25.531	24.2215	24.228	24.7287	24.7548
1537	A0A1S3S6X7;C0HBM0;A0A1S3Q4A6;A0A1S3M6I0;A0A1S3S5B0	A0A1S3S6X7;C0HBM0;A0A1S3Q4A6;A0A1S3M6I0;A0A1S3S5B0	A0A1S3S6X7;C0HBM0;A0A1S3Q4A6;A0A1S3M6I0;A0A1S3S5B0	A0A1S3S6X7	A0A1S3S6X7_SALSA	unreviewed	hippocalcin-like protein 1	LOC106607564	Salmo salar (Atlantic salmon)						#N/A	634	N/A	N/A	N/A	7969100	6	69.344	3	0	3	13.178	5.5	5.5	3	5.5	5.19068	0.0278472	0.548577	0.660615	20.0077	20.4022	19.9951	20.8328	20.5128	18.8174	21.063	18.6742	20.4145	20.813	19.5581	19.368
1537	A0A1S3S6X7;C0HBM0;A0A1S3Q4A6;A0A1S3M6I0;A0A1S3S5B0	A0A1S3S6X7;C0HBM0;A0A1S3Q4A6;A0A1S3M6I0;A0A1S3S5B0	A0A1S3S6X7;C0HBM0;A0A1S3Q4A6;A0A1S3M6I0;A0A1S3S5B0	C0HBM0	C0HBM0_SALSA	unreviewed	Hippocalcin-like protein 1 (hippocalcin-like protein 1 isoform X1)	HPCL1 hpcl1	Salmo salar (Atlantic salmon)						#N/A	630	N/A	N/A	N/A	7969100	6	69.344	3	0	3	13.178	5.5	5.5	3	5.5	5.19068	0.0278472	0.548577	0.660615	20.0077	20.4022	19.9951	20.8328	20.5128	18.8174	21.063	18.6742	20.4145	20.813	19.5581	19.368
2441	B5DG71	B5DG71	B5DG71;A0A1S3R3V7;A0A1S3QYF6	B5DG71	B5DG71_SALSA	unreviewed	Histone H3	h3f3a H33 h33 LOC106567593 LOC106578262 LOC106578873 LOC106579227 LOC106580840 LOC106580841 LOC106589474 LOC106603705 LOC106612614 LOC106612615	Salmo salar (Atlantic salmon)	P84243	H33_HUMAN	Histone H3.3	H3F3A H3.3A, H3F3, PP781, H3F3B H3.3B	Homo sapiens (Human)	#N/A	626	N/A	N/A	N/A	7969100	6	69.344	3	0	3	13.178	5.5	5.5	3	5.5	5.19068	0.0278472	0.548577	0.660615	20.0077	20.4022	19.9951	20.8328	20.5128	18.8174	21.063	18.6742	20.4145	20.813	19.5581	19.368
771	A0A1S3MQA7	A0A1S3MQA7	A0A1S3MQA7	A0A1S3MQA7	A0A1S3MQA7_SALSA	unreviewed	hydroxylysine kinase	hykk	Salmo salar (Atlantic salmon)	A0A0C4DGM4	A0A0C4DGM4_HUMAN	Hydroxylysine kinase	HYKK	Homo sapiens (Human)	HYKK	597	N/A	N/A	N/A	7969100	6	69.344	3	0	3	13.178	5.5	5.5	3	5.5	5.19068	0.0278472	0.548577	0.660615	20.0077	20.4022	19.9951	20.8328	20.5128	18.8174	21.063	18.6742	20.4145	20.813	19.5581	19.368
1200	A0A1S3NYX7;A0A1S3NYQ6;A0A1S3QWK1;A0A1S3R0L6;A0A1S3QX74;A0A1S3NYY2;A0A1S3QVR2;A0A1S3NZ78;A0A1S3NYX5;A0A1S3NZ74;A0A1S3NYX6	A0A1S3NYX7;A0A1S3NYQ6;A0A1S3QWK1;A0A1S3R0L6;A0A1S3QX74;A0A1S3NYY2;A0A1S3QVR2;A0A1S3NZ78;A0A1S3NYX5;A0A1S3NZ74;A0A1S3NYX6	A0A1S3NYX7;A0A1S3NYQ6;A0A1S3QWK1;A0A1S3R0L6;A0A1S3QX74;A0A1S3NYY2;A0A1S3QVR2;A0A1S3NZ78;A0A1S3NYX5;A0A1S3NZ74;A0A1S3NYX6	A0A1S3NYX6	A0A1S3NYX6_SALSA	unreviewed	interferon-induced guanylate-binding protein 1-like	LOC106582236	Salmo salar (Atlantic salmon)	P32455	GBP1_HUMAN	Guanylate-binding protein 1 (EC 3.6.5.-) (GTP-binding protein 1) (GBP-1) (HuGBP-1) (Guanine nucleotide-binding protein 1) (Interferon-induced guanylate-binding protein 1)	GBP1	Homo sapiens (Human)	GBP1	622	N/A	N/A	N/A	7969100	6	69.344	3	0	3	13.178	5.5	5.5	3	5.5	5.19068	0.0278472	0.548577	0.660615	20.0077	20.4022	19.9951	20.8328	20.5128	18.8174	21.063	18.6742	20.4145	20.813	19.5581	19.368
1200	A0A1S3NYX7;A0A1S3NYQ6;A0A1S3QWK1;A0A1S3R0L6;A0A1S3QX74;A0A1S3NYY2;A0A1S3QVR2;A0A1S3NZ78;A0A1S3NYX5;A0A1S3NZ74;A0A1S3NYX6	A0A1S3NYX7;A0A1S3NYQ6;A0A1S3QWK1;A0A1S3R0L6;A0A1S3QX74;A0A1S3NYY2;A0A1S3QVR2;A0A1S3NZ78;A0A1S3NYX5;A0A1S3NZ74;A0A1S3NYX6	A0A1S3NYX7;A0A1S3NYQ6;A0A1S3QWK1;A0A1S3R0L6;A0A1S3QX74;A0A1S3NYY2;A0A1S3QVR2;A0A1S3NZ78;A0A1S3NYX5;A0A1S3NZ74;A0A1S3NYX6	A0A1S3NYX7	A0A1S3NYX7_SALSA	unreviewed	interferon-induced guanylate-binding protein 1-like	LOC106582242	Salmo salar (Atlantic salmon)						#N/A	108	N/A	N/A	N/A	58841000	38	12.217	3	0	3	16.61	36.1	36.1	3	36.1	5.18214	0.0279628	0.548577	0.660246	21.5951	22.1845	22.1452	22.1264	22.069	22.3346	21.6007	23.0113	21.6628	21.8109	22.6751	22.6693
1200	A0A1S3NYX7;A0A1S3NYQ6;A0A1S3QWK1;A0A1S3R0L6;A0A1S3QX74;A0A1S3NYY2;A0A1S3QVR2;A0A1S3NZ78;A0A1S3NYX5;A0A1S3NZ74;A0A1S3NYX6	A0A1S3NYX7;A0A1S3NYQ6;A0A1S3QWK1;A0A1S3R0L6;A0A1S3QX74;A0A1S3NYY2;A0A1S3QVR2;A0A1S3NZ78;A0A1S3NYX5;A0A1S3NZ74;A0A1S3NYX6	A0A1S3NYX7;A0A1S3NYQ6;A0A1S3QWK1;A0A1S3R0L6;A0A1S3QX74;A0A1S3NYY2;A0A1S3QVR2;A0A1S3NZ78;A0A1S3NYX5;A0A1S3NZ74;A0A1S3NYX6	A0A1S3NZ74	A0A1S3NZ74_SALSA	unreviewed	interferon-induced guanylate-binding protein 1-like	LOC106582240	Salmo salar (Atlantic salmon)						#N/A	160	N/A	N/A	N/A	134500000	34	17.487	2	0	2	14.294	21.2	21.2	2	21.2	5.18106	0.0279775	0.548577	0.660199	23.0953	23.2185	23.6663	23.34	23.5662	23.122	23.2335	23.9223	23.3196	23.0296	23.5186	23.6855
1200	A0A1S3NYX7;A0A1S3NYQ6;A0A1S3QWK1;A0A1S3R0L6;A0A1S3QX74;A0A1S3NYY2;A0A1S3QVR2;A0A1S3NZ78;A0A1S3NYX5;A0A1S3NZ74;A0A1S3NYX6	A0A1S3NYX7;A0A1S3NYQ6;A0A1S3QWK1;A0A1S3R0L6;A0A1S3QX74;A0A1S3NYY2;A0A1S3QVR2;A0A1S3NZ78;A0A1S3NYX5;A0A1S3NZ74;A0A1S3NYX6	A0A1S3NYX7;A0A1S3NYQ6;A0A1S3QWK1;A0A1S3R0L6;A0A1S3QX74;A0A1S3NYY2;A0A1S3QVR2;A0A1S3NZ78;A0A1S3NYX5;A0A1S3NZ74;A0A1S3NYX6	A0A1S3NZ78	A0A1S3NZ78_SALSA	unreviewed	interferon-induced guanylate-binding protein 1-like	LOC106582241	Salmo salar (Atlantic salmon)						#N/A	771	N/A	N/A	N/A	915620000	265	84.16	22	0	22	240.05	43.5	43.5	22	43.5	5.17271	0.0280912	0.548577	0.659837	25.9467	26.3803	26.4454	26.1335	26.1416	26.1739	25.8032	26.4353	26.0347	26.0977	26.2757	26.2128
1200	A0A1S3NYX7;A0A1S3NYQ6;A0A1S3QWK1;A0A1S3R0L6;A0A1S3QX74;A0A1S3NYY2;A0A1S3QVR2;A0A1S3NZ78;A0A1S3NYX5;A0A1S3NZ74;A0A1S3NYX6	A0A1S3NYX7;A0A1S3NYQ6;A0A1S3QWK1;A0A1S3R0L6;A0A1S3QX74;A0A1S3NYY2;A0A1S3QVR2;A0A1S3NZ78;A0A1S3NYX5;A0A1S3NZ74;A0A1S3NYX6	A0A1S3NYX7;A0A1S3NYQ6;A0A1S3QWK1;A0A1S3R0L6;A0A1S3QX74;A0A1S3NYY2;A0A1S3QVR2;A0A1S3NZ78;A0A1S3NYX5;A0A1S3NZ74;A0A1S3NYX6	A0A1S3QVR2	A0A1S3QVR2_SALSA	unreviewed	interferon-induced guanylate-binding protein 1-like	LOC106597522 LOC106597480	Salmo salar (Atlantic salmon)						#N/A	87	N/A	N/A	N/A	585260000	57	10.04	5	0	5	22.182	55.2	55.2	5	55.2	5.16157	0.0282438	0.548577	0.659353	25.2928	26.5879	25.8807	25.0392	24.374	25.879	25.1002	25.7047	25.0205	25.3826	25.5671	25.4371
1200	A0A1S3NYX7;A0A1S3NYQ6;A0A1S3QWK1;A0A1S3R0L6;A0A1S3QX74;A0A1S3NYY2;A0A1S3QVR2;A0A1S3NZ78;A0A1S3NYX5;A0A1S3NZ74;A0A1S3NYX6	A0A1S3NYX7;A0A1S3NYQ6;A0A1S3QWK1;A0A1S3R0L6;A0A1S3QX74;A0A1S3NYY2;A0A1S3QVR2;A0A1S3NZ78;A0A1S3NYX5;A0A1S3NZ74;A0A1S3NYX6	A0A1S3NYX7;A0A1S3NYQ6;A0A1S3QWK1;A0A1S3R0L6;A0A1S3QX74;A0A1S3NYY2;A0A1S3QVR2;A0A1S3NZ78;A0A1S3NYX5;A0A1S3NZ74;A0A1S3NYX6	A0A1S3QWK1	A0A1S3QWK1_SALSA	unreviewed	interferon-induced guanylate-binding protein 1-like	LOC106597905	Salmo salar (Atlantic salmon)						#N/A	440	N/A	N/A	N/A	1449800000	274	49.539	21	0	21	153.18	67.5	67.5	21	67.5	5.15484	0.0283365	0.548577	0.65906	26.6591	26.089	27.2732	27.0558	26.7661	26.2694	26.7955	27.3874	26.9726	26.8494	26.7496	26.8175
1200	A0A1S3NYX7;A0A1S3NYQ6;A0A1S3QWK1;A0A1S3R0L6;A0A1S3QX74;A0A1S3NYY2;A0A1S3QVR2;A0A1S3NZ78;A0A1S3NYX5;A0A1S3NZ74;A0A1S3NYX6	A0A1S3NYX7;A0A1S3NYQ6;A0A1S3QWK1;A0A1S3R0L6;A0A1S3QX74;A0A1S3NYY2;A0A1S3QVR2;A0A1S3NZ78;A0A1S3NYX5;A0A1S3NZ74;A0A1S3NYX6	A0A1S3NYX7;A0A1S3NYQ6;A0A1S3QWK1;A0A1S3R0L6;A0A1S3QX74;A0A1S3NYY2;A0A1S3QVR2;A0A1S3NZ78;A0A1S3NYX5;A0A1S3NZ74;A0A1S3NYX6	A0A1S3QX74	A0A1S3QX74_SALSA	unreviewed	interferon-induced guanylate-binding protein 1-like	LOC106598149	Salmo salar (Atlantic salmon)						#N/A	825	N/A	N/A	N/A	75145000	33	93.6	9	0	9	25.187	12.5	12.5	9	12.5	5.1423	0.0285103	0.548577	0.658512	23.2946	22.6863	22.4314	23.1731	23.3419	22.5003	22.3957	20.7506	22.688	22.7399	22.3601	19.911
1200	A0A1S3NYX7;A0A1S3NYQ6;A0A1S3QWK1;A0A1S3R0L6;A0A1S3QX74;A0A1S3NYY2;A0A1S3QVR2;A0A1S3NZ78;A0A1S3NYX5;A0A1S3NZ74;A0A1S3NYX6	A0A1S3NYX7;A0A1S3NYQ6;A0A1S3QWK1;A0A1S3R0L6;A0A1S3QX74;A0A1S3NYY2;A0A1S3QVR2;A0A1S3NZ78;A0A1S3NYX5;A0A1S3NZ74;A0A1S3NYX6	A0A1S3NYX7;A0A1S3NYQ6;A0A1S3QWK1;A0A1S3R0L6;A0A1S3QX74;A0A1S3NYY2;A0A1S3QVR2;A0A1S3NZ78;A0A1S3NYX5;A0A1S3NZ74;A0A1S3NYX6	A0A1S3R0L6	A0A1S3R0L6_SALSA	unreviewed	interferon-induced guanylate-binding protein 1-like	LOC106598768 LOC106579758	Salmo salar (Atlantic salmon)						#N/A	402	N/A	N/A	N/A	2921000000	227	43.846	13	0	13	157.6	43.8	43.8	9	34.6	5.08125	0.0293757	0.548577	0.655821	27.2961	28.4357	27.8048	28.1019	27.4385	27.5259	28.1058	27.6769	27.1416	27.9757	28.0753	28.1469
1200	A0A1S3NYX7;A0A1S3NYQ6;A0A1S3QWK1;A0A1S3R0L6;A0A1S3QX74;A0A1S3NYY2;A0A1S3QVR2;A0A1S3NZ78;A0A1S3NYX5;A0A1S3NZ74;A0A1S3NYX6	A0A1S3NYX7;A0A1S3NYQ6;A0A1S3QWK1;A0A1S3R0L6;A0A1S3QX74;A0A1S3NYY2;A0A1S3QVR2;A0A1S3NZ78;A0A1S3NYX5;A0A1S3NZ74;A0A1S3NYX6	A0A1S3NYX7;A0A1S3NYQ6;A0A1S3QWK1;A0A1S3R0L6;A0A1S3QX74;A0A1S3NYY2;A0A1S3QVR2;A0A1S3NZ78;A0A1S3NYX5;A0A1S3NZ74;A0A1S3NYX6	A0A1S3NYX5	A0A1S3NYX5_SALSA	unreviewed	interferon-induced guanylate-binding protein 1-like isoform X1	LOC106582237	Salmo salar (Atlantic salmon)						#N/A	1885	N/A	N/A	N/A	30472000	16	213.51	7	0	7	13.428	7.2	7.2	7	7.2	5.0723	0.0295052	0.548577	0.655423	21.3331	18.391	20.279	18.741	23.7388	19.042	20.0776	23.2978	21.5407	19.8213	20.2851	21.8507
1200	A0A1S3NYX7;A0A1S3NYQ6;A0A1S3QWK1;A0A1S3R0L6;A0A1S3QX74;A0A1S3NYY2;A0A1S3QVR2;A0A1S3NZ78;A0A1S3NYX5;A0A1S3NZ74;A0A1S3NYX6	A0A1S3NYX7;A0A1S3NYQ6;A0A1S3QWK1;A0A1S3R0L6;A0A1S3QX74;A0A1S3NYY2;A0A1S3QVR2;A0A1S3NZ78;A0A1S3NYX5;A0A1S3NZ74;A0A1S3NYX6	A0A1S3NYX7;A0A1S3NYQ6;A0A1S3QWK1;A0A1S3R0L6;A0A1S3QX74;A0A1S3NYY2;A0A1S3QVR2;A0A1S3NZ78;A0A1S3NYX5;A0A1S3NZ74;A0A1S3NYX6	A0A1S3NYY2	A0A1S3NYY2_SALSA	unreviewed	interferon-induced guanylate-binding protein 1-like isoform X2	LOC106582237	Salmo salar (Atlantic salmon)						#N/A	588	N/A	N/A	N/A	429720000	91	64.36	24	0	9	34.101	52.4	29.9	9	29.9	5.06765	0.0295728	0.548577	0.655216	24.7413	24.9746	25.3225	25.1071	24.9706	25.1645	24.4878	25.6568	24.5525	24.9292	25.4288	25.3227
1224	A0A1S3P0L1	A0A1S3P0L1	A0A1S3P0L1	A0A1S3P0L1	A0A1S3P0L1_SALSA	unreviewed	interferon-inducible double-stranded RNA-dependent protein kinase activator A homolog	LOC106582463	Salmo salar (Atlantic salmon)	B0V3F8	PRKRA_DANRE	Interferon-inducible double-stranded RNA-dependent protein kinase activator A homolog	prkra si:ch73-57b20.1, zgc:162619	Danio rerio (Zebrafish) (Brachydanio rerio)	PRKRA	596	N/A	N/A	N/A	429720000	91	64.36	24	0	9	34.101	52.4	29.9	9	29.9	5.06765	0.0295728	0.548577	0.655216	24.7413	24.9746	25.3225	25.1071	24.9706	25.1645	24.4878	25.6568	24.5525	24.9292	25.4288	25.3227
702	A0A1S3MHK7	A0A1S3MHK7	A0A1S3MHK7	A0A1S3MHK7	A0A1S3MHK7_SALSA	unreviewed	keratin, type I cytoskeletal 18	LOC106572756	Salmo salar (Atlantic salmon)	P05783	K1C18_HUMAN	Keratin, type I cytoskeletal 18 (Cell proliferation-inducing gene 46 protein) (Cytokeratin-18) (CK-18) (Keratin-18) (K18)	KRT18 CYK18, PIG46	Homo sapiens (Human)	KRT18	190	N/A	N/A	N/A	231540000	26	21.892	2	0.00088784	2	3.1926	13.7	13.7	2	13.7	5.06708	0.0295811	0.548577	0.655191	23.0562	24.8483	25.0527	24.2801	23.8221	23.4386	24.1694	24.4508	22.9128	23.9357	23.6008	24.966
1683	A0A1S3QP43;A0A1S3QNA2;A0A1S3QNS7;A0A1S3QMX9;A0A1S3QMI1;A0A1S3QP95;A0A1S3QM35;A0A1S3SPL9;A0A1S3SPM1	A0A1S3QP43;A0A1S3QNA2;A0A1S3QNS7;A0A1S3QMX9;A0A1S3QMI1;A0A1S3QP95;A0A1S3QM35;A0A1S3SPL9;A0A1S3SPM1	A0A1S3QP43;A0A1S3QNA2;A0A1S3QNS7;A0A1S3QMX9;A0A1S3QMI1;A0A1S3QP95;A0A1S3QM35;A0A1S3SPL9;A0A1S3SPM1	A0A1S3SPM1	A0A1S3SPM1_SALSA	unreviewed	kinectin isoform X1	ktn1	Salmo salar (Atlantic salmon)	Q86UP2	KTN1_HUMAN	Kinectin (CG-1 antigen) (Kinesin receptor)	KTN1 CG1, KIAA0004	Homo sapiens (Human)	KTN1	216	N/A	N/A	N/A	3542800000	194	16.918	10	0	10	126.17	81.5	81.5	0	0	5.06532	0.0296067	0.548577	0.655112	27.8997	28.607	28.2516	28.0589	28.1444	28.2452	27.7286	28.1998	28.284	27.5759	28.3574	27.9977
1683	A0A1S3QP43;A0A1S3QNA2;A0A1S3QNS7;A0A1S3QMX9;A0A1S3QMI1;A0A1S3QP95;A0A1S3QM35;A0A1S3SPL9;A0A1S3SPM1	A0A1S3QP43;A0A1S3QNA2;A0A1S3QNS7;A0A1S3QMX9;A0A1S3QMI1;A0A1S3QP95;A0A1S3QM35;A0A1S3SPL9;A0A1S3SPM1	A0A1S3QP43;A0A1S3QNA2;A0A1S3QNS7;A0A1S3QMX9;A0A1S3QMI1;A0A1S3QP95;A0A1S3QM35;A0A1S3SPL9;A0A1S3SPM1	A0A1S3SPL9	A0A1S3SPL9_SALSA	unreviewed	kinectin isoform X2	ktn1	Salmo salar (Atlantic salmon)						#N/A	211	N/A	N/A	N/A	3542800000	194	16.918	10	0	10	126.17	81.5	81.5	0	0	5.06532	0.0296067	0.548577	0.655112	27.8997	28.607	28.2516	28.0589	28.1444	28.2452	27.7286	28.1998	28.284	27.5759	28.3574	27.9977
1683	A0A1S3QP43;A0A1S3QNA2;A0A1S3QNS7;A0A1S3QMX9;A0A1S3QMI1;A0A1S3QP95;A0A1S3QM35;A0A1S3SPL9;A0A1S3SPM1	A0A1S3QP43;A0A1S3QNA2;A0A1S3QNS7;A0A1S3QMX9;A0A1S3QMI1;A0A1S3QP95;A0A1S3QM35;A0A1S3SPL9;A0A1S3SPM1	A0A1S3QP43;A0A1S3QNA2;A0A1S3QNS7;A0A1S3QMX9;A0A1S3QMI1;A0A1S3QP95;A0A1S3QM35;A0A1S3SPL9;A0A1S3SPM1	A0A1S3QM35	A0A1S3QM35_SALSA	unreviewed	kinectin-like isoform X1	LOC106594233	Salmo salar (Atlantic salmon)						#N/A	213	N/A	N/A	N/A	3542800000	194	16.918	10	0	10	126.17	81.5	81.5	0	0	5.06532	0.0296067	0.548577	0.655112	27.8997	28.607	28.2516	28.0589	28.1444	28.2452	27.7286	28.1998	28.284	27.5759	28.3574	27.9977
1683	A0A1S3QP43;A0A1S3QNA2;A0A1S3QNS7;A0A1S3QMX9;A0A1S3QMI1;A0A1S3QP95;A0A1S3QM35;A0A1S3SPL9;A0A1S3SPM1	A0A1S3QP43;A0A1S3QNA2;A0A1S3QNS7;A0A1S3QMX9;A0A1S3QMI1;A0A1S3QP95;A0A1S3QM35;A0A1S3SPL9;A0A1S3SPM1	A0A1S3QP43;A0A1S3QNA2;A0A1S3QNS7;A0A1S3QMX9;A0A1S3QMI1;A0A1S3QP95;A0A1S3QM35;A0A1S3SPL9;A0A1S3SPM1	A0A1S3QP95	A0A1S3QP95_SALSA	unreviewed	kinectin-like isoform X2	LOC106594233	Salmo salar (Atlantic salmon)						#N/A	214	N/A	N/A	N/A	3542800000	194	16.918	10	0	10	126.17	81.5	81.5	0	0	5.06532	0.0296067	0.548577	0.655112	27.8997	28.607	28.2516	28.0589	28.1444	28.2452	27.7286	28.1998	28.284	27.5759	28.3574	27.9977
1683	A0A1S3QP43;A0A1S3QNA2;A0A1S3QNS7;A0A1S3QMX9;A0A1S3QMI1;A0A1S3QP95;A0A1S3QM35;A0A1S3SPL9;A0A1S3SPM1	A0A1S3QP43;A0A1S3QNA2;A0A1S3QNS7;A0A1S3QMX9;A0A1S3QMI1;A0A1S3QP95;A0A1S3QM35;A0A1S3SPL9;A0A1S3SPM1	A0A1S3QP43;A0A1S3QNA2;A0A1S3QNS7;A0A1S3QMX9;A0A1S3QMI1;A0A1S3QP95;A0A1S3QM35;A0A1S3SPL9;A0A1S3SPM1	A0A1S3QMI1	A0A1S3QMI1_SALSA	unreviewed	kinectin-like isoform X3	LOC106594233	Salmo salar (Atlantic salmon)						#N/A	151	N/A	N/A	N/A	3542800000	194	16.918	10	0	10	126.17	81.5	81.5	0	0	5.06532	0.0296067	0.548577	0.655112	27.8997	28.607	28.2516	28.0589	28.1444	28.2452	27.7286	28.1998	28.284	27.5759	28.3574	27.9977
1683	A0A1S3QP43;A0A1S3QNA2;A0A1S3QNS7;A0A1S3QMX9;A0A1S3QMI1;A0A1S3QP95;A0A1S3QM35;A0A1S3SPL9;A0A1S3SPM1	A0A1S3QP43;A0A1S3QNA2;A0A1S3QNS7;A0A1S3QMX9;A0A1S3QMI1;A0A1S3QP95;A0A1S3QM35;A0A1S3SPL9;A0A1S3SPM1	A0A1S3QP43;A0A1S3QNA2;A0A1S3QNS7;A0A1S3QMX9;A0A1S3QMI1;A0A1S3QP95;A0A1S3QM35;A0A1S3SPL9;A0A1S3SPM1	A0A1S3QMX9	A0A1S3QMX9_SALSA	unreviewed	kinectin-like isoform X4	LOC106594233	Salmo salar (Atlantic salmon)						#N/A	153	N/A	N/A	N/A	3542800000	194	16.918	10	0	10	126.17	81.5	81.5	0	0	5.06532	0.0296067	0.548577	0.655112	27.8997	28.607	28.2516	28.0589	28.1444	28.2452	27.7286	28.1998	28.284	27.5759	28.3574	27.9977
1683	A0A1S3QP43;A0A1S3QNA2;A0A1S3QNS7;A0A1S3QMX9;A0A1S3QMI1;A0A1S3QP95;A0A1S3QM35;A0A1S3SPL9;A0A1S3SPM1	A0A1S3QP43;A0A1S3QNA2;A0A1S3QNS7;A0A1S3QMX9;A0A1S3QMI1;A0A1S3QP95;A0A1S3QM35;A0A1S3SPL9;A0A1S3SPM1	A0A1S3QP43;A0A1S3QNA2;A0A1S3QNS7;A0A1S3QMX9;A0A1S3QMI1;A0A1S3QP95;A0A1S3QM35;A0A1S3SPL9;A0A1S3SPM1	A0A1S3QNS7	A0A1S3QNS7_SALSA	unreviewed	kinectin-like isoform X5	LOC106594233	Salmo salar (Atlantic salmon)						#N/A	448	N/A	N/A	N/A	3935700000	460	50.689	27	0	27	323.31	76.1	76.1	18	55.1	5.0581	0.0297122	0.548577	0.65479	28.1809	28.5802	28.3019	28.2401	28.095	28.2897	28.1783	28.2344	28.1903	28.3315	28.4411	28.3374
1683	A0A1S3QP43;A0A1S3QNA2;A0A1S3QNS7;A0A1S3QMX9;A0A1S3QMI1;A0A1S3QP95;A0A1S3QM35;A0A1S3SPL9;A0A1S3SPM1	A0A1S3QP43;A0A1S3QNA2;A0A1S3QNS7;A0A1S3QMX9;A0A1S3QMI1;A0A1S3QP95;A0A1S3QM35;A0A1S3SPL9;A0A1S3SPM1	A0A1S3QP43;A0A1S3QNA2;A0A1S3QNS7;A0A1S3QMX9;A0A1S3QMI1;A0A1S3QP95;A0A1S3QM35;A0A1S3SPL9;A0A1S3SPM1	A0A1S3QNA2	A0A1S3QNA2_SALSA	unreviewed	kinectin-like isoform X6	LOC106594233	Salmo salar (Atlantic salmon)						#N/A	448	N/A	N/A	N/A	3935700000	460	50.689	27	0	27	323.31	76.1	76.1	18	55.1	5.0581	0.0297122	0.548577	0.65479	28.1809	28.5802	28.3019	28.2401	28.095	28.2897	28.1783	28.2344	28.1903	28.3315	28.4411	28.3374
1683	A0A1S3QP43;A0A1S3QNA2;A0A1S3QNS7;A0A1S3QMX9;A0A1S3QMI1;A0A1S3QP95;A0A1S3QM35;A0A1S3SPL9;A0A1S3SPM1	A0A1S3QP43;A0A1S3QNA2;A0A1S3QNS7;A0A1S3QMX9;A0A1S3QMI1;A0A1S3QP95;A0A1S3QM35;A0A1S3SPL9;A0A1S3SPM1	A0A1S3QP43;A0A1S3QNA2;A0A1S3QNS7;A0A1S3QMX9;A0A1S3QMI1;A0A1S3QP95;A0A1S3QM35;A0A1S3SPL9;A0A1S3SPM1	A0A1S3QP43	A0A1S3QP43_SALSA	unreviewed	kinectin-like isoform X7	LOC106594233	Salmo salar (Atlantic salmon)						#N/A	139	N/A	N/A	N/A	316140000	70	15.655	5	0	5	47.454	43.2	43.2	5	43.2	5.05752	0.0297207	0.548577	0.654764	23.5565	24.3629	25.2448	23.922	23.7629	24.8375	25.3254	24.9974	24.0238	24.3515	25.0621	24.9904
10	B5XB27;A0A1S2X277;A0A1S3QH98;A0A1S3QG46	B5XB27;A0A1S2X277;A0A1S3QH98;A0A1S3QG46	B5XB27;A0A1S2X277;A0A1S3QH98;A0A1S3QG46	A0A1S2X277	A0A1S2X277_SALSA	unreviewed	Kynurenine formamidase (KFA) (KFase) (EC 3.5.1.9) (Arylformamidase) (N-formylkynurenine formamidase) (FKF)	afmid AFMID FKF KF KFA	Salmo salar (Atlantic salmon)	Q63HM1	KFA_HUMAN	Kynurenine formamidase (KFA) (KFase) (EC 3.5.1.9) (Arylformamidase) (N-formylkynurenine formamidase) (FKF)	AFMID	Homo sapiens (Human)	AFMID	618	N/A	N/A	N/A	37342000	19	55.623	8	0	5	22.012	18.5	10.6	2	4.5	5.05285	0.0297892	0.548577	0.654555	21.3312	19.4339	22.4508	19.5372	20.4753	20.7919	20.0786	22.9266	22.3092	20.1221	22.2104	22.3717
10	B5XB27;A0A1S2X277;A0A1S3QH98;A0A1S3QG46	B5XB27;A0A1S2X277;A0A1S3QH98;A0A1S3QG46	B5XB27;A0A1S2X277;A0A1S3QH98;A0A1S3QG46	A0A1S3QG46	A0A1S3QG46_SALSA	unreviewed	Kynurenine formamidase (KFA) (KFase) (EC 3.5.1.9) (Arylformamidase) (N-formylkynurenine formamidase) (FKF)	afmid AFMID FKF KF KFA	Salmo salar (Atlantic salmon)						#N/A	548	N/A	N/A	N/A	37342000	19	55.623	8	0	5	22.012	18.5	10.6	2	4.5	5.05285	0.0297892	0.548577	0.654555	21.3312	19.4339	22.4508	19.5372	20.4753	20.7919	20.0786	22.9266	22.3092	20.1221	22.2104	22.3717
10	B5XB27;A0A1S2X277;A0A1S3QH98;A0A1S3QG46	B5XB27;A0A1S2X277;A0A1S3QH98;A0A1S3QG46	B5XB27;A0A1S2X277;A0A1S3QH98;A0A1S3QG46	A0A1S3QH98	A0A1S3QH98_SALSA	unreviewed	Kynurenine formamidase (KFA) (KFase) (EC 3.5.1.9) (Arylformamidase) (N-formylkynurenine formamidase) (FKF)	afmid AFMID FKF KF KFA	Salmo salar (Atlantic salmon)						#N/A	605	N/A	N/A	N/A	37342000	19	55.623	8	0	5	22.012	18.5	10.6	2	4.5	5.05285	0.0297892	0.548577	0.654555	21.3312	19.4339	22.4508	19.5372	20.4753	20.7919	20.0786	22.9266	22.3092	20.1221	22.2104	22.3717
10	B5XB27;A0A1S2X277;A0A1S3QH98;A0A1S3QG46	B5XB27;A0A1S2X277;A0A1S3QH98;A0A1S3QG46	B5XB27;A0A1S2X277;A0A1S3QH98;A0A1S3QG46	B5XB27	KFA_SALSA	reviewed	Kynurenine formamidase (KFA) (KFase) (EC 3.5.1.9) (Arylformamidase) (N-formylkynurenine formamidase) (FKF)	afmid	Salmo salar (Atlantic salmon)						#N/A	540	N/A	N/A	N/A	37342000	19	55.623	8	0	5	22.012	18.5	10.6	2	4.5	5.05285	0.0297892	0.548577	0.654555	21.3312	19.4339	22.4508	19.5372	20.4753	20.7919	20.0786	22.9266	22.3092	20.1221	22.2104	22.3717
1085	A0A1S3NLJ1;A0A1S3NLF1	A0A1S3NLJ1;A0A1S3NLF1	A0A1S3NLJ1;A0A1S3NLF1	A0A1S3NLF1	A0A1S3NLF1_SALSA	unreviewed	long-chain-fatty-acid--CoA ligase ACSBG2-like isoform X1	LOC106580039	Salmo salar (Atlantic salmon)	Q5FVE4	ACBG2_HUMAN	Long-chain-fatty-acid--CoA ligase ACSBG2 (EC 6.2.1.3) (Acyl-CoA synthetase bubblegum family member 2) (Bubblegum-related protein) (PRTD-NY3)	ACSBG2 BGR, UNQ2443/PRO5005	Homo sapiens (Human)	ACSBG2	555	N/A	N/A	N/A	37342000	19	55.623	8	0	5	22.012	18.5	10.6	2	4.5	5.05285	0.0297892	0.548577	0.654555	21.3312	19.4339	22.4508	19.5372	20.4753	20.7919	20.0786	22.9266	22.3092	20.1221	22.2104	22.3717
1085	A0A1S3NLJ1;A0A1S3NLF1	A0A1S3NLJ1;A0A1S3NLF1	A0A1S3NLJ1;A0A1S3NLF1	A0A1S3NLJ1	A0A1S3NLJ1_SALSA	unreviewed	long-chain-fatty-acid--CoA ligase ACSBG2-like isoform X2	LOC106580039	Salmo salar (Atlantic salmon)						#N/A	520	N/A	N/A	N/A	37342000	19	55.623	8	0	5	22.012	18.5	10.6	2	4.5	5.05285	0.0297892	0.548577	0.654555	21.3312	19.4339	22.4508	19.5372	20.4753	20.7919	20.0786	22.9266	22.3092	20.1221	22.2104	22.3717
1730	A0A1S3QWC1	A0A1S3QWC1	A0A1S3QWC1	A0A1S3QWC1	A0A1S3QWC1_SALSA	unreviewed	LOW QUALITY PROTEIN: FYVE and coiled-coil domain-containing protein 1-like	LOC106597278	Salmo salar (Atlantic salmon)	Q9BQS8	FYCO1_HUMAN	FYVE and coiled-coil domain-containing protein 1 (Zinc finger FYVE domain-containing protein 7)	FYCO1 ZFYVE7	Homo sapiens (Human)	FYCO1	598	N/A	N/A	N/A	37342000	19	55.623	8	0	5	22.012	18.5	10.6	2	4.5	5.05285	0.0297892	0.548577	0.654555	21.3312	19.4339	22.4508	19.5372	20.4753	20.7919	20.0786	22.9266	22.3092	20.1221	22.2104	22.3717
921	A0A1S3N608;A0A1S3N5R1	A0A1S3N608;A0A1S3N5R1	A0A1S3N608;A0A1S3N5R1	A0A1S3N5R1	A0A1S3N5R1_SALSA	unreviewed	Malate dehydrogenase (EC 1.1.1.37)	LOC106577387	Salmo salar (Atlantic salmon)	P40926	MDHM_HUMAN	Malate dehydrogenase, mitochondrial (EC 1.1.1.37)	MDH2	Homo sapiens (Human)	MDH2	568	N/A	N/A	N/A	37342000	19	55.623	8	0	5	22.012	18.5	10.6	2	4.5	5.05285	0.0297892	0.548577	0.654555	21.3312	19.4339	22.4508	19.5372	20.4753	20.7919	20.0786	22.9266	22.3092	20.1221	22.2104	22.3717
921	A0A1S3N608;A0A1S3N5R1	A0A1S3N608;A0A1S3N5R1	A0A1S3N608;A0A1S3N5R1	A0A1S3N608	A0A1S3N608_SALSA	unreviewed	Malate dehydrogenase (EC 1.1.1.37)	LOC106577387	Salmo salar (Atlantic salmon)						#N/A	527	N/A	N/A	N/A	37342000	19	55.623	8	0	5	22.012	18.5	10.6	2	4.5	5.05285	0.0297892	0.548577	0.654555	21.3312	19.4339	22.4508	19.5372	20.4753	20.7919	20.0786	22.9266	22.3092	20.1221	22.2104	22.3717
272	C0H820;A0A1S3L755	C0H820;A0A1S3L755	C0H820;A0A1S3L755	A0A1S3L755	A0A1S3L755_SALSA	unreviewed	Malate dehydrogenase (EC 1.1.1.37)	LOC106564857	Salmo salar (Atlantic salmon)						#N/A	618	N/A	N/A	N/A	37342000	19	55.623	8	0	5	22.012	18.5	10.6	2	4.5	5.05285	0.0297892	0.548577	0.654555	21.3312	19.4339	22.4508	19.5372	20.4753	20.7919	20.0786	22.9266	22.3092	20.1221	22.2104	22.3717
272	C0H820;A0A1S3L755	C0H820;A0A1S3L755	C0H820;A0A1S3L755	C0H820	C0H820_SALSA	unreviewed	Malate dehydrogenase (EC 1.1.1.37)	MDHC LOC106564857	Salmo salar (Atlantic salmon)						#N/A	568	N/A	N/A	N/A	37342000	19	55.623	8	0	5	22.012	18.5	10.6	2	4.5	5.05285	0.0297892	0.548577	0.654555	21.3312	19.4339	22.4508	19.5372	20.4753	20.7919	20.0786	22.9266	22.3092	20.1221	22.2104	22.3717
1073	A0A1S3NK91	A0A1S3NK91	A0A1S3NK91	A0A1S3NK91	A0A1S3NK91_SALSA	unreviewed	malectin-like	LOC106579938	Salmo salar (Atlantic salmon)	Q14165	MLEC_HUMAN	Malectin	MLEC KIAA0152	Homo sapiens (Human)	MLEC	548	N/A	N/A	N/A	37342000	19	55.623	8	0	5	22.012	18.5	10.6	2	4.5	5.05285	0.0297892	0.548577	0.654555	21.3312	19.4339	22.4508	19.5372	20.4753	20.7919	20.0786	22.9266	22.3092	20.1221	22.2104	22.3717
1968	A0A1S3RQM6;A0A1S3RP21	A0A1S3RQM6;A0A1S3RP21	A0A1S3RQM6;A0A1S3RP21	A0A1S3RP21	A0A1S3RP21_SALSA	unreviewed	matrin-3-like isoform X1	LOC106604140	Salmo salar (Atlantic salmon)	P43243	MATR3_HUMAN	Matrin-3	MATR3 KIAA0723	Homo sapiens (Human)	MATR3	520	N/A	N/A	N/A	37342000	19	55.623	8	0	5	22.012	18.5	10.6	2	4.5	5.05285	0.0297892	0.548577	0.654555	21.3312	19.4339	22.4508	19.5372	20.4753	20.7919	20.0786	22.9266	22.3092	20.1221	22.2104	22.3717
1968	A0A1S3RQM6;A0A1S3RP21	A0A1S3RQM6;A0A1S3RP21	A0A1S3RQM6;A0A1S3RP21	A0A1S3RQM6	A0A1S3RQM6_SALSA	unreviewed	matrin-3-like isoform X2	LOC106604140	Salmo salar (Atlantic salmon)						#N/A	590	N/A	N/A	N/A	37342000	19	55.623	8	0	5	22.012	18.5	10.6	2	4.5	5.05285	0.0297892	0.548577	0.654555	21.3312	19.4339	22.4508	19.5372	20.4753	20.7919	20.0786	22.9266	22.3092	20.1221	22.2104	22.3717
331	A0A1S3LD02	A0A1S3LD02	A0A1S3LD02	A0A1S3LD02	A0A1S3LD02_SALSA	unreviewed	methyltransferase-like protein 7A	LOC106565596	Salmo salar (Atlantic salmon)	Q9H8H3	MET7A_HUMAN	Methyltransferase-like protein 7A (EC 2.1.1.-) (Protein AAM-B)	METTL7A PRO0066, UNQ1902/PRO4348	Homo sapiens (Human)	METTL7A	598	N/A	N/A	N/A	37342000	19	55.623	8	0	5	22.012	18.5	10.6	2	4.5	5.05285	0.0297892	0.548577	0.654555	21.3312	19.4339	22.4508	19.5372	20.4753	20.7919	20.0786	22.9266	22.3092	20.1221	22.2104	22.3717
803	A0A1S3MU32	A0A1S3MU32	A0A1S3MU32	A0A1S3MU32	A0A1S3MU32_SALSA	unreviewed	microsomal glutathione S-transferase 1-like	LOC106575061	Salmo salar (Atlantic salmon)	P10620	MGST1_HUMAN	Microsomal glutathione S-transferase 1 (Microsomal GST-1) (EC 2.5.1.18) (Microsomal GST-I)	MGST1 GST12, MGST	Homo sapiens (Human)	MGST1	540	N/A	N/A	N/A	37342000	19	55.623	8	0	5	22.012	18.5	10.6	2	4.5	5.05285	0.0297892	0.548577	0.654555	21.3312	19.4339	22.4508	19.5372	20.4753	20.7919	20.0786	22.9266	22.3092	20.1221	22.2104	22.3717
1607	A0A1S3QC51;A0A1S3MTX4	A0A1S3QC51;A0A1S3MTX4	A0A1S3QC51;A0A1S3MTX4	A0A1S3MTX4	A0A1S3MTX4_SALSA	unreviewed	microsomal glutathione S-transferase 1-like	LOC106575060	Salmo salar (Atlantic salmon)						#N/A	274	N/A	N/A	N/A	85286000	26	31.078	6	0	6	15.567	29.9	29.9	6	29.9	5.0487	0.0298502	0.548577	0.654369	22.1666	24.3376	19.8562	22.5641	23.2613	22.5943	22.7819	22.0601	22.9676	23.2068	22.4985	20.4132
1607	A0A1S3QC51;A0A1S3MTX4	A0A1S3QC51;A0A1S3MTX4	A0A1S3QC51;A0A1S3MTX4	A0A1S3QC51	A0A1S3QC51_SALSA	unreviewed	microsomal glutathione S-transferase 1-like	LOC106590880	Salmo salar (Atlantic salmon)						#N/A	183	N/A	N/A	N/A	37002000	21	38.312	3	0	3	5.8961	14.1	14.1	3	14.1	5.0452	0.0299018	0.548577	0.654213	21.8199	19.9216	22.8136	20.586	22.4195	20.3152	19.2372	22.0131	21.688	20.2248	22.3927	22.0695
2945	B5X9J2	B5X9J2	B5X9J2	B5X9J2	B5X9J2_SALSA	unreviewed	Microsomal glutathione S-transferase 3 (microsomal glutathione S-transferase 3-like)	MGST3 LOC106579764	Salmo salar (Atlantic salmon)	O14880	MGST3_HUMAN	Microsomal glutathione S-transferase 3 (Microsomal GST-3) (EC 2.5.1.18) (Microsomal GST-III)	MGST3	Homo sapiens (Human)	MGST3	348	N/A	N/A	N/A	37002000	21	38.312	3	0	3	5.8961	14.1	14.1	3	14.1	5.0452	0.0299018	0.548577	0.654213	21.8199	19.9216	22.8136	20.586	22.4195	20.3152	19.2372	22.0131	21.688	20.2248	22.3927	22.0695
1545	A0A1S3Q569;A0A1S3SHW0;A0A1S3Q5E2	A0A1S3Q569;A0A1S3SHW0;A0A1S3Q5E2	A0A1S3Q569;A0A1S3SHW0;A0A1S3Q5E2	A0A1S3SHW0	A0A1S3SHW0_SALSA	unreviewed	mitochondrial import receptor subunit TOM22 homolog	LOC106609527	Salmo salar (Atlantic salmon)	Q9NS69	TOM22_HUMAN	Mitochondrial import receptor subunit TOM22 homolog (hTom22) (1C9-2) (Translocase of outer membrane 22 kDa subunit homolog)	TOMM22 TOM22	Homo sapiens (Human)	TOMM22	348	N/A	N/A	N/A	37002000	21	38.312	3	0	3	5.8961	14.1	14.1	3	14.1	5.0452	0.0299018	0.548577	0.654213	21.8199	19.9216	22.8136	20.586	22.4195	20.3152	19.2372	22.0131	21.688	20.2248	22.3927	22.0695
1545	A0A1S3Q569;A0A1S3SHW0;A0A1S3Q5E2	A0A1S3Q569;A0A1S3SHW0;A0A1S3Q5E2	A0A1S3Q569;A0A1S3SHW0;A0A1S3Q5E2	A0A1S3Q5E2	A0A1S3Q5E2_SALSA	unreviewed	mitochondrial import receptor subunit TOM22 homolog isoform X1	LOC106589546	Salmo salar (Atlantic salmon)						#N/A	197	N/A	N/A	N/A	80809000	39	21.863	13	0	2	10.022	72.1	16.2	2	16.2	5.018	0.0303067	0.553017	0.652989	22.56	22.978	22.8696	22.7302	22.394	22.6961	22.6774	22.949	22.3651	22.4206	22.6734	22.7235
1545	A0A1S3Q569;A0A1S3SHW0;A0A1S3Q5E2	A0A1S3Q569;A0A1S3SHW0;A0A1S3Q5E2	A0A1S3Q569;A0A1S3SHW0;A0A1S3Q5E2	A0A1S3Q569	A0A1S3Q569_SALSA	unreviewed	mitochondrial import receptor subunit TOM22 homolog isoform X2	LOC106589546	Salmo salar (Atlantic salmon)						#N/A	330	N/A	N/A	N/A	430110000	83	36.369	7	0	7	67.544	30	30	6	24.5	5.0027	0.0305375	0.554247	0.652296	24.7437	24.8136	25.0973	25.1126	24.7912	24.6454	25.058	25.594	24.792	25.2162	25.2731	25.6018
2241	A0A1S3SKY9	A0A1S3SKY9	A0A1S3SKY9	A0A1S3SKY9	A0A1S3SKY9_SALSA	unreviewed	mitogen-activated protein kinase 7-like	LOC106610275	Salmo salar (Atlantic salmon)	O43318	M3K7_HUMAN	Mitogen-activated protein kinase kinase kinase 7 (EC 2.7.11.25) (Transforming growth factor-beta-activated kinase 1) (TGF-beta-activated kinase 1)	MAP3K7 TAK1	Homo sapiens (Human)	MAP3K7	1081	N/A	N/A	N/A	96223000	36	123.7	13	0	13	31.004	17	17	13	17	4.98771	0.0307657	0.555419	0.651615	22.7929	23.9708	20.6535	22.944	23.268	22.5593	23.4018	22.4076	22.9688	22.0555	24.0442	19.7053
2999	B5XB98	B5XB98	B5XB98	B5XB98	B5XB98_SALSA	unreviewed	MOSC domain-containing protein 1, mitochondrial (mitochondrial amidoxime-reducing component 1-like)	MOSC1 LOC106591396	Salmo salar (Atlantic salmon)	Q9CW42	MARC1_MOUSE	Mitochondrial amidoxime-reducing component 1 (mARC1) (EC 1.-.-.-) (Molybdenum cofactor sulfurase C-terminal domain-containing protein 1) (MOSC domain-containing protein 1) (Moco sulfurase C-terminal domain-containing protein 1)	Marc1 Mosc1	Mus musculus (Mouse)	MARC1	1081	N/A	N/A	N/A	96223000	36	123.7	13	0	13	31.004	17	17	13	17	4.98771	0.0307657	0.555419	0.651615	22.7929	23.9708	20.6535	22.944	23.268	22.5593	23.4018	22.4076	22.9688	22.0555	24.0442	19.7053
259	A0A1S3L625;A0A1S3L6X2;A0A1S3L5I4	A0A1S3L625;A0A1S3L6X2;A0A1S3L5I4	A0A1S3L625;A0A1S3L6X2;A0A1S3L5I4;A0A1S3QWG8;A0A1S3QNN0	A0A1S3L5I4	A0A1S3L5I4_SALSA	unreviewed	myosin-11 isoform X1	LOC100380663	Salmo salar (Atlantic salmon)	P35749	MYH11_HUMAN	Myosin-11 (Myosin heavy chain 11) (Myosin heavy chain, smooth muscle isoform) (SMMHC)	MYH11 KIAA0866	Homo sapiens (Human)	MYH11	85	N/A	N/A	N/A	644160000	69	17.578	6	0	6	217.52	28.4	28.4	5	20.6	4.8949	0.0322267	0.561777	0.647339	25.2596	25.4417	26.4054	25.9628	25.0901	25.741	24.581	26.1441	25.1356	25.5678	25.509	26.2305
259	A0A1S3L625;A0A1S3L6X2;A0A1S3L5I4	A0A1S3L625;A0A1S3L6X2;A0A1S3L5I4	A0A1S3L625;A0A1S3L6X2;A0A1S3L5I4;A0A1S3QWG8;A0A1S3QNN0	A0A1S3L6X2	A0A1S3L6X2_SALSA	unreviewed	myosin-11 isoform X2	LOC100380663	Salmo salar (Atlantic salmon)						#N/A	155	N/A	N/A	N/A	644160000	69	17.578	6	0	6	217.52	28.4	28.4	5	20.6	4.8949	0.0322267	0.561777	0.647339	25.2596	25.4417	26.4054	25.9628	25.0901	25.741	24.581	26.1441	25.1356	25.5678	25.509	26.2305
259	A0A1S3L625;A0A1S3L6X2;A0A1S3L5I4	A0A1S3L625;A0A1S3L6X2;A0A1S3L5I4	A0A1S3L625;A0A1S3L6X2;A0A1S3L5I4;A0A1S3QWG8;A0A1S3QNN0	A0A1S3L625	A0A1S3L625_SALSA	unreviewed	myosin-11 isoform X3	LOC100380663	Salmo salar (Atlantic salmon)						#N/A	522	N/A	N/A	N/A	205820000	50	58.124	12	0	9	35.961	32.8	26.2	9	26.2	4.88922	0.0323187	0.561777	0.647074	23.864	23.9698	24.5472	23.9456	23.8514	23.4182	23.946	24.2516	23.577	24.5053	23.7548	24.2883
3354	CON__Q28194	CON__Q28194	CON__Q28194	CON__Q28194	NA	NA	NA	NA	NA						#N/A	853	N/A	N/A	N/A	1089500000	197	92.35	22	0	22	144.85	40.6	40.6	8	16.1	4.86768	0.0326713	0.562875	0.646066	25.9704	26.5125	27.0812	26.4742	26.1779	26.266	26.0857	26.705	26.4303	26.2411	26.3482	26.5818
3266	C0H943	C0H943	C0H943	C0H943	C0H943_SALSA	unreviewed	Na(+)/H(+) exchange regulatory cofactor NHE-RF	NHERF LOC106589856	Salmo salar (Atlantic salmon)	O14745	NHRF1_HUMAN	Na(+)/H(+) exchange regulatory cofactor NHE-RF1 (NHERF-1) (Ezrin-radixin-moesin-binding phosphoprotein 50) (EBP50) (Regulatory cofactor of Na(+)/H(+) exchanger) (Sodium-hydrogen exchanger regulatory factor 1) (Solute carrier family 9 isoform A3 regulatory factor 1)	SLC9A3R1 NHERF, NHERF1	Homo sapiens (Human)	SLC9A3R1	852	N/A	N/A	N/A	1089500000	197	92.35	22	0	22	144.85	40.6	40.6	8	16.1	4.86768	0.0326713	0.562875	0.646066	25.9704	26.5125	27.0812	26.4742	26.1779	26.266	26.0857	26.705	26.4303	26.2411	26.3482	26.5818
1847	A0A1S3RC81	A0A1S3RC81	A0A1S3RC81	A0A1S3RC81	A0A1S3RC81_SALSA	unreviewed	NACHT, LRR and PYD domains-containing protein 12-like	LOC106602046	Salmo salar (Atlantic salmon)	P59046	NAL12_HUMAN	NACHT, LRR and PYD domains-containing protein 12 (Monarch-1) (PYRIN-containing APAF1-like protein 7) (Regulated by nitric oxide)	NLRP12 NALP12, PYPAF7, RNO	Homo sapiens (Human)	NLRP12	1017	N/A	N/A	N/A	473150000	130	100.83	11	0	11	102.02	17.4	17.4	9	15.4	4.82181	0.0334384	0.565737	0.643897	24.7036	25.1795	25.5675	24.5574	24.9638	25.374	25.135	25.6548	25.2123	25.21	25.3672	25.4728
417	A0A1S3LKV4	A0A1S3LKV4	A0A1S3LKV4;A0A1S3LJR0	A0A1S3LKV4	A0A1S3LKV4_SALSA	unreviewed	N-acylglucosamine 2-epimerase	renbp	Salmo salar (Atlantic salmon)	P51606	RENBP_HUMAN	N-acylglucosamine 2-epimerase (AGE) (EC 5.1.3.8) (GlcNAc 2-epimerase) (N-acetyl-D-glucosamine 2-epimerase) (Renin-binding protein) (RnBP)	RENBP	Homo sapiens (Human)	RENBP	940	N/A	N/A	N/A	473150000	130	100.83	11	0	11	102.02	17.4	17.4	9	15.4	4.82181	0.0334384	0.565737	0.643897	24.7036	25.1795	25.5675	24.5574	24.9638	25.374	25.135	25.6548	25.2123	25.21	25.3672	25.4728
2289	B5X5V2;A0A1S3SSR1	B5X5V2;A0A1S3SSR1	B5X5V2;A0A1S3SSR1	A0A1S3SSR1	A0A1S3SSR1_SALSA	unreviewed	NADH dehydrogenase [ubiquinone] 1 alpha subcomplex subunit 1-like	LOC106611562	Salmo salar (Atlantic salmon)	O15239	NDUA1_HUMAN	NADH dehydrogenase [ubiquinone] 1 alpha subcomplex subunit 1 (Complex I-MWFE) (CI-MWFE) (NADH-ubiquinone oxidoreductase MWFE subunit)	NDUFA1	Homo sapiens (Human)	NDUFA1	482	N/A	N/A	N/A	16875000	14	52.012	25	0	1	6.3259	72.1	4.6	1	4.6	4.81883	0.0334889	0.565737	0.643755	20.7295	20.7598	20.4582	21.1203	20.8998	20.9801	20.6124	20.0347	21.0869	20.2548	20.9138	19.629
2289	B5X5V2;A0A1S3SSR1	B5X5V2;A0A1S3SSR1	B5X5V2;A0A1S3SSR1	B5X5V2	B5X5V2_SALSA	unreviewed	NADH dehydrogenase 1 alpha subcomplex subunit 1 (NADH dehydrogenase [ubiquinone] 1 alpha subcomplex subunit 1-like)	NDUA1 LOC106604444 ndua1	Salmo salar (Atlantic salmon)						#N/A	480	N/A	N/A	N/A	16875000	14	52.012	25	0	1	6.3259	72.1	4.6	1	4.6	4.81883	0.0334889	0.565737	0.643755	20.7295	20.7598	20.4582	21.1203	20.8998	20.9801	20.6124	20.0347	21.0869	20.2548	20.9138	19.629
1537	A0A1S3S6X7;C0HBM0;A0A1S3Q4A6;A0A1S3M6I0;A0A1S3S5B0	A0A1S3S6X7;C0HBM0;A0A1S3Q4A6;A0A1S3M6I0;A0A1S3S5B0	A0A1S3S6X7;C0HBM0;A0A1S3Q4A6;A0A1S3M6I0;A0A1S3S5B0	A0A1S3Q4A6	A0A1S3Q4A6_SALSA	unreviewed	neuron-specific calcium-binding protein hippocalcin	hpca	Salmo salar (Atlantic salmon)	P84074	HPCA_HUMAN	Neuron-specific calcium-binding protein hippocalcin (Calcium-binding protein BDR-2)	HPCA BDR2	Homo sapiens (Human)	HPCA	536	N/A	N/A	N/A	6726300	4	53.322	3	0.0003199	2	4.2048	6.5	4.9	2	4.9	4.77679	0.0342128	0.565737	0.641744	20.1612	20.6719	19.3395	18.7817	18.6077	20.5121	19.4829	19.5282	20.3484	18.0026	21.0856	20.0486
2317	A0A1S3SVN0;A0A1S3SVN5;A0A1S3SVN4;A0A1S3SVN3	A0A1S3SVN0;A0A1S3SVN5;A0A1S3SVN4;A0A1S3SVN3	A0A1S3SVN0;A0A1S3SVN5;A0A1S3SVN4;A0A1S3SVN3	A0A1S3SVN0	A0A1S3SVN0_SALSA	unreviewed	neutral alpha-glucosidase AB-like isoform X1	LOC106612084	Salmo salar (Atlantic salmon)	Q14697	GANAB_HUMAN	Neutral alpha-glucosidase AB (EC 3.2.1.84) (Alpha-glucosidase 2) (Glucosidase II subunit alpha)	GANAB G2AN, KIAA0088	Homo sapiens (Human)	GANAB	515	N/A	N/A	N/A	6726300	4	53.322	3	0.0003199	2	4.2048	6.5	4.9	2	4.9	4.77679	0.0342128	0.565737	0.641744	20.1612	20.6719	19.3395	18.7817	18.6077	20.5121	19.4829	19.5282	20.3484	18.0026	21.0856	20.0486
2317	A0A1S3SVN0;A0A1S3SVN5;A0A1S3SVN4;A0A1S3SVN3	A0A1S3SVN0;A0A1S3SVN5;A0A1S3SVN4;A0A1S3SVN3	A0A1S3SVN0;A0A1S3SVN5;A0A1S3SVN4;A0A1S3SVN3	A0A1S3SVN3	A0A1S3SVN3_SALSA	unreviewed	neutral alpha-glucosidase AB-like isoform X2	LOC106612084	Salmo salar (Atlantic salmon)						#N/A	492	N/A	N/A	N/A	6726300	4	53.322	3	0.0003199	2	4.2048	6.5	4.9	2	4.9	4.77679	0.0342128	0.565737	0.641744	20.1612	20.6719	19.3395	18.7817	18.6077	20.5121	19.4829	19.5282	20.3484	18.0026	21.0856	20.0486
2317	A0A1S3SVN0;A0A1S3SVN5;A0A1S3SVN4;A0A1S3SVN3	A0A1S3SVN0;A0A1S3SVN5;A0A1S3SVN4;A0A1S3SVN3	A0A1S3SVN0;A0A1S3SVN5;A0A1S3SVN4;A0A1S3SVN3	A0A1S3SVN4	A0A1S3SVN4_SALSA	unreviewed	neutral alpha-glucosidase AB-like isoform X3	LOC106612084	Salmo salar (Atlantic salmon)						#N/A	547	N/A	N/A	N/A	6726300	4	53.322	3	0.0003199	2	4.2048	6.5	4.9	2	4.9	4.77679	0.0342128	0.565737	0.641744	20.1612	20.6719	19.3395	18.7817	18.6077	20.5121	19.4829	19.5282	20.3484	18.0026	21.0856	20.0486
2317	A0A1S3SVN0;A0A1S3SVN5;A0A1S3SVN4;A0A1S3SVN3	A0A1S3SVN0;A0A1S3SVN5;A0A1S3SVN4;A0A1S3SVN3	A0A1S3SVN0;A0A1S3SVN5;A0A1S3SVN4;A0A1S3SVN3	A0A1S3SVN5	A0A1S3SVN5_SALSA	unreviewed	neutral alpha-glucosidase AB-like isoform X4	LOC106612084	Salmo salar (Atlantic salmon)						#N/A	538	N/A	N/A	N/A	6726300	4	53.322	3	0.0003199	2	4.2048	6.5	4.9	2	4.9	4.77679	0.0342128	0.565737	0.641744	20.1612	20.6719	19.3395	18.7817	18.6077	20.5121	19.4829	19.5282	20.3484	18.0026	21.0856	20.0486
782	A0A1S3MRN0	A0A1S3MRN0	A0A1S3MRN0;C0HAL5	A0A1S3MRN0	A0A1S3MRN0_SALSA	unreviewed	neutral cholesterol ester hydrolase 1-like	LOC106574469	Salmo salar (Atlantic salmon)	Q6PIU2	NCEH1_HUMAN	Neutral cholesterol ester hydrolase 1 (NCEH) (EC 3.1.1.-) (Arylacetamide deacetylase-like 1)	NCEH1 AADACL1, KIAA1363	Homo sapiens (Human)	NCEH1	517	N/A	N/A	N/A	6726300	4	53.322	3	0.0003199	2	4.2048	6.5	4.9	2	4.9	4.77679	0.0342128	0.565737	0.641744	20.1612	20.6719	19.3395	18.7817	18.6077	20.5121	19.4829	19.5282	20.3484	18.0026	21.0856	20.0486
2791	B5X5F3	B5X5F3	B5X5F3	B5X5F3	B5X5F3_SALSA	unreviewed	Overexpressed breast tumor protein homolog (mitochondrial import receptor subunit TOM6 homolog)	OBTP LOC106565357	Salmo salar (Atlantic salmon)	Q96B49	TOM6_HUMAN	Mitochondrial import receptor subunit TOM6 homolog (Overexpressed breast tumor protein) (Translocase of outer membrane 6 kDa subunit homolog)	TOMM6 OBTP, TOM6	Homo sapiens (Human)	TOMM6	548	N/A	N/A	N/A	6726300	4	53.322	3	0.0003199	2	4.2048	6.5	4.9	2	4.9	4.77679	0.0342128	0.565737	0.641744	20.1612	20.6719	19.3395	18.7817	18.6077	20.5121	19.4829	19.5282	20.3484	18.0026	21.0856	20.0486
361	A0A1S3LFE7;A0A1S3QCF5	A0A1S3LFE7;A0A1S3QCF5	A0A1S3LFE7;A0A1S3QCF5	A0A1S3LFE7	A0A1S3LFE7_SALSA	unreviewed	pancreatic progenitor cell differentiation and proliferation factor B-like	LOC106566296	Salmo salar (Atlantic salmon)	Q9H3Y8	PPDPF_HUMAN	Pancreatic progenitor cell differentiation and proliferation factor (Exocrine differentiation and proliferation factor)	PPDPF C20orf149, EXPDF	Homo sapiens (Human)	PPDPF	554	N/A	N/A	N/A	6726300	4	53.322	3	0.0003199	2	4.2048	6.5	4.9	2	4.9	4.77679	0.0342128	0.565737	0.641744	20.1612	20.6719	19.3395	18.7817	18.6077	20.5121	19.4829	19.5282	20.3484	18.0026	21.0856	20.0486
361	A0A1S3LFE7;A0A1S3QCF5	A0A1S3LFE7;A0A1S3QCF5	A0A1S3LFE7;A0A1S3QCF5	A0A1S3QCF5	A0A1S3QCF5_SALSA	unreviewed	pancreatic progenitor cell differentiation and proliferation factor B-like	LOC106590881	Salmo salar (Atlantic salmon)						#N/A	522	N/A	N/A	N/A	6726300	4	53.322	3	0.0003199	2	4.2048	6.5	4.9	2	4.9	4.77679	0.0342128	0.565737	0.641744	20.1612	20.6719	19.3395	18.7817	18.6077	20.5121	19.4829	19.5282	20.3484	18.0026	21.0856	20.0486
3155	B9EL76	B9EL76	B9EL76	B9EL76	B9EL76_SALSA	unreviewed	Peptidyl-prolyl cis-trans isomerase (PPIase) (EC 5.2.1.8)	PPIF LOC106578758	Salmo salar (Atlantic salmon)	Q13526	PIN1_HUMAN	Peptidyl-prolyl cis-trans isomerase NIMA-interacting 1 (EC 5.2.1.8) (Peptidyl-prolyl cis-trans isomerase Pin1) (PPIase Pin1) (Rotamase Pin1)	PIN1	Homo sapiens (Human)	PIN1	550	N/A	N/A	N/A	6726300	4	53.322	3	0.0003199	2	4.2048	6.5	4.9	2	4.9	4.77679	0.0342128	0.565737	0.641744	20.1612	20.6719	19.3395	18.7817	18.6077	20.5121	19.4829	19.5282	20.3484	18.0026	21.0856	20.0486
3164	C0H7R0;B9ELK2	C0H7R0;B9ELK2	C0H7R0;B9ELK2	B9ELK2	B9ELK2_SALSA	unreviewed	Peptidylprolyl isomerase (EC 5.2.1.8)	FKB1A LOC106567228	Salmo salar (Atlantic salmon)	P62942	FKB1A_HUMAN	Peptidyl-prolyl cis-trans isomerase FKBP1A (PPIase FKBP1A) (EC 5.2.1.8) (12 kDa FK506-binding protein) (12 kDa FKBP) (FKBP-12) (Calstabin-1) (FK506-binding protein 1A) (FKBP-1A) (Immunophilin FKBP12) (Rotamase)	FKBP1A FKBP1, FKBP12	Homo sapiens (Human)	FKBP1A	551	N/A	N/A	N/A	6726300	4	53.322	3	0.0003199	2	4.2048	6.5	4.9	2	4.9	4.77679	0.0342128	0.565737	0.641744	20.1612	20.6719	19.3395	18.7817	18.6077	20.5121	19.4829	19.5282	20.3484	18.0026	21.0856	20.0486
3164	C0H7R0;B9ELK2	C0H7R0;B9ELK2	C0H7R0;B9ELK2	C0H7R0	C0H7R0_SALSA	unreviewed	Peptidylprolyl isomerase (EC 5.2.1.8)	FKB1A fkb1b	Salmo salar (Atlantic salmon)						#N/A	497	N/A	N/A	N/A	6726300	4	53.322	3	0.0003199	2	4.2048	6.5	4.9	2	4.9	4.77679	0.0342128	0.565737	0.641744	20.1612	20.6719	19.3395	18.7817	18.6077	20.5121	19.4829	19.5282	20.3484	18.0026	21.0856	20.0486
3046	B5XCW3;B5XEA6	B5XCW3;B5XEA6	B5XCW3;B5XEA6	B5XEA6	B5XEA6_SALSA	unreviewed	Peroxiredoxin	TDX tdx	Salmo salar (Atlantic salmon)	Q06830	PRDX1_HUMAN	Peroxiredoxin-1 (EC 1.11.1.15) (Natural killer cell-enhancing factor A) (NKEF-A) (Proliferation-associated gene protein) (PAG) (Thioredoxin peroxidase 2) (Thioredoxin-dependent peroxide reductase 2)	PRDX1 PAGA, PAGB, TDPX2	Homo sapiens (Human)	PRDX1	543	N/A	N/A	N/A	6726300	4	53.322	3	0.0003199	2	4.2048	6.5	4.9	2	4.9	4.77679	0.0342128	0.565737	0.641744	20.1612	20.6719	19.3395	18.7817	18.6077	20.5121	19.4829	19.5282	20.3484	18.0026	21.0856	20.0486
3046	B5XCW3;B5XEA6	B5XCW3;B5XEA6	B5XCW3;B5XEA6	B5XCW3	B5XCW3_SALSA	unreviewed	Peroxiredoxin (peroxiredoxin isoform X1)	TDX tdx	Salmo salar (Atlantic salmon)						#N/A	547	N/A	N/A	N/A	6726300	4	53.322	3	0.0003199	2	4.2048	6.5	4.9	2	4.9	4.77679	0.0342128	0.565737	0.641744	20.1612	20.6719	19.3395	18.7817	18.6077	20.5121	19.4829	19.5282	20.3484	18.0026	21.0856	20.0486
3021	B5XBY3	B5XBY3	B5XBY3	B5XBY3	B5XBY3_SALSA	unreviewed	Peroxiredoxin-1 (peroxiredoxin-1-like)	PRDX1 LOC106564567 prdx1	Salmo salar (Atlantic salmon)	Q06830	PRDX1_HUMAN	Peroxiredoxin-1 (EC 1.11.1.15) (Natural killer cell-enhancing factor A) (NKEF-A) (Proliferation-associated gene protein) (PAG) (Thioredoxin peroxidase 2) (Thioredoxin-dependent peroxide reductase 2)	PRDX1 PAGA, PAGB, TDPX2	Homo sapiens (Human)	PRDX1	537	N/A	N/A	N/A	6726300	4	53.322	3	0.0003199	2	4.2048	6.5	4.9	2	4.9	4.77679	0.0342128	0.565737	0.641744	20.1612	20.6719	19.3395	18.7817	18.6077	20.5121	19.4829	19.5282	20.3484	18.0026	21.0856	20.0486
3328	C0HBB6;A0A1S3Q831	C0HBB6;A0A1S3Q831	C0HBB6;A0A1S3Q831	C0HBB6	C0HBB6_SALSA	unreviewed	Peroxisomal 3,2-trans-enoyl-CoA isomerase (enoyl-CoA delta isomerase 2, mitochondrial-like isoform X1)	PECI LOC106590083	Salmo salar (Atlantic salmon)	O75521	ECI2_HUMAN	Enoyl-CoA delta isomerase 2, mitochondrial (EC 5.3.3.8) (DRS-1) (Delta(3),delta(2)-enoyl-CoA isomerase) (D3,D2-enoyl-CoA isomerase) (Diazepam-binding inhibitor-related protein 1) (DBI-related protein 1) (Dodecenoyl-CoA isomerase) (Hepatocellular carcinoma-associated antigen 88) (Peroxisomal 3,2-trans-enoyl-CoA isomerase) (pECI) (Renal carcinoma antigen NY-REN-1)	ECI2 DRS1, HCA88, PECI	Homo sapiens (Human)	ECI2	516	N/A	N/A	N/A	6726300	4	53.322	3	0.0003199	2	4.2048	6.5	4.9	2	4.9	4.77679	0.0342128	0.565737	0.641744	20.1612	20.6719	19.3395	18.7817	18.6077	20.5121	19.4829	19.5282	20.3484	18.0026	21.0856	20.0486
3032	B5XC88;A0A1S3RUQ1	B5XC88;A0A1S3RUQ1	B5XC88;A0A1S3RUQ1	A0A1S3RUQ1	A0A1S3RUQ1_SALSA	unreviewed	persulfide dioxygenase ETHE1, mitochondrial-like	LOC106605166	Salmo salar (Atlantic salmon)	O95571	ETHE1_HUMAN	Persulfide dioxygenase ETHE1, mitochondrial (EC 1.13.11.18) (Ethylmalonic encephalopathy protein 1) (Hepatoma subtracted clone one protein) (Sulfur dioxygenase ETHE1)	ETHE1 HSCO	Homo sapiens (Human)	ETHE1	518	N/A	N/A	N/A	6726300	4	53.322	3	0.0003199	2	4.2048	6.5	4.9	2	4.9	4.77679	0.0342128	0.565737	0.641744	20.1612	20.6719	19.3395	18.7817	18.6077	20.5121	19.4829	19.5282	20.3484	18.0026	21.0856	20.0486
3247	C0H855;B5X8N7	C0H855;B5X8N7	C0H855;B5X8N7	B5X8N7	B5X8N7_SALSA	unreviewed	Phenazine biosynthesis-like domain-containing protein 2	PBLD2 pbld2	Salmo salar (Atlantic salmon)	Q9CXN7	PBLD2_MOUSE	Phenazine biosynthesis-like domain-containing protein 2 (EC 5.1.-.-)	Pbld2 Mawbp1	Mus musculus (Mouse)	#N/A	492	N/A	N/A	N/A	6726300	4	53.322	3	0.0003199	2	4.2048	6.5	4.9	2	4.9	4.77679	0.0342128	0.565737	0.641744	20.1612	20.6719	19.3395	18.7817	18.6077	20.5121	19.4829	19.5282	20.3484	18.0026	21.0856	20.0486
3247	C0H855;B5X8N7	C0H855;B5X8N7	C0H855;B5X8N7	C0H855	C0H855_SALSA	unreviewed	Phenazine biosynthesis-like domain-containing protein 2 (phenazine biosynthesis-like domain-containing protein 2 isoform X1)	PBLD2 pbld2	Salmo salar (Atlantic salmon)						#N/A	493	N/A	N/A	N/A	6726300	4	53.322	3	0.0003199	2	4.2048	6.5	4.9	2	4.9	4.77679	0.0342128	0.565737	0.641744	20.1612	20.6719	19.3395	18.7817	18.6077	20.5121	19.4829	19.5282	20.3484	18.0026	21.0856	20.0486
2212	A0A1S3SHG1	A0A1S3SHG1	A0A1S3SHG1	A0A1S3SHG1	A0A1S3SHG1_SALSA	unreviewed	phenylalanine-4-hydroxylase-like	LOC106609449	Salmo salar (Atlantic salmon)	P00439	PH4H_HUMAN	Phenylalanine-4-hydroxylase (PAH) (EC 1.14.16.1) (Phe-4-monooxygenase)	PAH	Homo sapiens (Human)	PAH	553	N/A	N/A	N/A	6726300	4	53.322	3	0.0003199	2	4.2048	6.5	4.9	2	4.9	4.77679	0.0342128	0.565737	0.641744	20.1612	20.6719	19.3395	18.7817	18.6077	20.5121	19.4829	19.5282	20.3484	18.0026	21.0856	20.0486
871	A0A1S3N0K4;A0A1S3N1F3	A0A1S3N0K4;A0A1S3N1F3	A0A1S3N0K4;A0A1S3N1F3;A0A1S3PDU3;A0A1S3PUI6;A0A1S3KV46	A0A1S3N0K4	A0A1S3N0K4_SALSA	unreviewed	phenylalanine-4-hydroxylase-like isoform X1	LOC106576281	Salmo salar (Atlantic salmon)						#N/A	547	N/A	N/A	N/A	6726300	4	53.322	3	0.0003199	2	4.2048	6.5	4.9	2	4.9	4.77679	0.0342128	0.565737	0.641744	20.1612	20.6719	19.3395	18.7817	18.6077	20.5121	19.4829	19.5282	20.3484	18.0026	21.0856	20.0486
871	A0A1S3N0K4;A0A1S3N1F3	A0A1S3N0K4;A0A1S3N1F3	A0A1S3N0K4;A0A1S3N1F3;A0A1S3PDU3;A0A1S3PUI6;A0A1S3KV46	A0A1S3N1F3	A0A1S3N1F3_SALSA	unreviewed	phenylalanine-4-hydroxylase-like isoform X2	LOC106576281	Salmo salar (Atlantic salmon)						#N/A	538	N/A	N/A	N/A	6726300	4	53.322	3	0.0003199	2	4.2048	6.5	4.9	2	4.9	4.77679	0.0342128	0.565737	0.641744	20.1612	20.6719	19.3395	18.7817	18.6077	20.5121	19.4829	19.5282	20.3484	18.0026	21.0856	20.0486
1304	A0A1S3P9C4;A0A1S3P970	A0A1S3P9C4;A0A1S3P970	A0A1S3P9C4;A0A1S3P970	A0A1S3P970	A0A1S3P970_SALSA	unreviewed	phosphoglucomutase-1 isoform X1	pgm1	Salmo salar (Atlantic salmon)	P36871	PGM1_HUMAN	Phosphoglucomutase-1 (PGM 1) (EC 5.4.2.2) (Glucose phosphomutase 1)	PGM1	Homo sapiens (Human)	PGM1	519	N/A	N/A	N/A	6726300	4	53.322	3	0.0003199	2	4.2048	6.5	4.9	2	4.9	4.77679	0.0342128	0.565737	0.641744	20.1612	20.6719	19.3395	18.7817	18.6077	20.5121	19.4829	19.5282	20.3484	18.0026	21.0856	20.0486
1304	A0A1S3P9C4;A0A1S3P970	A0A1S3P9C4;A0A1S3P970	A0A1S3P9C4;A0A1S3P970	A0A1S3P9C4	A0A1S3P9C4_SALSA	unreviewed	phosphoglucomutase-1 isoform X2	pgm1	Salmo salar (Atlantic salmon)						#N/A	496	N/A	N/A	N/A	6726300	4	53.322	3	0.0003199	2	4.2048	6.5	4.9	2	4.9	4.77679	0.0342128	0.565737	0.641744	20.1612	20.6719	19.3395	18.7817	18.6077	20.5121	19.4829	19.5282	20.3484	18.0026	21.0856	20.0486
3068	B5XDN9	B5XDN9	B5XDN9;B5DGU0;B5DGT9	B5XDN9	B5XDN9_SALSA	unreviewed	Phosphoglycerate mutase (EC 5.4.2.11) (EC 5.4.2.4)	PGAM1 LOC106589759	Salmo salar (Atlantic salmon)	P18669	PGAM1_HUMAN	Phosphoglycerate mutase 1 (EC 5.4.2.11) (EC 5.4.2.4) (BPG-dependent PGAM 1) (Phosphoglycerate mutase isozyme B) (PGAM-B)	PGAM1 PGAMA, CDABP0006	Homo sapiens (Human)	PGAM1	549	N/A	N/A	N/A	6726300	4	53.322	3	0.0003199	2	4.2048	6.5	4.9	2	4.9	4.77679	0.0342128	0.565737	0.641744	20.1612	20.6719	19.3395	18.7817	18.6077	20.5121	19.4829	19.5282	20.3484	18.0026	21.0856	20.0486
2687	B5X389	B5X389	B5X389	B5X389	B5X389_SALSA	unreviewed	Phosphorylase b kinase gamma catalytic chain, testis/liver isoform (phosphorylase b kinase gamma catalytic chain, liver/testis isoform isoform X1) (phosphorylase b kinase gamma catalytic chain, testis/liver isoform) (EC 2.7.11.19)	PHKG2 phkg2	Salmo salar (Atlantic salmon)	P15735	PHKG2_HUMAN	Phosphorylase b kinase gamma catalytic chain, liver/testis isoform (PHK-gamma-LT) (PHK-gamma-T) (EC 2.7.11.19) (PSK-C3) (Phosphorylase kinase subunit gamma-2)	PHKG2	Homo sapiens (Human)	PHKG2	1896	N/A	N/A	N/A	19550000	12	206.37	6	0	5	14.953	4.1	3.7	5	3.7	4.74041	0.0348553	0.565737	0.639984	21.4777	20.8449	19.7756	20.0691	20.4058	21.7089	20.1372	20.0702	22.3742	18.2942	21.4578	20.2447
3137	B5XGN8	B5XGN8	B5XGN8	B5XGN8	B5XGN8_SALSA	unreviewed	Pirin (pirin) (EC 1.13.11.24)	PIR pir	Salmo salar (Atlantic salmon)	O00625	PIR_HUMAN	Pirin (EC 1.13.11.24) (Probable quercetin 2,3-dioxygenase PIR) (Probable quercetinase)	PIR	Homo sapiens (Human)	PIR	4616	N/A	N/A	N/A	211760000	115	499.58	20	0	20	51.332	6.6	6.6	20	6.6	4.71603	0.0352941	0.565737	0.638795	23.5934	24.4255	24.0513	23.6112	24.0464	24.1612	23.5616	24.1143	24.2661	23.9308	24.5149	24.2249
1049	A0A1S3NHW8	A0A1S3NHW8	A0A1S3NHW8	A0A1S3NHW8	A0A1S3NHW8_SALSA	unreviewed	pituitary tumor-transforming gene 1 protein-interacting protein-like	LOC106579409	Salmo salar (Atlantic salmon)	P53801	PTTG_HUMAN	Pituitary tumor-transforming gene 1 protein-interacting protein (Pituitary tumor-transforming gene protein-binding factor) (PBF) (PTTG-binding factor)	PTTG1IP C21orf1, C21orf3	Homo sapiens (Human)	PTTG1IP	4644	N/A	N/A	N/A	211760000	115	499.58	20	0	20	51.332	6.6	6.6	20	6.6	4.71603	0.0352941	0.565737	0.638795	23.5934	24.4255	24.0513	23.6112	24.0464	24.1612	23.5616	24.1143	24.2661	23.9308	24.5149	24.2249
770	A0A1S3MQA2	A0A1S3MQA2	A0A1S3MQA2	A0A1S3MQA2	A0A1S3MQA2_SALSA	unreviewed	probable ATP-dependent RNA helicase DDX59	ddx59	Salmo salar (Atlantic salmon)	Q5T1V6	DDX59_HUMAN	Probable ATP-dependent RNA helicase DDX59 (EC 3.6.4.13) (DEAD box protein 59) (Zinc finger HIT domain-containing protein 5)	DDX59 ZNHIT5	Homo sapiens (Human)	DDX59	4659	N/A	N/A	N/A	211760000	115	499.58	20	0	20	51.332	6.6	6.6	20	6.6	4.71603	0.0352941	0.565737	0.638795	23.5934	24.4255	24.0513	23.6112	24.0464	24.1612	23.5616	24.1143	24.2661	23.9308	24.5149	24.2249
575	A0A1S3M3Q3;A0A1S3RZ07;A0A1S3N6C9;A0A1S3M3I5;A0A1S3PXV4;A0A1S3T388	A0A1S3M3Q3;A0A1S3RZ07;A0A1S3N6C9;A0A1S3M3I5;A0A1S3PXV4;A0A1S3T388	A0A1S3M3Q3;A0A1S3RZ07;A0A1S3N6C9;A0A1S3M3I5;A0A1S3PXV4;A0A1S3T388	A0A1S3N6C9	A0A1S3N6C9_SALSA	unreviewed	probable ATP-dependent RNA helicase ddx6	LOC106577487	Salmo salar (Atlantic salmon)	P26196	DDX6_HUMAN	Probable ATP-dependent RNA helicase DDX6 (EC 3.6.4.13) (ATP-dependent RNA helicase p54) (DEAD box protein 6) (Oncogene RCK)	DDX6 HLR2, RCK	Homo sapiens (Human)	DDX6	4657	N/A	N/A	N/A	211760000	115	499.58	20	0	20	51.332	6.6	6.6	20	6.6	4.71603	0.0352941	0.565737	0.638795	23.5934	24.4255	24.0513	23.6112	24.0464	24.1612	23.5616	24.1143	24.2661	23.9308	24.5149	24.2249
575	A0A1S3M3Q3;A0A1S3RZ07;A0A1S3N6C9;A0A1S3M3I5;A0A1S3PXV4;A0A1S3T388	A0A1S3M3Q3;A0A1S3RZ07;A0A1S3N6C9;A0A1S3M3I5;A0A1S3PXV4;A0A1S3T388	A0A1S3M3Q3;A0A1S3RZ07;A0A1S3N6C9;A0A1S3M3I5;A0A1S3PXV4;A0A1S3T388	A0A1S3PXV4	A0A1S3PXV4_SALSA	unreviewed	probable ATP-dependent RNA helicase ddx6	LOC106588242	Salmo salar (Atlantic salmon)						#N/A	4649	N/A	N/A	N/A	211760000	115	499.58	20	0	20	51.332	6.6	6.6	20	6.6	4.71603	0.0352941	0.565737	0.638795	23.5934	24.4255	24.0513	23.6112	24.0464	24.1612	23.5616	24.1143	24.2661	23.9308	24.5149	24.2249
575	A0A1S3M3Q3;A0A1S3RZ07;A0A1S3N6C9;A0A1S3M3I5;A0A1S3PXV4;A0A1S3T388	A0A1S3M3Q3;A0A1S3RZ07;A0A1S3N6C9;A0A1S3M3I5;A0A1S3PXV4;A0A1S3T388	A0A1S3M3Q3;A0A1S3RZ07;A0A1S3N6C9;A0A1S3M3I5;A0A1S3PXV4;A0A1S3T388	A0A1S3RZ07	A0A1S3RZ07_SALSA	unreviewed	probable ATP-dependent RNA helicase ddx6	LOC106605696	Salmo salar (Atlantic salmon)						#N/A	4660	N/A	N/A	N/A	211760000	115	499.58	20	0	20	51.332	6.6	6.6	20	6.6	4.71603	0.0352941	0.565737	0.638795	23.5934	24.4255	24.0513	23.6112	24.0464	24.1612	23.5616	24.1143	24.2661	23.9308	24.5149	24.2249
575	A0A1S3M3Q3;A0A1S3RZ07;A0A1S3N6C9;A0A1S3M3I5;A0A1S3PXV4;A0A1S3T388	A0A1S3M3Q3;A0A1S3RZ07;A0A1S3N6C9;A0A1S3M3I5;A0A1S3PXV4;A0A1S3T388	A0A1S3M3Q3;A0A1S3RZ07;A0A1S3N6C9;A0A1S3M3I5;A0A1S3PXV4;A0A1S3T388	A0A1S3T388	A0A1S3T388_SALSA	unreviewed	probable ATP-dependent RNA helicase DDX6	ddx6	Salmo salar (Atlantic salmon)						#N/A	4658	N/A	N/A	N/A	211760000	115	499.58	20	0	20	51.332	6.6	6.6	20	6.6	4.71603	0.0352941	0.565737	0.638795	23.5934	24.4255	24.0513	23.6112	24.0464	24.1612	23.5616	24.1143	24.2661	23.9308	24.5149	24.2249
575	A0A1S3M3Q3;A0A1S3RZ07;A0A1S3N6C9;A0A1S3M3I5;A0A1S3PXV4;A0A1S3T388	A0A1S3M3Q3;A0A1S3RZ07;A0A1S3N6C9;A0A1S3M3I5;A0A1S3PXV4;A0A1S3T388	A0A1S3M3Q3;A0A1S3RZ07;A0A1S3N6C9;A0A1S3M3I5;A0A1S3PXV4;A0A1S3T388	A0A1S3M3I5	A0A1S3M3I5_SALSA	unreviewed	probable ATP-dependent RNA helicase ddx6 isoform X1	LOC106570129	Salmo salar (Atlantic salmon)						#N/A	4650	N/A	N/A	N/A	211760000	115	499.58	20	0	20	51.332	6.6	6.6	20	6.6	4.71603	0.0352941	0.565737	0.638795	23.5934	24.4255	24.0513	23.6112	24.0464	24.1612	23.5616	24.1143	24.2661	23.9308	24.5149	24.2249
575	A0A1S3M3Q3;A0A1S3RZ07;A0A1S3N6C9;A0A1S3M3I5;A0A1S3PXV4;A0A1S3T388	A0A1S3M3Q3;A0A1S3RZ07;A0A1S3N6C9;A0A1S3M3I5;A0A1S3PXV4;A0A1S3T388	A0A1S3M3Q3;A0A1S3RZ07;A0A1S3N6C9;A0A1S3M3I5;A0A1S3PXV4;A0A1S3T388	A0A1S3M3Q3	A0A1S3M3Q3_SALSA	unreviewed	probable ATP-dependent RNA helicase ddx6 isoform X2	LOC106570129	Salmo salar (Atlantic salmon)						#N/A	4627	N/A	N/A	N/A	211760000	115	499.58	20	0	20	51.332	6.6	6.6	20	6.6	4.71603	0.0352941	0.565737	0.638795	23.5934	24.4255	24.0513	23.6112	24.0464	24.1612	23.5616	24.1143	24.2661	23.9308	24.5149	24.2249
693	A0A1S3MGH7	A0A1S3MGH7	A0A1S3MGH7	A0A1S3MGH7	A0A1S3MGH7_SALSA	unreviewed	probable carboxypeptidase PM20D1.2	LOC106572400	Salmo salar (Atlantic salmon)						#N/A	4639	N/A	N/A	N/A	211760000	115	499.58	20	0	20	51.332	6.6	6.6	20	6.6	4.71603	0.0352941	0.565737	0.638795	23.5934	24.4255	24.0513	23.6112	24.0464	24.1612	23.5616	24.1143	24.2661	23.9308	24.5149	24.2249
2938	B5X9D0	B5X9D0	B5X9D0	B5X9D0	B5X9D0_SALSA	unreviewed	Proteasome subunit beta (EC 3.4.25.1)	PSB4 LOC106569904	Salmo salar (Atlantic salmon)	P28070	PSB4_HUMAN	Proteasome subunit beta type-4 (EC 3.4.25.1) (26 kDa prosomal protein) (HsBPROS26) (PROS-26) (Macropain beta chain) (Multicatalytic endopeptidase complex beta chain) (Proteasome beta chain) (Proteasome chain 3) (HsN3)	PSMB4 PROS26	Homo sapiens (Human)	PSMB4	4635	N/A	N/A	N/A	211760000	115	499.58	20	0	20	51.332	6.6	6.6	20	6.6	4.71603	0.0352941	0.565737	0.638795	23.5934	24.4255	24.0513	23.6112	24.0464	24.1612	23.5616	24.1143	24.2661	23.9308	24.5149	24.2249
2901	B5X8C2	B5X8C2	B5X8C2	B5X8C2	B5X8C2_SALSA	unreviewed	Proteasome subunit beta type (EC 3.4.25.1)	PSB1A psmb1	Salmo salar (Atlantic salmon)	P25786	PSA1_HUMAN	Proteasome subunit alpha type-1 (EC 3.4.25.1) (30 kDa prosomal protein) (PROS-30) (Macropain subunit C2) (Multicatalytic endopeptidase complex subunit C2) (Proteasome component C2) (Proteasome nu chain)	PSMA1 HC2, NU, PROS30, PSC2	Homo sapiens (Human)	PSMA1	4626	N/A	N/A	N/A	211760000	115	499.58	20	0	20	51.332	6.6	6.6	20	6.6	4.71603	0.0352941	0.565737	0.638795	23.5934	24.4255	24.0513	23.6112	24.0464	24.1612	23.5616	24.1143	24.2661	23.9308	24.5149	24.2249
1582	A0A1S3Q900	A0A1S3Q900	A0A1S3Q900;A0A1S3NCL9	A0A1S3Q900	A0A1S3Q900_SALSA	unreviewed	protein CDV3 homolog	LOC100380682	Salmo salar (Atlantic salmon)	Q9UKY7	CDV3_HUMAN	Protein CDV3 homolog	CDV3 H41	Homo sapiens (Human)	CDV3	4638	N/A	N/A	N/A	211760000	115	499.58	20	0	20	51.332	6.6	6.6	20	6.6	4.71603	0.0352941	0.565737	0.638795	23.5934	24.4255	24.0513	23.6112	24.0464	24.1612	23.5616	24.1143	24.2661	23.9308	24.5149	24.2249
268	A0A1S3L8C6;B5XBG7;A0A1S3L6Y5;A0A1S3PN75;A0A1S3PM37	A0A1S3L8C6;B5XBG7;A0A1S3L6Y5;A0A1S3PN75;A0A1S3PM37	A0A1S3L8C6;B5XBG7;A0A1S3L6Y5;A0A1S3PN75;A0A1S3PM37	A0A1S3L6Y5	A0A1S3L6Y5_SALSA	unreviewed	protein dpy-30 homolog isoform X1	LOC106564822	Salmo salar (Atlantic salmon)	Q9C005	DPY30_HUMAN	Protein dpy-30 homolog (Dpy-30-like protein) (Dpy-30L)	DPY30	Homo sapiens (Human)	#N/A	4633	N/A	N/A	N/A	211760000	115	499.58	20	0	20	51.332	6.6	6.6	20	6.6	4.71603	0.0352941	0.565737	0.638795	23.5934	24.4255	24.0513	23.6112	24.0464	24.1612	23.5616	24.1143	24.2661	23.9308	24.5149	24.2249
268	A0A1S3L8C6;B5XBG7;A0A1S3L6Y5;A0A1S3PN75;A0A1S3PM37	A0A1S3L8C6;B5XBG7;A0A1S3L6Y5;A0A1S3PN75;A0A1S3PM37	A0A1S3L8C6;B5XBG7;A0A1S3L6Y5;A0A1S3PN75;A0A1S3PM37	A0A1S3PM37	A0A1S3PM37_SALSA	unreviewed	protein dpy-30 homolog isoform X1	LOC106586224	Salmo salar (Atlantic salmon)						#N/A	4638	N/A	N/A	N/A	211760000	115	499.58	20	0	20	51.332	6.6	6.6	20	6.6	4.71603	0.0352941	0.565737	0.638795	23.5934	24.4255	24.0513	23.6112	24.0464	24.1612	23.5616	24.1143	24.2661	23.9308	24.5149	24.2249
268	A0A1S3L8C6;B5XBG7;A0A1S3L6Y5;A0A1S3PN75;A0A1S3PM37	A0A1S3L8C6;B5XBG7;A0A1S3L6Y5;A0A1S3PN75;A0A1S3PM37	A0A1S3L8C6;B5XBG7;A0A1S3L6Y5;A0A1S3PN75;A0A1S3PM37	A0A1S3PN75	A0A1S3PN75_SALSA	unreviewed	protein dpy-30 homolog isoform X2	LOC106586224	Salmo salar (Atlantic salmon)						#N/A	4609	N/A	N/A	N/A	211760000	115	499.58	20	0	20	51.332	6.6	6.6	20	6.6	4.71603	0.0352941	0.565737	0.638795	23.5934	24.4255	24.0513	23.6112	24.0464	24.1612	23.5616	24.1143	24.2661	23.9308	24.5149	24.2249
268	A0A1S3L8C6;B5XBG7;A0A1S3L6Y5;A0A1S3PN75;A0A1S3PM37	A0A1S3L8C6;B5XBG7;A0A1S3L6Y5;A0A1S3PN75;A0A1S3PM37	A0A1S3L8C6;B5XBG7;A0A1S3L6Y5;A0A1S3PN75;A0A1S3PM37	A0A1S3L8C6	A0A1S3L8C6_SALSA	unreviewed	protein dpy-30 homolog isoform X3	LOC106564822	Salmo salar (Atlantic salmon)						#N/A	4593	N/A	N/A	N/A	211760000	115	499.58	20	0	20	51.332	6.6	6.6	20	6.6	4.71603	0.0352941	0.565737	0.638795	23.5934	24.4255	24.0513	23.6112	24.0464	24.1612	23.5616	24.1143	24.2661	23.9308	24.5149	24.2249
1523	A0A1S3Q2X3;A0A1S3Q2V1	A0A1S3Q2X3;A0A1S3Q2V1	A0A1S3Q2X3;A0A1S3Q2V1	A0A1S3Q2V1	A0A1S3Q2V1_SALSA	unreviewed	protein LYRIC-like isoform X1	LOC106589130	Salmo salar (Atlantic salmon)	Q86UE4	LYRIC_HUMAN	Protein LYRIC (3D3/LYRIC) (Astrocyte elevated gene-1 protein) (AEG-1) (Lysine-rich CEACAM1 co-isolated protein) (Metadherin) (Metastasis adhesion protein)	MTDH AEG1, LYRIC	Homo sapiens (Human)	MTDH	763	N/A	N/A	N/A	861860000	200	85.598	26	0	26	168.69	52.9	52.9	5	13.2	4.70901	0.0354216	0.565737	0.638451	25.7748	26.1668	26.2944	26.4461	25.8477	25.8768	25.9916	26.4783	25.8488	25.9472	26.0429	26.2338
1523	A0A1S3Q2X3;A0A1S3Q2V1	A0A1S3Q2X3;A0A1S3Q2V1	A0A1S3Q2X3;A0A1S3Q2V1	A0A1S3Q2X3	A0A1S3Q2X3_SALSA	unreviewed	protein LYRIC-like isoform X2	LOC106589130	Salmo salar (Atlantic salmon)						#N/A	521	N/A	N/A	N/A	9348300000	510	55.601	28	0	28	323.31	73.8	73.8	28	73.8	4.69037	0.0357634	0.565737	0.637535	29.4566	30.133	29.0583	29.6378	29.0884	29.5159	29.5429	29.5176	29.2962	29.3519	30.1044	29.28
1428	A0A1S3PRM8	A0A1S3PRM8	A0A1S3PRM8	A0A1S3PRM8	A0A1S3PRM8_SALSA	unreviewed	Protein MAK16 homolog	mak16	Salmo salar (Atlantic salmon)	Q9BXY0	MAK16_HUMAN	Protein MAK16 homolog (NNP78) (Protein RBM13)	MAK16 RBM13	Homo sapiens (Human)	MAK16	503	N/A	N/A	N/A	9348300000	510	55.601	28	0	28	323.31	73.8	73.8	28	73.8	4.69037	0.0357634	0.565737	0.637535	29.4566	30.133	29.0583	29.6378	29.0884	29.5159	29.5429	29.5176	29.2962	29.3519	30.1044	29.28
1515	A0A1S3Q1N8	A0A1S3Q1N8	A0A1S3Q1N8;A0A1S3Q1K1	A0A1S3Q1N8	A0A1S3Q1N8_SALSA	unreviewed	protein transport protein Sec23B	sec23b	Salmo salar (Atlantic salmon)	Q15437	SC23B_HUMAN	Protein transport protein Sec23B (SEC23-related protein B)	SEC23B	Homo sapiens (Human)	SEC23B	703	N/A	N/A	N/A	478580000	169	80.378	20	0	20	94.096	38	38	19	36.8	4.66481	0.0362386	0.565737	0.636272	25.0612	25.6813	24.1112	25.5741	25.8632	25.1711	25.1691	24.8435	25.5351	24.4697	25.9457	24.145
1696	A0A1S3QNY6;A0A1S3MSM1	A0A1S3QNY6;A0A1S3MSM1	A0A1S3QNY6;A0A1S3MSM1;A0A1S3MR29	A0A1S3MSM1	A0A1S3MSM1_SALSA	unreviewed	Pyruvate kinase (EC 2.7.1.40)	LOC106574626	Salmo salar (Atlantic salmon)	P30613	KPYR_HUMAN	Pyruvate kinase PKLR (EC 2.7.1.40) (Pyruvate kinase 1) (Pyruvate kinase isozymes L/R) (R-type/L-type pyruvate kinase) (Red cell/liver pyruvate kinase)	PKLR PK1, PKL	Homo sapiens (Human)	PKLR	327	N/A	N/A	N/A	354420000	68	42.723	12	0	5	43.324	47.2	24.6	5	24.6	4.64172	0.0366747	0.565737	0.635122	24.6173	25.1083	24.9608	24.8815	24.4741	24.745	24.4882	25.0611	24.773	24.5082	24.9752	24.9967
1696	A0A1S3QNY6;A0A1S3MSM1	A0A1S3QNY6;A0A1S3MSM1	A0A1S3QNY6;A0A1S3MSM1;A0A1S3MR29	A0A1S3QNY6	A0A1S3QNY6_SALSA	unreviewed	Pyruvate kinase (EC 2.7.1.40)	LOC106594812	Salmo salar (Atlantic salmon)						#N/A	390	N/A	N/A	N/A	354420000	68	42.723	12	0	5	43.324	47.2	24.6	5	24.6	4.64172	0.0366747	0.565737	0.635122	24.6173	25.1083	24.9608	24.8815	24.4741	24.745	24.4882	25.0611	24.773	24.5082	24.9752	24.9967
2206	B5X1S6;A0A1S3SGW5	B5X1S6;A0A1S3SGW5	B5X1S6;A0A1S3SGW5;A0A1S3MH76;A0A1S3LKQ2;A0A1S3L8W5	A0A1S3SGW5	A0A1S3SGW5_SALSA	unreviewed	Rab GDP dissociation inhibitor	LOC106609353	Salmo salar (Atlantic salmon)	P31150	GDIA_HUMAN	Rab GDP dissociation inhibitor alpha (Rab GDI alpha) (Guanosine diphosphate dissociation inhibitor 1) (GDI-1) (Oligophrenin-2) (Protein XAP-4)	GDI1 GDIL, OPHN2, RABGDIA, XAP4	Homo sapiens (Human)	GDI1	156	N/A	N/A	N/A	45307000	32	17.234	3	0	3	11.887	28.2	28.2	3	28.2	4.64158	0.0366773	0.565737	0.635115	20.9354	21.3216	21.7203	21.925	21.5708	22.262	21.9464	22.4377	20.8678	21.9761	21.8752	22.3888
2206	B5X1S6;A0A1S3SGW5	B5X1S6;A0A1S3SGW5	B5X1S6;A0A1S3SGW5;A0A1S3MH76;A0A1S3LKQ2;A0A1S3L8W5	B5X1S6	B5X1S6_SALSA	unreviewed	Rab GDP dissociation inhibitor	GDIB gdib	Salmo salar (Atlantic salmon)	P50395	GDIB_HUMAN	Rab GDP dissociation inhibitor beta (Rab GDI beta) (Guanosine diphosphate dissociation inhibitor 2) (GDI-2)	GDI2 RABGDIB	Homo sapiens (Human)	GDI2	157	N/A	N/A	N/A	45307000	32	17.234	3	0	3	11.887	28.2	28.2	3	28.2	4.64158	0.0366773	0.565737	0.635115	20.9354	21.3216	21.7203	21.925	21.5708	22.262	21.9464	22.4377	20.8678	21.9761	21.8752	22.3888
1344	A0A1S3PF76;A0A1S3PF84	A0A1S3PF76;A0A1S3PF84	A0A1S3PF76;A0A1S3PF84;A0A1S3MLH5	A0A1S3PF76	A0A1S3PF76_SALSA	unreviewed	ras GTPase-activating-like protein IQGAP1 isoform X1	LOC106585041	Salmo salar (Atlantic salmon)	P46940	IQGA1_HUMAN	Ras GTPase-activating-like protein IQGAP1 (p195)	IQGAP1 KIAA0051	Homo sapiens (Human)	IQGAP1	366	N/A	N/A	N/A	208760000	68	40.413	11	0	11	26.772	38.5	38.5	11	38.5	4.62535	0.0369877	0.565737	0.634304	23.8766	23.5988	24.3143	23.6796	24.3124	23.7447	23.107	25.0001	23.4672	23.7735	24.2097	24.4884
1344	A0A1S3PF76;A0A1S3PF84	A0A1S3PF76;A0A1S3PF84	A0A1S3PF76;A0A1S3PF84;A0A1S3MLH5	A0A1S3PF84	A0A1S3PF84_SALSA	unreviewed	ras GTPase-activating-like protein IQGAP1 isoform X2	LOC106585041	Salmo salar (Atlantic salmon)						#N/A	318	N/A	N/A	N/A	162900000	48	35.525	15	0	10	27.526	54.1	38.7	10	38.7	4.61937	0.037103	0.565737	0.634003	21.7517	24.1504	25.8723	22.6513	19.3471	21.8449	20.0409	24.3035	22.0834	23.1483	23.2115	24.5003
748	B5X445;A0A1S3MN14;A0A1S3PWS0;A0A1S3KX31;A0A1S3T573;A0A1S3QZN2;A0A1S3MLU9;A0A1S3LXD3	B5X445;A0A1S3MN14;A0A1S3PWS0;A0A1S3KX31;A0A1S3T573;A0A1S3QZN2;A0A1S3MLU9;A0A1S3LXD3	B5X445;A0A1S3MN14;A0A1S3PWS0;A0A1S3KX31;A0A1S3T573;A0A1S3QZN2;A0A1S3MLU9;A0A1S3LXD3	A0A1S3PWS0	A0A1S3PWS0_SALSA	unreviewed	ras-related protein Rab-11A	LOC106588008	Salmo salar (Atlantic salmon)	P62491	RB11A_HUMAN	Ras-related protein Rab-11A (Rab-11) (YL8)	RAB11A RAB11	Homo sapiens (Human)	RAB11A	375	N/A	N/A	N/A	546050000	110	41.181	13	0	13	71.576	43.1	43.1	13	43.1	4.61329	0.0372206	0.565737	0.633697	25.3836	25.3199	25.9263	25.5652	25.4586	25.0657	25.2621	25.813	25.1376	25.2205	25.3474	25.5126
748	B5X445;A0A1S3MN14;A0A1S3PWS0;A0A1S3KX31;A0A1S3T573;A0A1S3QZN2;A0A1S3MLU9;A0A1S3LXD3	B5X445;A0A1S3MN14;A0A1S3PWS0;A0A1S3KX31;A0A1S3T573;A0A1S3QZN2;A0A1S3MLU9;A0A1S3LXD3	B5X445;A0A1S3MN14;A0A1S3PWS0;A0A1S3KX31;A0A1S3T573;A0A1S3QZN2;A0A1S3MLU9;A0A1S3LXD3	A0A1S3KX31	A0A1S3KX31_SALSA	unreviewed	ras-related protein Rab-11A-like	LOC106562755	Salmo salar (Atlantic salmon)						#N/A	376	N/A	N/A	N/A	546050000	110	41.181	13	0	13	71.576	43.1	43.1	13	43.1	4.61329	0.0372206	0.565737	0.633697	25.3836	25.3199	25.9263	25.5652	25.4586	25.0657	25.2621	25.813	25.1376	25.2205	25.3474	25.5126
748	B5X445;A0A1S3MN14;A0A1S3PWS0;A0A1S3KX31;A0A1S3T573;A0A1S3QZN2;A0A1S3MLU9;A0A1S3LXD3	B5X445;A0A1S3MN14;A0A1S3PWS0;A0A1S3KX31;A0A1S3T573;A0A1S3QZN2;A0A1S3MLU9;A0A1S3LXD3	B5X445;A0A1S3MN14;A0A1S3PWS0;A0A1S3KX31;A0A1S3T573;A0A1S3QZN2;A0A1S3MLU9;A0A1S3LXD3	B5X445	B5X445_SALSA	unreviewed	Ras-related protein Rab-11B	RB11B rb11b	Salmo salar (Atlantic salmon)	Q15907	RB11B_HUMAN	Ras-related protein Rab-11B (GTP-binding protein YPT3)	RAB11B YPT3	Homo sapiens (Human)	RAB11B	377	N/A	N/A	N/A	546050000	110	41.181	13	0	13	71.576	43.1	43.1	13	43.1	4.61329	0.0372206	0.565737	0.633697	25.3836	25.3199	25.9263	25.5652	25.4586	25.0657	25.2621	25.813	25.1376	25.2205	25.3474	25.5126
748	B5X445;A0A1S3MN14;A0A1S3PWS0;A0A1S3KX31;A0A1S3T573;A0A1S3QZN2;A0A1S3MLU9;A0A1S3LXD3	B5X445;A0A1S3MN14;A0A1S3PWS0;A0A1S3KX31;A0A1S3T573;A0A1S3QZN2;A0A1S3MLU9;A0A1S3LXD3	B5X445;A0A1S3MN14;A0A1S3PWS0;A0A1S3KX31;A0A1S3T573;A0A1S3QZN2;A0A1S3MLU9;A0A1S3LXD3	A0A1S3LXD3	A0A1S3LXD3_SALSA	unreviewed	ras-related protein Rab-11B-like	LOC106568940	Salmo salar (Atlantic salmon)						#N/A	376	N/A	N/A	N/A	546050000	110	41.181	13	0	13	71.576	43.1	43.1	13	43.1	4.61329	0.0372206	0.565737	0.633697	25.3836	25.3199	25.9263	25.5652	25.4586	25.0657	25.2621	25.813	25.1376	25.2205	25.3474	25.5126
748	B5X445;A0A1S3MN14;A0A1S3PWS0;A0A1S3KX31;A0A1S3T573;A0A1S3QZN2;A0A1S3MLU9;A0A1S3LXD3	B5X445;A0A1S3MN14;A0A1S3PWS0;A0A1S3KX31;A0A1S3T573;A0A1S3QZN2;A0A1S3MLU9;A0A1S3LXD3	B5X445;A0A1S3MN14;A0A1S3PWS0;A0A1S3KX31;A0A1S3T573;A0A1S3QZN2;A0A1S3MLU9;A0A1S3LXD3	A0A1S3MLU9	A0A1S3MLU9_SALSA	unreviewed	ras-related protein Rab-11B-like	LOC106573573	Salmo salar (Atlantic salmon)						#N/A	163	N/A	N/A	N/A	21016000	17	21.005	2	0	2	7.3773	11.9	11.9	2	11.9	4.6072	0.0373388	0.565737	0.633391	19.6389	20.2862	21.7962	20.2212	19.8769	18.4063	19.5672	22.4833	20.4787	21.9999	20.1472	21.9005
748	B5X445;A0A1S3MN14;A0A1S3PWS0;A0A1S3KX31;A0A1S3T573;A0A1S3QZN2;A0A1S3MLU9;A0A1S3LXD3	B5X445;A0A1S3MN14;A0A1S3PWS0;A0A1S3KX31;A0A1S3T573;A0A1S3QZN2;A0A1S3MLU9;A0A1S3LXD3	B5X445;A0A1S3MN14;A0A1S3PWS0;A0A1S3KX31;A0A1S3T573;A0A1S3QZN2;A0A1S3MLU9;A0A1S3LXD3	A0A1S3MN14	A0A1S3MN14_SALSA	unreviewed	ras-related protein Rab-11B-like	LOC106573575	Salmo salar (Atlantic salmon)						#N/A	193	N/A	N/A	N/A	21016000	17	21.005	2	0	2	7.3773	11.9	11.9	2	11.9	4.6072	0.0373388	0.565737	0.633391	19.6389	20.2862	21.7962	20.2212	19.8769	18.4063	19.5672	22.4833	20.4787	21.9999	20.1472	21.9005
748	B5X445;A0A1S3MN14;A0A1S3PWS0;A0A1S3KX31;A0A1S3T573;A0A1S3QZN2;A0A1S3MLU9;A0A1S3LXD3	B5X445;A0A1S3MN14;A0A1S3PWS0;A0A1S3KX31;A0A1S3T573;A0A1S3QZN2;A0A1S3MLU9;A0A1S3LXD3	B5X445;A0A1S3MN14;A0A1S3PWS0;A0A1S3KX31;A0A1S3T573;A0A1S3QZN2;A0A1S3MLU9;A0A1S3LXD3	A0A1S3QZN2	A0A1S3QZN2_SALSA	unreviewed	ras-related protein Rab-11B-like	LOC106599038	Salmo salar (Atlantic salmon)						#N/A	467	N/A	N/A	N/A	12108000	4	49.732	4	0	4	9.1587	13.4	13.4	4	13.4	4.60477	0.0373861	0.565737	0.633268	19.015	19.9185	21.2971	20.4101	19.3429	19.6496	20	21.637	20.0664	21.0238	18.3025	20.245
748	B5X445;A0A1S3MN14;A0A1S3PWS0;A0A1S3KX31;A0A1S3T573;A0A1S3QZN2;A0A1S3MLU9;A0A1S3LXD3	B5X445;A0A1S3MN14;A0A1S3PWS0;A0A1S3KX31;A0A1S3T573;A0A1S3QZN2;A0A1S3MLU9;A0A1S3LXD3	B5X445;A0A1S3MN14;A0A1S3PWS0;A0A1S3KX31;A0A1S3T573;A0A1S3QZN2;A0A1S3MLU9;A0A1S3LXD3	A0A1S3T573	A0A1S3T573_SALSA	unreviewed	ras-related protein Rab-11B-like	LOC106613716	Salmo salar (Atlantic salmon)						#N/A	433	N/A	N/A	N/A	12108000	4	49.732	4	0	4	9.1587	13.4	13.4	4	13.4	4.60477	0.0373861	0.565737	0.633268	19.015	19.9185	21.2971	20.4101	19.3429	19.6496	20	21.637	20.0664	21.0238	18.3025	20.245
2006	A0A1S3RS25	A0A1S3RS25	A0A1S3RS25	A0A1S3RS25	A0A1S3RS25_SALSA	unreviewed	ribonuclease-like 3	LOC106604501	Salmo salar (Atlantic salmon)	A5HAK0	RNSL3_DANRE	Ribonuclease-like 3 (RNase ZF-3) (RNase-like 3) (ZF-RNase-3) (EC 3.1.27.-) (Dr-RNase 1) [Cleaved into: N-terminal peptide; LF-ZF3]	rnasel3	Danio rerio (Zebrafish) (Brachydanio rerio)	Ang4	478	N/A	N/A	N/A	79265000	39	52.248	11	0	11	51.501	32.7	32.7	11	32.7	4.55627	0.0383463	0.565737	0.630806	21.8161	21.6971	19.3187	22.3957	25.0655	23.7065	22.1845	20.9387	22.0715	21.056	23.0492	18.7627
2356	B5XEK1;A0A1S3SZQ1	B5XEK1;A0A1S3SZQ1	B5XEK1;A0A1S3SZQ1	B5XEK1	B5XEK1_SALSA	unreviewed	Ribosome maturation protein SBDS (ribosome maturation protein SBDS)	SBDS LOC106581067	Salmo salar (Atlantic salmon)	Q9Y3A5	SBDS_HUMAN	Ribosome maturation protein SBDS (Shwachman-Bodian-Diamond syndrome protein)	SBDS CGI-97	Homo sapiens (Human)	SBDS	433	N/A	N/A	N/A	79265000	39	52.248	11	0	11	51.501	32.7	32.7	11	32.7	4.55627	0.0383463	0.565737	0.630806	21.8161	21.6971	19.3187	22.3957	25.0655	23.7065	22.1845	20.9387	22.0715	21.056	23.0492	18.7627
2356	B5XEK1;A0A1S3SZQ1	B5XEK1;A0A1S3SZQ1	B5XEK1;A0A1S3SZQ1	A0A1S3SZQ1	A0A1S3SZQ1_SALSA	unreviewed	ribosome maturation protein SBDS-like	LOC106612818	Salmo salar (Atlantic salmon)						#N/A	459	N/A	N/A	N/A	79265000	39	52.248	11	0	11	51.501	32.7	32.7	11	32.7	4.55627	0.0383463	0.565737	0.630806	21.8161	21.6971	19.3187	22.3957	25.0655	23.7065	22.1845	20.9387	22.0715	21.056	23.0492	18.7627
2369	A0A1S3T1I7;A0A1S3T1I9;A0A1S3T1I1;A0A1S3T1K9;A0A1S3T1J2	A0A1S3T1I7;A0A1S3T1I9;A0A1S3T1I1;A0A1S3T1K9;A0A1S3T1J2	A0A1S3T1I7;A0A1S3T1I9;A0A1S3T1I1;A0A1S3T1K9;A0A1S3T1J2	A0A1S3T1J2	A0A1S3T1J2_SALSA	unreviewed	RNA-binding protein Musashi homolog 2-like isoform X1	LOC106613081	Salmo salar (Atlantic salmon)						#N/A	1291	N/A	N/A	N/A	66963000	15	143.29	3	0	3	11.528	4	4	3	4	4.54929	0.0384869	0.565737	0.630449	21.9624	22.6072	22.6491	22.2319	20.5321	22.0039	22.3983	22.8809	21.9064	22.7584	22.6991	22.9629
2369	A0A1S3T1I7;A0A1S3T1I9;A0A1S3T1I1;A0A1S3T1K9;A0A1S3T1J2	A0A1S3T1I7;A0A1S3T1I9;A0A1S3T1I1;A0A1S3T1K9;A0A1S3T1J2	A0A1S3T1I7;A0A1S3T1I9;A0A1S3T1I1;A0A1S3T1K9;A0A1S3T1J2	A0A1S3T1K9	A0A1S3T1K9_SALSA	unreviewed	RNA-binding protein Musashi homolog 2-like isoform X2	LOC106613081	Salmo salar (Atlantic salmon)						#N/A	1318	N/A	N/A	N/A	66963000	15	143.29	3	0	3	11.528	4	4	3	4	4.54929	0.0384869	0.565737	0.630449	21.9624	22.6072	22.6491	22.2319	20.5321	22.0039	22.3983	22.8809	21.9064	22.7584	22.6991	22.9629
2369	A0A1S3T1I7;A0A1S3T1I9;A0A1S3T1I1;A0A1S3T1K9;A0A1S3T1J2	A0A1S3T1I7;A0A1S3T1I9;A0A1S3T1I1;A0A1S3T1K9;A0A1S3T1J2	A0A1S3T1I7;A0A1S3T1I9;A0A1S3T1I1;A0A1S3T1K9;A0A1S3T1J2	A0A1S3T1I1	A0A1S3T1I1_SALSA	unreviewed	RNA-binding protein Musashi homolog 2-like isoform X3	LOC106613081	Salmo salar (Atlantic salmon)						#N/A	248	N/A	N/A	N/A	2539400000	329	28.805	21	0	21	261.63	60.9	60.9	0	0	4.53973	0.0386807	0.565737	0.629958	27.4443	28.0705	27.7627	27.2036	27.6754	27.8428	27.601	27.7491	27.3831	27.5896	27.8218	27.5324
2369	A0A1S3T1I7;A0A1S3T1I9;A0A1S3T1I1;A0A1S3T1K9;A0A1S3T1J2	A0A1S3T1I7;A0A1S3T1I9;A0A1S3T1I1;A0A1S3T1K9;A0A1S3T1J2	A0A1S3T1I7;A0A1S3T1I9;A0A1S3T1I1;A0A1S3T1K9;A0A1S3T1J2	A0A1S3T1I9	A0A1S3T1I9_SALSA	unreviewed	RNA-binding protein Musashi homolog 2-like isoform X4	LOC106613081	Salmo salar (Atlantic salmon)						#N/A	248	N/A	N/A	N/A	2539400000	329	28.805	21	0	21	261.63	60.9	60.9	0	0	4.53973	0.0386807	0.565737	0.629958	27.4443	28.0705	27.7627	27.2036	27.6754	27.8428	27.601	27.7491	27.3831	27.5896	27.8218	27.5324
2369	A0A1S3T1I7;A0A1S3T1I9;A0A1S3T1I1;A0A1S3T1K9;A0A1S3T1J2	A0A1S3T1I7;A0A1S3T1I9;A0A1S3T1I1;A0A1S3T1K9;A0A1S3T1J2	A0A1S3T1I7;A0A1S3T1I9;A0A1S3T1I1;A0A1S3T1K9;A0A1S3T1J2	A0A1S3T1I7	A0A1S3T1I7_SALSA	unreviewed	RNA-binding protein Musashi homolog 2-like isoform X4	LOC106613081	Salmo salar (Atlantic salmon)						#N/A	118	N/A	N/A	N/A	16398000	6	12.923	5	0	1	11.896	42.4	16.9	1	16.9	4.53426	0.0387921	0.565737	0.629677	19.5608	22.4434	19.5485	19.4172	21.9925	21.6998	19.4237	18.6724	21.5713	19.9351	19.9679	18.2543
901	A0A1S3N336;A0A1S3N433	A0A1S3N336;A0A1S3N433	A0A1S3N336;A0A1S3N433	A0A1S3N433	A0A1S3N433_SALSA	unreviewed	RRP12-like protein isoform X1	rrp12	Salmo salar (Atlantic salmon)	Q5JTH9	RRP12_HUMAN	RRP12-like protein	RRP12 KIAA0690	Homo sapiens (Human)	RRP12	466	N/A	N/A	N/A	197650000	75	52.253	11	0	11	31.41	29.8	29.8	9	25.5	4.50462	0.0394027	0.565737	0.628147	23.5893	23.9368	24.1615	23.4805	24.2055	23.9192	23.5364	24.2344	23.6748	23.6852	24.5094	24.298
901	A0A1S3N336;A0A1S3N433	A0A1S3N336;A0A1S3N433	A0A1S3N336;A0A1S3N433	A0A1S3N336	A0A1S3N336_SALSA	unreviewed	RRP12-like protein isoform X2	rrp12	Salmo salar (Atlantic salmon)						#N/A	371	N/A	N/A	N/A	246340000	68	40.175	23	0	3	74.532	63.6	10.5	3	10.5	4.49578	0.0395871	0.565737	0.627688	24.3301	25.0283	23.7429	22.8988	25.0215	24.3474	24.604	23.5304	24.4894	22.9209	24.996	23.4169
2034	A0A1S3RV69;A0A1S3RWD5;A0A1S3NYN7	A0A1S3RV69;A0A1S3RWD5;A0A1S3NYN7	A0A1S3RV69;A0A1S3RWD5;A0A1S3NYN7	A0A1S3RV69	A0A1S3RV69_SALSA	unreviewed	septin-7 isoform X1	LOC106605262	Salmo salar (Atlantic salmon)	Q16181	SEPT7_HUMAN	Septin-7 (CDC10 protein homolog)	SEPT7 CDC10	Homo sapiens (Human)	SEPT7	351	N/A	N/A	N/A	4740300000	423	37.88	24	0	24	323.31	86.6	86.6	9	35	4.4794	0.0399316	0.565737	0.626834	28.2262	29.1295	28.9325	28.3987	28.0298	28.3598	28.7079	28.5876	28.1022	28.4534	28.6867	28.6617
2034	A0A1S3RV69;A0A1S3RWD5;A0A1S3NYN7	A0A1S3RV69;A0A1S3RWD5;A0A1S3NYN7	A0A1S3RV69;A0A1S3RWD5;A0A1S3NYN7	A0A1S3RWD5	A0A1S3RWD5_SALSA	unreviewed	septin-7 isoform X2	LOC106605262	Salmo salar (Atlantic salmon)						#N/A	304	N/A	N/A	N/A	4740300000	423	37.88	24	0	24	323.31	86.6	86.6	9	35	4.4794	0.0399316	0.565737	0.626834	28.2262	29.1295	28.9325	28.3987	28.0298	28.3598	28.7079	28.5876	28.1022	28.4534	28.6867	28.6617
2034	A0A1S3RV69;A0A1S3RWD5;A0A1S3NYN7	A0A1S3RV69;A0A1S3RWD5;A0A1S3NYN7	A0A1S3RV69;A0A1S3RWD5;A0A1S3NYN7	A0A1S3NYN7	A0A1S3NYN7_SALSA	unreviewed	septin-7-like	LOC106582140	Salmo salar (Atlantic salmon)						#N/A	215	N/A	N/A	N/A	691250000	115	24.367	10	0	10	76.898	50.7	50.7	4	25.8	4.47393	0.0400474	0.565737	0.626549	25.2648	25.871	26.0713	25.7143	25.4955	25.6576	25.4755	26.0623	25.8604	25.6917	25.9611	25.9892
351	B5X423;A0A1S3LER1	B5X423;A0A1S3LER1	B5X423;A0A1S3LER1	A0A1S3LER1	A0A1S3LER1_SALSA	unreviewed	Serine hydroxymethyltransferase (EC 2.1.2.1)	shmt2	Salmo salar (Atlantic salmon)	P34897	GLYM_HUMAN	Serine hydroxymethyltransferase, mitochondrial (SHMT) (EC 2.1.2.1) (Glycine hydroxymethyltransferase) (Serine methylase)	SHMT2	Homo sapiens (Human)	SHMT2	217	N/A	N/A	N/A	691250000	115	24.367	10	0	10	76.898	50.7	50.7	4	25.8	4.47393	0.0400474	0.565737	0.626549	25.2648	25.871	26.0713	25.7143	25.4955	25.6576	25.4755	26.0623	25.8604	25.6917	25.9611	25.9892
351	B5X423;A0A1S3LER1	B5X423;A0A1S3LER1	B5X423;A0A1S3LER1	B5X423	B5X423_SALSA	unreviewed	Serine hydroxymethyltransferase (EC 2.1.2.1)	GLYM shmt2	Salmo salar (Atlantic salmon)						#N/A	217	N/A	N/A	N/A	691250000	115	24.367	10	0	10	76.898	50.7	50.7	4	25.8	4.47393	0.0400474	0.565737	0.626549	25.2648	25.871	26.0713	25.7143	25.4955	25.6576	25.4755	26.0623	25.8604	25.6917	25.9611	25.9892
773	A0A1S3MQD7	A0A1S3MQD7	A0A1S3MQD7	A0A1S3MQD7	A0A1S3MQD7_SALSA	unreviewed	serine--pyruvate aminotransferase-like	LOC106574201	Salmo salar (Atlantic salmon)	P21549	SPYA_HUMAN	Serine--pyruvate aminotransferase (SPT) (EC 2.6.1.51) (Alanine--glyoxylate aminotransferase) (AGT) (EC 2.6.1.44)	AGXT AGT1, SPAT	Homo sapiens (Human)	AGXT	217	N/A	N/A	N/A	691250000	115	24.367	10	0	10	76.898	50.7	50.7	4	25.8	4.47393	0.0400474	0.565737	0.626549	25.2648	25.871	26.0713	25.7143	25.4955	25.6576	25.4755	26.0623	25.8604	25.6917	25.9611	25.9892
2159	A0A1S3SBI6	A0A1S3SBI6	A0A1S3SBI6	A0A1S3SBI6	A0A1S3SBI6_SALSA	unreviewed	SH3 domain-binding glutamic acid-rich-like protein	LOC106608335	Salmo salar (Atlantic salmon)	O75368	SH3L1_HUMAN	SH3 domain-binding glutamic acid-ri...	SH3BGRL	Homo sapiens (Human)	SH3BGRL	215	N/A	N/A	N/A	691250000	115	24.367	10	0	10	76.898	50.7	50.7	4	25.8	4.47393	0.0400474	0.565737	0.626549	25.2648	25.871	26.0713	25.7143	25.4955	25.6576	25.4755	26.0623	25.8604	25.6917	25.9611	25.9892
600	A0A1S3M660	A0A1S3M660	A0A1S3M660	A0A1S3M660	A0A1S3M660_SALSA	unreviewed	small nuclear ribonucleoprotein Sm D1	LOC106570608 LOC106588760	Salmo salar (Atlantic salmon)	P62314	SMD1_HUMAN	Small nuclear ribonucleoprotein Sm D1 (Sm-D1) (Sm-D autoantigen) (snRNP core protein D1)	SNRPD1	Homo sapiens (Human)	SNRPD1	217	N/A	N/A	N/A	691250000	115	24.367	10	0	10	76.898	50.7	50.7	4	25.8	4.47393	0.0400474	0.565737	0.626549	25.2648	25.871	26.0713	25.7143	25.4955	25.6576	25.4755	26.0623	25.8604	25.6917	25.9611	25.9892
1654	A0A1S3QHQ4;B5XFS0;B5X6B4;B5XE37;B5X6B6	A0A1S3QHQ4;B5XFS0;B5X6B4;B5XE37;B5X6B6	A0A1S3QHQ4;B5XFS0;B5X6B4;B5XE37;B5X6B6	B5X6B4	B5X6B4_SALSA	unreviewed	Small ubiquitin-related modifier (SUMO)	SUMO2 LOC106601802 LOC106606606 LOC106606624	Salmo salar (Atlantic salmon)	P61956	SUMO2_HUMAN	Small ubiquitin-related modifier 2 (SUMO-2) (HSMT3) (SMT3 homolog 2) (SUMO-3) (Sentrin-2) (Ubiquitin-like protein SMT3B) (Smt3B)	SUMO2 SMT3B, SMT3H2	Homo sapiens (Human)	SUMO2	217	N/A	N/A	N/A	691250000	115	24.367	10	0	10	76.898	50.7	50.7	4	25.8	4.47393	0.0400474	0.565737	0.626549	25.2648	25.871	26.0713	25.7143	25.4955	25.6576	25.4755	26.0623	25.8604	25.6917	25.9611	25.9892
1654	A0A1S3QHQ4;B5XFS0;B5X6B4;B5XE37;B5X6B6	A0A1S3QHQ4;B5XFS0;B5X6B4;B5XE37;B5X6B6	A0A1S3QHQ4;B5XFS0;B5X6B4;B5XE37;B5X6B6	B5X6B6	B5X6B6_SALSA	unreviewed	Small ubiquitin-related modifier (SUMO)	SUMO2 LOC106564670	Salmo salar (Atlantic salmon)						#N/A	217	N/A	N/A	N/A	691250000	115	24.367	10	0	10	76.898	50.7	50.7	4	25.8	4.47393	0.0400474	0.565737	0.626549	25.2648	25.871	26.0713	25.7143	25.4955	25.6576	25.4755	26.0623	25.8604	25.6917	25.9611	25.9892
1654	A0A1S3QHQ4;B5XFS0;B5X6B4;B5XE37;B5X6B6	A0A1S3QHQ4;B5XFS0;B5X6B4;B5XE37;B5X6B6	A0A1S3QHQ4;B5XFS0;B5X6B4;B5XE37;B5X6B6	B5XE37	B5XE37_SALSA	unreviewed	Small ubiquitin-related modifier (SUMO)	SUMO2 LOC106587120	Salmo salar (Atlantic salmon)						#N/A	276	N/A	N/A	N/A	50544000	16	30.701	3	0	3	20.247	13	13	1	5.1	4.47145	0.0401001	0.565737	0.626419	20.9872	21.8657	23.1029	22.7108	18.7319	22.1534	21.6876	21.5676	21.0282	22.3136	21.642	22.738
1654	A0A1S3QHQ4;B5XFS0;B5X6B4;B5XE37;B5X6B6	A0A1S3QHQ4;B5XFS0;B5X6B4;B5XE37;B5X6B6	A0A1S3QHQ4;B5XFS0;B5X6B4;B5XE37;B5X6B6	B5XFS0	B5XFS0_SALSA	unreviewed	Small ubiquitin-related modifier 2 (small ubiquitin-related modifier 2 isoform X2)	SUMO2 LOC106601802 LOC106606606	Salmo salar (Atlantic salmon)						#N/A	476	N/A	N/A	N/A	202540000	80	53.089	8	0	8	91.817	23.1	23.1	8	23.1	4.4663	0.0402099	0.565737	0.626149	23.8399	24.5301	23.627	23.4424	23.8914	24.1381	23.1685	24.5504	24.0482	23.7925	24.358	24.0639
1654	A0A1S3QHQ4;B5XFS0;B5X6B4;B5XE37;B5X6B6	A0A1S3QHQ4;B5XFS0;B5X6B4;B5XE37;B5X6B6	A0A1S3QHQ4;B5XFS0;B5X6B4;B5XE37;B5X6B6	A0A1S3QHQ4	A0A1S3QHQ4_SALSA	unreviewed	small ubiquitin-related modifier 2-like	LOC106592735	Salmo salar (Atlantic salmon)						#N/A	258	N/A	N/A	N/A	2447800000	212	28.783	11	0	11	214.35	54.3	54.3	11	54.3	4.46056	0.0403325	0.565737	0.625848	27.8257	27.9671	27.1485	27.7178	27.3637	27.5972	27.7503	27.4847	27.8019	27.7204	27.7134	26.7575
792	A0A1S3MSS7	A0A1S3MSS7	A0A1S3MSS7;A0A1S3MSK2;C0H8U1;A0A1S3MWZ8;A0A1S3PYY4;A0A1S3M234;A0A1S3SLV8;A0A1S3RCL7;A0A1S3R5D4;A0A1S3R4Q3;A0A1S3R6H7;A0A1S3QTC2;A0A1S3QSG4;A0A1S3RXJ0;A0A1S3N8C0	A0A1S3MSS7	A0A1S3MSS7_SALSA	unreviewed	Sodium/potassium-transporting ATPase subunit alpha (EC 3.6.3.-)	LOC106574724	Salmo salar (Atlantic salmon)	P05023	AT1A1_HUMAN	Sodium/potassium-transporting ATPase subunit alpha-1 (Na(+)/K(+) ATPase alpha-1 subunit) (EC 3.6.3.9) (Sodium pump subunit alpha-1)	ATP1A1	Homo sapiens (Human)	ATP1A1	1026	N/A	N/A	N/A	50016000	37	109.75	4	0	4	88.083	5.3	5.3	3	4.1	4.4602	0.0403402	0.565737	0.625829	20.1195	22.7252	22.19	22.2916	20.7392	22.3194	21.8133	21.609	22.018	21.8976	22.4906	21.9708
983	A0A1S3NC73;A0A1S3NBL9	A0A1S3NC73;A0A1S3NBL9	A0A1S3NC73;A0A1S3NBL9	A0A1S3NBL9	A0A1S3NBL9_SALSA	unreviewed	sorting nexin-7 isoform X1	snx7	Salmo salar (Atlantic salmon)	Q9UNH6	SNX7_HUMAN	Sorting nexin-7	SNX7	Homo sapiens (Human)	SNX7	310	N/A	N/A	N/A	4250800000	255	32.079	17	0	17	283.71	47.1	47.1	6	22.3	4.43805	0.0408181	0.565737	0.624663	28.3752	28.3497	28.5865	28.2352	28.4494	28.3517	28.3564	28.8515	28.1293	27.7507	28.4556	28.635
983	A0A1S3NC73;A0A1S3NBL9	A0A1S3NC73;A0A1S3NBL9	A0A1S3NC73;A0A1S3NBL9	A0A1S3NC73	A0A1S3NC73_SALSA	unreviewed	sorting nexin-7 isoform X2	snx7	Salmo salar (Atlantic salmon)						#N/A	455	N/A	N/A	N/A	1138100000	258	52.435	15	0	15	96.694	50.4	50.4	15	50.4	4.43024	0.0409884	0.565737	0.624249	26.4181	26.6907	27.0297	26.3922	26.0515	26.3772	26.392	26.6309	26.3855	26.2265	26.5195	26.6317
572	A0A1S3M3A3;A0A1S3PZU0	A0A1S3M3A3;A0A1S3PZU0	A0A1S3M3A3;A0A1S3PZU0	A0A1S3M3A3	A0A1S3M3A3_SALSA	unreviewed	splicing factor 3B subunit 4-like	LOC106570187	Salmo salar (Atlantic salmon)	Q15427	SF3B4_HUMAN	Splicing factor 3B subunit 4 (Pre-mRNA-splicing factor SF3b 49 kDa subunit) (SF3b50) (Spliceosome-associated protein 49) (SAP 49)	SF3B4 SAP49	Homo sapiens (Human)	SF3B4	524	N/A	N/A	N/A	1138100000	258	52.435	15	0	15	96.694	50.4	50.4	15	50.4	4.43024	0.0409884	0.565737	0.624249	26.4181	26.6907	27.0297	26.3922	26.0515	26.3772	26.392	26.6309	26.3855	26.2265	26.5195	26.6317
572	A0A1S3M3A3;A0A1S3PZU0	A0A1S3M3A3;A0A1S3PZU0	A0A1S3M3A3;A0A1S3PZU0	A0A1S3PZU0	A0A1S3PZU0_SALSA	unreviewed	splicing factor 3B subunit 4-like	LOC106588579	Salmo salar (Atlantic salmon)						#N/A	475	N/A	N/A	N/A	1138100000	258	52.435	15	0	15	96.694	50.4	50.4	15	50.4	4.43024	0.0409884	0.565737	0.624249	26.4181	26.6907	27.0297	26.3922	26.0515	26.3772	26.392	26.6309	26.3855	26.2265	26.5195	26.6317
385	A0A1S3LH39;B5X695;A0A1S3LHA5	A0A1S3LH39;B5X695;A0A1S3LHA5	A0A1S3LH39;B5X695;A0A1S3LHA5	A0A1S3LH39	A0A1S3LH39_SALSA	unreviewed	Sulfotransferase (EC 2.8.2.-)	st2s2	Salmo salar (Atlantic salmon)	Q06520	ST2A1_HUMAN	Bile salt sulfotransferase (EC 2.8.2.14) (Dehydroepiandrosterone sulfotransferase) (DHEA-ST) (Hydroxysteroid Sulfotransferase) (HST) (ST2) (ST2A3) (Sulfotransferase 2A1) (ST2A1)	SULT2A1 HST, STD	Homo sapiens (Human)	SULT2A1	454	N/A	N/A	N/A	1138100000	258	52.435	15	0	15	96.694	50.4	50.4	15	50.4	4.43024	0.0409884	0.565737	0.624249	26.4181	26.6907	27.0297	26.3922	26.0515	26.3772	26.392	26.6309	26.3855	26.2265	26.5195	26.6317
385	A0A1S3LH39;B5X695;A0A1S3LHA5	A0A1S3LH39;B5X695;A0A1S3LHA5	A0A1S3LH39;B5X695;A0A1S3LHA5	A0A1S3LHA5	A0A1S3LHA5_SALSA	unreviewed	Sulfotransferase (EC 2.8.2.-)	LOC106566636	Salmo salar (Atlantic salmon)						#N/A	230	N/A	N/A	N/A	73554000	24	21.668	3	0	3	15.828	17.2	17.2	3	17.2	4.42947	0.0410051	0.565737	0.624209	22.485	22.0569	23.3026	22.243	22.2902	21.4067	22.34	23.3709	22.0683	22.2531	22.7912	22.7978
385	A0A1S3LH39;B5X695;A0A1S3LHA5	A0A1S3LH39;B5X695;A0A1S3LHA5	A0A1S3LH39;B5X695;A0A1S3LHA5	B5X695	B5X695_SALSA	unreviewed	Sulfotransferase (EC 2.8.2.-)	ST2S2 st2s2	Salmo salar (Atlantic salmon)						#N/A	209	N/A	N/A	N/A	73554000	24	21.668	3	0	3	15.828	17.2	17.2	3	17.2	4.42947	0.0410051	0.565737	0.624209	22.485	22.0569	23.3026	22.243	22.2902	21.4067	22.34	23.3709	22.0683	22.2531	22.7912	22.7978
2595	B5X1R7	B5X1R7	B5X1R7	B5X1R7	B5X1R7_SALSA	unreviewed	TAR DNA-binding protein 43 (TAR DNA-binding protein 43-like)	TADBP LOC106582768	Salmo salar (Atlantic salmon)	Q13148	TADBP_HUMAN	TAR DNA-binding protein 43 (TDP-43)	TARDBP TDP43	Homo sapiens (Human)	TARDBP	1568	N/A	N/A	N/A	4066400	3	173.22	2	0	2	7.2183	1.8	1.8	2	1.8	4.39647	0.0417342	0.570315	0.622453	20.1491	18.8143	19.2422	19.6835	20.2565	19.678	19.4301	18.9089	20.2358	18.6594	19.8647	19.252
1382	A0A1S3PKB1	A0A1S3PKB1	A0A1S3PKB1	A0A1S3PKB1	A0A1S3PKB1_SALSA	unreviewed	tetratricopeptide repeat protein 37	ttc37	Salmo salar (Atlantic salmon)	Q6PGP7	TTC37_HUMAN	Tetratricopeptide repeat protein 37 (TPR repeat protein 37) (SKI3 homolog) (Ski3) (Tricho-hepatic-enteric syndrome protein) (Thespin)	TTC37 KIAA0372	Homo sapiens (Human)	TTC37	698	N/A	N/A	N/A	1086100000	231	78.21	22	0	22	197.92	45.4	45.4	18	37.2	4.3917	0.0418411	0.570315	0.622198	26.4237	27.2619	26.135	26.4312	26.3867	26.5904	26.2961	25.6039	26.3779	26.4369	26.4829	26.1971
2845	B5X6M7	B5X6M7	B5X6M7	B5X6M7	B5X6M7_SALSA	unreviewed	Thioredoxin	THIO LOC106608859	Salmo salar (Atlantic salmon)	P10599	THIO_HUMAN	Thioredoxin (Trx) (ATL-derived factor) (ADF) (Surface-associated sulphydryl protein) (SASP)	TXN TRDX, TRX, TRX1	Homo sapiens (Human)	TXN	242	N/A	N/A	N/A	29411000	19	27.049	4	0	4	21.585	24.8	24.8	4	24.8	4.34478	0.0429093	0.576603	0.619669	20.5476	22.499	20.0114	20.157	21.9229	21.3405	19.6681	19.7535	21.3602	22.1995	22.18	18.3529
297	A0A1S3L9H1	A0A1S3L9H1	A0A1S3L9H1	A0A1S3L9H1	A0A1S3L9H1_SALSA	unreviewed	thioredoxin reductase 1, cytoplasmic-like	LOC106565239	Salmo salar (Atlantic salmon)	Q16881	TRXR1_HUMAN	Thioredoxin reductase 1, cytoplasmic (TR) (EC 1.8.1.9) (Gene associated with retinoic and interferon-induced mortality 12 protein) (GRIM-12) (Gene associated with retinoic and IFN-induced mortality 12 protein) (KM-102-derived reductase-like factor) (Thioredoxin reductase TR1)	TXNRD1 GRIM12, KDRF	Homo sapiens (Human)	TXNRD1	242	N/A	N/A	N/A	29411000	19	27.049	4	0	4	21.585	24.8	24.8	4	24.8	4.34478	0.0429093	0.576603	0.619669	20.5476	22.499	20.0114	20.157	21.9229	21.3405	19.6681	19.7535	21.3602	22.1995	22.18	18.3529
2102	B9EPJ4;A0A1S3S476	B9EPJ4;A0A1S3S476	B9EPJ4;A0A1S3S476	B9EPJ4	B9EPJ4_SALSA	unreviewed	Thioredoxin, mitochondrial (thioredoxin, mitochondrial-like isoform X2)	THIOM LOC106607030	Salmo salar (Atlantic salmon)	Q99757	THIOM_HUMAN	Thioredoxin, mitochondrial (MTRX) (Mt-Trx) (Thioredoxin-2)	TXN2 TRX2	Homo sapiens (Human)	TXN2	483	N/A	N/A	N/A	166630000	58	52.138	10	0	10	27.4	25.1	25.1	10	25.1	4.34149	0.0429853	0.576603	0.619491	23.3269	23.052	24.1194	23.8711	23.6681	23.6588	22.8954	24.3115	23.375	23.5812	23.73	24.3445
2102	B9EPJ4;A0A1S3S476	B9EPJ4;A0A1S3S476	B9EPJ4;A0A1S3S476	A0A1S3S476	A0A1S3S476_SALSA	unreviewed	thioredoxin, mitochondrial-like isoform X1	LOC106607030	Salmo salar (Atlantic salmon)						#N/A	482	N/A	N/A	N/A	166630000	58	52.138	10	0	10	27.4	25.1	25.1	10	25.1	4.34149	0.0429853	0.576603	0.619491	23.3269	23.052	24.1194	23.8711	23.6681	23.6588	22.8954	24.3115	23.375	23.5812	23.73	24.3445
1978	A0A1S3RPZ1	A0A1S3RPZ1	A0A1S3RPZ1	A0A1S3RPZ1	A0A1S3RPZ1_SALSA	unreviewed	thiosulfate sulfurtransferase/rhodanese-like domain-containing protein 1	LOC106604364	Salmo salar (Atlantic salmon)	Q8NFU3	TSTD1_HUMAN	Thiosulfate sulfurtransferase/rhodanese-like domain-containing protein 1	TSTD1 KAT	Homo sapiens (Human)	TSTD1	205	N/A	N/A	N/A	155630000	60	23.079	11	0	4	159.7	63.9	29.3	2	13.2	4.33671	0.0430964	0.576603	0.619231	23.6587	23.811	23.6811	23.3167	23.3037	23.5854	23.3878	23.9131	23.3624	23.6348	23.911	23.7878
2891	B5X868	B5X868	B5X868	B5X868	B5X868_SALSA	unreviewed	Thymidylate kinase (thymidylate kinase-like)	DTYMK LOC106560660	Salmo salar (Atlantic salmon)	P23919	KTHY_HUMAN	Thymidylate kinase (EC 2.7.4.9) (dTMP kinase)	DTYMK CDC8, TMPK, TYMK	Homo sapiens (Human)	DTYMK	383	N/A	N/A	N/A	4005800000	274	42.306	26	0	13	161.8	75.2	36.3	13	36.3	4.32587	0.0433493	0.576603	0.618641	27.7525	28.9684	28.8585	28.1098	27.1452	27.9212	28.6443	28.349	27.8375	28.2732	28.4275	28.5346
1471	A0A1S3PWX4;B9EM17;A0A1S3PW39	A0A1S3PWX4;B9EM17;A0A1S3PW39	A0A1S3PWX4;B9EM17;A0A1S3PW39	A0A1S3PW39	A0A1S3PW39_SALSA	unreviewed	Transaldolase (EC 2.2.1.2)	LOC106587773	Salmo salar (Atlantic salmon)	P37837	TALDO_HUMAN	Transaldolase (EC 2.2.1.2)	TALDO1 TAL, TALDO, TALDOR	Homo sapiens (Human)	TALDO1	455	N/A	N/A	N/A	25849000000	582	52.129	30	0	30	323.31	65.9	65.9	6	13.4	4.3225	0.0434283	0.576603	0.618457	30.8394	31.2377	31.2079	31.0028	30.7803	30.9473	31.1317	30.9979	30.6955	31.1884	30.8589	31.0472
1471	A0A1S3PWX4;B9EM17;A0A1S3PW39	A0A1S3PWX4;B9EM17;A0A1S3PW39	A0A1S3PWX4;B9EM17;A0A1S3PW39	A0A1S3PWX4	A0A1S3PWX4_SALSA	unreviewed	Transaldolase (EC 2.2.1.2)	LOC106587651	Salmo salar (Atlantic salmon)						#N/A	518	N/A	N/A	N/A	13512000000	612	56.736	31	0	31	307.12	78.4	78.4	11	19.5	4.3213	0.0434566	0.576603	0.618391	29.9909	29.8067	30.4373	30.0166	30.0362	29.8732	29.7568	30.2524	30.0456	30.4269	29.6521	30.2755
1471	A0A1S3PWX4;B9EM17;A0A1S3PW39	A0A1S3PWX4;B9EM17;A0A1S3PW39	A0A1S3PWX4;B9EM17;A0A1S3PW39	B9EM17	B9EM17_SALSA	unreviewed	Transaldolase (EC 2.2.1.2)	TALDO taldo	Salmo salar (Atlantic salmon)						#N/A	489	N/A	N/A	N/A	3369100000	322	54.318	19	0	19	149.07	47.6	47.6	15	42.3	4.30294	0.0438904	0.576603	0.617387	27.7624	28.0231	28.2638	28.0991	27.7378	27.8575	27.9209	28.224	28.1422	28.0638	28.1169	28.4084
1732	A0A1S3QWQ7	A0A1S3QWQ7	A0A1S3QWQ7;A0A1S3LWE9	A0A1S3QWQ7	A0A1S3QWQ7_SALSA	unreviewed	transferrin receptor protein 1-like	LOC106597167	Salmo salar (Atlantic salmon)	P02786	TFR1_HUMAN	Transferrin receptor protein 1 (TR) (TfR) (TfR1) (Trfr) (T9) (p90) (CD antigen CD71) [Cleaved into: Transferrin receptor protein 1, serum form (sTfR)]	TFRC	Homo sapiens (Human)	TFRC	1980	N/A	N/A	N/A	153580000	41	224.39	64	0	4	16.173	40	3.8	4	3.8	4.30044	0.0439501	0.576603	0.617249	23.3613	23.5763	23.7045	21.9709	23.9546	23.6433	22.7194	23.9003	24.8089	23.0132	23.8172	22.9227
717	A0A1S3MJH4	A0A1S3MJH4	A0A1S3MJH4	A0A1S3MJH4	A0A1S3MJH4_SALSA	unreviewed	transketolase-like	LOC106572957	Salmo salar (Atlantic salmon)	P29401	TKT_HUMAN	Transketolase (TK) (EC 2.2.1.1)	TKT	Homo sapiens (Human)	TKT	1945	N/A	N/A	N/A	153580000	41	224.39	64	0	4	16.173	40	3.8	4	3.8	4.30044	0.0439501	0.576603	0.617249	23.3613	23.5763	23.7045	21.9709	23.9546	23.6433	22.7194	23.9003	24.8089	23.0132	23.8172	22.9227
709	A0A1S3MIL1	A0A1S3MIL1	A0A1S3MIL1	A0A1S3MIL1	A0A1S3MIL1_SALSA	unreviewed	transketolase-like protein 2	LOC100380727	Salmo salar (Atlantic salmon)	Q9H0I9	TKTL2_HUMAN	Transketolase-like protein 2 (EC 2.2.1.1)	TKTL2	Homo sapiens (Human)	TKTL2	1972	N/A	N/A	N/A	153580000	41	224.39	64	0	4	16.173	40	3.8	4	3.8	4.30044	0.0439501	0.576603	0.617249	23.3613	23.5763	23.7045	21.9709	23.9546	23.6433	22.7194	23.9003	24.8089	23.0132	23.8172	22.9227
1781	A0A1S3R6F6;A0A1S3R5Q9;A0A1S3P921	A0A1S3R6F6;A0A1S3R5Q9;A0A1S3P921	A0A1S3R6F6;A0A1S3R5Q9;A0A1S3P921	A0A1S3R5Q9	A0A1S3R5Q9_SALSA	unreviewed	transmembrane protein 11, mitochondrial isoform X1	LOC106600685	Salmo salar (Atlantic salmon)						#N/A	289	N/A	N/A	N/A	97436000	22	31.955	5	0	5	15.621	31.8	31.8	5	31.8	4.29165	0.0441601	0.576603	0.616765	21.5854	22.7202	24.0068	22.4863	21.7889	21.5676	21.5827	24.5403	21.7415	23.8729	21.8176	22.8974
1781	A0A1S3R6F6;A0A1S3R5Q9;A0A1S3P921	A0A1S3R6F6;A0A1S3R5Q9;A0A1S3P921	A0A1S3R6F6;A0A1S3R5Q9;A0A1S3P921	A0A1S3R6F6	A0A1S3R6F6_SALSA	unreviewed	transmembrane protein 11, mitochondrial isoform X2	LOC106600685	Salmo salar (Atlantic salmon)						#N/A	289	N/A	N/A	N/A	97436000	22	31.955	5	0	5	15.621	31.8	31.8	5	31.8	4.29165	0.0441601	0.576603	0.616765	21.5854	22.7202	24.0068	22.4863	21.7889	21.5676	21.5827	24.5403	21.7415	23.8729	21.8176	22.8974
1781	A0A1S3R6F6;A0A1S3R5Q9;A0A1S3P921	A0A1S3R6F6;A0A1S3R5Q9;A0A1S3P921	A0A1S3R6F6;A0A1S3R5Q9;A0A1S3P921	A0A1S3P921	A0A1S3P921_SALSA	unreviewed	transmembrane protein 11, mitochondrial-like	LOC106583926	Salmo salar (Atlantic salmon)						#N/A	411	N/A	N/A	N/A	115790000	22	46.656	14	0	2	11.692	39.7	7.5	1	3.2	4.29121	0.0441706	0.576603	0.616741	23.2385	20.7851	24.6762	20.2299	24.1939	20.8182	20.5092	24.362	20.3842	20.7212	23.8213	23.9172
230	A0A1S3L304	A0A1S3L304	A0A1S3L304	A0A1S3L304	A0A1S3L304_SALSA	unreviewed	transmembrane protein 135	tmem135	Salmo salar (Atlantic salmon)	Q86UB9	TM135_HUMAN	Transmembrane protein 135 (Peroxisomal membrane protein 52) (PMP52)	TMEM135	Homo sapiens (Human)	TMEM135	186	N/A	N/A	N/A	115790000	22	46.656	14	0	2	11.692	39.7	7.5	1	3.2	4.29121	0.0441706	0.576603	0.616741	23.2385	20.7851	24.6762	20.2299	24.1939	20.8182	20.5092	24.362	20.3842	20.7212	23.8213	23.9172
806	A0A1S3MUM9	A0A1S3MUM9	A0A1S3MUM9	A0A1S3MUM9	A0A1S3MUM9_SALSA	unreviewed	Trifunctional purine biosynthetic protein adenosine-3 [Includes: Phosphoribosylamine--glycine ligase (EC 6.3.4.13) (Glycinamide ribonucleotide synthetase) (GARS) (Phosphoribosylglycinamide synthetase); Phosphoribosylformylglycinamidine cyclo-ligase (EC 6.3.3.1) (AIR synthase) (AIRS) (Phosphoribosyl-aminoimidazole synthetase); Phosphoribosylglycinamide formyltransferase (EC 2.1.2.2) (5'-phosphorib…	gart	Salmo salar (Atlantic salmon)	P22102	PUR2_HUMAN	Trifunctional purine biosynthetic protein adenosine-3 [Includes: Phosphoribosylamine--glycine ligase (EC 6.3.4.13) (Glycinamide ribonucleotide synthetase) (GARS) (Phosphoribosylglycinamide synthetase); Phosphoribosylformylglycinamidine cyclo-ligase (EC 6.3.3.1) (AIR synthase) (AIRS) (Phosphoribosyl-aminoimidazole synthetase); Phosphoribosylglycinamide formyltransferase (EC 2.1.2.2) (5'-phosphorib…	GART PGFT, PRGS	Homo sapiens (Human)	GART	139	N/A	N/A	N/A	115790000	22	46.656	14	0	2	11.692	39.7	7.5	1	3.2	4.29121	0.0441706	0.576603	0.616741	23.2385	20.7851	24.6762	20.2299	24.1939	20.8182	20.5092	24.362	20.3842	20.7212	23.8213	23.9172
1271	B5DGL3;A0A1S3P5Q0	B5DGL3;A0A1S3P5Q0	B5DGL3;A0A1S3P5Q0	A0A1S3P5Q0	A0A1S3P5Q0_SALSA	unreviewed	Triosephosphate isomerase (EC 5.3.1.1)	LOC106583351	Salmo salar (Atlantic salmon)	P60174	TPIS_HUMAN	Triosephosphate isomerase (TIM) (EC 5.3.1.1) (Triose-phosphate isomerase)	TPI1 TPI	Homo sapiens (Human)	TPI1	318	N/A	N/A	N/A	66582000	38	35.077	4	0	4	10.6	19.8	19.8	3	14.2	4.29119	0.0441712	0.576603	0.61674	23.4176	23.1891	21.2868	22.2139	23.328	22.2302	21.8278	21.9929	22.1551	22.0331	21.9783	20.8951
1271	B5DGL3;A0A1S3P5Q0	B5DGL3;A0A1S3P5Q0	B5DGL3;A0A1S3P5Q0	B5DGL3	B5DGL3_SALSA	unreviewed	Triosephosphate isomerase (EC 5.3.1.1)	tpi1b TPIS	Salmo salar (Atlantic salmon)						#N/A	1292	N/A	N/A	N/A	44751000	22	145.09	7	0	7	17.809	8	8	1	0.9	4.27956	0.044451	0.578033	0.616098	20.9611	22.4281	22.4214	20.7296	20.4445	21.7292	21.6329	21.9771	18.3268	22.6445	21.457	22.9301
652	A0A1S3MAS8;A0A1S3MB39	A0A1S3MAS8;A0A1S3MB39	A0A1S3MAS8;A0A1S3MB39;A0A1S3SF57;A0A1S3SF45;A0A1S3SF65;A0A1S3SF56	A0A1S3MB39	A0A1S3MB39_SALSA	unreviewed	tropomyosin alpha-3 chain isoform X7	LOC106571564	Salmo salar (Atlantic salmon)	P06753	TPM3_HUMAN	Tropomyosin alpha-3 chain (Gamma-tropomyosin) (Tropomyosin-3) (Tropomyosin-5) (hTM5)	TPM3	Homo sapiens (Human)	TPM3	1279	N/A	N/A	N/A	44751000	22	145.09	7	0	7	17.809	8	8	1	0.9	4.27956	0.044451	0.578033	0.616098	20.9611	22.4281	22.4214	20.7296	20.4445	21.7292	21.6329	21.9771	18.3268	22.6445	21.457	22.9301
652	A0A1S3MAS8;A0A1S3MB39	A0A1S3MAS8;A0A1S3MB39	A0A1S3MAS8;A0A1S3MB39;A0A1S3SF57;A0A1S3SF45;A0A1S3SF65;A0A1S3SF56	A0A1S3MAS8	A0A1S3MAS8_SALSA	unreviewed	tropomyosin alpha-3 chain isoform X8	LOC106571564	Salmo salar (Atlantic salmon)						#N/A	1305	N/A	N/A	N/A	44751000	22	145.09	7	0	7	17.809	8	8	1	0.9	4.27956	0.044451	0.578033	0.616098	20.9611	22.4281	22.4214	20.7296	20.4445	21.7292	21.6329	21.9771	18.3268	22.6445	21.457	22.9301
300	A0A1S3P554;A0A1S3LAQ9;A0A1S3P539	A0A1S3P554;A0A1S3LAQ9;A0A1S3P539	A0A1S3P554;A0A1S3LAQ9;A0A1S3P539	A0A1S3LAQ9	A0A1S3LAQ9_SALSA	unreviewed	Tubulin alpha chain	LOC106565438	Salmo salar (Atlantic salmon)	P68363	TBA1B_HUMAN	Tubulin alpha-1B chain (Alpha-tubulin ubiquitous) (Tubulin K-alpha-1) (Tubulin alpha-ubiquitous chain) [Cleaved into: Detyrosinated tubulin alpha-1B chain]	TUBA1B	Homo sapiens (Human)	TUBA1B	1265	N/A	N/A	N/A	44751000	22	145.09	7	0	7	17.809	8	8	1	0.9	4.27956	0.044451	0.578033	0.616098	20.9611	22.4281	22.4214	20.7296	20.4445	21.7292	21.6329	21.9771	18.3268	22.6445	21.457	22.9301
300	A0A1S3P554;A0A1S3LAQ9;A0A1S3P539	A0A1S3P554;A0A1S3LAQ9;A0A1S3P539	A0A1S3P554;A0A1S3LAQ9;A0A1S3P539	A0A1S3P539	A0A1S3P539_SALSA	unreviewed	Tubulin alpha chain	LOC106583278	Salmo salar (Atlantic salmon)						#N/A	1296	N/A	N/A	N/A	44751000	22	145.09	7	0	7	17.809	8	8	1	0.9	4.27956	0.044451	0.578033	0.616098	20.9611	22.4281	22.4214	20.7296	20.4445	21.7292	21.6329	21.9771	18.3268	22.6445	21.457	22.9301
300	A0A1S3P554;A0A1S3LAQ9;A0A1S3P539	A0A1S3P554;A0A1S3LAQ9;A0A1S3P539	A0A1S3P554;A0A1S3LAQ9;A0A1S3P539	A0A1S3P554	A0A1S3P554_SALSA	unreviewed	Tubulin alpha chain	LOC100380681	Salmo salar (Atlantic salmon)						#N/A	1292	N/A	N/A	N/A	44751000	22	145.09	7	0	7	17.809	8	8	1	0.9	4.27956	0.044451	0.578033	0.616098	20.9611	22.4281	22.4214	20.7296	20.4445	21.7292	21.6329	21.9771	18.3268	22.6445	21.457	22.9301
2547	B5X0U5	B5X0U5	B5X0U5	B5X0U5	B5X0U5_SALSA	unreviewed	Tubulin beta chain	TBB5 LOC106588409 tbb5	Salmo salar (Atlantic salmon)	P07437	TBB5_HUMAN	Tubulin beta chain (Tubulin beta-5 chain)	TUBB TUBB5, OK/SW-cl.56	Homo sapiens (Human)	TUBB	1256	N/A	N/A	N/A	44751000	22	145.09	7	0	7	17.809	8	8	1	0.9	4.27956	0.044451	0.578033	0.616098	20.9611	22.4281	22.4214	20.7296	20.4445	21.7292	21.6329	21.9771	18.3268	22.6445	21.457	22.9301
2760	B5X4J7	B5X4J7	B5X4J7	B5X4J7	B5X4J7_SALSA	unreviewed	Tubulin folding cofactor B (tubulin-folding cofactor B)	TBCB tbcb	Salmo salar (Atlantic salmon)	Q99426	TBCB_HUMAN	Tubulin-folding cofactor B (Cytoskeleton-associated protein 1) (Cytoskeleton-associated protein CKAPI) (Tubulin-specific chaperone B)	TBCB CG22, CKAP1	Homo sapiens (Human)	TBCB	562	N/A	N/A	N/A	4663200	2	62.605	2	0.0096154	2	2.3224	3.8	3.8	2	3.8	4.24227	0.0453635	0.581664	0.614026	20.5602	19.1866	19.7311	18.5801	19.5306	20.1106	17.3645	19.4885	20.449	19.3368	19.8578	19.4187
430	A0A1S3LME3;A0A1S3M6Z8;A0A1S3MG63	A0A1S3LME3;A0A1S3M6Z8;A0A1S3MG63	A0A1S3LME3;A0A1S3M6Z8;A0A1S3MG63	A0A1S3LME3	A0A1S3LME3_SALSA	unreviewed	Tyrosine-protein phosphatase non-receptor type (EC 3.1.3.48)	LOC106567201	Salmo salar (Atlantic salmon)	Q06180	PTN2_MOUSE	Tyrosine-protein phosphatase non-receptor type 2 (Protein-tyrosine phosphatase PTP-2) (EC 3.1.3.48) (MPTP)	Ptpn2 Ptpt	Mus musculus (Mouse)	PTPN2	509	N/A	N/A	N/A	4663200	2	62.605	2	0.0096154	2	2.3224	3.8	3.8	2	3.8	4.24227	0.0453635	0.581664	0.614026	20.5602	19.1866	19.7311	18.5801	19.5306	20.1106	17.3645	19.4885	20.449	19.3368	19.8578	19.4187
430	A0A1S3LME3;A0A1S3M6Z8;A0A1S3MG63	A0A1S3LME3;A0A1S3M6Z8;A0A1S3MG63	A0A1S3LME3;A0A1S3M6Z8;A0A1S3MG63	A0A1S3M6Z8	A0A1S3M6Z8_SALSA	unreviewed	Tyrosine-protein phosphatase non-receptor type (EC 3.1.3.48)	ptpn2	Salmo salar (Atlantic salmon)						#N/A	459	N/A	N/A	N/A	4663200	2	62.605	2	0.0096154	2	2.3224	3.8	3.8	2	3.8	4.24227	0.0453635	0.581664	0.614026	20.5602	19.1866	19.7311	18.5801	19.5306	20.1106	17.3645	19.4885	20.449	19.3368	19.8578	19.4187
430	A0A1S3LME3;A0A1S3M6Z8;A0A1S3MG63	A0A1S3LME3;A0A1S3M6Z8;A0A1S3MG63	A0A1S3LME3;A0A1S3M6Z8;A0A1S3MG63	A0A1S3MG63	A0A1S3MG63_SALSA	unreviewed	Tyrosine-protein phosphatase non-receptor type (EC 3.1.3.48)	LOC106572479	Salmo salar (Atlantic salmon)						#N/A	559	N/A	N/A	N/A	4663200	2	62.605	2	0.0096154	2	2.3224	3.8	3.8	2	3.8	4.24227	0.0453635	0.581664	0.614026	20.5602	19.1866	19.7311	18.5801	19.5306	20.1106	17.3645	19.4885	20.449	19.3368	19.8578	19.4187
2816	B5X5Y8;B5X8X2;B5XBE7	B5X5Y8;B5X8X2;B5XBE7	B5X5Y8;B5X8X2;B5XBE7	B5X5Y8	B5X5Y8_SALSA	unreviewed	U1 small nuclear ribonucleoprotein C (U1 snRNP C) (U1-C) (U1C)	RU1C SNRPC snrpc	Salmo salar (Atlantic salmon)	P09234	RU1C_HUMAN	U1 small nuclear ribonucleoprotein C (U1 snRNP C) (U1-C) (U1C)	SNRPC	Homo sapiens (Human)	SNRPC	559	N/A	N/A	N/A	4663200	2	62.605	2	0.0096154	2	2.3224	3.8	3.8	2	3.8	4.24227	0.0453635	0.581664	0.614026	20.5602	19.1866	19.7311	18.5801	19.5306	20.1106	17.3645	19.4885	20.449	19.3368	19.8578	19.4187
2816	B5X5Y8;B5X8X2;B5XBE7	B5X5Y8;B5X8X2;B5XBE7	B5X5Y8;B5X8X2;B5XBE7	B5X8X2	B5X8X2_SALSA	unreviewed	U1 small nuclear ribonucleoprotein C (U1 snRNP C) (U1-C) (U1C)	RU1C LOC106566914 SNRPC	Salmo salar (Atlantic salmon)						#N/A	562	N/A	N/A	N/A	4663200	2	62.605	2	0.0096154	2	2.3224	3.8	3.8	2	3.8	4.24227	0.0453635	0.581664	0.614026	20.5602	19.1866	19.7311	18.5801	19.5306	20.1106	17.3645	19.4885	20.449	19.3368	19.8578	19.4187
2816	B5X5Y8;B5X8X2;B5XBE7	B5X5Y8;B5X8X2;B5XBE7	B5X5Y8;B5X8X2;B5XBE7	B5XBE7	B5XBE7_SALSA	unreviewed	U1 small nuclear ribonucleoprotein C (U1 snRNP C) (U1-C) (U1C)	RU1C LOC106582700 SNRPC	Salmo salar (Atlantic salmon)						#N/A	216	N/A	N/A	N/A	21095000	9	24.518	6	0	2	14.868	43.1	13.4	2	13.4	4.24103	0.0453942	0.581664	0.613957	21.0323	22.6418	19.1744	19.7293	21.6	21.314	19.3749	20.3698	21.411	21.1494	20.5227	18.5702
1517	B5X8U2;A0A1S3Q2B7;A0A1S3M6G2	B5X8U2;A0A1S3Q2B7;A0A1S3M6G2	B5X8U2;A0A1S3Q2B7;A0A1S3M6G2	A0A1S3M6G2	A0A1S3M6G2_SALSA	unreviewed	U5 small nuclear ribonucleoprotein 40 kDa protein	LOC106570614	Salmo salar (Atlantic salmon)	Q96DI7	SNR40_HUMAN	U5 small nuclear ribonucleoprotein 40 kDa protein (U5 snRNP 40 kDa protein) (U5-40K) (38 kDa-splicing factor) (Prp8-binding protein) (hPRP8BP) (U5 snRNP-specific 40 kDa protein) (WD repeat-containing protein 57)	SNRNP40 PRP8BP, SFP38, WDR57	Homo sapiens (Human)	SNRNP40	117	N/A	N/A	N/A	365640000	90	12.741	7	0	7	129.16	71.8	71.8	7	71.8	4.23373	0.0455756	0.581664	0.613549	24.5282	25.8698	24.6446	24.9904	24.7336	25.2761	24.6822	24.5602	24.7396	24.2399	24.9231	24.3058
1517	B5X8U2;A0A1S3Q2B7;A0A1S3M6G2	B5X8U2;A0A1S3Q2B7;A0A1S3M6G2	B5X8U2;A0A1S3Q2B7;A0A1S3M6G2	A0A1S3Q2B7	A0A1S3Q2B7_SALSA	unreviewed	U5 small nuclear ribonucleoprotein 40 kDa protein-like	LOC106588762	Salmo salar (Atlantic salmon)						#N/A	117	N/A	N/A	N/A	365640000	90	12.741	7	0	7	129.16	71.8	71.8	7	71.8	4.23373	0.0455756	0.581664	0.613549	24.5282	25.8698	24.6446	24.9904	24.7336	25.2761	24.6822	24.5602	24.7396	24.2399	24.9231	24.3058
1517	B5X8U2;A0A1S3Q2B7;A0A1S3M6G2	B5X8U2;A0A1S3Q2B7;A0A1S3M6G2	B5X8U2;A0A1S3Q2B7;A0A1S3M6G2	B5X8U2	B5X8U2_SALSA	unreviewed	U5 small nuclear ribonucleoprotein 40 kDa protein-like (WD repeat-containing protein 57)	WDR57 LOC106594750	Salmo salar (Atlantic salmon)						#N/A	411	N/A	N/A	N/A	377350000	109	45.16	9	0	9	41.743	35.5	35.5	6	28	4.20433	0.0463158	0.581664	0.611895	24.9998	24.7941	24.8996	24.5803	25.1394	24.9438	24.7193	25.2109	24.7791	24.6641	25.0301	24.9757
1117	A0A1S3NPQ8;A0A1S3RWH8;C0HAC3;B5X126	A0A1S3NPQ8;A0A1S3RWH8;C0HAC3;B5X126	A0A1S3NPQ8;A0A1S3RWH8;C0HAC3;B5X126	B5X126	B5X126_SALSA	unreviewed	Ubiquilin-4	UBQL4 ubql4	Salmo salar (Atlantic salmon)	Q9NRR5	UBQL4_HUMAN	Ubiquilin-4 (Ataxin-1 interacting ubiquitin-like protein) (A1Up) (Ataxin-1 ubiquitin-like-interacting protein A1U) (Connexin43-interacting protein of 75 kDa) (CIP75)	UBQLN4 C1orf6, CIP75, UBIN	Homo sapiens (Human)	UBQLN4	411	N/A	N/A	N/A	377350000	109	45.16	9	0	9	41.743	35.5	35.5	6	28	4.20433	0.0463158	0.581664	0.611895	24.9998	24.7941	24.8996	24.5803	25.1394	24.9438	24.7193	25.2109	24.7791	24.6641	25.0301	24.9757
1117	A0A1S3NPQ8;A0A1S3RWH8;C0HAC3;B5X126	A0A1S3NPQ8;A0A1S3RWH8;C0HAC3;B5X126	A0A1S3NPQ8;A0A1S3RWH8;C0HAC3;B5X126	C0HAC3	C0HAC3_SALSA	unreviewed	Ubiquilin-4 (ubiquilin-4-like)	UBQL4 LOC106570499	Salmo salar (Atlantic salmon)						#N/A	636	N/A	N/A	N/A	33737000	18	73.04	4	0	4	9.0599	6.3	6.3	4	6.3	4.19402	0.0465787	0.581664	0.611312	20.6157	21.2807	21.5224	21.1563	20.8688	20.658	21.4268	23.1376	20.3579	21.0625	20.9976	21.5113
1117	A0A1S3NPQ8;A0A1S3RWH8;C0HAC3;B5X126	A0A1S3NPQ8;A0A1S3RWH8;C0HAC3;B5X126	A0A1S3NPQ8;A0A1S3RWH8;C0HAC3;B5X126	A0A1S3NPQ8	A0A1S3NPQ8_SALSA	unreviewed	ubiquilin-4-like	LOC106580647	Salmo salar (Atlantic salmon)						#N/A	298	N/A	N/A	N/A	196330000	40	34.097	5	0	4	12.488	25.2	20.5	1	5.7	4.18352	0.0468486	0.581664	0.610716	23.6069	24.2304	24.1439	23.0049	24.7399	23.3472	23.3236	24.5709	23.9471	23.4366	23.7904	24.3079
1117	A0A1S3NPQ8;A0A1S3RWH8;C0HAC3;B5X126	A0A1S3NPQ8;A0A1S3RWH8;C0HAC3;B5X126	A0A1S3NPQ8;A0A1S3RWH8;C0HAC3;B5X126	A0A1S3RWH8	A0A1S3RWH8_SALSA	unreviewed	ubiquilin-4-like	LOC106605242 LOC106596717 LOC106605306	Salmo salar (Atlantic salmon)						#N/A	418	N/A	N/A	N/A	27036000	19	47.378	15	0	2	7.8098	56.2	7.7	0	0	4.18121	0.0469081	0.581664	0.610585	18.7037	21.8801	21.2469	21.5773	20.4189	21.4218	21.0323	21.2928	20.7508	21.0534	21.2085	21.8079
3158	B9ELE8	B9ELE8	B9ELE8	B9ELE8	B9ELE8_SALSA	unreviewed	Ubiquitin (ubiquitin-40S ribosomal protein S27a)	UBIQ LOC106577118	Salmo salar (Atlantic salmon)	P62979	RS27A_HUMAN	Ubiquitin-40S ribosomal protein S27a (Ubiquitin carboxyl extension protein 80) [Cleaved into: Ubiquitin; 40S ribosomal protein S27a (Small ribosomal subunit protein eS31)]	RPS27A UBA80, UBCEP1	Homo sapiens (Human)	RPS27A	418	N/A	N/A	N/A	27036000	19	47.378	15	0	2	7.8098	56.2	7.7	0	0	4.18121	0.0469081	0.581664	0.610585	18.7037	21.8801	21.2469	21.5773	20.4189	21.4218	21.0323	21.2928	20.7508	21.0534	21.2085	21.8079
719	A0A1S3MJJ1	A0A1S3MJJ1	A0A1S3MJJ1	A0A1S3MJJ1	A0A1S3MJJ1_SALSA	unreviewed	ubiquitin-like modifier-activating enzyme 1	LOC106572968	Salmo salar (Atlantic salmon)	P22314	UBA1_HUMAN	Ubiquitin-like modifier-activating enzyme 1 (EC 6.2.1.45) (Protein A1S9) (Ubiquitin-activating enzyme E1)	UBA1 A1S9T, UBE1	Homo sapiens (Human)	UBA1	615	N/A	N/A	N/A	695130000	114	68.202	20	0	7	67.139	31.1	12.8	7	12.8	4.17265	0.0471299	0.581664	0.610098	25.6715	25.376	26.0651	25.2415	26.0337	25.904	25.3021	26.0486	25.9963	25.734	25.8049	25.9459
2022	A0A1S3RTN2;B5X4M3;A0A1S3RTN1	A0A1S3RTN2;B5X4M3;A0A1S3RTN1	A0A1S3RTN2;B5X4M3;A0A1S3RTN1	A0A1S3RTN1	A0A1S3RTN1_SALSA	unreviewed	Ubiquitinyl hydrolase 1 (EC 3.4.19.12)	ubp5	Salmo salar (Atlantic salmon)	P45974	UBP5_HUMAN	Ubiquitin carboxyl-terminal hydrolase 5 (EC 3.4.19.12) (Deubiquitinating enzyme 5) (Isopeptidase T) (Ubiquitin thioesterase 5) (Ubiquitin-specific-processing protease 5)	USP5 ISOT	Homo sapiens (Human)	USP5	616	N/A	N/A	N/A	695130000	114	68.202	20	0	7	67.139	31.1	12.8	7	12.8	4.17265	0.0471299	0.581664	0.610098	25.6715	25.376	26.0651	25.2415	26.0337	25.904	25.3021	26.0486	25.9963	25.734	25.8049	25.9459
2022	A0A1S3RTN2;B5X4M3;A0A1S3RTN1	A0A1S3RTN2;B5X4M3;A0A1S3RTN1	A0A1S3RTN2;B5X4M3;A0A1S3RTN1	A0A1S3RTN2	A0A1S3RTN2_SALSA	unreviewed	Ubiquitinyl hydrolase 1 (EC 3.4.19.12)	ubp5	Salmo salar (Atlantic salmon)						#N/A	601	N/A	N/A	N/A	695130000	114	68.202	20	0	7	67.139	31.1	12.8	7	12.8	4.17265	0.0471299	0.581664	0.610098	25.6715	25.376	26.0651	25.2415	26.0337	25.904	25.3021	26.0486	25.9963	25.734	25.8049	25.9459
2022	A0A1S3RTN2;B5X4M3;A0A1S3RTN1	A0A1S3RTN2;B5X4M3;A0A1S3RTN1	A0A1S3RTN2;B5X4M3;A0A1S3RTN1	B5X4M3	B5X4M3_SALSA	unreviewed	Ubiquitinyl hydrolase 1 (EC 3.4.19.12)	UBP5 ubp5	Salmo salar (Atlantic salmon)						#N/A	602	N/A	N/A	N/A	695130000	114	68.202	20	0	7	67.139	31.1	12.8	7	12.8	4.17265	0.0471299	0.581664	0.610098	25.6715	25.376	26.0651	25.2415	26.0337	25.904	25.3021	26.0486	25.9963	25.734	25.8049	25.9459
819	A0A1S3MVZ4;A0A1S3MVV2	A0A1S3MVZ4;A0A1S3MVV2	A0A1S3MVZ4;A0A1S3MVV2	A0A1S3MVV2	A0A1S3MVV2_SALSA	unreviewed	UDP-glucose:glycoprotein glucosyltransferase 1-like isoform X1	LOC106575376	Salmo salar (Atlantic salmon)	Q9NYU2	UGGG1_HUMAN	UDP-glucose:glycoprotein glucosyltransferase 1 (UGT1) (hUGT1) (EC 2.4.1.-) (UDP--Glc:glycoprotein glucosyltransferase) (UDP-glucose ceramide glucosyltransferase-like 1)	UGGT1 GT, UGCGL1, UGGT, UGT1, UGTR	Homo sapiens (Human)	UGGT1	722	N/A	N/A	N/A	528340000	191	82.931	28	0	28	123.05	48.8	48.8	22	39.5	4.16843	0.0472398	0.581664	0.609857	24.9521	25.6281	25.5383	24.4774	25.5688	24.9748	25.038	26.4575	24.5498	23.9585	26.0179	25.6807
819	A0A1S3MVZ4;A0A1S3MVV2	A0A1S3MVZ4;A0A1S3MVV2	A0A1S3MVZ4;A0A1S3MVV2	A0A1S3MVZ4	A0A1S3MVZ4_SALSA	unreviewed	UDP-glucose:glycoprotein glucosyltransferase 1-like isoform X2	LOC106575376	Salmo salar (Atlantic salmon)						#N/A	426	N/A	N/A	N/A	232870000	102	49.589	10	0	10	57.564	35.9	35.9	6	20.9	4.15195	0.0476715	0.581664	0.608914	24.2467	24.6405	23.8296	23.6184	24.4623	24.0167	23.9501	24.0189	24.4608	24.1291	24.7012	24.0208
569	A0A1S3M2X1	A0A1S3M2X1	A0A1S3M2X1	A0A1S3M2X1	A0A1S3M2X1_SALSA	unreviewed	UDP-glucuronosyltransferase (EC 2.4.1.17)	LOC106569965	Salmo salar (Atlantic salmon)	P22309	UD11_HUMAN	UDP-glucuronosyltransferase 1-1 (UDPGT 1-1) (UGT1*1) (UGT1-01) (UGT1.1) (EC 2.4.1.17) (Bilirubin-specific UDPGT isozyme 1) (hUG-BR1) (UDP-glucuronosyltransferase 1-A) (UGT-1A) (UGT1A) (UDP-glucuronosyltransferase 1A1)	UGT1A1 GNT1, UGT1	Homo sapiens (Human)	UGT1A1	426	N/A	N/A	N/A	232870000	102	49.589	10	0	10	57.564	35.9	35.9	6	20.9	4.15195	0.0476715	0.581664	0.608914	24.2467	24.6405	23.8296	23.6184	24.4623	24.0167	23.9501	24.0189	24.4608	24.1291	24.7012	24.0208
1591	A0A1S3Q9W7	A0A1S3Q9W7	A0A1S3Q9W7	A0A1S3Q9W7	A0A1S3Q9W7_SALSA	unreviewed	UDP-glucuronosyltransferase (EC 2.4.1.17)	LOC106590122	Salmo salar (Atlantic salmon)						#N/A	419	N/A	N/A	N/A	232870000	102	49.589	10	0	10	57.564	35.9	35.9	6	20.9	4.15195	0.0476715	0.581664	0.608914	24.2467	24.6405	23.8296	23.6184	24.4623	24.0167	23.9501	24.0189	24.4608	24.1291	24.7012	24.0208
1191	A0A1S3NX81	A0A1S3NX81	A0A1S3NX81;A0A1S3LQG7;A0A1S3LR99;A0A1S3LQ58;A0A1S3NX16;A0A1S3LQ90	A0A1S3NX81	A0A1S3NX81_SALSA	unreviewed	UDP-glucuronosyltransferase-like	LOC106581954	Salmo salar (Atlantic salmon)						#N/A	379	N/A	N/A	N/A	12147000000	580	43.164	15	0	15	323.31	53.2	53.2	8	31.5	4.14476	0.0478616	0.581664	0.608501	29.8866	30.0509	29.9157	29.8172	29.4506	29.9484	29.9668	29.9358	29.6831	30.0748	30.1336	29.9898
80	A0A1S3KN62;A0A1S3KME4	A0A1S3KN62;A0A1S3KME4	A0A1S3KN62;A0A1S3KME4;A0A1S3MN72	A0A1S3KN62	A0A1S3KN62_SALSA	unreviewed	uncharacterized protein LOC106560895 isoform X1	LOC106560895	Salmo salar (Atlantic salmon)						#N/A	391	N/A	N/A	N/A	12147000000	580	43.164	15	0	15	323.31	53.2	53.2	8	31.5	4.14476	0.0478616	0.581664	0.608501	29.8866	30.0509	29.9157	29.8172	29.4506	29.9484	29.9668	29.9358	29.6831	30.0748	30.1336	29.9898
80	A0A1S3KN62;A0A1S3KME4	A0A1S3KN62;A0A1S3KME4	A0A1S3KN62;A0A1S3KME4;A0A1S3MN72	A0A1S3KME4	A0A1S3KME4_SALSA	unreviewed	uncharacterized protein LOC106560895 isoform X2	LOC106560895	Salmo salar (Atlantic salmon)						#N/A	226	N/A	N/A	N/A	653000000	108	24.948	6	0	6	65.306	41.2	41.2	6	41.2	4.14434	0.0478728	0.581664	0.608477	25.4253	26.1671	25.7362	25.5756	25.6693	25.727	25.3044	25.668	25.6146	25.6925	25.9682	25.6261
2126	A0A1S3S7U6;A0A1S3S7T7;A0A1S3S7T0;A0A1S3S7U4;A0A1S3S7S7;A0A1S3S7U2;A0A1S3S7T6	A0A1S3S7U6;A0A1S3S7T7;A0A1S3S7T0;A0A1S3S7U4;A0A1S3S7S7;A0A1S3S7U2;A0A1S3S7T6	A0A1S3S7U6;A0A1S3S7T7;A0A1S3S7T0;A0A1S3S7U4;A0A1S3S7S7;A0A1S3S7U2;A0A1S3S7T6	A0A1S3S7T6	A0A1S3S7T6_SALSA	unreviewed	unconventional myosin-VI isoform X1	myo6	Salmo salar (Atlantic salmon)	Q9UM54	MYO6_HUMAN	Unconventional myosin-VI (Unconventional myosin-6)	MYO6 KIAA0389	Homo sapiens (Human)	MYO6	558	N/A	N/A	N/A	98265000	29	57.954	10	0	10	25.345	27.7	27.7	10	27.7	4.13939	0.0480042	0.581664	0.608192	21.2638	22.3108	24.3275	22.0247	22.3277	23.7201	23.1675	23.1543	21.7421	22.8315	22.3134	23.4171
2126	A0A1S3S7U6;A0A1S3S7T7;A0A1S3S7T0;A0A1S3S7U4;A0A1S3S7S7;A0A1S3S7U2;A0A1S3S7T6	A0A1S3S7U6;A0A1S3S7T7;A0A1S3S7T0;A0A1S3S7U4;A0A1S3S7S7;A0A1S3S7U2;A0A1S3S7T6	A0A1S3S7U6;A0A1S3S7T7;A0A1S3S7T0;A0A1S3S7U4;A0A1S3S7S7;A0A1S3S7U2;A0A1S3S7T6	A0A1S3S7U2	A0A1S3S7U2_SALSA	unreviewed	unconventional myosin-VI isoform X2	myo6	Salmo salar (Atlantic salmon)						#N/A	530	N/A	N/A	N/A	98265000	29	57.954	10	0	10	25.345	27.7	27.7	10	27.7	4.13939	0.0480042	0.581664	0.608192	21.2638	22.3108	24.3275	22.0247	22.3277	23.7201	23.1675	23.1543	21.7421	22.8315	22.3134	23.4171
2126	A0A1S3S7U6;A0A1S3S7T7;A0A1S3S7T0;A0A1S3S7U4;A0A1S3S7S7;A0A1S3S7U2;A0A1S3S7T6	A0A1S3S7U6;A0A1S3S7T7;A0A1S3S7T0;A0A1S3S7U4;A0A1S3S7S7;A0A1S3S7U2;A0A1S3S7T6	A0A1S3S7U6;A0A1S3S7T7;A0A1S3S7T0;A0A1S3S7U4;A0A1S3S7S7;A0A1S3S7U2;A0A1S3S7T6	A0A1S3S7U4	A0A1S3S7U4_SALSA	unreviewed	unconventional myosin-VI isoform X3	myo6	Salmo salar (Atlantic salmon)						#N/A	294	N/A	N/A	N/A	303760000	28	34.981	2	0	2	10.574	6.5	6.5	2	6.5	4.13771	0.0480487	0.581664	0.608095	24.7573	24.7854	24.1952	24.9937	24.0976	24.5644	24.6703	24.2389	24.6636	24.9637	24.5074	24.3552
2126	A0A1S3S7U6;A0A1S3S7T7;A0A1S3S7T0;A0A1S3S7U4;A0A1S3S7S7;A0A1S3S7U2;A0A1S3S7T6	A0A1S3S7U6;A0A1S3S7T7;A0A1S3S7T0;A0A1S3S7U4;A0A1S3S7S7;A0A1S3S7U2;A0A1S3S7T6	A0A1S3S7U6;A0A1S3S7T7;A0A1S3S7T0;A0A1S3S7U4;A0A1S3S7S7;A0A1S3S7U2;A0A1S3S7T6	A0A1S3S7S7	A0A1S3S7S7_SALSA	unreviewed	unconventional myosin-VI isoform X4	myo6	Salmo salar (Atlantic salmon)						#N/A	398	N/A	N/A	N/A	24517000	7	42.022	1	0	1	6.3181	5.8	5.8	1	5.8	4.13585	0.0480982	0.581664	0.607988	20.447	21.9421	21.886	18.348	22.1598	19.5736	19.3781	19.8324	21.7822	18.7104	22.1656	21.7858
2126	A0A1S3S7U6;A0A1S3S7T7;A0A1S3S7T0;A0A1S3S7U4;A0A1S3S7S7;A0A1S3S7U2;A0A1S3S7T6	A0A1S3S7U6;A0A1S3S7T7;A0A1S3S7T0;A0A1S3S7U4;A0A1S3S7S7;A0A1S3S7U2;A0A1S3S7T6	A0A1S3S7U6;A0A1S3S7T7;A0A1S3S7T0;A0A1S3S7U4;A0A1S3S7S7;A0A1S3S7U2;A0A1S3S7T6	A0A1S3S7T0	A0A1S3S7T0_SALSA	unreviewed	unconventional myosin-VI isoform X5	myo6	Salmo salar (Atlantic salmon)						#N/A	400	N/A	N/A	N/A	24517000	7	42.022	1	0	1	6.3181	5.8	5.8	1	5.8	4.13585	0.0480982	0.581664	0.607988	20.447	21.9421	21.886	18.348	22.1598	19.5736	19.3781	19.8324	21.7822	18.7104	22.1656	21.7858
2126	A0A1S3S7U6;A0A1S3S7T7;A0A1S3S7T0;A0A1S3S7U4;A0A1S3S7S7;A0A1S3S7U2;A0A1S3S7T6	A0A1S3S7U6;A0A1S3S7T7;A0A1S3S7T0;A0A1S3S7U4;A0A1S3S7S7;A0A1S3S7U2;A0A1S3S7T6	A0A1S3S7U6;A0A1S3S7T7;A0A1S3S7T0;A0A1S3S7U4;A0A1S3S7S7;A0A1S3S7U2;A0A1S3S7T6	A0A1S3S7T7	A0A1S3S7T7_SALSA	unreviewed	unconventional myosin-VI isoform X6	myo6	Salmo salar (Atlantic salmon)						#N/A	388	N/A	N/A	N/A	77144000	26	52.948	4	0	4	19.157	11.2	11.2	4	11.2	4.13523	0.0481147	0.581664	0.607953	22.5051	22.8222	19.6123	23.2524	23.6832	22.7413	22.5509	22.3548	22.3722	23.4165	21.8106	20.5071
2126	A0A1S3S7U6;A0A1S3S7T7;A0A1S3S7T0;A0A1S3S7U4;A0A1S3S7S7;A0A1S3S7U2;A0A1S3S7T6	A0A1S3S7U6;A0A1S3S7T7;A0A1S3S7T0;A0A1S3S7U4;A0A1S3S7S7;A0A1S3S7U2;A0A1S3S7T6	A0A1S3S7U6;A0A1S3S7T7;A0A1S3S7T0;A0A1S3S7U4;A0A1S3S7S7;A0A1S3S7U2;A0A1S3S7T6	A0A1S3S7U6	A0A1S3S7U6_SALSA	unreviewed	unconventional myosin-VI isoform X7	myo6	Salmo salar (Atlantic salmon)						#N/A	474	N/A	N/A	N/A	77144000	26	52.948	4	0	4	19.157	11.2	11.2	4	11.2	4.13523	0.0481147	0.581664	0.607953	22.5051	22.8222	19.6123	23.2524	23.6832	22.7413	22.5509	22.3548	22.3722	23.4165	21.8106	20.5071
359	A0A1S3LFA2	A0A1S3LFA2	A0A1S3LFA2	A0A1S3LFA2	A0A1S3LFA2_SALSA	unreviewed	UPF0160 protein MYG1, mitochondrial	cssa12h12orf10	Salmo salar (Atlantic salmon)	Q9HB07	MYG1_HUMAN	UPF0160 protein MYG1, mitochondrial	C12orf10	Homo sapiens (Human)	C12orf10	482	N/A	N/A	N/A	77144000	26	52.948	4	0	4	19.157	11.2	11.2	4	11.2	4.13523	0.0481147	0.581664	0.607953	22.5051	22.8222	19.6123	23.2524	23.6832	22.7413	22.5509	22.3548	22.3722	23.4165	21.8106	20.5071
1385	A0A1S3PKZ5;A0A1S3PKB5;A0A1S3PK65	A0A1S3PKZ5;A0A1S3PKB5;A0A1S3PK65	A0A1S3PKZ5;A0A1S3PKB5;A0A1S3PK65	A0A1S3PKZ5	A0A1S3PKZ5_SALSA	unreviewed	UTP--glucose-1-phosphate uridylyltransferase-like isoform X1	LOC106585850	Salmo salar (Atlantic salmon)	Q16851	UGPA_HUMAN	UTP--glucose-1-phosphate uridylyltransferase (EC 2.7.7.9) (UDP-glucose pyrophosphorylase) (UDPGP) (UGPase)	UGP2 UGP1	Homo sapiens (Human)	UGP2	473	N/A	N/A	N/A	77144000	26	52.948	4	0	4	19.157	11.2	11.2	4	11.2	4.13523	0.0481147	0.581664	0.607953	22.5051	22.8222	19.6123	23.2524	23.6832	22.7413	22.5509	22.3548	22.3722	23.4165	21.8106	20.5071
1385	A0A1S3PKZ5;A0A1S3PKB5;A0A1S3PK65	A0A1S3PKZ5;A0A1S3PKB5;A0A1S3PK65	A0A1S3PKZ5;A0A1S3PKB5;A0A1S3PK65	A0A1S3PKB5	A0A1S3PKB5_SALSA	unreviewed	UTP--glucose-1-phosphate uridylyltransferase-like isoform X2	LOC106585850	Salmo salar (Atlantic salmon)						#N/A	481	N/A	N/A	N/A	77144000	26	52.948	4	0	4	19.157	11.2	11.2	4	11.2	4.13523	0.0481147	0.581664	0.607953	22.5051	22.8222	19.6123	23.2524	23.6832	22.7413	22.5509	22.3548	22.3722	23.4165	21.8106	20.5071
1385	A0A1S3PKZ5;A0A1S3PKB5;A0A1S3PK65	A0A1S3PKZ5;A0A1S3PKB5;A0A1S3PK65	A0A1S3PKZ5;A0A1S3PKB5;A0A1S3PK65	A0A1S3PK65	A0A1S3PK65_SALSA	unreviewed	UTP--glucose-1-phosphate uridylyltransferase-like isoform X3	LOC106585850	Salmo salar (Atlantic salmon)						#N/A	475	N/A	N/A	N/A	77144000	26	52.948	4	0	4	19.157	11.2	11.2	4	11.2	4.13523	0.0481147	0.581664	0.607953	22.5051	22.8222	19.6123	23.2524	23.6832	22.7413	22.5509	22.3548	22.3722	23.4165	21.8106	20.5071
2143	A0A1S3S9Q6;A0A1S3S9Q0;A0A1S3S9P7;A0A1S3S9Q2;A0A1S3S9Q3;A0A1S3S9P5;A0A1S3S9N9	A0A1S3S9Q6;A0A1S3S9Q0;A0A1S3S9P7;A0A1S3S9Q2;A0A1S3S9Q3;A0A1S3S9P5;A0A1S3S9N9	A0A1S3S9Q6;A0A1S3S9Q0;A0A1S3S9P7;A0A1S3S9Q2;A0A1S3S9Q3;A0A1S3S9P5;A0A1S3S9N9;A0A1S3S9Q7;A0A1S3S9T1;A0A1S3MBU8;A0A1S3MCH6;A0A1S3MC52;A0A1S3MC73;A0A1S3MBS4;A0A1S3MBS9;A0A1S3MC78	A0A1S3S9N9	A0A1S3S9N9_SALSA	unreviewed	utrophin-like isoform X1	LOC106608002	Salmo salar (Atlantic salmon)	P46939	UTRO_HUMAN	Utrophin (Dystrophin-related protein 1) (DRP-1)	UTRN DMDL, DRP1	Homo sapiens (Human)	UTRN	474	N/A	N/A	N/A	77144000	26	52.948	4	0	4	19.157	11.2	11.2	4	11.2	4.13523	0.0481147	0.581664	0.607953	22.5051	22.8222	19.6123	23.2524	23.6832	22.7413	22.5509	22.3548	22.3722	23.4165	21.8106	20.5071
2143	A0A1S3S9Q6;A0A1S3S9Q0;A0A1S3S9P7;A0A1S3S9Q2;A0A1S3S9Q3;A0A1S3S9P5;A0A1S3S9N9	A0A1S3S9Q6;A0A1S3S9Q0;A0A1S3S9P7;A0A1S3S9Q2;A0A1S3S9Q3;A0A1S3S9P5;A0A1S3S9N9	A0A1S3S9Q6;A0A1S3S9Q0;A0A1S3S9P7;A0A1S3S9Q2;A0A1S3S9Q3;A0A1S3S9P5;A0A1S3S9N9;A0A1S3S9Q7;A0A1S3S9T1;A0A1S3MBU8;A0A1S3MCH6;A0A1S3MC52;A0A1S3MC73;A0A1S3MBS4;A0A1S3MBS9;A0A1S3MC78	A0A1S3S9P5	A0A1S3S9P5_SALSA	unreviewed	utrophin-like isoform X2	LOC106608002	Salmo salar (Atlantic salmon)						#N/A	216	N/A	N/A	N/A	397120000	132	24.037	12	0	12	81.151	72.7	72.7	12	72.7	4.13007	0.0482526	0.581664	0.607655	24.7935	25.1029	25.3102	24.9385	24.9777	24.8243	24.4508	24.9881	24.7428	24.7401	24.9919	25.5704
2143	A0A1S3S9Q6;A0A1S3S9Q0;A0A1S3S9P7;A0A1S3S9Q2;A0A1S3S9Q3;A0A1S3S9P5;A0A1S3S9N9	A0A1S3S9Q6;A0A1S3S9Q0;A0A1S3S9P7;A0A1S3S9Q2;A0A1S3S9Q3;A0A1S3S9P5;A0A1S3S9N9	A0A1S3S9Q6;A0A1S3S9Q0;A0A1S3S9P7;A0A1S3S9Q2;A0A1S3S9Q3;A0A1S3S9P5;A0A1S3S9N9;A0A1S3S9Q7;A0A1S3S9T1;A0A1S3MBU8;A0A1S3MCH6;A0A1S3MC52;A0A1S3MC73;A0A1S3MBS4;A0A1S3MBS9;A0A1S3MC78	A0A1S3S9Q3	A0A1S3S9Q3_SALSA	unreviewed	utrophin-like isoform X3	LOC106608002	Salmo salar (Atlantic salmon)						#N/A	211	N/A	N/A	N/A	397120000	132	24.037	12	0	12	81.151	72.7	72.7	12	72.7	4.13007	0.0482526	0.581664	0.607655	24.7935	25.1029	25.3102	24.9385	24.9777	24.8243	24.4508	24.9881	24.7428	24.7401	24.9919	25.5704
2143	A0A1S3S9Q6;A0A1S3S9Q0;A0A1S3S9P7;A0A1S3S9Q2;A0A1S3S9Q3;A0A1S3S9P5;A0A1S3S9N9	A0A1S3S9Q6;A0A1S3S9Q0;A0A1S3S9P7;A0A1S3S9Q2;A0A1S3S9Q3;A0A1S3S9P5;A0A1S3S9N9	A0A1S3S9Q6;A0A1S3S9Q0;A0A1S3S9P7;A0A1S3S9Q2;A0A1S3S9Q3;A0A1S3S9P5;A0A1S3S9N9;A0A1S3S9Q7;A0A1S3S9T1;A0A1S3MBU8;A0A1S3MCH6;A0A1S3MC52;A0A1S3MC73;A0A1S3MBS4;A0A1S3MBS9;A0A1S3MC78	A0A1S3S9Q2	A0A1S3S9Q2_SALSA	unreviewed	utrophin-like isoform X4	LOC106608002	Salmo salar (Atlantic salmon)						#N/A	215	N/A	N/A	N/A	397120000	132	24.037	12	0	12	81.151	72.7	72.7	12	72.7	4.13007	0.0482526	0.581664	0.607655	24.7935	25.1029	25.3102	24.9385	24.9777	24.8243	24.4508	24.9881	24.7428	24.7401	24.9919	25.5704
2143	A0A1S3S9Q6;A0A1S3S9Q0;A0A1S3S9P7;A0A1S3S9Q2;A0A1S3S9Q3;A0A1S3S9P5;A0A1S3S9N9	A0A1S3S9Q6;A0A1S3S9Q0;A0A1S3S9P7;A0A1S3S9Q2;A0A1S3S9Q3;A0A1S3S9P5;A0A1S3S9N9	A0A1S3S9Q6;A0A1S3S9Q0;A0A1S3S9P7;A0A1S3S9Q2;A0A1S3S9Q3;A0A1S3S9P5;A0A1S3S9N9;A0A1S3S9Q7;A0A1S3S9T1;A0A1S3MBU8;A0A1S3MCH6;A0A1S3MC52;A0A1S3MC73;A0A1S3MBS4;A0A1S3MBS9;A0A1S3MC78	A0A1S3S9P7	A0A1S3S9P7_SALSA	unreviewed	utrophin-like isoform X5	LOC106608002	Salmo salar (Atlantic salmon)						#N/A	215	N/A	N/A	N/A	397120000	132	24.037	12	0	12	81.151	72.7	72.7	12	72.7	4.13007	0.0482526	0.581664	0.607655	24.7935	25.1029	25.3102	24.9385	24.9777	24.8243	24.4508	24.9881	24.7428	24.7401	24.9919	25.5704
2143	A0A1S3S9Q6;A0A1S3S9Q0;A0A1S3S9P7;A0A1S3S9Q2;A0A1S3S9Q3;A0A1S3S9P5;A0A1S3S9N9	A0A1S3S9Q6;A0A1S3S9Q0;A0A1S3S9P7;A0A1S3S9Q2;A0A1S3S9Q3;A0A1S3S9P5;A0A1S3S9N9	A0A1S3S9Q6;A0A1S3S9Q0;A0A1S3S9P7;A0A1S3S9Q2;A0A1S3S9Q3;A0A1S3S9P5;A0A1S3S9N9;A0A1S3S9Q7;A0A1S3S9T1;A0A1S3MBU8;A0A1S3MCH6;A0A1S3MC52;A0A1S3MC73;A0A1S3MBS4;A0A1S3MBS9;A0A1S3MC78	A0A1S3S9Q0	A0A1S3S9Q0_SALSA	unreviewed	utrophin-like isoform X6	LOC106608002	Salmo salar (Atlantic salmon)						#N/A	161	N/A	N/A	N/A	108520000	38	18.17	3	0	3	20.858	21.4	21.4	3	21.4	4.12755	0.0483199	0.581664	0.60751	22.8668	22.7432	23.1463	22.6535	23.3987	23.1742	22.7235	23.8273	23.0314	21.9924	23.5165	23.377
2143	A0A1S3S9Q6;A0A1S3S9Q0;A0A1S3S9P7;A0A1S3S9Q2;A0A1S3S9Q3;A0A1S3S9P5;A0A1S3S9N9	A0A1S3S9Q6;A0A1S3S9Q0;A0A1S3S9P7;A0A1S3S9Q2;A0A1S3S9Q3;A0A1S3S9P5;A0A1S3S9N9	A0A1S3S9Q6;A0A1S3S9Q0;A0A1S3S9P7;A0A1S3S9Q2;A0A1S3S9Q3;A0A1S3S9P5;A0A1S3S9N9;A0A1S3S9Q7;A0A1S3S9T1;A0A1S3MBU8;A0A1S3MCH6;A0A1S3MC52;A0A1S3MC73;A0A1S3MBS4;A0A1S3MBS9;A0A1S3MC78	A0A1S3S9Q6	A0A1S3S9Q6_SALSA	unreviewed	utrophin-like isoform X7	LOC106608002	Salmo salar (Atlantic salmon)						#N/A	159	N/A	N/A	N/A	108520000	38	18.17	3	0	3	20.858	21.4	21.4	3	21.4	4.12755	0.0483199	0.581664	0.60751	22.8668	22.7432	23.1463	22.6535	23.3987	23.1742	22.7235	23.8273	23.0314	21.9924	23.5165	23.377
1892	A0A1S3RHF5;A0A1S3RFV9	A0A1S3RHF5;A0A1S3RFV9	A0A1S3RHF5;A0A1S3RFV9	A0A1S3RFV9	A0A1S3RFV9_SALSA	unreviewed	very long-chain specific acyl-CoA dehydrogenase, mitochondrial isoform X1	acadvl	Salmo salar (Atlantic salmon)	P49748	ACADV_HUMAN	Very long-chain specific acyl-CoA dehydrogenase, mitochondrial (VLCAD) (EC 1.3.8.9)	ACADVL VLCAD	Homo sapiens (Human)	ACADVL	161	N/A	N/A	N/A	108520000	38	18.17	3	0	3	20.858	21.4	21.4	3	21.4	4.12755	0.0483199	0.581664	0.60751	22.8668	22.7432	23.1463	22.6535	23.3987	23.1742	22.7235	23.8273	23.0314	21.9924	23.5165	23.377
1892	A0A1S3RHF5;A0A1S3RFV9	A0A1S3RHF5;A0A1S3RFV9	A0A1S3RHF5;A0A1S3RFV9	A0A1S3RHF5	A0A1S3RHF5_SALSA	unreviewed	very long-chain specific acyl-CoA dehydrogenase, mitochondrial isoform X2	acadvl	Salmo salar (Atlantic salmon)						#N/A	826	N/A	N/A	N/A	45370000	32	67.932	6	0	6	16.653	11.8	11.8	4	7.9	4.12546	0.048376	0.581664	0.607389	22.8209	22.1328	19.5123	19.8448	21.8229	22.4693	21.2983	17.3394	23.0256	22.344	21.9191	21.2516
221	A0A1S3L1F9;B5X161;A0A1S3NHA0	A0A1S3L1F9;B5X161;A0A1S3NHA0	A0A1S3L1F9;B5X161;A0A1S3NHA0	B5X161	B5X161_SALSA	unreviewed	V-type proton ATPase catalytic subunit A (Vacuolar ATP synthase catalytic subunit A)	VATA LOC106590474	Salmo salar (Atlantic salmon)	P38606	VATA_HUMAN	V-type proton ATPase catalytic subunit A (V-ATPase subunit A) (EC 3.6.3.14) (V-ATPase 69 kDa subunit) (Vacuolar ATPase isoform VA68) (Vacuolar proton pump subunit alpha)	ATP6V1A ATP6A1, ATP6V1A1, VPP2	Homo sapiens (Human)	ATP6V1A	1070	N/A	N/A	N/A	99327000	43	122.99	12	0	12	48.622	14.4	14.4	9	11.2	4.12083	0.0485006	0.581664	0.607121	22.7702	21.5107	23.4165	22.3049	23.3601	22.2192	22.487	24.1346	23.2318	21.5165	23.2828	23.2253
221	A0A1S3L1F9;B5X161;A0A1S3NHA0	A0A1S3L1F9;B5X161;A0A1S3NHA0	A0A1S3L1F9;B5X161;A0A1S3NHA0	A0A1S3L1F9	A0A1S3L1F9_SALSA	unreviewed	V-type proton ATPase catalytic subunit A-like	LOC106563593	Salmo salar (Atlantic salmon)						#N/A	1070	N/A	N/A	N/A	99327000	43	122.99	12	0	12	48.622	14.4	14.4	9	11.2	4.12083	0.0485006	0.581664	0.607121	22.7702	21.5107	23.4165	22.3049	23.3601	22.2192	22.487	24.1346	23.2318	21.5165	23.2828	23.2253
221	A0A1S3L1F9;B5X161;A0A1S3NHA0	A0A1S3L1F9;B5X161;A0A1S3NHA0	A0A1S3L1F9;B5X161;A0A1S3NHA0	A0A1S3NHA0	A0A1S3NHA0_SALSA	unreviewed	V-type proton ATPase catalytic subunit A-like	LOC106579446	Salmo salar (Atlantic salmon)						#N/A	524	N/A	N/A	N/A	25134000	9	53.751	1	0.00034247	1	5.2136	4.7	4.7	1	4.7	4.10839	0.0488369	0.582375	0.606399	20.0428	21.717	19.864	19.0191	21.2901	21.6653	20.3856	22.1387	21.8027	18.9017	21.9805	21.6898
414	A0A1S3LKI9	A0A1S3LKI9	A0A1S3LKI9	A0A1S3LKI9	A0A1S3LKI9_SALSA	unreviewed	V-type proton ATPase subunit S1-like	LOC106567107	Salmo salar (Atlantic salmon)	Q13488	VPP3_HUMAN	V-type proton ATPase 116 kDa subunit a isoform 3 (V-ATPase 116 kDa isoform a3) (Osteoclastic proton pump 116 kDa subunit) (OC-116 kDa) (OC116) (T-cell immune regulator 1) (T-cell immune response cDNA7 protein) (TIRC7) (Vacuolar proton translocating ATPase 116 kDa subunit a isoform 3)	TCIRG1 ATP6N1C, ATP6V0A3	Homo sapiens (Human)	TCIRG1	494	N/A	N/A	N/A	25134000	9	53.751	1	0.00034247	1	5.2136	4.7	4.7	1	4.7	4.10839	0.0488369	0.582375	0.606399	20.0428	21.717	19.864	19.0191	21.2901	21.6653	20.3856	22.1387	21.8027	18.9017	21.9805	21.6898
1426	A0A1S3PRD8;A0A1S3PR91	A0A1S3PRD8;A0A1S3PR91	A0A1S3PRD8;A0A1S3PR91;A0A1S3NCE0	A0A1S3PR91	A0A1S3PR91_SALSA	unreviewed	X-ray repair cross-complementing protein 5 (EC 3.6.4.-)	LOC106586961	Salmo salar (Atlantic salmon)	P13010	XRCC5_HUMAN	X-ray repair cross-complementing protein 5 (EC 3.6.4.-) (86 kDa subunit of Ku antigen) (ATP-dependent DNA helicase 2 subunit 2) (ATP-dependent DNA helicase II 80 kDa subunit) (CTC box-binding factor 85 kDa subunit) (CTC85) (CTCBF) (DNA repair protein XRCC5) (Ku80) (Ku86) (Lupus Ku autoantigen protein p86) (Nuclear factor IV) (Thyroid-lupus autoantigen) (TLAA) (X-ray repair complementing defective…	XRCC5 G22P2	Homo sapiens (Human)	XRCC5	440	N/A	N/A	N/A	24535000	15	49.215	16	0.0003125	1	3.8625	49.5	4.5	1	4.5	4.10596	0.048903	0.582375	0.606258	19.3943	21.3982	21.206	21.2406	20.9552	20.8544	21.3391	21.392	17.9244	21.4532	21.2913	21.0045
1426	A0A1S3PRD8;A0A1S3PR91	A0A1S3PRD8;A0A1S3PR91	A0A1S3PRD8;A0A1S3PR91;A0A1S3NCE0	A0A1S3PRD8	A0A1S3PRD8_SALSA	unreviewed	X-ray repair cross-complementing protein 5 (EC 3.6.4.-)	LOC106586961	Salmo salar (Atlantic salmon)						#N/A	1541	N/A	N/A	N/A	10886000	4	174.13	3	0.0003453	3	5.3796	3	3	3	3	4.096	0.0491747	0.583563	0.605678	20.4034	19.9895	20.4553	20.1891	19.5817	19.3193	19.5452	21.547	20.3947	21.1146	18.1864	21.9319
481	B5X107;A0A1S3LU90;A0A1S3LUD5	B5X107;A0A1S3LU90;A0A1S3LUD5	B5X107;A0A1S3LU90;A0A1S3LUD5	B5X107	B5X107_SALSA	unreviewed	Zinc finger protein 622	ZN622 zn622	Salmo salar (Atlantic salmon)	Q969S3	ZN622_HUMAN	Zinc finger protein 622 (Zinc finger-like protein 9)	ZNF622 ZPR9	Homo sapiens (Human)	ZNF622	441	N/A	N/A	N/A	7005100	6	49.576	2	0.00061256	2	3.5924	4.5	4.5	2	4.5	4.07706	0.049697	0.587706	0.604571	19.8664	19.7849	19.8678	19.4018	20.0293	20.9135	19.5559	20.0943	19.799	19.1752	20.5063	20.7913
481	B5X107;A0A1S3LU90;A0A1S3LUD5	B5X107;A0A1S3LU90;A0A1S3LUD5	B5X107;A0A1S3LU90;A0A1S3LUD5	A0A1S3LUD5	A0A1S3LUD5_SALSA	unreviewed	zinc finger protein 622 isoform X1	znf622	Salmo salar (Atlantic salmon)						#N/A	400	N/A	N/A	N/A	7005100	6	49.576	2	0.00061256	2	3.5924	4.5	4.5	2	4.5	4.07706	0.049697	0.587706	0.604571	19.8664	19.7849	19.8678	19.4018	20.0293	20.9135	19.5559	20.0943	19.799	19.1752	20.5063	20.7913
481	B5X107;A0A1S3LU90;A0A1S3LUD5	B5X107;A0A1S3LU90;A0A1S3LUD5	B5X107;A0A1S3LU90;A0A1S3LUD5	A0A1S3LU90	A0A1S3LU90_SALSA	unreviewed	zinc finger protein 622 isoform X2	znf622	Salmo salar (Atlantic salmon)						#N/A	444	N/A	N/A	N/A	7005100	6	49.576	2	0.00061256	2	3.5924	4.5	4.5	2	4.5	4.07706	0.049697	0.587706	0.604571	19.8664	19.7849	19.8678	19.4018	20.0293	20.9135	19.5559	20.0943	19.799	19.1752	20.5063	20.7913
