# Supplementary material for: Tolerance and dose-response assessment of subchronic dietary ethoxyquin exposure in Atlantic salmon (Salmo salar L.)
Source: PLoS One. 2019 Jan 25;14(1):e0211128. doi: 10.1371/journal.pone.0211128 (PMC6347454; doi:10.1371/journal.pone.0211128)
Supplement: S10 Table — A) 'Canonical Pathways', B) 'Diseases and Bio Functions' and C) 'Tox Functions' enriched with regulated (p<0.05, Qlucore) proteins in liver samples from Atlantic salmon after 90 days dietary exposure to increasing levels of EQ. D) 'Upstream Regulators' predicted from regulated (p<0.05, Qlucore) proteins in liver samples from Atlantic salmon after 90 days dietary exposure to increasing levels of EQ. (XLSX) [file pone.0211128.s012.xlsx]

## Sheet: Table S10A
Ingenuity Canonical Pathways	Analysis Name	Score	Ratio	z-score	#Molecules	Molecules
Inosine-5'-phosphate Biosynthesis II	EQ 1 vs. Control	4.76	0.667		2	ADSL,ATIC
Mitochondrial Dysfunction	EQ 1 vs. Control	4.23	0.0292		5	COX6B1,TXN2,COX7A2,NDUFA1,UQCRB
Mitochondrial Dysfunction	EQ 2 vs. Control	1.67	0.0175		3	COX6B1,COX6A1,NDUFA1
Mitochondrial Dysfunction	EQ 3 vs. Control	2.12	0.0292		5	GSR,COX6A1,COX7A2,CYB5A,NDUFA1
Oxidative Phosphorylation	EQ 1 vs. Control	3.84	0.0367		4	COX6B1,COX7A2,NDUFA1,UQCRB
Oxidative Phosphorylation	EQ 2 vs. Control	2.19	0.0275		3	COX6B1,COX6A1,NDUFA1
Oxidative Phosphorylation	EQ 3 vs. Control	2.11	0.0367		4	COX6A1,COX7A2,CYB5A,NDUFA1
Purine Nucleotides De Novo Biosynthesis II	EQ 1 vs. Control	3.5	0.182		2	ADSL,ATIC
Purine Nucleotides De Novo Biosynthesis II	EQ 2 vs. Control	1.43	0.0909		1	GART
Purine Nucleotides De Novo Biosynthesis II	EQ 3 vs. Control	1.12	0.0909		1	GART
γ-glutamyl Cycle	EQ 1 vs. Control	3.17	0.125		2	GSS,ANPEP
γ-glutamyl Cycle	EQ 2 vs. Control	1.27	0.0625		1	ANPEP
γ-glutamyl Cycle	EQ 3 vs. Control	0.967	0.0625		1	GCLC
EIF2 Signaling	EQ 1 vs. Control	2.69	0.0181		4	EIF3J,RPS27A,RPL35A,RPS3
EIF2 Signaling	EQ 2 vs. Control	0.27	0.00452		1	RPL35A
EIF2 Signaling	EQ 3 vs. Control	0.33	0.00905		2	EIF3J,EIF3L
Glutathione-mediated Detoxification	EQ 1 vs. Control	2.59	0.0645		2	GSTA2,ANPEP
Glutathione-mediated Detoxification	EQ 2 vs. Control	5.41	0.129		4	GSTA1,ANPEP,MGST3,GSTO1
Glutathione-mediated Detoxification	EQ 3 vs. Control	5.6	0.161		5	MGST1,GSTA1,MGST3,GSTP1,GSTO1
Glycine Biosynthesis I	EQ 1 vs. Control	2.31	0.5		1	SHMT2
Regulation of eIF4 and p70S6K Signaling	EQ 1 vs. Control	2.18	0.0191		3	EIF3J,RPS27A,RPS3
Regulation of eIF4 and p70S6K Signaling	EQ 3 vs. Control	0.512	0.0127		2	EIF3J,EIF3L
Glutathione Biosynthesis	EQ 1 vs. Control	2.14	0.333		1	GSS
Glutathione Biosynthesis	EQ 3 vs. Control	1.67	0.333		1	GCLC
Oxidized GTP and dGTP Detoxification	EQ 1 vs. Control	2.14	0.333		1	DDX6
Oxidized GTP and dGTP Detoxification	EQ 3 vs. Control	1.67	0.333		1	DDX6
Uracil Degradation II (Reductive)	EQ 1 vs. Control	2.01	0.25		1	DPYD
Phenylethylamine Degradation I	EQ 1 vs. Control	2.01	0.25		1	ALDH2
Phenylethylamine Degradation I	EQ 3 vs. Control	3.52	0.5		2	ALDH2,ALDH3A2
Thymine Degradation	EQ 1 vs. Control	2.01	0.25		1	DPYD
NRF2-mediated Oxidative Stress Response	EQ 1 vs. Control	1.94	0.0155		3	GSTA2,PRDX1,TXNRD1
NRF2-mediated Oxidative Stress Response	EQ 2 vs. Control	5.32	0.0363		7	PRDX1,GSTA1,DNAJA2,MGST3,TXNRD1,CBR1,GSTO1
NRF2-mediated Oxidative Stress Response	EQ 3 vs. Control	8.89	0.0674	2.828	13	MGST1,PRDX1,ABCC2,GCLC,TXNRD1,GSTO1,GSR,MAP3K7,GSTA1,TXN,MGST3,CBR1,GSTP1
dTMP De Novo Biosynthesis	EQ 1 vs. Control	1.92	0.2		1	SHMT2
Tyrosine Degradation I	EQ 1 vs. Control	1.92	0.2		1	FAH
Tyrosine Degradation I	EQ 2 vs. Control	1.76	0.2		1	FAH
Tyrosine Degradation I	EQ 3 vs. Control	1.46	0.2		1	FAH
Folate Polyglutamylation	EQ 1 vs. Control	1.92	0.2		1	SHMT2
Clathrin-mediated Endocytosis Signaling	EQ 1 vs. Control	1.9	0.0151		3	APOB,TFRC,RPS27A
Clathrin-mediated Endocytosis Signaling	EQ 2 vs. Control	0.82	0.0101		2	ARPC1B,DNM1L
Clathrin-mediated Endocytosis Signaling	EQ 3 vs. Control	1.85	0.0251		5	MYO6,RAB11B,TFRC,RAB11A,DNM1L
mTOR Signaling	EQ 1 vs. Control	1.89	0.0149		3	EIF3J,RPS27A,RPS3
mTOR Signaling	EQ 3 vs. Control	0.763	0.0149		3	EIF3J,FKBP1A,EIF3L
Superpathway of Serine and Glycine Biosynthesis I	EQ 1 vs. Control	1.77	0.143		1	SHMT2
Thioredoxin Pathway	EQ 1 vs. Control	1.77	0.143		1	TXNRD1
Thioredoxin Pathway	EQ 2 vs. Control	1.62	0.143		1	TXNRD1
Thioredoxin Pathway	EQ 3 vs. Control	2.99	0.286		2	TXN,TXNRD1
Folate Transformations I	EQ 1 vs. Control	1.66	0.111		1	SHMT2
Sumoylation Pathway	EQ 1 vs. Control	1.64	0.0208		2	GDI1,GDI2
Sumoylation Pathway	EQ 2 vs. Control	0.547	0.0104		1	SUMO2
Sumoylation Pathway	EQ 3 vs. Control	0.826	0.0208		2	GDI1,GDI2
Glycine Betaine Degradation	EQ 1 vs. Control	1.62	0.1		1	SHMT2
Protein Ubiquitination Pathway	EQ 1 vs. Control	1.57	0.0113		3	RPS27A,PSMA1,UBA1
Protein Ubiquitination Pathway	EQ 2 vs. Control	0.219	0.00377		1	HSP90AB1
Protein Ubiquitination Pathway	EQ 3 vs. Control	1.38	0.0189		5	PSMB4,HSP90AB1,USP5,PSMA1,UBA1
Antioxidant Action of Vitamin C	EQ 1 vs. Control	1.55	0.0185		2	PLA2G12B,TXNRD1
Antioxidant Action of Vitamin C	EQ 2 vs. Control	1.27	0.0185		2	TXNRD1,GSTO1
Antioxidant Action of Vitamin C	EQ 3 vs. Control	2.13	0.037		4	TXN,PLA2G12B,TXNRD1,GSTO1
Glycogen Degradation II	EQ 1 vs. Control	1.54	0.0833		1	AGL
Glycogen Degradation II	EQ 3 vs. Control	2.5	0.167		2	PGM1,AGL
Glycogen Degradation III	EQ 1 vs. Control	1.47	0.0714		1	AGL
Glycogen Degradation III	EQ 3 vs. Control	2.36	0.143		2	PGM1,AGL
Phenylalanine Degradation IV (Mammalian, via Side Chain)	EQ 1 vs. Control	1.47	0.0714		1	ALDH2
Phenylalanine Degradation IV (Mammalian, via Side Chain)	EQ 3 vs. Control	2.36	0.143		2	ALDH2,ALDH3A2
Vitamin-C Transport	EQ 1 vs. Control	1.42	0.0625		1	TXNRD1
Vitamin-C Transport	EQ 2 vs. Control	2.86	0.125		2	TXNRD1,GSTO1
Vitamin-C Transport	EQ 3 vs. Control	3.73	0.188		3	TXN,TXNRD1,GSTO1
Atherosclerosis Signaling	EQ 1 vs. Control	1.42	0.0157		2	APOB,PLA2G12B
Atherosclerosis Signaling	EQ 3 vs. Control	0.224	0.00787		1	PLA2G12B
Histamine Degradation	EQ 1 vs. Control	1.34	0.0526		1	ALDH2
Histamine Degradation	EQ 3 vs. Control	2.1	0.105		2	ALDH2,ALDH3A2
Oxidative Ethanol Degradation III	EQ 1 vs. Control	1.3	0.0476		1	ALDH2
Oxidative Ethanol Degradation III	EQ 3 vs. Control	2.01	0.0952		2	ALDH2,ALDH3A2
Phagosome Maturation	EQ 1 vs. Control	1.3	0.0135		2	PRDX1,ATP6V1A
Phagosome Maturation	EQ 2 vs. Control	1.83	0.0203		3	CTSD,PRDX1,CTSB
Phagosome Maturation	EQ 3 vs. Control	3.17	0.0405		6	CTSD,TUBA1B,PRDX1,TCIRG1,CTSB,TUBB
Fatty Acid α-oxidation	EQ 1 vs. Control	1.28	0.0455		1	ALDH2
Fatty Acid α-oxidation	EQ 3 vs. Control	1.98	0.0909		2	ALDH2,ALDH3A2
Pyrimidine Deoxyribonucleotides De Novo Biosynthesis I	EQ 1 vs. Control	1.26	0.0435		1	DTYMK
Pyrimidine Deoxyribonucleotides De Novo Biosynthesis I	EQ 3 vs. Control	0.82	0.0435		1	DTYMK
Putrescine Degradation III	EQ 1 vs. Control	1.26	0.0435		1	ALDH2
Putrescine Degradation III	EQ 3 vs. Control	1.94	0.087		2	ALDH2,ALDH3A2
Tryptophan Degradation X (Mammalian, via Tryptamine)	EQ 1 vs. Control	1.23	0.04		1	ALDH2
Tryptophan Degradation X (Mammalian, via Tryptamine)	EQ 3 vs. Control	1.87	0.08		2	ALDH2,ALDH3A2
Ethanol Degradation IV	EQ 1 vs. Control	1.23	0.04		1	ALDH2
Ethanol Degradation IV	EQ 3 vs. Control	1.87	0.08		2	ALDH2,ALDH3A2
Glycolysis I	EQ 1 vs. Control	1.21	0.0385		1	ENO1
Glycolysis I	EQ 3 vs. Control	6	0.192		5	ENO1,PKLR,TPI1,PGAM1,PFKL
Gluconeogenesis I	EQ 1 vs. Control	1.21	0.0385		1	ENO1
Gluconeogenesis I	EQ 3 vs. Control	3.09	0.115		3	ENO1,PGAM1,MDH2
Wnt/β-catenin Signaling	EQ 1 vs. Control	1.18	0.0116		2	RPS27A,PIN1
Wnt/β-catenin Signaling	EQ 3 vs. Control	0.46	0.0116		2	MAP3K7,PIN1
RhoGDI Signaling	EQ 1 vs. Control	1.18	0.0116		2	GDI1,GDI2
RhoGDI Signaling	EQ 2 vs. Control	0.344	0.00578		1	ARPC1B
RhoGDI Signaling	EQ 3 vs. Control	0.457	0.0116		2	GDI1,GDI2
MIF-mediated Glucocorticoid Regulation	EQ 1 vs. Control	1.09	0.0286		1	PLA2G12B
MIF-mediated Glucocorticoid Regulation	EQ 3 vs. Control	0.655	0.0286		1	PLA2G12B
Dopamine Degradation	EQ 1 vs. Control	1.08	0.0278		1	ALDH2
Dopamine Degradation	EQ 3 vs. Control	2.67	0.0833		3	ALDH2,ALDH3A2,SULT2A1
Ethanol Degradation II	EQ 1 vs. Control	1.06	0.027		1	ALDH2
Ethanol Degradation II	EQ 3 vs. Control	2.64	0.0811		3	ADH1A,ALDH2,ALDH3A2
Complement System	EQ 1 vs. Control	1.06	0.027		1	C2
Noradrenaline and Adrenaline Degradation	EQ 1 vs. Control	1.03	0.025		1	ALDH2
Noradrenaline and Adrenaline Degradation	EQ 3 vs. Control	2.54	0.075		3	ADH1A,ALDH2,ALDH3A2
Stearate Biosynthesis I (Animals)	EQ 1 vs. Control	1.02	0.0244		1	ELOVL6
Stearate Biosynthesis I (Animals)	EQ 2 vs. Control	2.05	0.0488		2	ACSBG2,ELOVL6
MIF Regulation of Innate Immunity	EQ 1 vs. Control	1	0.0233		1	PLA2G12B
MIF Regulation of Innate Immunity	EQ 3 vs. Control	0.577	0.0233		1	PLA2G12B
Triacylglycerol Biosynthesis	EQ 1 vs. Control	0.974	0.0217		1	ELOVL6
Triacylglycerol Biosynthesis	EQ 2 vs. Control	0.831	0.0217		1	ELOVL6
Phospholipases	EQ 1 vs. Control	0.853	0.0161		1	PLA2G12B
Phospholipases	EQ 3 vs. Control	0.446	0.0161		1	PLA2G12B
Activation of IRF by Cytosolic Pattern Recognition Receptors	EQ 1 vs. Control	0.846	0.0159		1	PIN1
Activation of IRF by Cytosolic Pattern Recognition Receptors	EQ 3 vs. Control	0.441	0.0159		1	PIN1
PXR/RXR Activation	EQ 1 vs. Control	0.834	0.0154		1	GSTA2
PXR/RXR Activation	EQ 2 vs. Control	1.67	0.0308		2	GSTA1,CYP2C8
PXR/RXR Activation	EQ 3 vs. Control	4	0.0769		5	ABCC2,ALDH3A2,GSTA1,UGT1A1,SULT2A1
Eicosanoid Signaling	EQ 1 vs. Control	0.821	0.0149		1	PLA2G12B
Eicosanoid Signaling	EQ 3 vs. Control	0.419	0.0149		1	PLA2G12B
Remodeling of Epithelial Adherens Junctions	EQ 1 vs. Control	0.81	0.0145		1	IQGAP1
Remodeling of Epithelial Adherens Junctions	EQ 2 vs. Control	1.62	0.029		2	ARPC1B,DNM1L
Remodeling of Epithelial Adherens Junctions	EQ 3 vs. Control	2.83	0.058		4	TUBA1B,TUBB,DNM1L,IQGAP1
GABA Receptor Signaling	EQ 1 vs. Control	0.81	0.0145		1	RPS27A
GABA Receptor Signaling	EQ 3 vs. Control	0.41	0.0145		1	GPHN
Role of MAPK Signaling in the Pathogenesis of Influenza	EQ 1 vs. Control	0.793	0.0139		1	PLA2G12B
Role of MAPK Signaling in the Pathogenesis of Influenza	EQ 3 vs. Control	0.395	0.0139		1	PLA2G12B
Serotonin Degradation	EQ 1 vs. Control	0.777	0.0133		1	ALDH2
Serotonin Degradation	EQ 3 vs. Control	3.71	0.0667		5	ADH1A,ALDH2,ALDH3A2,UGT1A1,SULT2A1
Toll-like Receptor Signaling	EQ 1 vs. Control	0.771	0.0132		1	RPS27A
Toll-like Receptor Signaling	EQ 3 vs. Control	0.377	0.0132		1	MAP3K7
Renal Cell Carcinoma Signaling	EQ 1 vs. Control	0.737	0.012		1	RPS27A
VEGF Family Ligand-Receptor Interactions	EQ 1 vs. Control	0.714	0.0114		1	PLA2G12B
VEGF Family Ligand-Receptor Interactions	EQ 3 vs. Control	0.331	0.0114		1	PLA2G12B
TR/RXR Activation	EQ 1 vs. Control	0.672	0.0102		1	ENO1
TR/RXR Activation	EQ 3 vs. Control	0.812	0.0204		2	ENO1,COL6A3
Virus Entry via Endocytic Pathways	EQ 1 vs. Control	0.657	0.0098		1	TFRC
Virus Entry via Endocytic Pathways	EQ 3 vs. Control	0.286	0.0098		1	TFRC
Rac Signaling	EQ 1 vs. Control	0.604	0.00855		1	IQGAP1
Rac Signaling	EQ 2 vs. Control	0.476	0.00855		1	ARPC1B
Rac Signaling	EQ 3 vs. Control	0.246	0.00855		1	IQGAP1
Fc Epsilon RI Signaling	EQ 1 vs. Control	0.598	0.0084		1	PLA2G12B
Fc Epsilon RI Signaling	EQ 3 vs. Control	0.242	0.0084		1	PLA2G12B
p38 MAPK Signaling	EQ 1 vs. Control	0.598	0.0084		1	PLA2G12B
p38 MAPK Signaling	EQ 3 vs. Control	0.683	0.0168		2	MAP3K7,PLA2G12B
LXR/RXR Activation	EQ 1 vs. Control	0.592	0.00826		1	APOB
LXR/RXR Activation	EQ 2 vs. Control	0.464	0.00826		1	APOH
LXR/RXR Activation	EQ 3 vs. Control	0.237	0.00826		1	APOH
FXR/RXR Activation	EQ 1 vs. Control	0.577	0.00794		1	APOB
FXR/RXR Activation	EQ 2 vs. Control	0.45	0.00794		1	APOH
FXR/RXR Activation	EQ 3 vs. Control	1.9	0.0317		4	APOH,PKLR,ABCC2,SULT2A1
Sperm Motility	EQ 1 vs. Control	0.574	0.00787		1	PLA2G12B
Sperm Motility	EQ 3 vs. Control	0.224	0.00787		1	PLA2G12B
CCR3 Signaling in Eosinophils	EQ 1 vs. Control	0.565	0.00769		1	PLA2G12B
CCR3 Signaling in Eosinophils	EQ 3 vs. Control	0.218	0.00769		1	PLA2G12B
Aryl Hydrocarbon Receptor Signaling	EQ 1 vs. Control	0.538	0.00714		1	GSTA2
Aryl Hydrocarbon Receptor Signaling	EQ 2 vs. Control	3.9	0.0357		5	CTSD,HSP90AB1,GSTA1,MGST3,GSTO1
Aryl Hydrocarbon Receptor Signaling	EQ 3 vs. Control	5.13	0.0571		8	CTSD,MGST1,HSP90AB1,ALDH3A2,GSTA1,MGST3,GSTP1,GSTO1
D-myo-inositol (1,4,5,6)-Tetrakisphosphate Biosynthesis	EQ 1 vs. Control	0.53	0.00699		1	ATP1A1
D-myo-inositol (1,4,5,6)-Tetrakisphosphate Biosynthesis	EQ 2 vs. Control	0.407	0.00699		1	PTPN2
D-myo-inositol (3,4,5,6)-tetrakisphosphate Biosynthesis	EQ 1 vs. Control	0.53	0.00699		1	ATP1A1
D-myo-inositol (3,4,5,6)-tetrakisphosphate Biosynthesis	EQ 2 vs. Control	0.407	0.00699		1	PTPN2
Hereditary Breast Cancer Signaling	EQ 1 vs. Control	0.528	0.00694		1	RPS27A
IL-12 Signaling and Production in Macrophages	EQ 1 vs. Control	0.523	0.00685		1	APOB
Epithelial Adherens Junction Signaling	EQ 1 vs. Control	0.523	0.00685		1	IQGAP1
Epithelial Adherens Junction Signaling	EQ 2 vs. Control	1.04	0.0137		2	ARPC1B,MYH11
Epithelial Adherens Junction Signaling	EQ 3 vs. Control	1.06	0.0205		3	TUBA1B,TUBB,IQGAP1
Synaptic Long Term Depression	EQ 1 vs. Control	0.52	0.0068		1	PLA2G12B
3-phosphoinositide Degradation	EQ 1 vs. Control	0.496	0.00637		1	ATP1A1
3-phosphoinositide Degradation	EQ 2 vs. Control	0.376	0.00637		1	PTPN2
D-myo-inositol-5-phosphate Metabolism	EQ 1 vs. Control	0.487	0.00621		1	ATP1A1
D-myo-inositol-5-phosphate Metabolism	EQ 2 vs. Control	0.367	0.00621		1	PTPN2
Cdc42 Signaling	EQ 1 vs. Control	0.474	0.00599		1	IQGAP1
Cdc42 Signaling	EQ 2 vs. Control	0.356	0.00599		1	ARPC1B
Acute Phase Response Signaling	EQ 1 vs. Control	0.468	0.00588		1	C2
Acute Phase Response Signaling	EQ 2 vs. Control	0.35	0.00588		1	APOH
Acute Phase Response Signaling	EQ 3 vs. Control	0.467	0.0118		2	APOH,MAP3K7
Germ Cell-Sertoli Cell Junction Signaling	EQ 1 vs. Control	0.462	0.00578		1	IQGAP1
Germ Cell-Sertoli Cell Junction Signaling	EQ 3 vs. Control	1.45	0.0231		4	TUBA1B,MAP3K7,TUBB,IQGAP1
Calcium Signaling	EQ 1 vs. Control	0.45	0.00559		1	TPM3
Calcium Signaling	EQ 2 vs. Control	0.333	0.00559		1	MYH11
Endothelin-1 Signaling	EQ 1 vs. Control	0.43	0.00526		1	PLA2G12B
Production of Nitric Oxide and Reactive Oxygen Species in Macrophages	EQ 1 vs. Control	0.422	0.00515		1	APOB
IL-8 Signaling	EQ 1 vs. Control	0.417	0.00508		1	IQGAP1
3-phosphoinositide Biosynthesis	EQ 1 vs. Control	0.414	0.00503		1	ATP1A1
3-phosphoinositide Biosynthesis	EQ 2 vs. Control	0.301	0.00503		1	PTPN2
ERK/MAPK Signaling	EQ 1 vs. Control	0.414	0.00503		1	PLA2G12B
LPS/IL-1 Mediated Inhibition of RXR Function	EQ 1 vs. Control	0.379	0.00452		1	GSTA2
LPS/IL-1 Mediated Inhibition of RXR Function	EQ 2 vs. Control	3.93	0.0271		6	XPO1,GSTA1,ACSBG2,MGST3,GSTO1,CYP2C8
LPS/IL-1 Mediated Inhibition of RXR Function	EQ 3 vs. Control	5.37	0.0452		10	MGST1,ABCC2,ALDH3A2,MAP3K7,FABP1,GSTA1,MGST3,SULT2A1,GSTP1,GSTO1
Actin Cytoskeleton Signaling	EQ 1 vs. Control	0.37	0.00441		1	IQGAP1
Actin Cytoskeleton Signaling	EQ 2 vs. Control	0.731	0.00881		2	ARPC1B,MYH11
Superpathway of Inositol Phosphate Compounds	EQ 1 vs. Control	0.36	0.00427		1	ATP1A1
Superpathway of Inositol Phosphate Compounds	EQ 2 vs. Control	0.253	0.00427		1	PTPN2
Phospholipase C Signaling	EQ 1 vs. Control	0.352	0.00417		1	PLA2G12B
Huntington's Disease Signaling	EQ 1 vs. Control	0.348	0.00412		1	RPS27A
Huntington's Disease Signaling	EQ 2 vs. Control	0.687	0.00823		2	CTSD,DNM1L
Huntington's Disease Signaling	EQ 3 vs. Control	0.603	0.0123		3	CTSD,CAPNS1,DNM1L
Signaling by Rho Family GTPases	EQ 1 vs. Control	0.342	0.00403		1	IQGAP1
Signaling by Rho Family GTPases	EQ 2 vs. Control	0.673	0.00806		2	ARPC1B,SEPT7
Signaling by Rho Family GTPases	EQ 3 vs. Control	0.277	0.00806		2	SEPT7,IQGAP1
Xenobiotic Metabolism Signaling	EQ 1 vs. Control	0.296	0.00348		1	GSTA2
Xenobiotic Metabolism Signaling	EQ 2 vs. Control	2.5	0.0174		5	HSP90AB1,GSTA1,MGST3,GSTO1,CYP2C8
Xenobiotic Metabolism Signaling	EQ 3 vs. Control	5.98	0.0418		12	MGST1,HSP90AB1,ABCC2,ALDH3A2,MAP3K7,GCLC,GSTA1,UGT1A1,MGST3,SULT2A1,GSTP1,GSTO1
Glucocorticoid Receptor Signaling	EQ 2 vs. Control	1.11	0.0104		3	HMGB1,HSP90AB1,ANXA1
Glucocorticoid Receptor Signaling	EQ 3 vs. Control	0.824	0.0139		4	HMGB1,HSP90AB1,ANXA1,MAP3K7
IL-10 Signaling	EQ 3 vs. Control	0.41	0.0145		1	MAP3K7
Neuregulin Signaling	EQ 2 vs. Control	0.579	0.0114		1	HSP90AB1
Neuregulin Signaling	EQ 3 vs. Control	0.331	0.0114		1	HSP90AB1
Amyotrophic Lateral Sclerosis Signaling	EQ 2 vs. Control	0.494	0.00901		1	GPX1
Amyotrophic Lateral Sclerosis Signaling	EQ 3 vs. Control	0.728	0.018		2	CAPNS1,GPX1
PPARα/RXRα Activation	EQ 2 vs. Control	2.45	0.0222	-1	4	GPD1,HSP90AB1,ACAA1,CYP2C8
PPARα/RXRα Activation	EQ 3 vs. Control	2.03	0.0278	-1.342	5	GPD1,ACAA1,HSP90AB1,GK,MAP3K7
p53 Signaling	EQ 2 vs. Control	0.494	0.00901		1	COQ8A
Coagulation System	EQ 3 vs. Control	0.655	0.0286		1	F9
Hepatic Cholestasis	EQ 3 vs. Control	0.501	0.0125		2	ABCC2,MAP3K7
Hepatic Fibrosis / Hepatic Stellate Cell Activation	EQ 2 vs. Control	0.327	0.00546		1	MYH11
Hepatic Fibrosis / Hepatic Stellate Cell Activation	EQ 3 vs. Control	0.426	0.0109		2	COL6A2,COL6A3
VDR/RXR Activation	EQ 3 vs. Control	0.369	0.0128		1	SULT2A1
Ceramide Signaling	EQ 2 vs. Control	0.559	0.0108		1	CTSD
Ceramide Signaling	EQ 3 vs. Control	0.313	0.0108		1	CTSD
Tight Junction Signaling	EQ 2 vs. Control	0.356	0.00599		1	MYH11
Regulation of Actin-based Motility by Rho	EQ 2 vs. Control	0.571	0.0111		1	ARPC1B
14-3-3-mediated Signaling	EQ 3 vs. Control	0.622	0.0153		2	TUBA1B,TUBB
α-Adrenergic Signaling	EQ 2 vs. Control	0.583	0.0115		1	PHKG2
α-Adrenergic Signaling	EQ 3 vs. Control	0.334	0.0115		1	GYS2
Fcγ Receptor-mediated Phagocytosis in Macrophages and Monocytes	EQ 2 vs. Control	0.559	0.0108		1	ARPC1B
Fcγ Receptor-mediated Phagocytosis in Macrophages and Monocytes	EQ 3 vs. Control	0.848	0.0215		2	RAB11B,RAB11A
Role of RIG1-like Receptors in Antiviral Innate Immunity	EQ 2 vs. Control	0.849	0.0227		1	TRIM25
Role of RIG1-like Receptors in Antiviral Innate Immunity	EQ 3 vs. Control	0.569	0.0227		1	TRIM25
Role of PKR in Interferon Induction and Antiviral Response	EQ 3 vs. Control	0.595	0.0244		1	MAP3K7
TREM1 Signaling	EQ 2 vs. Control	0.639	0.0133		1	NLRP12
TREM1 Signaling	EQ 3 vs. Control	0.382	0.0133		1	NLRP12
Role of NFAT in Regulation of the Immune Response	EQ 2 vs. Control	0.322	0.00538		1	XPO1
LPS-stimulated MAPK Signaling	EQ 3 vs. Control	0.334	0.0115		1	MAP3K7
CD40 Signaling	EQ 3 vs. Control	0.365	0.0127		1	MAP3K7
CD27 Signaling in Lymphocytes	EQ 3 vs. Control	0.501	0.0189		1	MAP3K7
IL-17 Signaling	EQ 3 vs. Control	0.341	0.0118		1	MAP3K7
fMLP Signaling in Neutrophils	EQ 2 vs. Control	0.458	0.00813		1	ARPC1B
CD28 Signaling in T Helper Cells	EQ 2 vs. Control	0.434	0.00758		1	ARPC1B
Mechanisms of Viral Exit from Host Cells	EQ 2 vs. Control	0.877	0.0244		1	XPO1
Cellular Effects of Sildenafil (Viagra)	EQ 2 vs. Control	0.436	0.00763		1	MYH11
Factors Promoting Cardiogenesis in Vertebrates	EQ 3 vs. Control	0.317	0.0109		1	MAP3K7
Agrin Interactions at Neuromuscular Junction	EQ 2 vs. Control	0.671	0.0145		1	UTRN
Agrin Interactions at Neuromuscular Junction	EQ 3 vs. Control	1.06	0.029		2	PKLR,UTRN
Cardiomyocyte Differentiation via BMP Receptors	EQ 3 vs. Control	0.876	0.05		1	MAP3K7
Mitotic Roles of Polo-Like Kinase	EQ 2 vs. Control	0.688	0.0152		1	HSP90AB1
Mitotic Roles of Polo-Like Kinase	EQ 3 vs. Control	0.425	0.0152		1	HSP90AB1
HGF Signaling	EQ 3 vs. Control	0.251	0.0087		1	MAP3K7
HMGB1 Signaling	EQ 2 vs. Control	0.431	0.00752		1	HMGB1
HMGB1 Signaling	EQ 3 vs. Control	0.212	0.00752		1	HMGB1
Maturity Onset Diabetes of Young (MODY) Signaling	EQ 3 vs. Control	2.01	0.0952		2	PKLR,FABP1
GNRH Signaling	EQ 2 vs. Control	0.442	0.00775		1	DNM1L
GNRH Signaling	EQ 3 vs. Control	0.631	0.0155		2	MAP3K7,DNM1L
RAN Signaling	EQ 2 vs. Control	1.24	0.0588		1	XPO1
Aldosterone Signaling in Epithelial Cells	EQ 2 vs. Control	0.354	0.00595		1	HSP90AB1
Prostate Cancer Signaling	EQ 2 vs. Control	0.547	0.0104		1	HSP90AB1
Prostate Cancer Signaling	EQ 3 vs. Control	0.826	0.0208		2	HSP90AB1,GSTP1
Type I Diabetes Mellitus Signaling	EQ 3 vs. Control	0.261	0.00901		1	MAP3K7
Type II Diabetes Mellitus Signaling	EQ 2 vs. Control	0.444	0.00781		1	ACSBG2
Type II Diabetes Mellitus Signaling	EQ 3 vs. Control	0.636	0.0156		2	PKLR,MAP3K7
Systemic Lupus Erythematosus Signaling	EQ 2 vs. Control	1.36	0.0133		3	SNRPC,SF3B4,SNRNP40
Systemic Lupus Erythematosus Signaling	EQ 3 vs. Control	0.321	0.00889		2	SNRPC,SNRPD1
ILK Signaling	EQ 2 vs. Control	0.83	0.0102		2	FERMT2,MYH11
FAK Signaling	EQ 3 vs. Control	0.294	0.0101		1	CAPNS1
AMPK Signaling	EQ 3 vs. Control	0.754	0.0148		3	MAP3K7,PFKL,GYS2
RhoA Signaling	EQ 2 vs. Control	2.04	0.0242		3	ARPC1B,SEPT7,KTN1
RhoA Signaling	EQ 3 vs. Control	0.656	0.0161		2	SEPT7,KTN1
Protein Kinase A Signaling	EQ 2 vs. Control	0.398	0.00505		2	PHKG2,PTPN2
IL-1 Signaling	EQ 3 vs. Control	0.317	0.0109		1	MAP3K7
Breast Cancer Regulation by Stathmin1	EQ 3 vs. Control	0.372	0.00985		2	TUBA1B,TUBB
RANK Signaling in Osteoclasts	EQ 3 vs. Control	0.286	0.0098		1	MAP3K7
Granzyme A Signaling	EQ 3 vs. Control	0.876	0.05		1	HMGB2
PKCθ Signaling in T Lymphocytes	EQ 3 vs. Control	0.212	0.00752		1	MAP3K7
Intrinsic Prothrombin Activation Pathway	EQ 3 vs. Control	0.586	0.0238		1	F9
DNA Double-Strand Break Repair by Non-Homologous End Joining	EQ 3 vs. Control	1.02	0.0714		1	XRCC5
IL-17A Signaling in Airway Cells	EQ 3 vs. Control	0.369	0.0128		1	MAP3K7
IL-17A Signaling in Fibroblasts	EQ 3 vs. Control	0.655	0.0286		1	MAP3K7
Role of JAK1, JAK2 and TYK2 in Interferon Signaling	EQ 2 vs. Control	1.1	0.0417		1	PTPN2
Actin Nucleation by ARP-WASP Complex	EQ 2 vs. Control	0.753	0.0179		1	ARPC1B
NGF Signaling	EQ 3 vs. Control	0.239	0.00833		1	MAP3K7
Sertoli Cell-Sertoli Cell Junction Signaling	EQ 3 vs. Control	0.873	0.0169		3	TUBA1B,MAP3K7,TUBB
Gap Junction Signaling	EQ 3 vs. Control	0.464	0.0117		2	TUBA1B,TUBB
Telomerase Signaling	EQ 2 vs. Control	0.494	0.00901		1	HSP90AB1
Telomerase Signaling	EQ 3 vs. Control	0.728	0.018		2	HSP90AB1,DKC1
Telomere Extension by Telomerase	EQ 3 vs. Control	0.993	0.0667		1	XRCC5
Mouse Embryonic Stem Cell Pluripotency	EQ 3 vs. Control	0.274	0.00943		1	MAP3K7
eNOS Signaling	EQ 2 vs. Control	0.939	0.0119		2	AQP3,HSP90AB1
eNOS Signaling	EQ 3 vs. Control	0.473	0.0119		2	AQP3,HSP90AB1
nNOS Signaling in Neurons	EQ 3 vs. Control	0.545	0.0213		1	CAPNS1
Arsenate Detoxification I (Glutaredoxin)	EQ 2 vs. Control	4.15	0.5		2	AS3MT,GSTO1
Arsenate Detoxification I (Glutaredoxin)	EQ 3 vs. Control	3.52	0.5		2	AS3MT,GSTO1
Heparan Sulfate Biosynthesis	EQ 3 vs. Control	0.353	0.0122		1	SULT2A1
Fatty Acid Activation	EQ 2 vs. Control	1.36	0.0769		1	ACSBG2
Bupropion Degradation	EQ 2 vs. Control	1.08	0.04		1	CYP2C8
Bupropion Degradation	EQ 3 vs. Control	0.786	0.04		1	CYP4B1
Retinoate Biosynthesis I	EQ 3 vs. Control	0.666	0.0294		1	ADH1A
Glucose and Glucose-1-phosphate Degradation	EQ 3 vs. Control	1.16	0.1		1	PGM1
Thyroid Hormone Metabolism II (via Conjugation and/or Degradation)	EQ 3 vs. Control	1.46	0.0488		2	UGT1A1,SULT2A1
NAD biosynthesis II (from tryptophan)	EQ 3 vs. Control	0.993	0.0667		1	AFMID
Nicotine Degradation III	EQ 2 vs. Control	0.767	0.0185		1	CYP2C8
Nicotine Degradation III	EQ 3 vs. Control	1.25	0.037		2	CYP4B1,UGT1A1
Heparan Sulfate Biosynthesis (Late Stages)	EQ 3 vs. Control	0.382	0.0133		1	SULT2A1
Pyrimidine Ribonucleotides De Novo Biosynthesis	EQ 2 vs. Control	0.84	0.0222		1	ANXA1
Pyrimidine Ribonucleotides De Novo Biosynthesis	EQ 3 vs. Control	0.561	0.0222		1	ANXA1
Glutathione Redox Reactions I	EQ 2 vs. Control	4.12	0.125		3	GPX1,GSTA1,MGST3
Glutathione Redox Reactions I	EQ 3 vs. Control	7.85	0.25		6	GSR,MGST1,GPX1,GSTA1,MGST3,GSTP1
Sucrose Degradation V (Mammalian)	EQ 3 vs. Control	1.21	0.111		1	TPI1
Melatonin Degradation I	EQ 2 vs. Control	0.706	0.0159		1	CYP2C8
Melatonin Degradation I	EQ 3 vs. Control	1.99	0.0476		3	CYP4B1,UGT1A1,SULT2A1
Tetrahydrofolate Salvage from 5,10-methenyltetrahydrofolate	EQ 2 vs. Control	1.76	0.2		1	GART
Tetrahydrofolate Salvage from 5,10-methenyltetrahydrofolate	EQ 3 vs. Control	1.46	0.2		1	GART
γ-linolenate Biosynthesis II (Animals)	EQ 2 vs. Control	1.24	0.0588		1	ACSBG2
γ-linolenate Biosynthesis II (Animals)	EQ 3 vs. Control	0.942	0.0588		1	CYB5A
Phosphatidylethanolamine Biosynthesis II	EQ 2 vs. Control	1.51	0.111		1	SELENOI
Estrogen Biosynthesis	EQ 2 vs. Control	0.897	0.0256		1	CYP2C8
Estrogen Biosynthesis	EQ 3 vs. Control	0.614	0.0256		1	CYP4B1
Oleate Biosynthesis II (Animals)	EQ 3 vs. Control	1.05	0.0769		1	CYB5A
5-aminoimidazole Ribonucleotide Biosynthesis I	EQ 2 vs. Control	1.98	0.333		1	GART
5-aminoimidazole Ribonucleotide Biosynthesis I	EQ 3 vs. Control	1.67	0.333		1	GART
CMP-N-acetylneuraminate Biosynthesis I (Eukaryotes)	EQ 3 vs. Control	1.46	0.2		1	GNE
Glycine Biosynthesis III	EQ 3 vs. Control	1.85	0.5		1	AGXT
Chondroitin Sulfate Biosynthesis	EQ 3 vs. Control	0.475	0.0175		1	SULT2A1
Dermatan Sulfate Biosynthesis	EQ 3 vs. Control	0.463	0.0169		1	SULT2A1
Pentose Phosphate Pathway (Non-oxidative Branch)	EQ 2 vs. Control	3.75	0.333		2	TKT,TALDO1
Pentose Phosphate Pathway (Non-oxidative Branch)	EQ 3 vs. Control	5.16	0.5		3	TKT,TALDO1,TKTL2
Glycerol Degradation I	EQ 2 vs. Control	1.69	0.167		1	GPD1
Glycerol Degradation I	EQ 3 vs. Control	3.13	0.333		2	GPD1,GK
Dermatan Sulfate Biosynthesis (Late Stages)	EQ 3 vs. Control	0.553	0.0217		1	SULT2A1
Pentose Phosphate Pathway	EQ 2 vs. Control	3.28	0.2		2	TKT,TALDO1
Pentose Phosphate Pathway	EQ 3 vs. Control	4.39	0.3		3	TKT,TALDO1,TKTL2
Nicotine Degradation II	EQ 2 vs. Control	0.706	0.0159		1	CYP2C8
Nicotine Degradation II	EQ 3 vs. Control	1.13	0.0317		2	CYP4B1,UGT1A1
Ascorbate Recycling (Cytosolic)	EQ 2 vs. Control	1.86	0.25		1	GSTO1
Ascorbate Recycling (Cytosolic)	EQ 3 vs. Control	1.55	0.25		1	GSTO1
Purine Nucleotides Degradation II (Aerobic)	EQ 3 vs. Control	0.876	0.05		1	GDA
Mitochondrial L-carnitine Shuttle Pathway	EQ 2 vs. Control	1.24	0.0588		1	ACSBG2
Glutathione Redox Reactions II	EQ 3 vs. Control	1.55	0.25		1	GSR
TCA Cycle II (Eukaryotic)	EQ 3 vs. Control	0.82	0.0435		1	MDH2
Colanic Acid Building Blocks Biosynthesis	EQ 2 vs. Control	1.32	0.0714		1	UGP2
Tryptophan Degradation to 2-amino-3-carboxymuconate Semialdehyde	EQ 3 vs. Control	1.26	0.125		1	AFMID
Tryptophan Degradation III (Eukaryotic)	EQ 3 vs. Control	0.803	0.0417		1	AFMID
Salvage Pathways of Pyrimidine Ribonucleotides	EQ 2 vs. Control	0.551	0.0105		1	CDA
Pyrimidine Ribonucleotides Interconversion	EQ 2 vs. Control	0.858	0.0233		1	ANXA1
Pyrimidine Ribonucleotides Interconversion	EQ 3 vs. Control	0.577	0.0233		1	ANXA1
Thyroid Hormone Biosynthesis	EQ 2 vs. Control	1.98	0.333		1	CTSD
Thyroid Hormone Biosynthesis	EQ 3 vs. Control	1.67	0.333		1	CTSD
Methylglyoxal Degradation III	EQ 3 vs. Control	0.967	0.0625		1	AKR1B1
Glycerol-3-phosphate Shuttle	EQ 2 vs. Control	1.86	0.25		1	GPD1
Glycerol-3-phosphate Shuttle	EQ 3 vs. Control	1.55	0.25		1	GPD1
Chondroitin Sulfate Biosynthesis (Late Stages)	EQ 3 vs. Control	0.529	0.0204		1	SULT2A1
Guanosine Nucleotides Degradation III	EQ 3 vs. Control	1.05	0.0769		1	GDA
Salvage Pathways of Pyrimidine Deoxyribonucleotides	EQ 2 vs. Control	1.56	0.125		1	CDA
Superpathway of Melatonin Degradation	EQ 2 vs. Control	0.677	0.0147		1	CYP2C8
Superpathway of Melatonin Degradation	EQ 3 vs. Control	1.9	0.0441		3	CYP4B1,UGT1A1,SULT2A1
Glycogen Biosynthesis II (from UDP-D-Glucose)	EQ 2 vs. Control	1.69	0.167		1	UGP2
Glycogen Biosynthesis II (from UDP-D-Glucose)	EQ 3 vs. Control	1.38	0.167		1	GYS2
Acetone Degradation I (to Methylglyoxal)	EQ 2 vs. Control	1.05	0.037		1	CYP2C8
Acetone Degradation I (to Methylglyoxal)	EQ 3 vs. Control	0.756	0.037		1	CYP4B1
Rapoport-Luebering Glycolytic Shunt	EQ 3 vs. Control	1.38	0.167		1	PGAM1
Glucocorticoid Biosynthesis	EQ 2 vs. Control	1.39	0.0833		1	Cyp2d22
Glucocorticoid Biosynthesis	EQ 3 vs. Control	1.09	0.0833		1	Cyp2d22
GDP-glucose Biosynthesis	EQ 3 vs. Control	1.21	0.111		1	PGM1
Mineralocorticoid Biosynthesis	EQ 2 vs. Control	1.43	0.0909		1	Cyp2d22
Mineralocorticoid Biosynthesis	EQ 3 vs. Control	1.12	0.0909		1	Cyp2d22
Fatty Acid β-oxidation I	EQ 2 vs. Control	2.26	0.0625		2	ACAA1,ACSBG2
Fatty Acid β-oxidation I	EQ 3 vs. Control	1.66	0.0625		2	ACAA1,ECI2
Phenylalanine Degradation I (Aerobic)	EQ 2 vs. Control	4.15	0.5		2	PAH,QDPR
Phenylalanine Degradation I (Aerobic)	EQ 3 vs. Control	3.52	0.5		2	PAH,QDPR
Aspartate Degradation II	EQ 3 vs. Control	1.31	0.143		1	MDH2
Molybdenum Cofactor Biosynthesis	EQ 3 vs. Control	1.55	0.25		1	GPHN
Tyrosine Biosynthesis IV	EQ 2 vs. Control	1.98	0.333		1	PAH
Tyrosine Biosynthesis IV	EQ 3 vs. Control	1.67	0.333		1	PAH
Regulation of Cellular Mechanics by Calpain Protease	EQ 3 vs. Control	0.475	0.0175		1	CAPNS1
Fatty Acid β-oxidation III (Unsaturated, Odd Number)	EQ 3 vs. Control	1.55	0.25		1	ECI2
Agranulocyte Adhesion and Diapedesis	EQ 2 vs. Control	0.313	0.00524		1	MYH11
STAT3 Pathway	EQ 2 vs. Control	0.644	0.0135		1	PTPN2
Unfolded protein response	EQ 2 vs. Control	0.76	0.0182		1	DNAJA2
SAPK/JNK Signaling	EQ 3 vs. Control	0.28	0.00962		1	MAP3K7
PI3K/AKT Signaling	EQ 2 vs. Control	0.453	0.008		1	HSP90AB1
PI3K/AKT Signaling	EQ 3 vs. Control	0.651	0.016		2	HSP90AB1,GYS2
Nitric Oxide Signaling in the Cardiovascular System	EQ 2 vs. Control	0.488	0.00885		1	HSP90AB1
Nitric Oxide Signaling in the Cardiovascular System	EQ 3 vs. Control	0.256	0.00885		1	HSP90AB1
Interferon Signaling	EQ 2 vs. Control	0.93	0.0278		1	PTPN2
Amyloid Processing	EQ 3 vs. Control	0.515	0.0196		1	CAPNS1
Serotonin Receptor Signaling	EQ 2 vs. Control	0.858	0.0233		1	QDPR
Serotonin Receptor Signaling	EQ 3 vs. Control	0.577	0.0233		1	QDPR
Integrin Signaling	EQ 2 vs. Control	0.272	0.00457		1	ARPC1B
PPAR Signaling	EQ 2 vs. Control	0.551	0.0105		1	HSP90AB1
PPAR Signaling	EQ 3 vs. Control	0.833	0.0211		2	HSP90AB1,MAP3K7
Dopamine Receptor Signaling	EQ 2 vs. Control	0.629	0.013		1	QDPR
Dopamine Receptor Signaling	EQ 3 vs. Control	0.373	0.013		1	QDPR
TGF-β Signaling	EQ 3 vs. Control	0.334	0.0115		1	MAP3K7
Apoptosis Signaling	EQ 3 vs. Control	0.324	0.0111		1	CAPNS1
Hypoxia Signaling in the Cardiovascular System	EQ 2 vs. Control	0.644	0.0135		1	HSP90AB1
Hypoxia Signaling in the Cardiovascular System	EQ 3 vs. Control	0.386	0.0135		1	HSP90AB1
IL-6 Signaling	EQ 3 vs. Control	0.222	0.00781		1	MAP3K7
BMP signaling pathway	EQ 3 vs. Control	0.377	0.0132		1	MAP3K7
autophagy	EQ 2 vs. Control	1.71	0.0323		2	CTSD,CTSB
autophagy	EQ 3 vs. Control	1.14	0.0323		2	CTSD,CTSB
Inflammasome pathway	EQ 2 vs. Control	1.15	0.0476		1	CTSB
Inflammasome pathway	EQ 3 vs. Control	0.856	0.0476		1	CTSB
Cancer Drug Resistance By Drug Efflux	EQ 3 vs. Control	0.529	0.0204		1	ABCC2
Osteoarthritis Pathway	EQ 2 vs. Control	0.285	0.00476		1	HMGB1
Ephrin Receptor Signaling	EQ 2 vs. Control	0.342	0.00575		1	ARPC1B

## Sheet: Table S10B
Categories	Diseases or Functions Annotation	Comparison	p-Value	Score	Predicted Activation State	Activation z-score	Flags	#Molecules	Molecules
Cell Death and Survival	necrosis	EQ1 vs EQ 0	1.78e-05	4.74958		-0.842		23	ALDH2,Ang4,ANPEP,APOB,ATP1A1,COX6B1,DPYD,DTYMK,ELOVL4,ENO1,FAH,GSTA2,HPCA,PIN1,PRDX1,RPL35A,RPS27A,RPS3,SBDS,TFRC,TXN2,TXNRD1,UBA1
Hematological Disease	failure of bone marrow	EQ1 vs EQ 0	3.89e-05	4.41005				4	ALDH2,RPL35A,SBDS,TXNRD1
Cellular Movement, Organismal Injury and Abnormalities, Respiratory Disease	cellular infiltration of lung	EQ1 vs EQ 0	5.46e-05	4.26281				4	ALDH2,C2,ENO1,PRDX1
Cardiovascular Disease, Hematological Disease, Organismal Injury and Abnormalities	aplastic anemia	EQ1 vs EQ 0	6.54e-05	4.18442				4	ALDH2,RPL35A,SBDS,TXNRD1
Cell Death and Survival	cell death	EQ1 vs EQ 0	0.000102	3.9914		-0.771		25	ALDH2,Ang4,ANPEP,APOB,ATP1A1,COX6B1,DPYD,DTYMK,ELOVL4,ENO1,FAH,GSS,GSTA2,HPCA,PIN1,PRDX1,RPL35A,RPS27A,RPS3,SBDS,TFRC,TPM3,TXN2,TXNRD1,UBA1
Cellular Movement, Hematological Disease, Immunological Disease, Inflammatory Disease, Inflammatory Response, Organismal Injury and Abnormalities, Respiratory Disease	allergic pulmonary eosinophilia	EQ1 vs EQ 0	0.000117	3.93181				3	ALDH2,ENO1,PRDX1
Hereditary Disorder, Organismal Injury and Abnormalities	SEPN1-related disorder	EQ1 vs EQ 0	0.000121	3.91721				2	GSS,TPM3
Free Radical Scavenging	synthesis of reactive oxygen species	EQ1 vs EQ 0	0.000155	3.80967		-0.245		8	ALDH2,IQGAP1,PIN1,PRDX1,SBDS,TFRC,TXN2,TXNRD1
Metabolic Disease	enzymopathy	EQ1 vs EQ 0	0.000188	3.72584				6	COX6B1,DPYD,FAH,GSS,NDUFA1,UQCRB
Lipid Metabolism, Small Molecule Biochemistry	synthesis of very long chain fatty acid	EQ1 vs EQ 0	0.000315	3.50169				2	ELOVL3,ELOVL4
Cardiovascular Disease, Hematological Disease, Organismal Injury and Abnormalities	anemia	EQ1 vs EQ 0	0.000335	3.47496				7	ALDH2,GSS,PRDX1,RPL35A,SBDS,TFRC,TXNRD1
Hematological Disease	microcytosis	EQ1 vs EQ 0	0.000377	3.42366				2	PRDX1,TFRC
Cancer, Gastrointestinal Disease, Hepatic System Disease, Organismal Injury and Abnormalities	incidence of hepatocellular carcinoma	EQ1 vs EQ 0	0.000382	3.41794				3	FAH,IQGAP1,PRDX1
Amino Acid Metabolism, Small Molecule Biochemistry	catabolism of basic amino acid	EQ1 vs EQ 0	0.000445	3.35164				2	BLMH,FAH
Amino Acid Metabolism, Small Molecule Biochemistry	metabolism of glycine	EQ1 vs EQ 0	0.000445	3.35164				2	BLMH,SHMT2
Hematological Disease, Hereditary Disorder, Organismal Injury and Abnormalities	constitutional bone marrow failure syndrome	EQ1 vs EQ 0	0.000487	3.31247				3	RPL35A,SBDS,TXNRD1
Amino Acid Metabolism, Small Molecule Biochemistry	metabolism of L-serine	EQ1 vs EQ 0	0.000519	3.28483				2	BLMH,SHMT2
Amino Acid Metabolism, Small Molecule Biochemistry, Vitamin and Mineral Metabolism	metabolism of L-tetrahydrofolic acid	EQ1 vs EQ 0	0.000519	3.28483				2	ATIC,SHMT2
Cellular Compromise, Lipid Metabolism, Small Molecule Biochemistry	peroxidation of lipid	EQ1 vs EQ 0	0.000534	3.27246				3	APOB,GSTA2,TXN2
Post-Translational Modification, Protein Synthesis, Protein Trafficking	tetramerization of protein	EQ1 vs EQ 0	0.000605	3.21824				4	ADSL,ENO1,SHMT2,TXNRD1
Cell Death and Survival	cell death of tumor cell lines	EQ1 vs EQ 0	0.000899	3.04624		-0.113		14	APOB,ATP1A1,COX6B1,DPYD,DTYMK,ENO1,GSTA2,HPCA,PRDX1,RPS3,SBDS,TFRC,TXN2,TXNRD1
Metabolic Disease	mitochondrial disorder	EQ1 vs EQ 0	0.000904	3.04383				4	COX6B1,NDUFA1,TXN2,UQCRB
Cardiovascular Disease, Cardiovascular System Development and Function, Cell Morphology, Hematological System Development and Function, Hematopoiesis, Tissue Morphology	abnormal morphology of red blood cells	EQ1 vs EQ 0	0.000979	3.00922				3	ELOVL4,PRDX1,TFRC
Developmental Disorder, Hereditary Disorder, Metabolic Disease, Organismal Injury and Abnormalities	mitochondrial respiratory chain deficiency	EQ1 vs EQ 0	0.000979	3.00922				3	COX6B1,NDUFA1,UQCRB
Infectious Diseases	replication of RNA virus	EQ1 vs EQ 0	0.00106	2.97469		0.485	bias	7	ANPEP,ATP6V1A,DDX6,PIN1,PRDX1,PSMA1,RPS27A
Molecular Transport, RNA Trafficking	accumulation of RNA	EQ1 vs EQ 0	0.00107	2.97062				2	DDX6,SBDS
Free Radical Scavenging, Small Molecule Biochemistry	catabolism of hydrogen peroxide	EQ1 vs EQ 0	0.00107	2.97062				2	PRDX1,TXNRD1
Amino Acid Metabolism, Small Molecule Biochemistry	metabolism of amino acids	EQ1 vs EQ 0	0.00115	2.9393				4	BLMH,FAH,GSS,SHMT2
Cancer, Organismal Injury and Abnormalities	low grade acinar-cell carcinoma	EQ1 vs EQ 0	0.00118	2.92812				2	ADSL,ATIC
Cellular Function and Maintenance	aerobic respiration of cells	EQ1 vs EQ 0	0.0013	2.88606				2	ADSL,UQCRB
Cell Morphology, Cellular Assembly and Organization, Cellular Function and Maintenance	formation of filopodia	EQ1 vs EQ 0	0.00134	2.8729				4	Ang4,ANPEP,IQGAP1,TXNRD1
Cell Death and Survival	apoptosis	EQ1 vs EQ 0	0.00136	2.86646		0.209		19	ALDH2,Ang4,ANPEP,ATP1A1,COX6B1,DTYMK,ELOVL4,ENO1,FAH,GSTA2,HPCA,PIN1,PRDX1,RPS3,SBDS,TFRC,TXN2,TXNRD1,UBA1
Infectious Diseases	replication of Influenza A virus	EQ1 vs EQ 0	0.00151	2.82102		0.2	bias	5	ANPEP,ATP6V1A,PIN1,PSMA1,RPS27A
Molecular Transport	import of metal	EQ1 vs EQ 0	0.00155	2.80967				2	ATP1A1,TFRC
Hereditary Disorder, Organismal Injury and Abnormalities	autosomal recessive disease	EQ1 vs EQ 0	0.0016	2.79588				11	ADSL,APOB,ATP6V1A,DDX59,DPYD,ELOVL4,GSS,HPCA,TFRC,TXN2,UQCRB
Cancer, Gastrointestinal Disease, Organismal Injury and Abnormalities	BRCA1 mutation positive gastric tumor	EQ1 vs EQ 0	0.00168	2.77469				2	ATIC,DPYD
Cancer, Gastrointestinal Disease, Organismal Injury and Abnormalities	high grade salivary duct carcinoma	EQ1 vs EQ 0	0.00196	2.70774				2	ADSL,ATIC
Cancer, Gastrointestinal Disease, Organismal Injury and Abnormalities	unresectable metastatic gastric adenocarcinoma	EQ1 vs EQ 0	0.00196	2.70774				2	ATIC,DPYD
Inflammatory Response, Organismal Injury and Abnormalities	inflammation of organ	EQ1 vs EQ 0	0.00203	2.6925		-0.927		12	ALDH2,APOB,ATP1A1,BLMH,ELOVL3,ENO1,FAH,GSS,PRDX1,SBDS,TFRC,TPM3
Immunological Disease	allergy	EQ1 vs EQ 0	0.00213	2.67162				6	ALDH2,ENO1,PRDX1,SBDS,TFRC,TPM3
Free Radical Scavenging, Molecular Transport	quantity of hydrogen peroxide	EQ1 vs EQ 0	0.00242	2.61618				2	PRDX1,TXN2
Cell Death and Survival	repopulation	EQ1 vs EQ 0	0.00242	2.61618				2	FAH,PIN1
Developmental Disorder, Hereditary Disorder, Organismal Injury and Abnormalities	ATIC deficiency	EQ1 vs EQ 0	0.00243	2.61439				1	ATIC
Developmental Disorder, Hereditary Disorder, Ophthalmic Disease, Organismal Injury and Abnormalities	Stargardt disease 3	EQ1 vs EQ 0	0.00243	2.61439				1	ELOVL4
Digestive System Development and Function, Gastrointestinal Disease, Organ Morphology, Organismal Development, Organismal Injury and Abnormalities, Tissue Morphology	abnormal morphology of disorganized gastric mucosa	EQ1 vs EQ 0	0.00243	2.61439				1	IQGAP1
Hereditary Disorder, Metabolic Disease, Organismal Injury and Abnormalities, Psychological Disorders	acute alcohol sensitivity	EQ1 vs EQ 0	0.00243	2.61439				1	ALDH2
Developmental Disorder, Hereditary Disorder, Metabolic Disease, Organismal Injury and Abnormalities	adenylosuccinate lyase deficiency	EQ1 vs EQ 0	0.00243	2.61439				1	ADSL
Developmental Disorder, Hereditary Disorder, Organismal Injury and Abnormalities, Skeletal and Muscular Disorders	cap myopathy 1	EQ1 vs EQ 0	0.00243	2.61439				1	TPM3
Nucleic Acid Metabolism, Small Molecule Biochemistry	catabolism of uracil	EQ1 vs EQ 0	0.00243	2.61439				1	DPYD
Drug Metabolism, Nucleic Acid Metabolism, Small Molecule Biochemistry	clearance of 5-fluorouracil	EQ1 vs EQ 0	0.00243	2.61439				1	DPYD
Hereditary Disorder, Metabolic Disease, Organismal Injury and Abnormalities	combined oxidative phosphorylation deficiency 29	EQ1 vs EQ 0	0.00243	2.61439				1	TXN2
Developmental Disorder, Hereditary Disorder, Immunological Disease, Organismal Injury and Abnormalities	complement component C2 deficiency	EQ1 vs EQ 0	0.00243	2.61439				1	C2
Drug Metabolism, Nucleic Acid Metabolism, RNA Post-Transcriptional Modification, Small Molecule Biochemistry	conversion of 5-fluorouracil	EQ1 vs EQ 0	0.00243	2.61439				1	DPYD
Neurological Disease	damage of peripheral nerve	EQ1 vs EQ 0	0.00243	2.61439				1	FAH
Nucleic Acid Metabolism, Small Molecule Biochemistry	degradation of 5-fluorouracil	EQ1 vs EQ 0	0.00243	2.61439				1	DPYD
Amino Acid Metabolism, Small Molecule Biochemistry	degradation of L-alanine	EQ1 vs EQ 0	0.00243	2.61439				1	BLMH
Amino Acid Metabolism, Small Molecule Biochemistry	degradation of L-threonine	EQ1 vs EQ 0	0.00243	2.61439				1	BLMH
Small Molecule Biochemistry	degradation of acetaldehyde	EQ1 vs EQ 0	0.00243	2.61439				1	ALDH2
Amino Acid Metabolism, Small Molecule Biochemistry	degradation of citrulline	EQ1 vs EQ 0	0.00243	2.61439				1	BLMH
Nucleic Acid Metabolism, Small Molecule Biochemistry	degradation of pyrimidine	EQ1 vs EQ 0	0.00243	2.61439				1	DPYD
Cell Cycle, Cellular Assembly and Organization, Cellular Function and Maintenance, DNA Replication, Recombination, and Repair	delay in duplication of centrosome	EQ1 vs EQ 0	0.00243	2.61439				1	PIN1
Dermatological Diseases and Conditions, Inflammatory Disease, Inflammatory Response, Organismal Injury and Abnormalities	dermatitis of tail	EQ1 vs EQ 0	0.00243	2.61439				1	BLMH
Cardiovascular Disease, Developmental Disorder, Hematological Disease, Hereditary Disorder, Organismal Injury and Abnormalities	diamond-blackfan anemia type 5	EQ1 vs EQ 0	0.00243	2.61439				1	RPL35A
Developmental Disorder, Hereditary Disorder, Metabolic Disease, Neurological Disease, Organismal Injury and Abnormalities	dihydropyrimidine dehydrogenase deficiency	EQ1 vs EQ 0	0.00243	2.61439				1	DPYD
Cellular Assembly and Organization	dissociation of synaptic vesicles	EQ1 vs EQ 0	0.00243	2.61439				1	GDI1
Lipid Metabolism, Nucleic Acid Metabolism, Small Molecule Biochemistry	elongation of lauroyl-coenzyme A	EQ1 vs EQ 0	0.00243	2.61439				1	ELOVL6
Lipid Metabolism, Nucleic Acid Metabolism, Small Molecule Biochemistry	elongation of myristoyl-coenzyme A	EQ1 vs EQ 0	0.00243	2.61439				1	ELOVL6
Lipid Metabolism, Small Molecule Biochemistry	elongation of palmitic acid	EQ1 vs EQ 0	0.00243	2.61439				1	ELOVL6
Lipid Metabolism, Nucleic Acid Metabolism, Small Molecule Biochemistry	elongation of palmitoleoyl-coenzyme A	EQ1 vs EQ 0	0.00243	2.61439				1	ELOVL6
Lipid Metabolism, Nucleic Acid Metabolism, Small Molecule Biochemistry	elongation of palmitoyl-coenzyme A	EQ1 vs EQ 0	0.00243	2.61439				1	ELOVL6
Cancer, Cellular Development, Cellular Growth and Proliferation, Organismal Injury and Abnormalities, Tumor Morphology	expansion of breast cancer stem cells	EQ1 vs EQ 0	0.00243	2.61439				1	PIN1
Cellular Development, Cellular Growth and Proliferation, Organ Development, Skeletal and Muscular System Development and Function, Tissue Development, Tissue Morphology	expansion of myoepithelial cells	EQ1 vs EQ 0	0.00243	2.61439				1	PIN1
Cellular Development, Cellular Growth and Proliferation, Organ Development, Reproductive System Development and Function	expansion of primordial germ cells	EQ1 vs EQ 0	0.00243	2.61439				1	PIN1
Cardiovascular Disease, Organismal Injury and Abnormalities	fibrosis of pulmonary artery	EQ1 vs EQ 0	0.00243	2.61439				1	BLMH
Hereditary Disorder, Metabolic Disease, Organismal Injury and Abnormalities	glutathione synthetase deficiency	EQ1 vs EQ 0	0.00243	2.61439				1	GSS
Developmental Disorder, Gastrointestinal Disease, Hepatic System Disease, Hereditary Disorder, Metabolic Disease, Organismal Injury and Abnormalities	glycogen storage disease type IIIA	EQ1 vs EQ 0	0.00243	2.61439				1	AGL
Developmental Disorder, Gastrointestinal Disease, Hepatic System Disease, Hereditary Disorder, Metabolic Disease, Organismal Injury and Abnormalities	glycogen storage disease type IIIB	EQ1 vs EQ 0	0.00243	2.61439				1	AGL
Developmental Disorder, Gastrointestinal Disease, Hepatic System Disease, Hereditary Disorder, Metabolic Disease, Organismal Injury and Abnormalities	glycogen storage disease type IIIC	EQ1 vs EQ 0	0.00243	2.61439				1	AGL
Amino Acid Metabolism, Small Molecule Biochemistry	hydrolysis of L-aspartic acid	EQ1 vs EQ 0	0.00243	2.61439				1	BLMH
Amino Acid Metabolism, Small Molecule Biochemistry	hydrolysis of L-histidine	EQ1 vs EQ 0	0.00243	2.61439				1	BLMH
Amino Acid Metabolism, Small Molecule Biochemistry	hydrolysis of L-isoleucine	EQ1 vs EQ 0	0.00243	2.61439				1	BLMH
Amino Acid Metabolism, Small Molecule Biochemistry	hydrolysis of L-lysine	EQ1 vs EQ 0	0.00243	2.61439				1	BLMH
Amino Acid Metabolism, Small Molecule Biochemistry	hydrolysis of L-methionine	EQ1 vs EQ 0	0.00243	2.61439				1	BLMH
Amino Acid Metabolism, Small Molecule Biochemistry	hydrolysis of L-phenylalanine	EQ1 vs EQ 0	0.00243	2.61439				1	BLMH
Amino Acid Metabolism, Small Molecule Biochemistry	hydrolysis of L-serine	EQ1 vs EQ 0	0.00243	2.61439				1	BLMH
Amino Acid Metabolism, Small Molecule Biochemistry	hydrolysis of L-tryptophan	EQ1 vs EQ 0	0.00243	2.61439				1	BLMH
Amino Acid Metabolism, Small Molecule Biochemistry	hydrolysis of L-tyrosine	EQ1 vs EQ 0	0.00243	2.61439				1	BLMH
Amino Acid Metabolism, Small Molecule Biochemistry	hydrolysis of citrulline	EQ1 vs EQ 0	0.00243	2.61439				1	BLMH
Amino Acid Metabolism, Small Molecule Biochemistry	hydrolysis of glycine	EQ1 vs EQ 0	0.00243	2.61439				1	BLMH
Amino Acid Metabolism, Small Molecule Biochemistry	hydrolysis of leucine	EQ1 vs EQ 0	0.00243	2.61439				1	BLMH
Dermatological Diseases and Conditions, Developmental Disorder, Hereditary Disorder, Neurological Disease, Organismal Injury and Abnormalities	ichthyosis, spastic quadriplegia, and mental retardation	EQ1 vs EQ 0	0.00243	2.61439				1	ELOVL4
Hereditary Disorder, Immunological Disease, Organismal Injury and Abnormalities	immunodeficiency 46	EQ1 vs EQ 0	0.00243	2.61439				1	TFRC
Drug Metabolism	inactivation of bleomycin	EQ1 vs EQ 0	0.00243	2.61439				1	BLMH
Free Radical Scavenging	localization of reactive oxygen species	EQ1 vs EQ 0	0.00243	2.61439				1	PRDX1
Drug Metabolism, Nucleic Acid Metabolism, Small Molecule Biochemistry	metabolism of 5-fluorouracil	EQ1 vs EQ 0	0.00243	2.61439				1	DPYD
Cancer, Organismal Injury and Abnormalities	metastasis of gonadal cell lines	EQ1 vs EQ 0	0.00243	2.61439				1	SH3BGRL
Developmental Disorder, Skeletal and Muscular Disorders	nemaline myopathy type 1	EQ1 vs EQ 0	0.00243	2.61439				1	TPM3
Hematological Disease, Metabolic Disease	normotriglyceridemic hypobetalipoproteinemia	EQ1 vs EQ 0	0.00243	2.61439				1	APOB
Developmental Disorder, Hereditary Disorder, Metabolic Disease, Organismal Injury and Abnormalities	nuclear type 3 mitochondrial complex III deficiency	EQ1 vs EQ 0	0.00243	2.61439				1	UQCRB
Connective Tissue Disorders, Developmental Disorder, Gastrointestinal Disease, Hereditary Disorder, Organismal Development, Organismal Injury and Abnormalities, Skeletal and Muscular Disorders	orofaciodigital syndrome type 5	EQ1 vs EQ 0	0.00243	2.61439				1	DDX59
Nucleic Acid Metabolism, Small Molecule Biochemistry	phosphorylation of dTMP	EQ1 vs EQ 0	0.00243	2.61439				1	DTYMK
Cellular Function and Maintenance	progression of gastrointestinal stromal tumor cell lines	EQ1 vs EQ 0	0.00243	2.61439				1	ENO1
Cancer, Cellular Development, Cellular Growth and Proliferation, Organismal Injury and Abnormalities, Tissue Morphology, Tumor Morphology	quantity of breast cancer stem cells	EQ1 vs EQ 0	0.00243	2.61439				1	PIN1
Hair and Skin Development and Function, Organ Morphology	quantity of pilosebaceous system	EQ1 vs EQ 0	0.00243	2.61439				1	ELOVL3
Nucleic Acid Metabolism, Small Molecule Biochemistry	reduction of pyrimidine base	EQ1 vs EQ 0	0.00243	2.61439				1	DPYD
Cancer, Endocrine System Disorders, Organismal Injury and Abnormalities, Reproductive System Disease	relapsed testicular cancer	EQ1 vs EQ 0	0.00243	2.61439				1	BLMH
Connective Tissue Disorders, Developmental Disorder, Hereditary Disorder, Neurological Disease, Organismal Injury and Abnormalities, Skeletal and Muscular Disorders	spinal muscular atrophy, infantile X-linked	EQ1 vs EQ 0	0.00243	2.61439				1	UBA1
Hereditary Disorder, Neurological Disease, Organismal Injury and Abnormalities	spinocerebellar ataxia type 34	EQ1 vs EQ 0	0.00243	2.61439				1	ELOVL4
Cancer, Gastrointestinal Disease, Organismal Injury and Abnormalities	susceptibility to alcohol-related esophageal cancer	EQ1 vs EQ 0	0.00243	2.61439				1	ALDH2
Organismal Injury and Abnormalities	susceptibility to hangover	EQ1 vs EQ 0	0.00243	2.61439				1	ALDH2
Infectious Diseases	viral entry by Machupo virus	EQ1 vs EQ 0	0.00243	2.61439				1	TFRC
Infectious Diseases	viral entry by mouse mammary tumor virus	EQ1 vs EQ 0	0.00243	2.61439				1	TFRC
Developmental Disorder, Hereditary Disorder, Neurological Disease, Organismal Injury and Abnormalities	x-linked mental retardation type 41	EQ1 vs EQ 0	0.00243	2.61439				1	GDI1
Dermatological Diseases and Conditions, Inflammatory Disease, Inflammatory Response, Organismal Injury and Abnormalities	Dermatitis	EQ1 vs EQ 0	0.00255	2.59346				6	ATP1A1,BLMH,ELOVL3,ENO1,SBDS,TPM3
Lipid Metabolism, Molecular Transport, Small Molecule Biochemistry	accumulation of lipid	EQ1 vs EQ 0	0.00268	2.57187		0.762		5	APOB,ELOVL3,ELOVL4,PIN1,RENBP
Cancer, Organismal Injury and Abnormalities	recurrent cancer	EQ1 vs EQ 0	0.0031	2.50864				4	ATIC,BLMH,DPYD,TXNRD1
Cancer, Organismal Injury and Abnormalities	BRCA1 mutation positive carcinoma	EQ1 vs EQ 0	0.00328	2.48413				2	ATIC,DPYD
Cancer, Gastrointestinal Disease, Organismal Injury and Abnormalities	unresectable gastroesophageal junction adenocarcinoma	EQ1 vs EQ 0	0.00328	2.48413				2	ATIC,DPYD
Cancer, Cell Death and Survival, Organismal Injury and Abnormalities, Tumor Morphology	cell death of tumor cells	EQ1 vs EQ 0	0.00342	2.46597		-1.342		6	ANPEP,ENO1,PIN1,RPL35A,RPS27A,RPS3
Dermatological Diseases and Conditions, Hair and Skin Development and Function, Organ Morphology, Organismal Injury and Abnormalities	abnormal morphology of stratum corneum	EQ1 vs EQ 0	0.00347	2.45967				2	ELOVL3,ELOVL4
Cancer, Gastrointestinal Disease, Organismal Injury and Abnormalities	locally advanced gastric adenocarcinoma	EQ1 vs EQ 0	0.00347	2.45967				2	ATIC,DPYD
Cancer, Gastrointestinal Disease, Organismal Injury and Abnormalities	locally advanced gastroesophageal junction adenocarcinoma	EQ1 vs EQ 0	0.00347	2.45967				2	ATIC,DPYD
Cell Death and Survival	apoptosis of tumor cell lines	EQ1 vs EQ 0	0.00362	2.44129		-0.387		11	COX6B1,DTYMK,ENO1,GSTA2,HPCA,PRDX1,RPS3,SBDS,TFRC,TXN2,TXNRD1
Cancer, Gastrointestinal Disease, Organismal Injury and Abnormalities	metastatic gastroesophageal junction adenocarcinoma	EQ1 vs EQ 0	0.00366	2.43652				2	ATIC,DPYD
Cardiovascular Disease, Neurological Disease, Organismal Injury and Abnormalities, Psychological Disorders	vascular dementia	EQ1 vs EQ 0	0.00366	2.43652				2	APOB,ATP1A1
Hair and Skin Development and Function	barrier function of skin	EQ1 vs EQ 0	0.00386	2.41341				2	ELOVL3,ELOVL4
Neurological Disease	cognitive impairment	EQ1 vs EQ 0	0.00388	2.41117				6	APOB,ATP1A1,ATP6V1A,ELOVL4,GDI1,GSS
Free Radical Scavenging, Small Molecule Biochemistry	metabolism of hydrogen peroxide	EQ1 vs EQ 0	0.004	2.39794				3	PRDX1,TFRC,TXNRD1
Cancer, Gastrointestinal Disease, Hepatic System Disease, Organismal Injury and Abnormalities	hepatocellular carcinoma	EQ1 vs EQ 0	0.00403	2.39469				8	ALDH2,APOB,ATP1A1,DPYD,FAH,IQGAP1,PRDX1,TXNRD1
Cancer, Cell Death and Survival, Organismal Injury and Abnormalities, Tumor Morphology	cell death of osteosarcoma cells	EQ1 vs EQ 0	0.00426	2.37059				3	RPL35A,RPS27A,RPS3
Protein Synthesis	quantity of aspartate transaminase in blood	EQ1 vs EQ 0	0.00448	2.34872				2	AGL,FAH
Protein Synthesis	quantity of enzyme	EQ1 vs EQ 0	0.00453	2.3439				3	AGL,FAH,PRDX1
Hereditary Disorder, Ophthalmic Disease, Organismal Injury and Abnormalities	age-related macular degeneration type 14	EQ1 vs EQ 0	0.00486	2.31336				1	C2
Cell-To-Cell Signaling and Interaction, Embryonic Development	aggregation of embryonic cell lines	EQ1 vs EQ 0	0.00486	2.31336				1	TXNRD1
Cardiovascular System Development and Function, Organ Morphology, Organismal Development	area of aortic valve	EQ1 vs EQ 0	0.00486	2.31336				1	APOB
Nucleic Acid Metabolism, Small Molecule Biochemistry	biosynthesis of dTDP	EQ1 vs EQ 0	0.00486	2.31336				1	DTYMK
Carbohydrate Metabolism	breakdown of glycogen	EQ1 vs EQ 0	0.00486	2.31336				1	AGL
Cell Morphology, Cellular Function and Maintenance	depolarization of adrenocortical adenoma cells	EQ1 vs EQ 0	0.00486	2.31336				1	ATP1A1
Cardiovascular System Development and Function, Cellular Development, Cellular Growth and Proliferation, Connective Tissue Development and Function, Hematological System Development and Function, Hematopoiesis, Organismal Development, Tissue Development	differentiation of reticulocytes	EQ1 vs EQ 0	0.00486	2.31336				1	TFRC
Tissue Morphology	disruption of epithelial barrier	EQ1 vs EQ 0	0.00486	2.31336				1	TFRC
Hereditary Disorder, Neurological Disease, Organismal Injury and Abnormalities	dystonia mysculorum deformans 2	EQ1 vs EQ 0	0.00486	2.31336				1	HPCA
Endocrine System Development and Function, Organ Morphology, Organismal Development	enlargement of thyroid gland	EQ1 vs EQ 0	0.00486	2.31336				1	PTTG1IP
Cellular Development, Cellular Growth and Proliferation, Hematological System Development and Function, Lymphoid Tissue Structure and Development	expansion of CD4+ CD8+ T-lymphocytes	EQ1 vs EQ 0	0.00486	2.31336				1	PIN1
Cellular Development, Cellular Growth and Proliferation	expansion of leukemia cell lines	EQ1 vs EQ 0	0.00486	2.31336				1	SBDS
Cardiovascular Disease, Hematological Disease, Hereditary Disorder, Metabolic Disease, Organismal Injury and Abnormalities	familial defective apo b-100	EQ1 vs EQ 0	0.00486	2.31336				1	APOB
Developmental Disorder, Hematological Disease, Hereditary Disorder, Metabolic Disease, Organismal Injury and Abnormalities	familial hypobetalipoproteinemia type 1	EQ1 vs EQ 0	0.00486	2.31336				1	APOB
Amino Acid Metabolism, Small Molecule Biochemistry	hydrolysis of L-alanine	EQ1 vs EQ 0	0.00486	2.31336				1	BLMH
Amino Acid Metabolism, Small Molecule Biochemistry	hydrolysis of arginine	EQ1 vs EQ 0	0.00486	2.31336				1	BLMH
Cell-mediated Immune Response, Cellular Movement, Hematological System Development and Function, Immune Cell Trafficking	invasion of CD4+ CD8+ T-lymphocytes	EQ1 vs EQ 0	0.00486	2.31336				1	PIN1
Carbohydrate Metabolism, Small Molecule Biochemistry	metabolism of N-acetylmannosamine	EQ1 vs EQ 0	0.00486	2.31336				1	RENBP
Cellular Movement	migration of nasopharyngeal carcinoma cells	EQ1 vs EQ 0	0.00486	2.31336				1	IQGAP1
Post-Translational Modification	nitrosation of protein	EQ1 vs EQ 0	0.00486	2.31336				1	ALDH2
Cellular Function and Maintenance, Cellular Growth and Proliferation	production of keratinocyte cancer cell lines	EQ1 vs EQ 0	0.00486	2.31336				1	ANPEP
Lipid Metabolism, Nucleic Acid Metabolism, Small Molecule Biochemistry	reduction of stearoyl-coenzyme A	EQ1 vs EQ 0	0.00486	2.31336				1	ELOVL6
Cell Death and Survival	repopulation of stem cells	EQ1 vs EQ 0	0.00486	2.31336				1	PIN1
Nervous System Development and Function	shivering	EQ1 vs EQ 0	0.00486	2.31336				1	ELOVL3
Cancer, Gastrointestinal Disease, Organismal Injury and Abnormalities	stage II microsatellite instability colorectal adenocarcinoma	EQ1 vs EQ 0	0.00486	2.31336				1	DPYD
Cancer, Gastrointestinal Disease, Organismal Injury and Abnormalities	stage II microsatellite stable colon adenocarcinoma	EQ1 vs EQ 0	0.00486	2.31336				1	DPYD
Developmental Disorder, Gastrointestinal Disease, Hepatic System Disease, Hereditary Disorder, Metabolic Disease, Organismal Injury and Abnormalities	type I tyrosinemia	EQ1 vs EQ 0	0.00486	2.31336				1	FAH
Cardiovascular System Development and Function, Organismal Development, Tissue Development	vascularization of bone marrow	EQ1 vs EQ 0	0.00486	2.31336				1	SBDS
Free Radical Scavenging, Molecular Transport	quantity of superoxide	EQ1 vs EQ 0	0.00538	2.26922				2	APOB,TXN2
Dermatological Diseases and Conditions, Organ Morphology, Organismal Injury and Abnormalities	abnormal morphology of epidermis	EQ1 vs EQ 0	0.00572	2.2426				3	BLMH,ELOVL3,ELOVL4
Free Radical Scavenging	production of reactive oxygen species	EQ1 vs EQ 0	0.00575	2.24033		-1.287		5	PIN1,PRDX1,SBDS,TXN2,TXNRD1
Cancer, Organismal Injury and Abnormalities	metastatic unresectable advanced malignant tumor	EQ1 vs EQ 0	0.00586	2.2321				2	ATIC,DPYD
Cancer, Organismal Injury and Abnormalities	mucoepidermoid carcinoma	EQ1 vs EQ 0	0.00586	2.2321				2	ADSL,ATIC
Organismal Injury and Abnormalities, Renal and Urological Disease	chronic kidney disease	EQ1 vs EQ 0	0.00587	2.23136				4	APOB,GSS,NDUFA1,UQCRB
Neurological Disease, Organismal Injury and Abnormalities, Psychological Disorders	cocaine dependence	EQ1 vs EQ 0	0.0061	2.21467				2	ALDH2,GSS
DNA Replication, Recombination, and Repair, Energy Production, Nucleic Acid Metabolism, Small Molecule Biochemistry	hydrolysis of ATP	EQ1 vs EQ 0	0.0061	2.21467				2	ATP1A1,UBA1
Cellular Growth and Proliferation	colony formation of cells	EQ1 vs EQ 0	0.00657	2.18243		0.83		6	ATIC,ENO1,IQGAP1,PIN1,SBDS,TPM3
RNA Post-Transcriptional Modification	processing of rRNA	EQ1 vs EQ 0	0.0066	2.18046				2	RPL35A,SBDS
Organismal Injury and Abnormalities, Renal and Urological Disease	acute kidney injury	EQ1 vs EQ 0	0.00713	2.14691				2	ANPEP,ATP1A1
Ophthalmic Disease, Organismal Injury and Abnormalities	age-related macular degeneration	EQ1 vs EQ 0	0.00713	2.14691				2	C2,ELOVL4
Cancer, Hematological Disease, Organismal Injury and Abnormalities	hematologic cancer	EQ1 vs EQ 0	0.00722	2.14146				17	ADSL,AGL,ALDH2,ANPEP,APOB,ATIC,ATP6V1A,DPYD,EIF4E3,GDI1,IQGAP1,PRDX1,RPS27A,SBDS,SHMT2,TFRC,TXNRD1
Infectious Diseases	bacterial sepsis	EQ1 vs EQ 0	0.00728	2.13787				1	TFRC
Nucleic Acid Metabolism, Small Molecule Biochemistry	catabolism of purine base	EQ1 vs EQ 0	0.00728	2.13787				1	DPYD
Nucleic Acid Metabolism, Small Molecule Biochemistry	catabolism of thymine	EQ1 vs EQ 0	0.00728	2.13787				1	DPYD
Cancer, Gastrointestinal Disease, Organismal Injury and Abnormalities	diffuse type gastroesophageal junction adenocarcinoma	EQ1 vs EQ 0	0.00728	2.13787				1	DPYD
Cardiovascular System Development and Function, Organ Development	function of aortic valve	EQ1 vs EQ 0	0.00728	2.13787				1	APOB
Organismal Injury and Abnormalities	hand-foot syndrome	EQ1 vs EQ 0	0.00728	2.13787				1	DPYD
Hematological Disease	hypochromia	EQ1 vs EQ 0	0.00728	2.13787				1	TFRC
Vitamin and Mineral Metabolism	metabolism of dihydrofolate	EQ1 vs EQ 0	0.00728	2.13787				1	ATIC
Cell Morphology, Cellular Assembly and Organization	morphology of asters	EQ1 vs EQ 0	0.00728	2.13787				1	IQGAP1
Dermatological Diseases and Conditions, Infectious Diseases, Organismal Injury and Abnormalities, Skeletal and Muscular Disorders	onychomycosis	EQ1 vs EQ 0	0.00728	2.13787				1	ATP1A1
Cancer, Organismal Injury and Abnormalities, Reproductive System Disease	primary HER2 negative Ki67 positive breast cancer	EQ1 vs EQ 0	0.00728	2.13787				1	DPYD
Lipid Metabolism, Molecular Transport, Small Molecule Biochemistry	quantity of arachidic acid	EQ1 vs EQ 0	0.00728	2.13787				1	ELOVL3
Organismal Development	relaxation of mice	EQ1 vs EQ 0	0.00728	2.13787				1	ATP1A1
Developmental Disorder, Hereditary Disorder, Organismal Injury and Abnormalities, Skeletal and Muscular Disorders	rigid spine syndrome	EQ1 vs EQ 0	0.00728	2.13787				1	GSS
Molecular Transport, Protein Trafficking	secretion of lipoprotein	EQ1 vs EQ 0	0.00728	2.13787				1	APOB
Cancer, Gastrointestinal Disease, Organismal Injury and Abnormalities	stage II primary gastric adenocarcinoma	EQ1 vs EQ 0	0.00728	2.13787				1	DPYD
Cancer, Gastrointestinal Disease, Organismal Injury and Abnormalities	stage IIIA primary gastric adenocarcinoma	EQ1 vs EQ 0	0.00728	2.13787				1	DPYD
Cancer, Gastrointestinal Disease, Organismal Injury and Abnormalities	stage IIIB primary gastric adenocarcinoma	EQ1 vs EQ 0	0.00728	2.13787				1	DPYD
Endocrine System Disorders, Metabolic Disease, Organismal Injury and Abnormalities	subclinical hypothyroidism	EQ1 vs EQ 0	0.00728	2.13787				1	APOB
Nucleic Acid Metabolism, Small Molecule Biochemistry	synthesis of dTTP	EQ1 vs EQ 0	0.00728	2.13787				1	DTYMK
Cancer, Organismal Injury and Abnormalities	tumorigenesis of breast cancer stem cells	EQ1 vs EQ 0	0.00728	2.13787				1	PIN1
Behavior	visual tracking	EQ1 vs EQ 0	0.00728	2.13787				1	ELOVL4
Cancer, Cell Death and Survival, Organismal Injury and Abnormalities, Tumor Morphology	cell death of cancer cells	EQ1 vs EQ 0	0.00742	2.1296		-1.342		5	ANPEP,ENO1,RPL35A,RPS27A,RPS3
Cardiovascular System Development and Function, Organ Development, Organ Morphology, Skeletal and Muscular System Development and Function	contractility of cardiac muscle	EQ1 vs EQ 0	0.00783	2.10624				3	APOB,ATP1A1,ENO1
Infectious Diseases	viral entry by virus	EQ1 vs EQ 0	0.0091	2.04096				2	ATP6V1A,TFRC
Lipid Metabolism, Small Molecule Biochemistry	synthesis of lipid	EQ1 vs EQ 0	0.00928	2.03245				7	ANPEP,APOB,ATP1A1,COX7A2,ELOVL3,ELOVL4,ELOVL6
Cardiovascular Disease, Developmental Disorder, Hematological Disease, Organismal Injury and Abnormalities	congenital aplastic anemia	EQ1 vs EQ 0	0.0094	2.02687				2	RPL35A,TXNRD1
Cell Death and Survival, DNA Replication, Recombination, and Repair	fragmentation of DNA fragment	EQ1 vs EQ 0	0.0094	2.02687				2	ENO1,PIN1
Cancer, Organismal Injury and Abnormalities, Reproductive System Disease	cervical cancer	EQ1 vs EQ 0	0.00968	2.01412				5	ATIC,DPYD,ENO1,TFRC,TPM3
Drug Metabolism, Nucleic Acid Metabolism, Small Molecule Biochemistry	5-fluorouracil toxicity	EQ1 vs EQ 0	0.0097	2.01323				1	DPYD
Gastrointestinal Disease	abnormal absorption of mineral in intestine	EQ1 vs EQ 0	0.0097	2.01323				1	TFRC
Cancer, Cell Death and Survival, Organismal Injury and Abnormalities, Tumor Morphology	apoptosis of acute myeloid leukemia blast cells	EQ1 vs EQ 0	0.0097	2.01323				1	ANPEP
Amino Acid Metabolism, Small Molecule Biochemistry	catabolism of L-serine	EQ1 vs EQ 0	0.0097	2.01323				1	BLMH
Amino Acid Metabolism, Small Molecule Biochemistry	catabolism of glycine	EQ1 vs EQ 0	0.0097	2.01323				1	BLMH
Cell Death and Survival	cell death of cardiac stem cells	EQ1 vs EQ 0	0.0097	2.01323				1	PIN1
Cellular Growth and Proliferation, Embryonic Development	colony formation of embryonic stem cell lines	EQ1 vs EQ 0	0.0097	2.01323				1	PIN1
Developmental Disorder, Hereditary Disorder, Metabolic Disease, Organismal Injury and Abnormalities	cystinosis	EQ1 vs EQ 0	0.0097	2.01323				1	GSS
Cardiovascular Disease, Hematological Disease, Hereditary Disorder, Metabolic Disease, Organismal Injury and Abnormalities	heterozygous familial hypercholesterolemia	EQ1 vs EQ 0	0.0097	2.01323				1	APOB
Cancer, Organismal Injury and Abnormalities	malignant peritoneal mesothelioma	EQ1 vs EQ 0	0.0097	2.01323				1	ATIC
Cardiovascular Disease, Organismal Injury and Abnormalities	mild to moderate stage heart failure	EQ1 vs EQ 0	0.0097	2.01323				1	ATP1A1
Endocrine System Disorders, Organismal Injury and Abnormalities	multinodular goiter	EQ1 vs EQ 0	0.0097	2.01323				1	PTTG1IP
Cancer, Hematological Disease, Immunological Disease, Organismal Injury and Abnormalities	refractory PML-RARalpha positive acute promyelocytic leukemia	EQ1 vs EQ 0	0.0097	2.01323				1	TXNRD1
Cancer, Hematological Disease, Immunological Disease, Organismal Injury and Abnormalities	relapsed PML-RARalpha positive acute promyelocytic leukemia	EQ1 vs EQ 0	0.0097	2.01323				1	TXNRD1
Cancer, Organismal Injury and Abnormalities, Respiratory Disease	stage 4 stable non-small cell lung cancer	EQ1 vs EQ 0	0.0097	2.01323				1	ATIC
Molecular Transport	transport of DNA	EQ1 vs EQ 0	0.0097	2.01323				1	TFRC
Nervous System Development and Function	visual function	EQ1 vs EQ 0	0.0097	2.01323				1	ELOVL4
Organismal Injury and Abnormalities, Reproductive System Disease	adenomyosis	EQ1 vs EQ 0	0.01	2				2	DDX6,IQGAP1
Cancer, Organismal Injury and Abnormalities	metastatic squamous cell carcinoma	EQ1 vs EQ 0	0.0103	1.98716				2	ATIC,DPYD
Cancer, Hematological Disease, Organismal Injury and Abnormalities	lymphoid cancer	EQ1 vs EQ 0	0.0109	1.96257				16	ADSL,AGL,ANPEP,APOB,ATIC,ATP6V1A,DPYD,EIF4E3,GDI1,IQGAP1,PRDX1,RPS27A,SBDS,SHMT2,TFRC,TXNRD1
Gastrointestinal Disease, Hepatic System Disease, Organismal Injury and Abnormalities	failure of liver	EQ1 vs EQ 0	0.011	1.95861				2	FAH,GSS
Hereditary Disorder, Neurological Disease, Organismal Injury and Abnormalities, Psychological Disorders, Skeletal and Muscular Disorders	Huntington's Disease	EQ1 vs EQ 0	0.0111	1.95468				6	ALDH2,ATP6V1A,COX7A2,HPCA,TPM3,UQCRB
Cancer, Gastrointestinal Disease, Inflammatory Disease, Organismal Injury and Abnormalities	Barrett syndrome	EQ1 vs EQ 0	0.0113	1.94692				2	ANPEP,GSS
Cancer, Organismal Injury and Abnormalities	incidence of adenoma	EQ1 vs EQ 0	0.0113	1.94692				2	FAH,PRDX1
Developmental Disorder, Embryonic Development, Tissue Morphology	abnormal morphology of visceral yolk sac	EQ1 vs EQ 0	0.0116	1.93554				2	APOB,TXNRD1
Cancer, Organismal Injury and Abnormalities	advanced squamous cell cancer	EQ1 vs EQ 0	0.0116	1.93554				2	ATIC,DPYD
Hematological Disease, Respiratory Disease	hypoxia	EQ1 vs EQ 0	0.0119	1.92445				2	GSS,TFRC
Cancer, Organismal Injury and Abnormalities, Respiratory Disease	ALK fusion negative EGFR mutation negative nonsquamous non-small cell lung cancer	EQ1 vs EQ 0	0.0121	1.91721				1	ATIC
Cancer, Organismal Injury and Abnormalities, Respiratory Disease	TNM stage M1a non-squamous non-small cell lung cancer	EQ1 vs EQ 0	0.0121	1.91721				1	ATIC
Cancer, Organismal Injury and Abnormalities, Respiratory Disease	TNM stage M1b non-squamous non-small cell lung cancer	EQ1 vs EQ 0	0.0121	1.91721				1	ATIC
Cell Morphology	abnormal morphology of melanin granules	EQ1 vs EQ 0	0.0121	1.91721				1	ELOVL3
Cellular Assembly and Organization	assembly of GW body	EQ1 vs EQ 0	0.0121	1.91721				1	DDX6
Amino Acid Metabolism, Small Molecule Biochemistry, Vitamin and Mineral Metabolism	biosynthesis of L-tetrahydrofolic acid	EQ1 vs EQ 0	0.0121	1.91721				1	ATIC
Amino Acid Metabolism, Small Molecule Biochemistry	catabolism of L-histidine	EQ1 vs EQ 0	0.0121	1.91721				1	BLMH
Cellular Growth and Proliferation, Hematological System Development and Function, Hematopoiesis	colony formation of CD34+ cells	EQ1 vs EQ 0	0.0121	1.91721				1	SBDS
Cellular Growth and Proliferation, Embryonic Development	colony formation of embryonic stem cells	EQ1 vs EQ 0	0.0121	1.91721				1	PIN1
Developmental Disorder, Hereditary Disorder, Neurological Disease, Organismal Injury and Abnormalities, Skeletal and Muscular Disorders	congenital myopathy with fiber type disproportion	EQ1 vs EQ 0	0.0121	1.91721				1	TPM3
Cellular Development, Cellular Growth and Proliferation	development of hepatoma cell lines	EQ1 vs EQ 0	0.0121	1.91721				1	PIN1
Gastrointestinal Disease, Hepatic System Disease, Organismal Injury and Abnormalities	drug-induced hepatotoxicity	EQ1 vs EQ 0	0.0121	1.91721				1	GSS
Cellular Movement	invasion of leukemia cell lines	EQ1 vs EQ 0	0.0121	1.91721				1	PIN1
Molecular Transport, Protein Synthesis, Protein Trafficking	localization of green fluorescent protein	EQ1 vs EQ 0	0.0121	1.91721				1	TFRC
Cell Morphology	mass of cells	EQ1 vs EQ 0	0.0121	1.91721				1	PRDX1
Tissue Morphology	quantity of neuroblastoma cell lines	EQ1 vs EQ 0	0.0121	1.91721				1	ENO1
Cancer, Organismal Injury and Abnormalities, Respiratory Disease	stage IV recurrent nonsquamous non-small cell lung cancer	EQ1 vs EQ 0	0.0121	1.91721				1	ATIC
Amino Acid Metabolism, Small Molecule Biochemistry	synthesis of L-serine	EQ1 vs EQ 0	0.0121	1.91721				1	SHMT2
Amino Acid Metabolism, Small Molecule Biochemistry	synthesis of glycine	EQ1 vs EQ 0	0.0121	1.91721				1	SHMT2
Endocrine System Disorders, Gastrointestinal Disease, Metabolic Disease, Organismal Injury and Abnormalities	non-insulin-dependent diabetes mellitus	EQ1 vs EQ 0	0.0127	1.8962				5	ALDH2,APOB,FAH,GSS,PSMA1
Neurological Disease	Movement Disorders	EQ1 vs EQ 0	0.0129	1.88941				9	AGL,ALDH2,ATP6V1A,COX7A2,ELOVL4,HPCA,PIN1,TPM3,UQCRB
Cancer, Organismal Injury and Abnormalities	stage II epithelial cancer	EQ1 vs EQ 0	0.013	1.88606				2	ATIC,DPYD
Cancer, Organismal Injury and Abnormalities, Reproductive System Disease	breast or ovarian cancer	EQ1 vs EQ 0	0.0133	1.87615				17	AGL,ANPEP,APOB,ATIC,C2,COX6B1,DPYD,ELOVL6,ENO1,PIN1,PRDX1,PTTG1IP,RPS3,SHMT2,TPM3,TXNRD1,UBA1
Organismal Injury and Abnormalities, Renal and Urological Disease	abnormality of renal cortex	EQ1 vs EQ 0	0.0133	1.87615				2	ATP1A1,FAH
Cardiovascular System Development and Function, Hematological System Development and Function	blood pressure	EQ1 vs EQ 0	0.0144	1.84164				4	ALDH2,APOB,ATP1A1,RENBP
Cell Cycle	G2/M phase transition of cervical cancer cell lines	EQ1 vs EQ 0	0.0145	1.83863				1	PIN1
Dermatological Diseases and Conditions, Organ Morphology, Organismal Injury and Abnormalities	abnormal morphology of enlarged sebaceous glands	EQ1 vs EQ 0	0.0145	1.83863				1	ELOVL3
Digestive System Development and Function, Gastrointestinal Disease, Hepatic System Development and Function, Hepatic System Disease, Organ Morphology, Organismal Development, Organismal Injury and Abnormalities	abnormal morphology of liver lobule	EQ1 vs EQ 0	0.0145	1.83863				1	FAH
Cell Cycle, Cellular Movement, Connective Tissue Development and Function	cytokinesis of fibroblasts	EQ1 vs EQ 0	0.0145	1.83863				1	PIN1
Cardiovascular Disease, Cellular Compromise, Organismal Injury and Abnormalities	dysfunction of cardiomyocytes	EQ1 vs EQ 0	0.0145	1.83863				1	ALDH2
Cancer, Organismal Injury and Abnormalities	generation of tumor	EQ1 vs EQ 0	0.0145	1.83863				1	PIN1
Lipid Metabolism, Molecular Transport, Small Molecule Biochemistry	localization of cholesterol	EQ1 vs EQ 0	0.0145	1.83863				1	APOB
Lipid Metabolism, Molecular Transport, Small Molecule Biochemistry	mobilization of triacylglycerol	EQ1 vs EQ 0	0.0145	1.83863				1	APOB
Cellular Growth and Proliferation, Organismal Development	proliferation of Francisella tularensis	EQ1 vs EQ 0	0.0145	1.83863				1	TFRC
Cellular Assembly and Organization	quantity of GW body	EQ1 vs EQ 0	0.0145	1.83863				1	DDX6
Cancer, Gastrointestinal Disease, Organismal Injury and Abnormalities	recurrent HER2 negative gastric adenocarcinoma	EQ1 vs EQ 0	0.0145	1.83863				1	DPYD
Cancer, Gastrointestinal Disease, Organismal Injury and Abnormalities	recurrent colon cancer	EQ1 vs EQ 0	0.0145	1.83863				1	DPYD
Cancer, Gastrointestinal Disease, Organismal Injury and Abnormalities	recurrent rectal cancer	EQ1 vs EQ 0	0.0145	1.83863				1	DPYD
Cellular Movement	release of blood platelets	EQ1 vs EQ 0	0.0145	1.83863				1	TFRC
Cancer, Gastrointestinal Disease, Organismal Injury and Abnormalities	stage IV rectum cancer	EQ1 vs EQ 0	0.0145	1.83863				1	DPYD
Hematological Disease, Immunological Disease, Tissue Development	suppression of bone marrow	EQ1 vs EQ 0	0.0145	1.83863				1	DPYD
Cardiovascular Disease, Organismal Injury and Abnormalities, Tissue Morphology	surface area of atherosclerotic lesion	EQ1 vs EQ 0	0.0145	1.83863				1	APOB
Nucleic Acid Metabolism, Small Molecule Biochemistry	synthesis of AMP	EQ1 vs EQ 0	0.0145	1.83863				1	ADSL
Nucleic Acid Metabolism, Small Molecule Biochemistry	synthesis of NADPH	EQ1 vs EQ 0	0.0145	1.83863				1	ALDH2
Cancer, Organismal Injury and Abnormalities	stage IIIA cancer	EQ1 vs EQ 0	0.0155	1.80967				2	ATIC,DPYD
Infectious Diseases	replication of Hepatitis C virus	EQ1 vs EQ 0	0.0159	1.7986				2	DDX6,PIN1
Lipid Metabolism, Small Molecule Biochemistry	synthesis of fatty acid	EQ1 vs EQ 0	0.0162	1.79048				4	APOB,ELOVL3,ELOVL4,ELOVL6
Organismal Injury and Abnormalities, Renal and Urological Disease	acute renal failure	EQ1 vs EQ 0	0.0163	1.78781				2	ATP1A1,GSS
Neurological Disease, Organismal Injury and Abnormalities, Psychological Disorders	disorder of basal ganglia	EQ1 vs EQ 0	0.0168	1.77469				7	ALDH2,ATP6V1A,COX7A2,HPCA,PIN1,TPM3,UQCRB
Cardiovascular Disease, Developmental Disorder, Hematological Disease, Hereditary Disorder, Metabolic Disease, Organismal Injury and Abnormalities, Skeletal and Muscular Disorders	Fanconi anemia group I	EQ1 vs EQ 0	0.0169	1.77211				1	TXNRD1
Cardiovascular Disease, Developmental Disorder, Hematological Disease, Hereditary Disorder, Metabolic Disease, Organismal Injury and Abnormalities, Skeletal and Muscular Disorders	Fanconi anemia group J	EQ1 vs EQ 0	0.0169	1.77211				1	TXNRD1
Cardiovascular Disease, Developmental Disorder, Hematological Disease, Hereditary Disorder, Metabolic Disease, Organismal Injury and Abnormalities, Skeletal and Muscular Disorders	Fanconi anemia, group C	EQ1 vs EQ 0	0.0169	1.77211				1	TXNRD1
Cardiovascular Disease, Developmental Disorder, Hematological Disease, Hereditary Disorder, Metabolic Disease, Organismal Injury and Abnormalities, Skeletal and Muscular Disorders	Fanconi anemia, group D1	EQ1 vs EQ 0	0.0169	1.77211				1	TXNRD1
Cell-To-Cell Signaling and Interaction, Hair and Skin Development and Function	aggregation of epithelial cell lines	EQ1 vs EQ 0	0.0169	1.77211				1	TXNRD1
Cancer, Endocrine System Disorders, Organismal Injury and Abnormalities	aldosterone producing adrenocortical adenoma	EQ1 vs EQ 0	0.0169	1.77211				1	ATP1A1
Amino Acid Metabolism, Small Molecule Biochemistry	catabolism of arginine	EQ1 vs EQ 0	0.0169	1.77211				1	FAH
Cell Death and Survival, Reproductive System Development and Function	cell viability of sperm	EQ1 vs EQ 0	0.0169	1.77211				1	APOB
Cellular Growth and Proliferation	colony formation of thyroid tumor cell lines	EQ1 vs EQ 0	0.0169	1.77211				1	IQGAP1
Gastrointestinal Disease, Hepatic System Disease, Inflammatory Disease, Organismal Injury and Abnormalities	early stage primary biliary cirrhosis	EQ1 vs EQ 0	0.0169	1.77211				1	APOB
Cardiovascular System Development and Function, Hematological System Development and Function, Immunological Disease, Lymphoid Tissue Structure and Development, Tissue Morphology	enlargement of lymph vessel	EQ1 vs EQ 0	0.0169	1.77211				1	Ang4
Cardiovascular Disease, Developmental Disorder, Hematological Disease, Hereditary Disorder, Metabolic Disease, Organismal Injury and Abnormalities, Skeletal and Muscular Disorders	group B Fanconi anemia	EQ1 vs EQ 0	0.0169	1.77211				1	TXNRD1
Connective Tissue Development and Function, Skeletal and Muscular System Development and Function	homeostasis of bone	EQ1 vs EQ 0	0.0169	1.77211				1	ALDH2
Connective Tissue Development and Function, Embryonic Development, Organ Development, Organismal Development, Skeletal and Muscular System Development and Function, Tissue Development	osteoclastogenesis of limb bone	EQ1 vs EQ 0	0.0169	1.77211				1	SBDS
Organ Morphology	permeability of skin	EQ1 vs EQ 0	0.0169	1.77211				1	ELOVL4
Lipid Metabolism, Molecular Transport, Small Molecule Biochemistry	redistribution of cholesterol	EQ1 vs EQ 0	0.0169	1.77211				1	ATP1A1
Cancer, Organismal Injury and Abnormalities, Respiratory Disease	sarcomatoid malignant pleural mesothelioma	EQ1 vs EQ 0	0.0169	1.77211				1	ATIC
Molecular Transport	secretion of Vldl-Triglyceride	EQ1 vs EQ 0	0.0169	1.77211				1	APOB
Cancer, Organismal Injury and Abnormalities, Respiratory Disease	stage III ALK fusion negative EGFR mutation negative non-small cell lung carcinoma	EQ1 vs EQ 0	0.0169	1.77211				1	ATIC
Cancer, Organismal Injury and Abnormalities, Respiratory Disease	stage IIIA lung adenocarcinoma	EQ1 vs EQ 0	0.0169	1.77211				1	ATIC
Cancer, Gastrointestinal Disease, Organismal Injury and Abnormalities	stage IIIB unresectable gastric cancer	EQ1 vs EQ 0	0.0169	1.77211				1	DPYD
Cancer, Gastrointestinal Disease, Organismal Injury and Abnormalities	stage IIIC unresectable gastric cancer	EQ1 vs EQ 0	0.0169	1.77211				1	DPYD
Cancer, Organismal Injury and Abnormalities, Respiratory Disease	stage I non-small cell lung carcinoma	EQ1 vs EQ 0	0.017	1.76955				2	ATIC,RPS27A
Free Radical Scavenging, Molecular Transport	quantity of reactive oxygen species	EQ1 vs EQ 0	0.0174	1.75945				3	APOB,PRDX1,TXN2
Cancer, Endocrine System Disorders, Organismal Injury and Abnormalities	benign neoplasm of endocrine gland	EQ1 vs EQ 0	0.0185	1.73283				3	ALDH2,ATP1A1,PRDX1
Neurological Disease, Psychological Disorders	Schizophrenia	EQ1 vs EQ 0	0.0187	1.72816				5	APOB,ATP1A1,DPYD,GSS,HPCAL1
Cancer, Organismal Injury and Abnormalities, Respiratory Disease	EGFR exon 19 deletion positive EGFR T790M mutation negative lung adenocarcinoma	EQ1 vs EQ 0	0.0193	1.71444				1	ATIC
Cancer, Organismal Injury and Abnormalities, Respiratory Disease	EGFR exon 19 deletion positive EGFR T790M mutation negative non-squamous non-small cell lung carcinoma	EQ1 vs EQ 0	0.0193	1.71444				1	ATIC
Cardiovascular Disease, Developmental Disorder, Hematological Disease, Hereditary Disorder, Metabolic Disease, Organismal Injury and Abnormalities, Skeletal and Muscular Disorders	Fanconi anemia, group A	EQ1 vs EQ 0	0.0193	1.71444				1	TXNRD1
Cell-To-Cell Signaling and Interaction, Renal and Urological System Development and Function	aggregation of kidney cell lines	EQ1 vs EQ 0	0.0193	1.71444				1	TXNRD1
Cell Cycle, Connective Tissue Development and Function	aneuploidy of fibroblast cell lines	EQ1 vs EQ 0	0.0193	1.71444				1	PIN1
Connective Tissue Disorders, Dermatological Diseases and Conditions, Developmental Disorder, Hereditary Disorder, Metabolic Disease, Organismal Injury and Abnormalities	autosomal recessive cutis laxa	EQ1 vs EQ 0	0.0193	1.71444				1	ATP6V1A
Cell Death and Survival	cell viability of PBMCs	EQ1 vs EQ 0	0.0193	1.71444				1	APOB
Amino Acid Metabolism, Molecular Transport, Small Molecule Biochemistry	concentration of glycine	EQ1 vs EQ 0	0.0193	1.71444				1	SHMT2
Cellular Development	differentiation of induced pluripotent stem cells	EQ1 vs EQ 0	0.0193	1.71444				1	PIN1
Cardiovascular Disease, Organismal Injury and Abnormalities	formation of fatty lesion	EQ1 vs EQ 0	0.0193	1.71444				1	APOB
Embryonic Development, Hair and Skin Development and Function, Organ Development, Organismal Development, Tissue Development	formation of stratum corneum	EQ1 vs EQ 0	0.0193	1.71444				1	ELOVL4
Hematological System Development and Function	hemoglobin concentration distribution width	EQ1 vs EQ 0	0.0193	1.71444				1	PRDX1
Infectious Diseases	infection of bone cancer cell lines	EQ1 vs EQ 0	0.0193	1.71444				1	PIN1
Cell Morphology	morphology of fibrosarcoma cell lines	EQ1 vs EQ 0	0.0193	1.71444				1	TPM3
Cancer, Gastrointestinal Disease, Organismal Injury and Abnormalities	recurrent esophagogastric junction cancer	EQ1 vs EQ 0	0.0193	1.71444				1	DPYD
Cancer, Organismal Injury and Abnormalities, Respiratory Disease	stage IV ALK fusion negative EGFR mutation negative non-small cell lung carcinoma	EQ1 vs EQ 0	0.0193	1.71444				1	ATIC
Cancer, Organismal Injury and Abnormalities, Respiratory Disease	stage IV mixed cell non-small cell lung carcinoma	EQ1 vs EQ 0	0.0193	1.71444				1	ATIC
Cell Morphology, Digestive System Development and Function, Gastrointestinal Disease, Hepatic System Development and Function, Hepatic System Disease, Organ Morphology, Organismal Development, Organismal Injury and Abnormalities, Tissue Morphology	abnormal morphology of hepatocytes	EQ1 vs EQ 0	0.0203	1.6925				2	AGL,FAH
Drug Metabolism, Molecular Transport, Small Molecule Biochemistry	concentration of glutathione	EQ1 vs EQ 0	0.0203	1.6925				2	ALDH2,TXN2
Cancer, Organismal Injury and Abnormalities	metastatic carcinoma	EQ1 vs EQ 0	0.0207	1.68403				3	ATIC,DPYD,RPS27A
Cardiovascular Disease, Cell Death and Survival, Connective Tissue Disorders, Hematological Disease, Organismal Injury and Abnormalities	hemolytic anemia	EQ1 vs EQ 0	0.0207	1.68403				2	GSS,PRDX1
Cancer, Organismal Injury and Abnormalities	stage III epithelial cancer	EQ1 vs EQ 0	0.0216	1.66555				2	ATIC,DPYD
Cardiovascular Disease, Organismal Injury and Abnormalities	atherosclerosis of aortic sinus	EQ1 vs EQ 0	0.0217	1.66354				1	APOB
Cellular Assembly and Organization	binding of polysomes	EQ1 vs EQ 0	0.0217	1.66354				1	SBDS
Cellular Function and Maintenance, Small Molecule Biochemistry	homeostasis of K+	EQ1 vs EQ 0	0.0217	1.66354				1	ATP1A1
Cancer, Hematological Disease, Immunological Disease, Organismal Injury and Abnormalities	in remission type M3 acute myeloid leukemia	EQ1 vs EQ 0	0.0217	1.66354				1	TXNRD1
Cancer, Endocrine System Disorders, Gastrointestinal Disease, Organismal Injury and Abnormalities	islet-cell adenoma	EQ1 vs EQ 0	0.0217	1.66354				1	PRDX1
Cancer, Hematological Disease, Immunological Disease, Organismal Injury and Abnormalities	low risk type M3 acute myeloid leukemia	EQ1 vs EQ 0	0.0217	1.66354				1	TXNRD1
Cancer, Hematological Disease, Immunological Disease, Organismal Injury and Abnormalities	newly diagnosed type M3 acute myeloid leukemia	EQ1 vs EQ 0	0.0217	1.66354				1	TXNRD1
Hair and Skin Development and Function, Organ Morphology	quantity of hair	EQ1 vs EQ 0	0.0217	1.66354				1	ELOVL3
Cardiovascular Disease, Hematological Disease, Organismal Injury and Abnormalities, Renal and Urological Disease	thrombosis of renal glomerulus	EQ1 vs EQ 0	0.0217	1.66354				1	C2
Dermatological Diseases and Conditions, Infectious Diseases, Organismal Injury and Abnormalities	tinea corporis	EQ1 vs EQ 0	0.0217	1.66354				1	ATP1A1
Dermatological Diseases and Conditions, Infectious Diseases, Organismal Injury and Abnormalities	tinea cruris	EQ1 vs EQ 0	0.0217	1.66354				1	ATP1A1
Cancer, Organismal Injury and Abnormalities, Respiratory Disease	unresectable malignant pleural mesothelioma	EQ1 vs EQ 0	0.0217	1.66354				1	ATIC
Cancer, Hematological Disease, Immunological Disease, Organismal Injury and Abnormalities	high grade lymphocytic cancer	EQ1 vs EQ 0	0.0221	1.65561				4	ADSL,DPYD,IQGAP1,SHMT2
Hematological Disease, Immunological Disease	neutropenia	EQ1 vs EQ 0	0.0225	1.64782				2	DPYD,SBDS
Cellular Growth and Proliferation, Connective Tissue Development and Function, Tissue Development	colony formation of fibroblast cell lines	EQ1 vs EQ 0	0.0229	1.64016				2	ATIC,TPM3
Cell Death and Survival	apoptosis of granulocytes	EQ1 vs EQ 0	0.0233	1.63264				2	ANPEP,PIN1
Cancer, Hematological Disease, Organismal Injury and Abnormalities	B-cell malignant tumor	EQ1 vs EQ 0	0.024	1.61979				6	DPYD,EIF4E3,IQGAP1,PRDX1,SHMT2,TFRC
Developmental Disorder, Endocrine System Disorders, Gastrointestinal Disease, Hematological Disease, Hereditary Disorder, Immunological Disease, Organismal Injury and Abnormalities	Shwachman syndrome	EQ1 vs EQ 0	0.0241	1.61798				1	SBDS
Cell Death and Survival, Organismal Injury and Abnormalities, Renal and Urological Disease	apoptosis of proximal tubule cells	EQ1 vs EQ 0	0.0241	1.61798				1	ATP1A1
Embryonic Development, Organismal Development, Tissue Development	development of epiblast	EQ1 vs EQ 0	0.0241	1.61798				1	SBDS
Cellular Development, Cellular Growth and Proliferation, Tissue Development	development of induced pluripotent stem cells	EQ1 vs EQ 0	0.0241	1.61798				1	PIN1
Molecular Transport	import of heavy metal	EQ1 vs EQ 0	0.0241	1.61798				1	TFRC
Cardiovascular Disease, Organismal Injury and Abnormalities, Renal and Urological Disease	ischemic acute renal failure	EQ1 vs EQ 0	0.0241	1.61798				1	ATP1A1
Cancer, Hematological Disease, Immunological Disease, Organismal Injury and Abnormalities	primary type M3 acute myeloid leukemia	EQ1 vs EQ 0	0.0241	1.61798				1	TXNRD1
Infectious Diseases	production of Hepatitis C virus	EQ1 vs EQ 0	0.0241	1.61798				1	APOB
Free Radical Scavenging, Small Molecule Biochemistry	reduction of hydrogen peroxide	EQ1 vs EQ 0	0.0241	1.61798				1	PRDX1
Free Radical Scavenging	removal of superoxide	EQ1 vs EQ 0	0.0241	1.61798				1	PRDX1
Cancer, Gastrointestinal Disease, Hepatic System Disease, Organismal Injury and Abnormalities, Tissue Morphology, Tumor Morphology	size of hepatocellular carcinoma	EQ1 vs EQ 0	0.0241	1.61798				1	IQGAP1
Digestive System Development and Function, Gastrointestinal Disease, Hepatic System Development and Function, Hepatic System Disease, Inflammatory Disease, Inflammatory Response, Organ Development, Organismal Injury and Abnormalities	inflammation of liver	EQ1 vs EQ 0	0.0241	1.61798				4	APOB,FAH,GSS,TFRC
Cellular Assembly and Organization, Cellular Function and Maintenance, Tissue Development	formation of microtubules	EQ1 vs EQ 0	0.0243	1.61439				2	PIN1,RPS3
Free Radical Scavenging	generation of reactive oxygen species	EQ1 vs EQ 0	0.0247	1.6073				3	ALDH2,IQGAP1,TXNRD1
Cell Death and Survival	cell death of stem cells	EQ1 vs EQ 0	0.0247	1.6073				2	PIN1,TPM3
Nucleic Acid Metabolism	metabolism of nucleic acid component or derivative	EQ1 vs EQ 0	0.025	1.60206				5	ADSL,ALDH2,ATIC,DPYD,DTYMK
Lipid Metabolism, Small Molecule Biochemistry, Vitamin and Mineral Metabolism	homeostasis of cholesterol	EQ1 vs EQ 0	0.0256	1.59176				2	APOB,PLA2G12B
Lipid Metabolism, Molecular Transport, Small Molecule Biochemistry, Vitamin and Mineral Metabolism	accumulation of retinoid	EQ1 vs EQ 0	0.0265	1.57675				1	RENBP
Cellular Assembly and Organization, Cellular Compromise, Cellular Development, Cellular Growth and Proliferation, Nervous System Development and Function, Tissue Development	formation of neurofibrillary tangles	EQ1 vs EQ 0	0.0265	1.57675				1	PIN1
Cellular Function and Maintenance	homeostasis of red blood cells	EQ1 vs EQ 0	0.0265	1.57675				1	PRDX1
Amino Acid Metabolism, Protein Synthesis, Small Molecule Biochemistry	incorporation of selenocysteine	EQ1 vs EQ 0	0.0265	1.57675				1	TXNRD1
Cell Cycle, DNA Replication, Recombination, and Repair	integration of DNA	EQ1 vs EQ 0	0.0265	1.57675				1	PIN1
Cellular Assembly and Organization	nucleation of actin filaments	EQ1 vs EQ 0	0.0265	1.57675				1	IQGAP1
Cell Morphology, Hematological System Development and Function, Inflammatory Response	polarization of neutrophils	EQ1 vs EQ 0	0.0265	1.57675				1	ANPEP
Protein Synthesis	quantity of creatine kinase in blood	EQ1 vs EQ 0	0.0265	1.57675				1	AGL
Dermatological Diseases and Conditions, Infectious Diseases, Organismal Injury and Abnormalities	tinea pedis	EQ1 vs EQ 0	0.0265	1.57675				1	ATP1A1
Lipid Metabolism, Molecular Transport, Small Molecule Biochemistry	accumulation of triacylglycerol	EQ1 vs EQ 0	0.0275	1.56067				2	APOB,PIN1
Cancer, Organismal Injury and Abnormalities	metastatic head and neck tumor	EQ1 vs EQ 0	0.0275	1.56067				2	ATIC,DPYD
Infectious Diseases	production of virus	EQ1 vs EQ 0	0.0275	1.56067				2	APOB,DDX6
Cancer, Organismal Injury and Abnormalities	recurrent carcinoma	EQ1 vs EQ 0	0.028	1.55284				2	ATIC,DPYD
Cellular Growth and Proliferation	accumulation of cervical cancer cell lines	EQ1 vs EQ 0	0.0288	1.54061				1	TXNRD1
Cell-To-Cell Signaling and Interaction, Connective Tissue Development and Function, Skeletal and Muscular System Development and Function	activation of myofibroblasts	EQ1 vs EQ 0	0.0288	1.54061				1	APOB
Gastrointestinal Disease, Hepatic System Disease, Organismal Injury and Abnormalities	acute liver failure	EQ1 vs EQ 0	0.0288	1.54061				1	GSS
Neurological Disease	brain death	EQ1 vs EQ 0	0.0288	1.54061				1	GSS
Cellular Assembly and Organization	cross-linkage of actin filaments	EQ1 vs EQ 0	0.0288	1.54061				1	IQGAP1
Connective Tissue Development and Function, Embryonic Development, Organ Development, Organismal Development, Skeletal and Muscular System Development and Function, Tissue Development	formation of femur	EQ1 vs EQ 0	0.0288	1.54061				1	SBDS
Cell Morphology, Nervous System Development and Function, Tissue Morphology	morphology of dendritic trees	EQ1 vs EQ 0	0.0288	1.54061				1	IQGAP1
Dermatological Diseases and Conditions, Inflammatory Disease, Inflammatory Response, Organismal Injury and Abnormalities	seborrheic dermatitis	EQ1 vs EQ 0	0.0288	1.54061				1	ATP1A1
Cancer, Organismal Injury and Abnormalities, Reproductive System Disease	germ cell tumor	EQ1 vs EQ 0	0.029	1.5376				2	BLMH,PIN1
Cancer, Organismal Injury and Abnormalities, Respiratory Disease	advanced lung cancer	EQ1 vs EQ 0	0.0291	1.53611				3	ANPEP,ATIC,RPS27A
Free Radical Scavenging, Small Molecule Biochemistry	biosynthesis of hydrogen peroxide	EQ1 vs EQ 0	0.0295	1.53018				2	PRDX1,TFRC
Organismal Injury and Abnormalities, Renal and Urological Disease	nephrosis	EQ1 vs EQ 0	0.0295	1.53018				2	ATP1A1,ATP6V1A
Cancer, Hematological Disease, Immunological Disease, Organismal Injury and Abnormalities	plasma cell neoplasm	EQ1 vs EQ 0	0.0295	1.53018				2	EIF4E3,TFRC
Dermatological Diseases and Conditions, Organ Morphology, Organismal Injury and Abnormalities	abnormal morphology of shiny skin	EQ1 vs EQ 0	0.0312	1.50585				1	ELOVL4
Lipid Metabolism, Small Molecule Biochemistry	catabolism of triacylglycerol	EQ1 vs EQ 0	0.0312	1.50585				1	APOB
Cell Death and Survival, Connective Tissue Development and Function	cell survival of fibroblast cell lines	EQ1 vs EQ 0	0.0312	1.50585				1	SHMT2
Cardiovascular Disease, Connective Tissue Disorders, Dermatological Diseases and Conditions, Immunological Disease, Inflammatory Disease, Organismal Injury and Abnormalities, Skeletal and Muscular Disorders	diffuse systemic sclerosis	EQ1 vs EQ 0	0.0312	1.50585				1	GSS
Molecular Transport	import of K+	EQ1 vs EQ 0	0.0312	1.50585				1	ATP1A1
Cellular Movement	invasion of thyroid tumor cell lines	EQ1 vs EQ 0	0.0312	1.50585				1	IQGAP1
Carbohydrate Metabolism, Small Molecule Biochemistry	metabolism of N-acetylglucosamine	EQ1 vs EQ 0	0.0312	1.50585				1	RENBP
Cardiovascular Disease, Organismal Injury and Abnormalities, Skeletal and Muscular Disorders	persistent atrial fibrillation	EQ1 vs EQ 0	0.0312	1.50585				1	ATP1A1
Cancer, Organismal Injury and Abnormalities	stage IV solid tumor	EQ1 vs EQ 0	0.0333	1.47756				3	ATIC,DPYD,RPS27A
Lipid Metabolism, Small Molecule Biochemistry, Vitamin and Mineral Metabolism	metabolism of cholesterol	EQ1 vs EQ 0	0.0335	1.47496				2	APOB,ENO1
Cellular Growth and Proliferation	colony formation of epithelial cells	EQ1 vs EQ 0	0.0335	1.47496				1	PIN1
Cellular Assembly and Organization, Nervous System Development and Function	complexity of dendritic trees	EQ1 vs EQ 0	0.0335	1.47496				1	IQGAP1
Infectious Diseases	infection of gonadal cell lines	EQ1 vs EQ 0	0.0335	1.47496				1	TFRC
Cellular Function and Maintenance, Hematological System Development and Function	presence of red blood cells	EQ1 vs EQ 0	0.0335	1.47496				1	PRDX1
Cancer, Hematological Disease, Immunological Disease, Neurological Disease, Organismal Injury and Abnormalities, Tumor Morphology	progressive primary central nervous system lymphoma	EQ1 vs EQ 0	0.0335	1.47496				1	ATIC
Lipid Metabolism, Molecular Transport, Small Molecule Biochemistry	quantity of fat	EQ1 vs EQ 0	0.0335	1.47496				1	APOB
Renal and Urological System Development and Function, Tissue Morphology	quantity of kidney cell lines	EQ1 vs EQ 0	0.0335	1.47496				1	ENO1
Cancer, Hematological Disease, Immunological Disease, Neurological Disease, Organismal Injury and Abnormalities	recurrent primary central nervous system lymphoma	EQ1 vs EQ 0	0.0335	1.47496				1	ATIC
Organismal Injury and Abnormalities	Organ Degeneration	EQ1 vs EQ 0	0.034	1.46852				5	C2,ELOVL4,FAH,HPCA,PIN1
Cancer, Organismal Injury and Abnormalities, Respiratory Disease	metastatic non small cell lung carcinoma	EQ1 vs EQ 0	0.0346	1.46092				2	ATIC,RPS27A
Organismal Injury and Abnormalities, Renal and Urological Disease	failure of kidney	EQ1 vs EQ 0	0.0347	1.45967				3	APOB,ATP1A1,GSS
Nervous System Development and Function	electrophysiology of eye	EQ1 vs EQ 0	0.0351	1.45469				2	APOB,ELOVL4
Neurological Disease, Skeletal and Muscular Disorders	neuromuscular disease	EQ1 vs EQ 0	0.0352	1.45346				7	ALDH2,ATP6V1A,COX7A2,HPCA,PIN1,TPM3,UQCRB
Cellular Assembly and Organization	formation of cytoskeleton	EQ1 vs EQ 0	0.0357	1.44733				4	GDI1,PIN1,RPS3,TPM3
Metabolic Disease, Organismal Injury and Abnormalities, Renal and Urological Disease	aminoaciduria	EQ1 vs EQ 0	0.0359	1.44491				1	FAH
Cardiovascular Disease, Hematological Disease, Metabolic Disease	chylomicronemia	EQ1 vs EQ 0	0.0359	1.44491				1	APOB
Free Radical Scavenging, Small Molecule Biochemistry	formation of hydrogen peroxide	EQ1 vs EQ 0	0.0359	1.44491				1	TFRC
Cellular Movement	migration of thyroid tumor cell lines	EQ1 vs EQ 0	0.0359	1.44491				1	ANPEP
Cell Morphology	morphology of neuroblastoma cell lines	EQ1 vs EQ 0	0.0359	1.44491				1	TPM3
DNA Replication, Recombination, and Repair, Energy Production, Nucleic Acid Metabolism, Small Molecule Biochemistry	oxidation of NADPH	EQ1 vs EQ 0	0.0359	1.44491				1	TXNRD1
Hair and Skin Development and Function, Tissue Morphology	quantity of epithelial cell lines	EQ1 vs EQ 0	0.0359	1.44491				1	ENO1
Protein Synthesis	quantity of vldl triglyceride in blood	EQ1 vs EQ 0	0.0359	1.44491				1	APOB
Drug Metabolism, Protein Synthesis	synthesis of glutathione	EQ1 vs EQ 0	0.0359	1.44491				1	GSS
Lipid Metabolism, Molecular Transport, Small Molecule Biochemistry	uptake of triacylglycerol	EQ1 vs EQ 0	0.0359	1.44491				1	PIN1
Cardiovascular System Development and Function, Organ Morphology, Organismal Development	size of heart	EQ1 vs EQ 0	0.0367	1.43533				2	APOB,TXN2
Cancer, Organismal Injury and Abnormalities	stage IV advanced cancer	EQ1 vs EQ 0	0.0367	1.43533				2	ATIC,DPYD
Cell Morphology, Tissue Morphology	morphology of epithelial cells	EQ1 vs EQ 0	0.0369	1.43297				3	AGL,FAH,PIN1
Cell Death and Survival, Neurological Disease, Organismal Injury and Abnormalities	apoptosis of cerebral cortex cells	EQ1 vs EQ 0	0.0372	1.42946				2	PIN1,RPS3
Cancer, Organismal Injury and Abnormalities, Reproductive System Disease	breast cancer	EQ1 vs EQ 0	0.0373	1.42829				11	C2,COX6B1,DPYD,ELOVL6,ENO1,PIN1,PRDX1,PTTG1IP,RPS3,SHMT2,UBA1
Organ Morphology, Organismal Development, Organismal Injury and Abnormalities, Renal and Urological Disease, Renal and Urological System Development and Function	abnormal morphology of dilated proximal convoluted tubule	EQ1 vs EQ 0	0.0383	1.4168				1	FAH
Cell Cycle	arrest in G1 phase of lymphoma cell lines	EQ1 vs EQ 0	0.0383	1.4168				1	TFRC
Cell Death and Survival	cell viability of gastrointestinal stromal tumor cell lines	EQ1 vs EQ 0	0.0383	1.4168				1	ENO1
Cellular Development, Hair and Skin Development and Function	differentiation of skin cell lines	EQ1 vs EQ 0	0.0383	1.4168				1	ANPEP
Cancer, Hematological Disease, Immunological Disease, Organismal Injury and Abnormalities	high-risk karyotype acute myeloid leukemia	EQ1 vs EQ 0	0.0383	1.4168				1	TXNRD1
Protein Synthesis	quantity of LDH	EQ1 vs EQ 0	0.0383	1.4168				1	PRDX1
Cellular Assembly and Organization, Cellular Function and Maintenance	quantity of lamellipodia	EQ1 vs EQ 0	0.0383	1.4168				1	TPM3
Hereditary Disorder, Neurological Disease, Organismal Injury and Abnormalities, Psychological Disorders	schizoaffective disorder	EQ1 vs EQ 0	0.0383	1.4168				2	ATP1A1,GSS
Cancer, Organismal Injury and Abnormalities	stage IIIB cancer	EQ1 vs EQ 0	0.0383	1.4168				2	ATIC,DPYD
Psychological Disorders	alcohol use disorder	EQ1 vs EQ 0	0.0389	1.41005				2	ALDH2,GSS
Cancer	transformation of fibroblast cell lines	EQ1 vs EQ 0	0.039	1.40894				3	ATIC,PIN1,TPM3
Developmental Disorder, Neurological Disease, Ophthalmic Disease, Organismal Injury and Abnormalities	cortical visual impairment and intellectual disability	EQ1 vs EQ 0	0.0406	1.39147				1	ATP6V1A
Infectious Diseases	infection of leukocyte cell lines	EQ1 vs EQ 0	0.0406	1.39147				1	C2
Embryonic Development, Tissue Morphology	quantity of embryonic cell lines	EQ1 vs EQ 0	0.0406	1.39147				1	ENO1
Infectious Diseases	replication of encephalomyocarditis virus	EQ1 vs EQ 0	0.0406	1.39147				1	PIN1
Lipid Metabolism, Small Molecule Biochemistry	storage of cholesterol	EQ1 vs EQ 0	0.0406	1.39147				1	APOB
Cancer, Hematological Disease, Organismal Injury and Abnormalities	lymphocytic neoplasm	EQ1 vs EQ 0	0.0407	1.39041				10	ADSL,AGL,ANPEP,ATIC,DPYD,EIF4E3,IQGAP1,PRDX1,SHMT2,TFRC
Nutritional Disease	weight loss	EQ1 vs EQ 0	0.0413	1.38405				3	ALDH2,ELOVL4,FAH
Lipid Metabolism, Small Molecule Biochemistry, Vitamin and Mineral Metabolism	synthesis of steroid	EQ1 vs EQ 0	0.0416	1.38091				3	APOB,ATP1A1,COX7A2
Cell Death and Survival	apoptosis of neuroblastoma cell lines	EQ1 vs EQ 0	0.0417	1.37986				2	ENO1,HPCA
Dermatological Diseases and Conditions, Immunological Disease, Inflammatory Disease, Inflammatory Response, Organismal Injury and Abnormalities	atopic dermatitis	EQ1 vs EQ 0	0.0419	1.37779				3	ENO1,SBDS,TPM3
Cancer, Organismal Injury and Abnormalities, Respiratory Disease	lung cancer	EQ1 vs EQ 0	0.042	1.37675				10	ANPEP,APOB,ATIC,ATP1A1,DPYD,ELOVL4,ENO1,PRDX1,RPS27A,SHMT2
Cancer, Hematological Disease, Immunological Disease, Organismal Injury and Abnormalities	M3 adult acute myeloid leukemia	EQ1 vs EQ 0	0.0429	1.36754				1	TXNRD1
Cancer, Hematological Disease, Immunological Disease, Organismal Injury and Abnormalities	M3 childhood acute myeloid leukemia	EQ1 vs EQ 0	0.0429	1.36754				1	TXNRD1
Cancer, Gastrointestinal Disease, Organismal Injury and Abnormalities	Siewert type II gastroesophageal junction adenocarcinoma	EQ1 vs EQ 0	0.0429	1.36754				1	DPYD
Cancer, Gastrointestinal Disease, Organismal Injury and Abnormalities	Siewert type III gastroesophageal junction adenocarcinoma	EQ1 vs EQ 0	0.0429	1.36754				1	DPYD
Cancer, Gastrointestinal Disease, Organismal Injury and Abnormalities	TNM stage T3N2M0 gastric cancer	EQ1 vs EQ 0	0.0429	1.36754				1	DPYD
Cancer, Gastrointestinal Disease, Organismal Injury and Abnormalities	TNM stage T4N2M0 gastric cancer	EQ1 vs EQ 0	0.0429	1.36754				1	DPYD
Lipid Metabolism, Molecular Transport, Small Molecule Biochemistry	accumulation of ceramide	EQ1 vs EQ 0	0.0429	1.36754				1	ELOVL4
Cell-To-Cell Signaling and Interaction, Nervous System Development and Function	contact repulsion	EQ1 vs EQ 0	0.0429	1.36754				1	ELOVL3
Cancer, Organismal Injury and Abnormalities	histiocytic sarcoma	EQ1 vs EQ 0	0.0429	1.36754				1	PRDX1
Cellular Function and Maintenance, Small Molecule Biochemistry	homeostasis of Na+	EQ1 vs EQ 0	0.0429	1.36754				1	ATP1A1
Gastrointestinal Disease, Hepatic System Disease, Organismal Injury and Abnormalities	jaundice	EQ1 vs EQ 0	0.0429	1.36754				1	FAH
Cell Morphology, Nervous System Development and Function, Tissue Morphology	morphology of growth cone	EQ1 vs EQ 0	0.0429	1.36754				1	TPM3
Cell Death and Survival, Cellular Compromise, Neurological Disease, Organismal Injury and Abnormalities, Tissue Morphology	neurodegeneration of hippocampal neurons	EQ1 vs EQ 0	0.0429	1.36754				1	HPCA
Organismal Survival	organismal death	EQ1 vs EQ 0	0.0435	1.36151	Decreased	-3.399	bias	14	AGL,APOB,ATP1A1,BLMH,DPYD,ELOVL4,FAH,GSS,PRDX1,SBDS,SHMT2,TFRC,TPM3,TXNRD1
Developmental Disorder, Skeletal and Muscular Disorders	congenital myopathy	EQ1 vs EQ 0	0.0439	1.35754				2	GSS,TPM3
Cancer, Organismal Injury and Abnormalities	transformation of fibroblasts	EQ1 vs EQ 0	0.0439	1.35754				2	ATIC,PRDX1
Cellular Movement	cell movement	EQ1 vs EQ 0	0.0444	1.35262		0.046	bias	13	ALDH2,Ang4,ANPEP,APOB,C2,ENO1,GDI1,IQGAP1,PIN1,PRDX1,SBDS,TPM3,TXNRD1
Organismal Injury and Abnormalities	disorder of pigmentation	EQ1 vs EQ 0	0.0451	1.34582				2	ELOVL3,FAH
Cancer, Hematological Disease, Immunological Disease, Organismal Injury and Abnormalities	PML-RARA negative acute promyelocytic leukemia	EQ1 vs EQ 0	0.0453	1.3439				1	TXNRD1
Cancer, Organismal Injury and Abnormalities, Respiratory Disease	biphasic malignant pleural mesothelioma	EQ1 vs EQ 0	0.0453	1.3439				1	ATIC
Cancer, Organismal Injury and Abnormalities, Respiratory Disease	epithelioid malignant pleural mesothelioma	EQ1 vs EQ 0	0.0453	1.3439				1	ATIC
Immunological Disease, Organismal Injury and Abnormalities	lymphedema	EQ1 vs EQ 0	0.0453	1.3439				1	ATP1A1
Cancer, Gastrointestinal Disease, Organismal Injury and Abnormalities	resectable gastric adenocarcinoma	EQ1 vs EQ 0	0.0453	1.3439				1	DPYD
Cancer, Gastrointestinal Disease, Organismal Injury and Abnormalities	resectable gastroesophageal junction adenocarcinoma	EQ1 vs EQ 0	0.0453	1.3439				1	DPYD
Cancer, Endocrine System Disorders, Gastrointestinal Disease, Organismal Injury and Abnormalities	unresectable pancreatic cancer	EQ1 vs EQ 0	0.0453	1.3439				1	DPYD
Infectious Diseases	replication of HIV-1	EQ1 vs EQ 0	0.0463	1.33442				2	PIN1,PRDX1
Connective Tissue Disorders, Immunological Disease, Inflammatory Disease, Inflammatory Response, Organismal Injury and Abnormalities, Skeletal and Muscular Disorders	rheumatoid arthritis	EQ1 vs EQ 0	0.047	1.3279				6	ATIC,C2,ENO1,PRDX1,RPS3,TFRC
Dermatological Diseases and Conditions, Organ Morphology, Organismal Injury and Abnormalities	abnormal morphology of thin skin	EQ1 vs EQ 0	0.0476	1.32239				1	ELOVL4
Infectious Diseases	candidiasis	EQ1 vs EQ 0	0.0476	1.32239				1	ATP1A1
Drug Metabolism	conjugation of glutathione	EQ1 vs EQ 0	0.0476	1.32239				1	GSTA2
Infectious Diseases	infection of sarcoma cell lines	EQ1 vs EQ 0	0.0476	1.32239				1	PIN1
Cancer, Hematological Disease, Immunological Disease, Organismal Injury and Abnormalities	intermediate-risk acute myeloid leukemia	EQ1 vs EQ 0	0.0476	1.32239				1	TXNRD1
Protein Synthesis	metabolism of lipoprotein	EQ1 vs EQ 0	0.0476	1.32239				1	APOB
Embryonic Development, Tissue Development	proliferation of embryoblast	EQ1 vs EQ 0	0.0476	1.32239				1	SBDS
Amino Acid Metabolism, Small Molecule Biochemistry	removal of amino acids	EQ1 vs EQ 0	0.0476	1.32239				1	ANPEP
Cancer, Organismal Injury and Abnormalities, Respiratory Disease	stage 3A unresectable non-small cell lung cancer	EQ1 vs EQ 0	0.0476	1.32239				1	ATIC
Infectious Diseases	viral entry of carcinoma cell lines	EQ1 vs EQ 0	0.0476	1.32239				1	ATP6V1A
Infectious Diseases	viral entry of lung cancer cell lines	EQ1 vs EQ 0	0.0476	1.32239				1	ATP6V1A
Cell Death and Survival, Organismal Injury and Abnormalities	necrosis of epithelial tissue	EQ1 vs EQ 0	0.0481	1.31785		0.728		5	ALDH2,Ang4,ELOVL4,FAH,TFRC
Cancer, Hematological Disease, Immunological Disease, Organismal Injury and Abnormalities	diffuse large B-cell lymphoma	EQ1 vs EQ 0	0.0495	1.30539				3	DPYD,IQGAP1,SHMT2
Cellular Development, Cellular Growth and Proliferation, Connective Tissue Development and Function	proliferation of fibroblast cell lines	EQ1 vs EQ 0	0.0497	1.30364				4	ATIC,EIF4E3,TFRC,TPM3
Developmental Disorder, Gastrointestinal Disease, Hereditary Disorder, Neurological Disease, Organismal Injury and Abnormalities	Hirschsprung disease 1	EQ1 vs EQ 0	0.0499	1.3019				1	DPYD
Cell Signaling, Molecular Transport, Vitamin and Mineral Metabolism	deposition of Ca2+	EQ1 vs EQ 0	0.0499	1.3019				1	APOB
Cellular Development, Cellular Growth and Proliferation, Embryonic Development, Organismal Development, Tissue Development	development of embryonic stem cells	EQ1 vs EQ 0	0.0499	1.3019				1	PIN1
Cellular Function and Maintenance, Digestive System Development and Function, Hepatic System Development and Function, Organ Development, Tissue Development	function of hepatocytes	EQ1 vs EQ 0	0.0499	1.3019				1	FAH
Cellular Movement	migration of neuroblastoma cell lines	EQ1 vs EQ 0	0.0499	1.3019				1	TPM3
Cancer, Organismal Injury and Abnormalities, Respiratory Disease, Tumor Morphology	stage IV progressive nonsquamous non-small cell lung carcinoma	EQ1 vs EQ 0	0.0499	1.3019				1	ATIC
Metabolic Disease	enzymopathy	EQ2 vs EQ 0	3.02e-06	5.51999				9	ACADVL,COQ8A,COX6B1,CTSD,FAH,NDUFA1,PAH,QDPR,TALDO1
Free Radical Scavenging	production of reactive oxygen species	EQ2 vs EQ 0	5.2e-06	5.284		-1.054		10	ANXA1,CYP2C8,DNM1L,GPX1,HMGB1,HSP90AB1,PRDX1,SBDS,SLC9A3R1,TXNRD1
Cancer, Organismal Injury and Abnormalities, Respiratory Disease	stage I lung cancer	EQ2 vs EQ 0	1.02e-05	4.9914				5	AIMP2,GART,HSP90AB1,PRKRA,XPO5
Nervous System Development and Function	shivering	EQ2 vs EQ 0	1.18e-05	4.92812				2	ELOVL3,HMGB1
Free Radical Scavenging	synthesis of reactive oxygen species	EQ2 vs EQ 0	1.31e-05	4.88273		-1.661		11	ANXA1,CBR1,CYP2C8,DNM1L,GPX1,HMGB1,HSP90AB1,PRDX1,SBDS,SLC9A3R1,TXNRD1
Cardiovascular Disease, Hematological Disease, Organismal Injury and Abnormalities	aplastic anemia	EQ2 vs EQ 0	1.44e-05	4.84164				5	ANXA1,GPX1,RPL35A,SBDS,TXNRD1
Immunological Disease	allergy	EQ2 vs EQ 0	1.96e-05	4.70774				10	ACADVL,ANXA1,AQP3,CBR1,GPD1,GSTO1,HNRNPAB,PRDX1,SBDS,TKT
Inflammatory Response, Organismal Injury and Abnormalities	inflammation of organ	EQ2 vs EQ 0	2.43e-05	4.61439	Decreased	-2.174		19	ACADVL,ANXA1,APOH,BLMH,CBR1,CTSB,CTSD,ELOVL3,FAH,GPD1,GPX1,GSTO1,HMGB1,HNRNPAB,NLRP12,PRDX1,SBDS,TKT,UTRN
Organismal Survival	organismal death	EQ2 vs EQ 0	3.44e-05	4.46344		-0.909		27	ACADVL,ANXA1,APOH,BLMH,CDA,CTSB,CTSD,DNM1L,ELOVL4,FAH,FERMT2,GPX1,HMGB1,HNRNPAB,HSP90AB1,MYH11,PRDX1,PRKRA,PTPN2,QDPR,SBDS,SEPT7,SLC9A3R1,SUMO2,TKT,TXNRD1,UTRN
Cancer, Organismal Injury and Abnormalities, Respiratory Disease	stage I-IV lung adenocarcinoma	EQ2 vs EQ 0	4.25e-05	4.37161				4	GART,HSP90AB1,PRKRA,XPO5
Free Radical Scavenging, Small Molecule Biochemistry	catabolism of hydrogen peroxide	EQ2 vs EQ 0	4.36e-05	4.36051				3	GPX1,PRDX1,TXNRD1
Cardiovascular Disease, Developmental Disorder, Hematological Disease, Organismal Injury and Abnormalities	congenital aplastic anemia	EQ2 vs EQ 0	5.58e-05	4.25337				4	ANXA1,GPX1,RPL35A,TXNRD1
Hematological Disease, Hereditary Disorder, Organismal Injury and Abnormalities	constitutional bone marrow failure syndrome	EQ2 vs EQ 0	6.76e-05	4.17005				4	GPX1,RPL35A,SBDS,TXNRD1
Cellular Movement, Hematological Disease, Immunological Disease, Inflammatory Disease, Inflammatory Response, Organismal Injury and Abnormalities, Respiratory Disease	eosinophilia of lung	EQ2 vs EQ 0	7.2e-05	4.14267				4	ANXA1,HNRNPAB,PRDX1,TKT
Cancer, Organismal Injury and Abnormalities, Respiratory Disease	stage I-III nonsquamous non-small cell lung carcinoma	EQ2 vs EQ 0	7.2e-05	4.14267				4	GART,HSP90AB1,PRKRA,XPO5
Infectious Diseases, Respiratory Disease	viral respiratory infection	EQ2 vs EQ 0	7.95e-05	4.09963				5	ANPEP,ANXA1,GSTO1,TALDO1,TKT
Cellular Compromise	degradation of autophagosomes	EQ2 vs EQ 0	0.000118	3.92812				2	CTSB,CTSD
Hematological Disease, Immunological Disease, Inflammatory Disease	eosinophilic inflammation	EQ2 vs EQ 0	0.000122	3.91364				5	ANXA1,CDA,HNRNPAB,PRDX1,TKT
Carbohydrate Metabolism	metabolism of carbohydrate	EQ2 vs EQ 0	0.000146	3.83565		-0.152		11	ANXA1,CBR1,CTSB,GPD1,GSTO1,PHKG2,SELENOI,SLC9A3R1,TALDO1,TKT,UGP2
Developmental Disorder, Hereditary Disorder, Metabolic Disease, Organismal Injury and Abnormalities	phenylketonuria	EQ2 vs EQ 0	0.000176	3.75449				2	PAH,QDPR
Endocrine System Development and Function, Nervous System Development and Function, Organ Morphology, Organismal Development, Reproductive System Development and Function	size of adenohypophysis	EQ2 vs EQ 0	0.000176	3.75449				2	ANXA1,PRKRA
Cancer, Organismal Injury and Abnormalities, Respiratory Disease	stage I non-small cell lung carcinoma	EQ2 vs EQ 0	0.000189	3.72354				4	GART,HSP90AB1,PRKRA,XPO5
Cancer, Organismal Injury and Abnormalities	recurrent cancer	EQ2 vs EQ 0	0.000221	3.65561				6	ANXA1,BLMH,GART,HNRNPAB,HSP90AB1,TXNRD1
Cardiovascular Disease, Developmental Disorder, Hematological Disease, Hereditary Disorder, Metabolic Disease, Organismal Injury and Abnormalities, Skeletal and Muscular Disorders	Fanconi anemia group I	EQ2 vs EQ 0	0.000246	3.60906				2	GPX1,TXNRD1
Cardiovascular Disease, Developmental Disorder, Hematological Disease, Hereditary Disorder, Metabolic Disease, Organismal Injury and Abnormalities, Skeletal and Muscular Disorders	Fanconi anemia group J	EQ2 vs EQ 0	0.000246	3.60906				2	GPX1,TXNRD1
Cardiovascular Disease, Developmental Disorder, Hematological Disease, Hereditary Disorder, Metabolic Disease, Organismal Injury and Abnormalities, Skeletal and Muscular Disorders	Fanconi anemia, group C	EQ2 vs EQ 0	0.000246	3.60906				2	GPX1,TXNRD1
Cardiovascular Disease, Developmental Disorder, Hematological Disease, Hereditary Disorder, Metabolic Disease, Organismal Injury and Abnormalities, Skeletal and Muscular Disorders	Fanconi anemia, group D1	EQ2 vs EQ 0	0.000246	3.60906				2	GPX1,TXNRD1
Cardiovascular Disease, Developmental Disorder, Hematological Disease, Hereditary Disorder, Metabolic Disease, Organismal Injury and Abnormalities, Skeletal and Muscular Disorders	group B Fanconi anemia	EQ2 vs EQ 0	0.000246	3.60906				2	GPX1,TXNRD1
Cancer, Organismal Injury and Abnormalities, Respiratory Disease	sarcomatoid malignant pleural mesothelioma	EQ2 vs EQ 0	0.000246	3.60906				2	GART,HSP90AB1
Cancer, Organismal Injury and Abnormalities, Respiratory Disease	stage III ALK fusion negative EGFR mutation negative non-small cell lung carcinoma	EQ2 vs EQ 0	0.000246	3.60906				2	GART,HSP90AB1
Cancer, Organismal Injury and Abnormalities, Respiratory Disease	stage IIIA lung adenocarcinoma	EQ2 vs EQ 0	0.000246	3.60906				2	GART,HSP90AB1
Infectious Diseases	Viral Infection	EQ2 vs EQ 0	0.000267	3.57349		-0.855		19	ANPEP,ANXA1,ARPC1B,COX6A1,CTSB,DNAJA2,DNM1L,GSTO1,HMGB1,HSP90AB1,PRDX1,PRKRA,SLC9A3R1,SNRPC,SUMO2,TALDO1,TKT,TRIM25,XPO1
Cancer, Organismal Injury and Abnormalities, Respiratory Disease	lung tumor	EQ2 vs EQ 0	0.000294	3.53165		-1.718		19	AIMP2,ANPEP,ANXA1,AQP10,CDA,CTSB,CTSD,ELOVL4,FSCB,GART,GPX1,HSP90AB1,MYH11,NLRP12,PRDX1,PRKRA,TRIM25,UTRN,XPO5
Cancer, Organismal Injury and Abnormalities, Respiratory Disease	EGFR exon 19 deletion positive EGFR T790M mutation negative lung adenocarcinoma	EQ2 vs EQ 0	0.000327	3.48545				2	GART,HSP90AB1
Cancer, Organismal Injury and Abnormalities, Respiratory Disease	EGFR exon 19 deletion positive EGFR T790M mutation negative non-squamous non-small cell lung carcinoma	EQ2 vs EQ 0	0.000327	3.48545				2	GART,HSP90AB1
Cardiovascular Disease, Developmental Disorder, Hematological Disease, Hereditary Disorder, Metabolic Disease, Organismal Injury and Abnormalities, Skeletal and Muscular Disorders	Fanconi anemia, group A	EQ2 vs EQ 0	0.000327	3.48545				2	GPX1,TXNRD1
Carbohydrate Metabolism, Nucleic Acid Metabolism, Small Molecule Biochemistry	pentose shunt of D-glucose	EQ2 vs EQ 0	0.000327	3.48545				2	TALDO1,TKT
Cancer, Organismal Injury and Abnormalities, Respiratory Disease	stage IV ALK fusion negative EGFR mutation negative non-small cell lung carcinoma	EQ2 vs EQ 0	0.000327	3.48545				2	GART,HSP90AB1
Cancer, Organismal Injury and Abnormalities, Respiratory Disease	stage IV mixed cell non-small cell lung carcinoma	EQ2 vs EQ 0	0.000327	3.48545				2	GART,HSP90AB1
Cellular Movement, Hematological Disease, Immunological Disease, Inflammatory Disease, Inflammatory Response, Organismal Injury and Abnormalities, Respiratory Disease	allergic pulmonary eosinophilia	EQ2 vs EQ 0	0.000333	3.47756				3	HNRNPAB,PRDX1,TKT
Cell-To-Cell Signaling and Interaction, Inflammatory Response	immune response of tumor cell lines	EQ2 vs EQ 0	0.000337	3.47237		0.447		5	ANXA1,CTSB,CTSD,DNM1L,PRKRA
Cancer, Organismal Injury and Abnormalities, Respiratory Disease	ALK fusion negative EGFR sensitizing mutation negative non-squamous non-small cell lung carcinoma	EQ2 vs EQ 0	0.000419	3.37779				2	GART,HSP90AB1
Cancer, Organismal Injury and Abnormalities, Respiratory Disease	unresectable malignant pleural mesothelioma	EQ2 vs EQ 0	0.000419	3.37779				2	GART,HSP90AB1
Cardiovascular Disease, Organismal Injury and Abnormalities	cardiotoxicity	EQ2 vs EQ 0	0.000446	3.35067				3	ANXA1,CBR1,HSP90AB1
Lipid Metabolism, Small Molecule Biochemistry	fatty acid metabolism	EQ2 vs EQ 0	0.000455	3.34199		-0.248		10	ACAA1,ACADVL,ACSBG2,ANXA1,APOH,CYP2C8,ELOVL3,ELOVL4,ELOVL6,SLC9A3R1
Infectious Diseases	replication of RNA virus	EQ2 vs EQ 0	0.000457	3.34008		-1.019		9	ANPEP,COX6A1,HMGB1,HSP90AB1,PRDX1,SLC9A3R1,SUMO2,TRIM25,XPO1
Amino Acid Metabolism, Small Molecule Biochemistry	metabolism of amino acids	EQ2 vs EQ 0	0.000505	3.29671				5	BLMH,FAH,GART,PAH,QDPR
Cancer, Organismal Injury and Abnormalities, Respiratory Disease	lung cancer	EQ2 vs EQ 0	0.000519	3.28483		-1.718		18	AIMP2,ANPEP,ANXA1,AQP10,CDA,CTSB,CTSD,ELOVL4,FSCB,GART,HSP90AB1,MYH11,NLRP12,PRDX1,PRKRA,TRIM25,UTRN,XPO5
Cell Death and Survival	necrosis	EQ2 vs EQ 0	0.00052	3.284	Decreased	-2.295		26	AIMP2,Ang4,ANPEP,ANXA1,AS3MT,CBR1,CDA,COX6B1,CTSB,CTSD,CYP2C8,DNM1L,ELOVL4,FAH,GPX1,GSTA1,HMGB1,HSP90AB1,MYH11,PRDX1,PRKRA,PTPN2,RPL35A,SBDS,TXNRD1,XPO1
Cell Death and Survival, Cellular Function and Maintenance	clearance of neutrophils	EQ2 vs EQ 0	0.000523	3.2815				2	ANXA1,HMGB1
Cellular Growth and Proliferation, Hematological System Development and Function	inhibition of dendritic cells	EQ2 vs EQ 0	0.000523	3.2815				2	ANXA1,HMGB1
Cancer, Organismal Injury and Abnormalities, Respiratory Disease	stage I lung adenocarcinoma	EQ2 vs EQ 0	0.000523	3.2815				2	PRKRA,XPO5
Cardiovascular Disease, Hematological Disease, Organismal Injury and Abnormalities	anemia	EQ2 vs EQ 0	0.000586	3.2321				8	ANXA1,GPX1,HMGB1,PRDX1,PTPN2,RPL35A,SBDS,TXNRD1
Amino Acid Metabolism, Protein Synthesis, Small Molecule Biochemistry	incorporation of selenocysteine	EQ2 vs EQ 0	0.000638	3.19518				2	GPX1,TXNRD1
Lipid Metabolism, Small Molecule Biochemistry	synthesis of very long chain fatty acid	EQ2 vs EQ 0	0.000638	3.19518				2	ELOVL3,ELOVL4
Inflammatory Disease	severe inflammatory disorder	EQ2 vs EQ 0	0.000713	3.14691				5	ANPEP,ANXA1,GSTO1,TALDO1,TKT
Drug Metabolism	catabolism of xenobiotic	EQ2 vs EQ 0	0.000764	3.11691				2	GSTA1,GSTO1
Cancer, Organismal Injury and Abnormalities, Reproductive System Disease	breast or ovarian cancer	EQ2 vs EQ 0	0.000786	3.10458				26	ACAA1,ACADVL,ANPEP,ANXA1,APOH,COX6B1,CTSB,CTSD,ELOVL6,FERMT2,GART,GSTA1,GSTO1,HSP90AB1,MYH11,PAH,PRDX1,PTTG1IP,SF3B4,SLC9A3R1,TRIM25,TTC37,TXNRD1,UTRN,XPO1,XPO5
Dermatological Diseases and Conditions, Inflammatory Disease, Inflammatory Response, Organismal Injury and Abnormalities	Dermatitis	EQ2 vs EQ 0	0.000793	3.10073				8	ACADVL,ANXA1,BLMH,CBR1,ELOVL3,GPD1,GSTO1,SBDS
Dermatological Diseases and Conditions, Immunological Disease, Inflammatory Disease, Inflammatory Response, Organismal Injury and Abnormalities	atopic dermatitis	EQ2 vs EQ 0	0.000808	3.09259				6	ACADVL,ANXA1,CBR1,GPD1,GSTO1,SBDS
Cell Morphology, Cellular Function and Maintenance	permeability of cells	EQ2 vs EQ 0	0.000882	3.05453				4	ANXA1,AQP10,AQP3,HMGB1
Amino Acid Metabolism, Small Molecule Biochemistry	catabolism of basic amino acid	EQ2 vs EQ 0	0.000901	3.04528				2	BLMH,FAH
Amino Acid Metabolism, Small Molecule Biochemistry	metabolism of glycine	EQ2 vs EQ 0	0.000901	3.04528				2	BLMH,GART
Infectious Diseases, Inflammatory Disease, Organismal Injury and Abnormalities, Respiratory Disease	severe acute respiratory syndrome	EQ2 vs EQ 0	0.000909	3.04144				4	ANPEP,GSTO1,TALDO1,TKT
Cancer, Organismal Injury and Abnormalities	ALK fusion positive solid tumor	EQ2 vs EQ 0	0.000919	3.03668				3	GART,HMGB1,HSP90AB1
Cancer, Organismal Injury and Abnormalities	ALK mutation positive malignant solid tumor	EQ2 vs EQ 0	0.000919	3.03668				3	GART,HMGB1,HSP90AB1
Cancer, Organismal Injury and Abnormalities, Tumor Morphology	progression of tumor	EQ2 vs EQ 0	0.000949	3.02273				6	ANPEP,ANXA1,FERMT2,GART,HMGB1,HSP90AB1
Connective Tissue Disorders, Organismal Injury and Abnormalities, Skeletal and Muscular Disorders	bone lesion	EQ2 vs EQ 0	0.000964	3.01592				6	CTSB,CYP2C8,HMGB1,HSP90AB1,SF3B4,TKT
Cancer, Hematological Disease, Immunological Disease, Neurological Disease, Organismal Injury and Abnormalities, Tumor Morphology	progressive primary central nervous system lymphoma	EQ2 vs EQ 0	0.00105	2.97881				2	GART,HSP90AB1
Cancer, Hematological Disease, Immunological Disease, Neurological Disease, Organismal Injury and Abnormalities	recurrent primary central nervous system lymphoma	EQ2 vs EQ 0	0.00105	2.97881				2	GART,HSP90AB1
Free Radical Scavenging, Molecular Transport	quantity of reactive oxygen species	EQ2 vs EQ 0	0.00111	2.95468		-1.513		5	DNM1L,DPY30,GPX1,GSTA1,PRDX1
Free Radical Scavenging, Small Molecule Biochemistry	metabolism of hydrogen peroxide	EQ2 vs EQ 0	0.00111	2.95468				4	GPX1,HSP90AB1,PRDX1,TXNRD1
Gastrointestinal Disease, Hepatic System Disease, Hereditary Disorder, Organismal Injury and Abnormalities	progressive familial intrahepatic cholestasis type 1	EQ2 vs EQ 0	0.00113	2.94692				3	MGST3,PAH,UGP2
Cellular Movement	cellular infiltration	EQ2 vs EQ 0	0.00116	2.93554		1.217		8	ANXA1,CTSB,CYP2C8,HMGB1,HNRNPAB,PRDX1,TKT,UTRN
DNA Replication, Recombination, and Repair, Nucleic Acid Metabolism, Small Molecule Biochemistry	hydrolysis of nucleotide	EQ2 vs EQ 0	0.00121	2.91721		-0.762		4	DNM1L,HMGB1,NLRP12,XPO1
Endocrine System Disorders, Organismal Injury and Abnormalities	benign cold thyroid nodule	EQ2 vs EQ 0	0.00138	2.86012				2	CTSB,HSP90AB1
Cancer, Organismal Injury and Abnormalities	stage I adenocarcinoma	EQ2 vs EQ 0	0.00143	2.84466				3	HSP90AB1,PRKRA,XPO5
Drug Metabolism	metabolism of xenobiotic	EQ2 vs EQ 0	0.0017	2.76955				3	CYP2C8,GSTA1,GSTO1
Dermatological Diseases and Conditions, Organ Morphology, Organismal Injury and Abnormalities	abnormal morphology of epidermis	EQ2 vs EQ 0	0.00179	2.74715				4	BLMH,CTSB,ELOVL3,ELOVL4
Cancer, Hematological Disease, Organismal Injury and Abnormalities	recurrent hematologic cancer	EQ2 vs EQ 0	0.00183	2.73755				4	ANXA1,GART,HSP90AB1,TXNRD1
Cell Cycle, Gene Expression	binding of DNA fragment	EQ2 vs EQ 0	0.00185	2.73283				3	HMGB1,MYH11,TXNRD1
Cell Death and Survival	cell death of tumor cell lines	EQ2 vs EQ 0	0.00185	2.73283		-1.419		17	AIMP2,AS3MT,CBR1,CDA,COX6B1,CTSB,CTSD,DNM1L,GPX1,GSTA1,HSP90AB1,PRDX1,PRKRA,PTPN2,SBDS,TXNRD1,XPO1
Cellular Assembly and Organization	accumulation of lysosome	EQ2 vs EQ 0	0.00195	2.70997				2	CTSB,CTSD
Cancer, Organismal Injury and Abnormalities, Respiratory Disease	biphasic malignant pleural mesothelioma	EQ2 vs EQ 0	0.00195	2.70997				2	GART,HSP90AB1
Cancer, Organismal Injury and Abnormalities, Respiratory Disease	epithelioid malignant pleural mesothelioma	EQ2 vs EQ 0	0.00195	2.70997				2	GART,HSP90AB1
Free Radical Scavenging	generation of reactive oxygen species	EQ2 vs EQ 0	0.00199	2.70115	Decreased	-2.219		5	CBR1,CYP2C8,DNM1L,GPX1,TXNRD1
Cardiovascular System Development and Function, Cell-To-Cell Signaling and Interaction	activation of endothelial cells	EQ2 vs EQ 0	0.002	2.69897				3	FERMT2,GPX1,HMGB1
Cell Death and Survival	cell death	EQ2 vs EQ 0	0.00203	2.6925		-1.939		29	AIMP2,Ang4,ANPEP,ANXA1,AQP3,AS3MT,CBR1,CDA,COQ8A,COX6B1,CTSB,CTSD,CYP2C8,DNM1L,ELOVL4,FAH,GPX1,GSTA1,HMGB1,HSP90AB1,MYH11,PRDX1,PRKRA,PTPN2,RPL35A,SBDS,SUMO2,TXNRD1,XPO1
Cell Death and Survival	cell death of phagocytes	EQ2 vs EQ 0	0.00209	2.67985		-1.103		5	ANPEP,ANXA1,CTSB,HMGB1,HSP90AB1
Cellular Compromise	stress response of cells	EQ2 vs EQ 0	0.00212	2.67366				4	CTSB,CTSD,MYH11,PRDX1
Cancer, Endocrine System Disorders, Organismal Injury and Abnormalities	thyroid follicular adenoma	EQ2 vs EQ 0	0.00216	2.66555				2	CTSB,HSP90AB1
Cell Morphology	morphology of cells	EQ2 vs EQ 0	0.00231	2.63639				21	ACADVL,ANXA1,CTSB,CTSD,DNM1L,DPY30,ELOVL3,ELOVL4,FAH,FERMT2,GPX1,HMGB1,HNRNPAB,KTN1,MYH11,PRDX1,PTPN2,SEPT7,SLC9A3R1,TALDO1,UTRN
Cell Death and Survival	apoptosis	EQ2 vs EQ 0	0.00232	2.63451		-1.241		24	AIMP2,Ang4,ANPEP,ANXA1,AQP3,COQ8A,COX6B1,CTSB,CTSD,DNM1L,ELOVL4,FAH,GPX1,GSTA1,HMGB1,HSP90AB1,MYH11,PRDX1,PRKRA,PTPN2,SBDS,SUMO2,TXNRD1,XPO1
Cancer, Organismal Injury and Abnormalities	spindle cell neoplasm	EQ2 vs EQ 0	0.00243	2.61439				3	CYP2C8,GART,HSP90AB1
Nucleic Acid Metabolism	metabolism of nucleic acid component or derivative	EQ2 vs EQ 0	0.00248	2.60555				8	CDA,DNM1L,FERMT2,GART,GPD1,HMGB1,TALDO1,UGP2
Molecular Transport, Protein Trafficking	import of protein	EQ2 vs EQ 0	0.00261	2.58336				3	DNAJA2,PTTG1IP,XPO1
Cancer, Organismal Injury and Abnormalities, Reproductive System Disease	vulva cancer	EQ2 vs EQ 0	0.00261	2.58336				2	HSP90AB1,UTRN
Cancer, Organismal Injury and Abnormalities, Respiratory Disease	advanced lung cancer	EQ2 vs EQ 0	0.00262	2.5817				5	ANPEP,ANXA1,CTSB,GART,HSP90AB1
Cellular Movement	cell movement	EQ2 vs EQ 0	0.00271	2.56703		0.787		21	Ang4,ANPEP,ANXA1,AQP3,ARPC1B,CTSB,CYP2C8,FERMT2,HMGB1,HNRNPAB,HSP90AB1,MYH11,NLRP12,PRDX1,PTPN2,SBDS,SEPT7,SLC9A3R1,TKT,TXNRD1,UTRN
Cancer, Organismal Injury and Abnormalities	benign neoplasia	EQ2 vs EQ 0	0.00273	2.56384				12	ANXA1,CTSB,DNM1L,FAH,FERMT2,GSTO1,HMGB1,HSP90AB1,PRDX1,TTC37,UGP2,UTRN
Hematological System Development and Function, Immune Cell Trafficking, Inflammatory Response, Tissue Development	accumulation of neutrophils	EQ2 vs EQ 0	0.00311	2.50724				3	ANXA1,HMGB1,NLRP12
Cellular Compromise, Cellular Function and Maintenance	endoplasmic reticulum stress response of cells	EQ2 vs EQ 0	0.00311	2.50724				3	CTSB,CTSD,MYH11
Carbohydrate Metabolism	metabolism of glycosides	EQ2 vs EQ 0	0.00311	2.50724				2	CBR1,UGP2
Cell Death and Survival	cell death of leukemia cell lines	EQ2 vs EQ 0	0.00316	2.50031		-0.808		6	CBR1,CTSB,CTSD,DNM1L,SBDS,TXNRD1
Cell Death and Survival	apoptosis of tumor cell lines	EQ2 vs EQ 0	0.00332	2.47886		-0.894		14	AIMP2,COX6B1,CTSB,CTSD,DNM1L,GPX1,GSTA1,HSP90AB1,PRDX1,PRKRA,PTPN2,SBDS,TXNRD1,XPO1
Lipid Metabolism, Small Molecule Biochemistry	binding of lipid	EQ2 vs EQ 0	0.00332	2.47886				3	APOH,HMGB1,HSP90AB1
Cancer, Gastrointestinal Disease, Organismal Injury and Abnormalities	BRCA1 mutation positive gastric tumor	EQ2 vs EQ 0	0.00337	2.47237				2	GART,HSP90AB1
Hereditary Disorder, Neurological Disease, Organismal Injury and Abnormalities, Skeletal and Muscular Disorders	Charcot-Marie-Tooth disease recessive intermediate type D	EQ2 vs EQ 0	0.00346	2.46092				1	COX6A1
Connective Tissue Disorders, Developmental Disorder, Hereditary Disorder, Organismal Injury and Abnormalities, Skeletal and Muscular Disorders	Nager syndrome	EQ2 vs EQ 0	0.00346	2.46092				1	SF3B4
Developmental Disorder, Hereditary Disorder, Ophthalmic Disease, Organismal Injury and Abnormalities	Stargardt disease 3	EQ2 vs EQ 0	0.00346	2.46092				1	ELOVL4
Cancer, Organismal Injury and Abnormalities, Respiratory Disease	TNM stage IA lung cancer	EQ2 vs EQ 0	0.00346	2.46092				1	AIMP2
Cancer, Organismal Injury and Abnormalities, Respiratory Disease	TNM stage IB lung cancer	EQ2 vs EQ 0	0.00346	2.46092				1	AIMP2
Cancer, Organismal Injury and Abnormalities, Respiratory Disease	TNM stage IIB-IIIB lung cancer	EQ2 vs EQ 0	0.00346	2.46092				1	AIMP2
Molecular Transport	accumulation of plasmid DNA	EQ2 vs EQ 0	0.00346	2.46092				1	HMGB1
Cell-To-Cell Signaling and Interaction, Cell-mediated Immune Response, Cellular Movement, Hematological System Development and Function, Immune Cell Trafficking	adhesion of CD8+ T lymphocyte	EQ2 vs EQ 0	0.00346	2.46092				1	ANXA1
Cellular Assembly and Organization	adhesion of phosphatidylserine vesicles	EQ2 vs EQ 0	0.00346	2.46092				1	APOH
Antimicrobial Response, Cell-To-Cell Signaling and Interaction, Inflammatory Response	antiviral response of carcinoma cell lines	EQ2 vs EQ 0	0.00346	2.46092				1	PRKRA
Antimicrobial Response, Cell-To-Cell Signaling and Interaction, Inflammatory Response	antiviral response of lung cancer cell lines	EQ2 vs EQ 0	0.00346	2.46092				1	PRKRA
Cell-To-Cell Signaling and Interaction, Cellular Movement	attraction of stem cells	EQ2 vs EQ 0	0.00346	2.46092				1	HMGB1
Developmental Disorder, Hereditary Disorder, Metabolic Disease, Organismal Injury and Abnormalities	atypical phenylketonuria	EQ2 vs EQ 0	0.00346	2.46092				1	QDPR
Developmental Disorder, Hereditary Disorder, Ophthalmic Disease, Organismal Injury and Abnormalities	autosomal recessive congenital cataract type 2	EQ2 vs EQ 0	0.00346	2.46092				1	FYCO1
Carbohydrate Metabolism, Lipid Metabolism, Small Molecule Biochemistry	binding of 1,2-dioleoylphosphatidylserine	EQ2 vs EQ 0	0.00346	2.46092				1	APOH
Small Molecule Biochemistry	binding of bilirubin	EQ2 vs EQ 0	0.00346	2.46092				1	GSTA1
Cellular Assembly and Organization	binding of lipid bilayer	EQ2 vs EQ 0	0.00346	2.46092				1	APOH
Cell Death and Survival	cell death of type 1 macrophages	EQ2 vs EQ 0	0.00346	2.46092				1	CTSB
Cell Cycle	cell division of mitochondria	EQ2 vs EQ 0	0.00346	2.46092				1	DNM1L
Hereditary Disorder, Organismal Injury and Abnormalities, Skeletal and Muscular Disorders	cerivastatin-induced rhabdomyolysis	EQ2 vs EQ 0	0.00346	2.46092				1	CYP2C8
Cellular Movement, Digestive System Development and Function	chemotaxis of enterocytes	EQ2 vs EQ 0	0.00346	2.46092				1	HMGB1
Cell Cycle, Cell-To-Cell Signaling and Interaction, Cellular Development, Cellular Growth and Proliferation, Hematological System Development and Function, Inflammatory Response, Respiratory System Development and Function	contact growth inhibition of alveolar macrophages	EQ2 vs EQ 0	0.00346	2.46092				1	HMGB1
Cell Cycle, Cell-To-Cell Signaling and Interaction, Cellular Growth and Proliferation, Hematological System Development and Function, Inflammatory Response	contact growth inhibition of peritoneal macrophages	EQ2 vs EQ 0	0.00346	2.46092				1	HMGB1
Cell Death and Survival, Cellular Compromise	cytotoxicity of heart cell lines	EQ2 vs EQ 0	0.00346	2.46092				1	GSTA1
Cell Death and Survival, Cellular Compromise	cytotoxicity of muscle cell lines	EQ2 vs EQ 0	0.00346	2.46092				1	GSTA1
Neurological Disease	damage of peripheral nerve	EQ2 vs EQ 0	0.00346	2.46092				1	FAH
Hereditary Disorder, Metabolic Disease, Organismal Injury and Abnormalities	deficiency of transaldolase	EQ2 vs EQ 0	0.00346	2.46092				1	TALDO1
Amino Acid Metabolism, Small Molecule Biochemistry	degradation of L-alanine	EQ2 vs EQ 0	0.00346	2.46092				1	BLMH
Amino Acid Metabolism, Small Molecule Biochemistry	degradation of L-threonine	EQ2 vs EQ 0	0.00346	2.46092				1	BLMH
Amino Acid Metabolism, Small Molecule Biochemistry	degradation of citrulline	EQ2 vs EQ 0	0.00346	2.46092				1	BLMH
Small Molecule Biochemistry	demethylation of rosiglitazone	EQ2 vs EQ 0	0.00346	2.46092				1	CYP2C8
Dermatological Diseases and Conditions, Inflammatory Disease, Inflammatory Response, Organismal Injury and Abnormalities	dermatitis of tail	EQ2 vs EQ 0	0.00346	2.46092				1	BLMH
Cardiovascular Disease, Developmental Disorder, Hematological Disease, Hereditary Disorder, Organismal Injury and Abnormalities	diamond-blackfan anemia type 5	EQ2 vs EQ 0	0.00346	2.46092				1	RPL35A
Neurological Disease	dystonia type 16	EQ2 vs EQ 0	0.00346	2.46092				1	PRKRA
Lipid Metabolism, Nucleic Acid Metabolism, Small Molecule Biochemistry	elongation of lauroyl-coenzyme A	EQ2 vs EQ 0	0.00346	2.46092				1	ELOVL6
Lipid Metabolism, Nucleic Acid Metabolism, Small Molecule Biochemistry	elongation of myristoyl-coenzyme A	EQ2 vs EQ 0	0.00346	2.46092				1	ELOVL6
Lipid Metabolism, Small Molecule Biochemistry	elongation of palmitic acid	EQ2 vs EQ 0	0.00346	2.46092				1	ELOVL6
Lipid Metabolism, Nucleic Acid Metabolism, Small Molecule Biochemistry	elongation of palmitoleoyl-coenzyme A	EQ2 vs EQ 0	0.00346	2.46092				1	ELOVL6
Lipid Metabolism, Nucleic Acid Metabolism, Small Molecule Biochemistry	elongation of palmitoyl-coenzyme A	EQ2 vs EQ 0	0.00346	2.46092				1	ELOVL6
Developmental Disorder, Hereditary Disorder, Metabolic Disease, Neurological Disease, Organismal Injury and Abnormalities	encephalopathy due to defective mitochondrial and peroxisomal fission 1	EQ2 vs EQ 0	0.00346	2.46092				1	DNM1L
Cellular Compromise, Cellular Function and Maintenance, Organismal Injury and Abnormalities	endoplasmic reticulum stress response of smooth muscle cells	EQ2 vs EQ 0	0.00346	2.46092				1	MYH11
Dermatological Diseases and Conditions, Hereditary Disorder, Inflammatory Disease, Organismal Injury and Abnormalities	familial cold autoinflammatory syndrome 2	EQ2 vs EQ 0	0.00346	2.46092				1	NLRP12
Cardiovascular Disease, Organismal Injury and Abnormalities	familial thoracic aortic aneurism type 4	EQ2 vs EQ 0	0.00346	2.46092				1	MYH11
Cardiovascular Disease, Organismal Injury and Abnormalities	fibrosis of pulmonary artery	EQ2 vs EQ 0	0.00346	2.46092				1	BLMH
Cellular Assembly and Organization, Nervous System Development and Function	folding of postsynaptic membrane	EQ2 vs EQ 0	0.00346	2.46092				1	UTRN
Small Molecule Biochemistry	formation of deoxyuridine	EQ2 vs EQ 0	0.00346	2.46092				1	CDA
Cellular Assembly and Organization	formation of tubular membrane clusters	EQ2 vs EQ 0	0.00346	2.46092				1	DNM1L
Small Molecule Biochemistry	formation of uridine	EQ2 vs EQ 0	0.00346	2.46092				1	CDA
Reproductive System Development and Function	glycerol permeability of oocytes	EQ2 vs EQ 0	0.00346	2.46092				1	AQP3
Developmental Disorder, Gastrointestinal Disease, Hepatic System Disease, Hereditary Disorder, Metabolic Disease, Organismal Injury and Abnormalities	glycogen storage disease type IXc	EQ2 vs EQ 0	0.00346	2.46092				1	PHKG2
Infectious Diseases, Organismal Development	growth of Reoviridae	EQ2 vs EQ 0	0.00346	2.46092				1	CTSB
Amino Acid Metabolism, Small Molecule Biochemistry	hydrolysis of L-aspartic acid	EQ2 vs EQ 0	0.00346	2.46092				1	BLMH
Amino Acid Metabolism, Small Molecule Biochemistry	hydrolysis of L-histidine	EQ2 vs EQ 0	0.00346	2.46092				1	BLMH
Amino Acid Metabolism, Small Molecule Biochemistry	hydrolysis of L-isoleucine	EQ2 vs EQ 0	0.00346	2.46092				1	BLMH
Amino Acid Metabolism, Small Molecule Biochemistry	hydrolysis of L-lysine	EQ2 vs EQ 0	0.00346	2.46092				1	BLMH
Amino Acid Metabolism, Small Molecule Biochemistry	hydrolysis of L-methionine	EQ2 vs EQ 0	0.00346	2.46092				1	BLMH
Amino Acid Metabolism, Small Molecule Biochemistry	hydrolysis of L-phenylalanine	EQ2 vs EQ 0	0.00346	2.46092				1	BLMH
Amino Acid Metabolism, Small Molecule Biochemistry	hydrolysis of L-serine	EQ2 vs EQ 0	0.00346	2.46092				1	BLMH
Amino Acid Metabolism, Small Molecule Biochemistry	hydrolysis of L-tryptophan	EQ2 vs EQ 0	0.00346	2.46092				1	BLMH
Amino Acid Metabolism, Small Molecule Biochemistry	hydrolysis of L-tyrosine	EQ2 vs EQ 0	0.00346	2.46092				1	BLMH
Amino Acid Metabolism, Small Molecule Biochemistry	hydrolysis of citrulline	EQ2 vs EQ 0	0.00346	2.46092				1	BLMH
Amino Acid Metabolism, Small Molecule Biochemistry	hydrolysis of glycine	EQ2 vs EQ 0	0.00346	2.46092				1	BLMH
Amino Acid Metabolism, Small Molecule Biochemistry	hydrolysis of leucine	EQ2 vs EQ 0	0.00346	2.46092				1	BLMH
Small Molecule Biochemistry	hydroxylation of rosiglitazone	EQ2 vs EQ 0	0.00346	2.46092				1	CYP2C8
Connective Tissue Disorders, Hematological Disease, Hereditary Disorder, Metabolic Disease, Organismal Injury and Abnormalities, Renal and Urological Disease, Skeletal and Muscular Disorders	hypophosphatemic nephrolithiasis/osteoporosis type 2	EQ2 vs EQ 0	0.00346	2.46092				1	SLC9A3R1
Dermatological Diseases and Conditions, Developmental Disorder, Hereditary Disorder, Neurological Disease, Organismal Injury and Abnormalities	ichthyosis, spastic quadriplegia, and mental retardation	EQ2 vs EQ 0	0.00346	2.46092				1	ELOVL4
Drug Metabolism	inactivation of bleomycin	EQ2 vs EQ 0	0.00346	2.46092				1	BLMH
Lipid Metabolism, Small Molecule Biochemistry	inactivation of paclitaxel	EQ2 vs EQ 0	0.00346	2.46092				1	CYP2C8
Infectious Diseases	infectivity of adenoviridae	EQ2 vs EQ 0	0.00346	2.46092				1	XPO1
Cellular Growth and Proliferation, Hematological System Development and Function	inhibition of Kupffer cells	EQ2 vs EQ 0	0.00346	2.46092				1	HMGB1
Cellular Growth and Proliferation, Hematological System Development and Function	inhibition of tumor-associated macrophages	EQ2 vs EQ 0	0.00346	2.46092				1	HMGB1
Cell-To-Cell Signaling and Interaction, Inflammatory Response	innate immune response of hepatoma cell lines	EQ2 vs EQ 0	0.00346	2.46092				1	DNM1L
Cardiovascular Disease, Organismal Injury and Abnormalities	ischemia of heart tissue	EQ2 vs EQ 0	0.00346	2.46092				1	HMGB1
Free Radical Scavenging	localization of reactive oxygen species	EQ2 vs EQ 0	0.00346	2.46092				1	PRDX1
Nervous System Development and Function, Organ Morphology, Organismal Development, Tissue Morphology	mass of brain tissue	EQ2 vs EQ 0	0.00346	2.46092				1	TKT
Cardiovascular Disease, Cardiovascular System Development and Function, Organ Morphology, Organismal Development, Tissue Morphology	mass of heart tissue	EQ2 vs EQ 0	0.00346	2.46092				1	TKT
Embryonic Development, Organ Development, Organ Morphology, Organismal Development, Renal and Urological System Development and Function, Tissue Development, Tissue Morphology	mass of kidney tissue	EQ2 vs EQ 0	0.00346	2.46092				1	TKT
Cellular Movement	migration of mesangioblast	EQ2 vs EQ 0	0.00346	2.46092				1	HMGB1
Cardiovascular System Development and Function, Cellular Movement, Embryonic Development	migration of mesoangioblast	EQ2 vs EQ 0	0.00346	2.46092				1	HMGB1
Cell Death and Survival, Endocrine System Disorders, Gastrointestinal Disease, Organismal Injury and Abnormalities	necrosis of pancreatic acinus	EQ2 vs EQ 0	0.00346	2.46092				1	CTSB
Developmental Disorder, Hereditary Disorder, Metabolic Disease, Neurological Disease, Organismal Injury and Abnormalities	neuronal ceroid lipofuscinosis 10	EQ2 vs EQ 0	0.00346	2.46092				1	CTSD
Developmental Disorder, Hereditary Disorder, Metabolic Disease, Organismal Injury and Abnormalities	non-PKU mild hyperphenylalaninemia	EQ2 vs EQ 0	0.00346	2.46092				1	PAH
Cell Death and Survival	opsonization of cardiomyocytes	EQ2 vs EQ 0	0.00346	2.46092				1	APOH
Cell Morphology	osmotic water permeability of basolateral membrane	EQ2 vs EQ 0	0.00346	2.46092				1	AQP3
Cardiovascular System Development and Function, Embryonic Development, Organ Development, Organismal Development, Skeletal and Muscular System Development and Function, Tissue Development	ossification of cardiac muscle	EQ2 vs EQ 0	0.00346	2.46092				1	UTRN
Cell Morphology, Cellular Function and Maintenance	paracellular permeability of heart cell lines	EQ2 vs EQ 0	0.00346	2.46092				1	ANXA1
Cardiovascular Disease, Organismal Injury and Abnormalities	pathogenesis of heart	EQ2 vs EQ 0	0.00346	2.46092				1	HMGB1
Organismal Injury and Abnormalities, Renal and Urological Disease	pathogenesis of kidney	EQ2 vs EQ 0	0.00346	2.46092				1	HMGB1
Gastrointestinal Disease, Hepatic System Disease, Organismal Injury and Abnormalities	pathogenesis of liver	EQ2 vs EQ 0	0.00346	2.46092				1	HMGB1
Cell Morphology, Cellular Function and Maintenance, Tissue Morphology	permeability of adipocytes	EQ2 vs EQ 0	0.00346	2.46092				1	AQP10
Cancer, Cell-To-Cell Signaling and Interaction, Cellular Function and Maintenance, Inflammatory Response, Organismal Injury and Abnormalities	phagocytosis of glioblastoma cells	EQ2 vs EQ 0	0.00346	2.46092				1	ANXA1
Cell Morphology	polarity of duct cancer cell lines	EQ2 vs EQ 0	0.00346	2.46092				1	SLC9A3R1
Cell Morphology	polarity of endothelial cell lines	EQ2 vs EQ 0	0.00346	2.46092				1	ANXA1
Cell Morphology	polarity of heart cell lines	EQ2 vs EQ 0	0.00346	2.46092				1	ANXA1
Cellular Development, Cellular Growth and Proliferation	proliferation of mesangioblast	EQ2 vs EQ 0	0.00346	2.46092				1	HMGB1
Cardiovascular System Development and Function, Cellular Development, Cellular Function and Maintenance, Cellular Growth and Proliferation, Embryonic Development, Organismal Development, Tissue Development	proliferation of mesoangioblast	EQ2 vs EQ 0	0.00346	2.46092				1	HMGB1
Post-Translational Modification, Protein Degradation, Protein Synthesis	proteolysis of peptide	EQ2 vs EQ 0	0.00346	2.46092				1	CTSD
Hematological System Development and Function	prothrombin time of plasma	EQ2 vs EQ 0	0.00346	2.46092				1	APOH
Cancer, Cellular Development, Cellular Growth and Proliferation, Organismal Injury and Abnormalities, Tissue Morphology, Tumor Morphology	quantity of non-small-cell lung cancer cells	EQ2 vs EQ 0	0.00346	2.46092				1	CTSB
Hair and Skin Development and Function, Organ Morphology	quantity of pilosebaceous system	EQ2 vs EQ 0	0.00346	2.46092				1	ELOVL3
Cellular Assembly and Organization, Nervous System Development and Function, Tissue Morphology	quantity of postsynaptic membrane	EQ2 vs EQ 0	0.00346	2.46092				1	UTRN
Cancer, Gastrointestinal Disease, Hepatic System Disease, Organismal Injury and Abnormalities	recurrent hepatocellular carcinoma	EQ2 vs EQ 0	0.00346	2.46092				1	HNRNPAB
Cancer, Endocrine System Disorders, Organismal Injury and Abnormalities, Reproductive System Disease	relapsed testicular cancer	EQ2 vs EQ 0	0.00346	2.46092				1	BLMH
Cell Morphology, Cellular Compromise	shrinkage of fibroblasts	EQ2 vs EQ 0	0.00346	2.46092				1	CTSD
Cell Morphology, Endocrine System Development and Function, Nervous System Development and Function, Organ Morphology, Organismal Development, Reproductive System Development and Function	size of corticotroph cells	EQ2 vs EQ 0	0.00346	2.46092				1	ANXA1
Hereditary Disorder, Metabolic Disease, Neurological Disease, Organismal Injury and Abnormalities	spinocerebellar ataxia recessive 9	EQ2 vs EQ 0	0.00346	2.46092				1	COQ8A
Hereditary Disorder, Neurological Disease, Organismal Injury and Abnormalities	spinocerebellar ataxia type 34	EQ2 vs EQ 0	0.00346	2.46092				1	ELOVL4
Connective Tissue Development and Function, Skeletal and Muscular System Development and Function	strength of humerus	EQ2 vs EQ 0	0.00346	2.46092				1	SLC9A3R1
Cancer, Organismal Injury and Abnormalities, Respiratory Disease	tracheal cancer	EQ2 vs EQ 0	0.00346	2.46092				1	UTRN
Cardiovascular Disease, Hematological Disease, Hereditary Disorder, Metabolic Disease, Organismal Injury and Abnormalities	transient infantile hypertriglyceridemia	EQ2 vs EQ 0	0.00346	2.46092				1	GPD1
Connective Tissue Disorders, Developmental Disorder, Gastrointestinal Disease, Hereditary Disorder, Immunological Disease, Organismal Injury and Abnormalities, Skeletal and Muscular Disorders	trichohepatoenteric syndrome type 1	EQ2 vs EQ 0	0.00346	2.46092				1	TTC37
Cardiovascular System Development and Function	vasoconstriction of artery	EQ2 vs EQ 0	0.00364	2.4389				2	CYP2C8,SLC9A3R1
Immunological Disease	hypersensitive reaction	EQ2 vs EQ 0	0.00367	2.43533				7	ACADVL,ANXA1,CBR1,GPD1,GSTO1,NLRP12,SBDS
Vitamin and Mineral Metabolism	quantity of vitamin	EQ2 vs EQ 0	0.00378	2.42251				3	GSTA1,GSTO1,SLC9A3R1
Cell Death and Survival	apoptosis of lung cancer cell lines	EQ2 vs EQ 0	0.00381	2.41908		-1.387		5	COX6B1,GPX1,PTPN2,TXNRD1,XPO1
Cancer, Organismal Injury and Abnormalities, Respiratory Disease	lung adenocarcinoma	EQ2 vs EQ 0	0.00382	2.41794				11	AQP10,ELOVL4,FSCB,GART,HSP90AB1,MYH11,NLRP12,PRDX1,PRKRA,TRIM25,XPO5
Cardiovascular Disease, Cell Death and Survival, Connective Tissue Disorders, Hematological Disease, Organismal Injury and Abnormalities	hemolytic anemia	EQ2 vs EQ 0	0.00389	2.41005				3	ANXA1,GPX1,PRDX1
Cancer, Hematological Disease, Organismal Injury and Abnormalities	high risk malignant hematological system tumor	EQ2 vs EQ 0	0.00389	2.41005				3	ANXA1,HSP90AB1,TXNRD1
Tissue Development	regeneration of muscle	EQ2 vs EQ 0	0.00389	2.41005				3	GPX1,HMGB1,UTRN
Cancer, Organismal Injury and Abnormalities, Respiratory Disease	EGFR L858R mutation positive nonsquamous non small cell lung carcinoma	EQ2 vs EQ 0	0.00393	2.40561				2	GART,HSP90AB1
Cancer, Organismal Injury and Abnormalities, Respiratory Disease	EGFR exon 21 L858R activating mutation positive lung adenocarcinoma	EQ2 vs EQ 0	0.00393	2.40561				2	GART,HSP90AB1
Cancer, Organismal Injury and Abnormalities, Respiratory Disease	EGFR exon19 deletion positive metastatic non-small cell lung carcinoma	EQ2 vs EQ 0	0.00393	2.40561				2	GART,HSP90AB1
Cancer, Organismal Injury and Abnormalities, Respiratory Disease	EGFR(L858R) positive metastatic non-small cell lung carcinoma	EQ2 vs EQ 0	0.00393	2.40561				2	GART,HSP90AB1
Cell-To-Cell Signaling and Interaction, Cellular Assembly and Organization, Skeletal and Muscular System Development and Function	fusion of muscle cell lines	EQ2 vs EQ 0	0.00393	2.40561				2	ANXA1,CTSB
Cancer, Organismal Injury and Abnormalities, Respiratory Disease	stage IV recurrent non-small cell lung cancer	EQ2 vs EQ 0	0.00393	2.40561				2	GART,HSP90AB1
Cancer, Gastrointestinal Disease, Organismal Injury and Abnormalities	unresectable metastatic gastric adenocarcinoma	EQ2 vs EQ 0	0.00393	2.40561				2	GART,HSP90AB1
Organismal Injury and Abnormalities	nodule	EQ2 vs EQ 0	0.00402	2.39577				3	CTSB,HMGB1,HSP90AB1
Organismal Injury and Abnormalities	Organ Degeneration	EQ2 vs EQ 0	0.00411	2.38616		-1.054		8	ACADVL,CTSB,CTSD,DNM1L,ELOVL4,FAH,GPX1,HMGB1
Cell Death and Survival, Gastrointestinal Disease, Hepatic System Disease, Organismal Injury and Abnormalities	cell death of hepatocytes	EQ2 vs EQ 0	0.00414	2.383		-0.372		4	CTSB,DNM1L,FAH,HMGB1
Cancer, Organismal Injury and Abnormalities, Respiratory Disease	TNM stage T1-3N1 non-squamous non-small cell lung cancer	EQ2 vs EQ 0	0.00422	2.37469				2	GART,HSP90AB1
Cancer, Organismal Injury and Abnormalities, Respiratory Disease	TNM stage T1-3N2 non-squamous non-small cell lung cancer	EQ2 vs EQ 0	0.00422	2.37469				2	GART,HSP90AB1
Cancer, Organismal Injury and Abnormalities, Respiratory Disease	TNM stage T2-3N0 non-squamous non-small cell lung cancer	EQ2 vs EQ 0	0.00422	2.37469				2	GART,HSP90AB1
Cancer, Organismal Injury and Abnormalities, Respiratory Disease	TNM stage T4N0-1 non-squamous non-small cell lung cancer	EQ2 vs EQ 0	0.00422	2.37469				2	GART,HSP90AB1
Cancer, Organismal Injury and Abnormalities, Respiratory Disease, Tumor Morphology	stage 4 progressive ALK rearrangement positive non-small cell lung cancer	EQ2 vs EQ 0	0.00422	2.37469				2	GART,HSP90AB1
Cancer, Endocrine System Disorders, Organismal Injury and Abnormalities, Respiratory Disease	stage IV large cell lung carcinoma	EQ2 vs EQ 0	0.00422	2.37469				2	GART,HSP90AB1
Cancer, Organismal Injury and Abnormalities, Respiratory Disease, Tumor Morphology	stage IV progressive ALK mutation positive non-small cell lung cancer	EQ2 vs EQ 0	0.00422	2.37469				2	GART,HSP90AB1
Antigen Presentation, Inflammatory Response	antigen presentation	EQ2 vs EQ 0	0.00439	2.35754				3	CTSD,HMGB1,HSP90AB1
Cellular Compromise, Cellular Function and Maintenance	endoplasmic reticulum stress response	EQ2 vs EQ 0	0.00446	2.35067				4	CTSB,CTSD,HSP90AB1,MYH11
Cancer, Organismal Injury and Abnormalities, Reproductive System Disease	mammary tumor	EQ2 vs EQ 0	0.00456	2.34104		-0.914		18	ACAA1,ACADVL,ANXA1,COX6B1,CTSB,CTSD,ELOVL6,FERMT2,GSTO1,HSP90AB1,MYH11,PRDX1,PTTG1IP,SF3B4,SLC9A3R1,TRIM25,UTRN,XPO1
Organismal Survival	viability	EQ2 vs EQ 0	0.00479	2.31966				3	BLMH,CTSD,TKT
Cancer, Organismal Injury and Abnormalities, Respiratory Disease, Tumor Morphology	progressive EGFR mutation positive lung cancer	EQ2 vs EQ 0	0.00483	2.31605				2	GART,HSP90AB1
Cancer, Organismal Injury and Abnormalities, Reproductive System Disease	breast cancer	EQ2 vs EQ 0	0.00486	2.31336				17	ACAA1,ACADVL,ANXA1,COX6B1,CTSB,CTSD,ELOVL6,FERMT2,GSTO1,HSP90AB1,MYH11,PRDX1,PTTG1IP,SF3B4,SLC9A3R1,UTRN,XPO1
Cancer, Hematological Disease, Immunological Disease, Organismal Injury and Abnormalities	precursor T-cell lymphoblastic leukemia-lymphoma	EQ2 vs EQ 0	0.00506	2.29585				4	ANPEP,ANXA1,HSP90AB1,PTPN2
Hematological Disease, Metabolic Disease	dysglycemia	EQ2 vs EQ 0	0.00513	2.28988		-1.387		5	ACADVL,CTSB,FAH,GPD1,GPX1
Cancer, Endocrine System Disorders, Organismal Injury and Abnormalities, Respiratory Disease	advanced EGFR sensitizing mutation negative large cell lung carcinoma	EQ2 vs EQ 0	0.00516	2.28735				2	GART,HSP90AB1
Cancer, Organismal Injury and Abnormalities, Respiratory Disease	advanced EGFR sensitizing mutation negative lung adenocarcinoma	EQ2 vs EQ 0	0.00516	2.28735				2	GART,HSP90AB1
Molecular Transport, Protein Trafficking	nuclear export of protein	EQ2 vs EQ 0	0.00516	2.28735				2	XPO1,XPO5
Cancer, Organismal Injury and Abnormalities, Reproductive System Disease	recurrent cervical cancer	EQ2 vs EQ 0	0.00516	2.28735				2	GART,HSP90AB1
Vitamin and Mineral Metabolism	metabolism of vitamin	EQ2 vs EQ 0	0.00536	2.27084				3	CBR1,CYP2C8,GSTO1
Cancer, Organismal Injury and Abnormalities, Respiratory Disease	advanced EGFR mutation negative non squamous non-small cell lung carcinoma	EQ2 vs EQ 0	0.00549	2.26043				2	GART,HSP90AB1
Infectious Diseases, Inflammatory Disease, Inflammatory Response, Neurological Disease	bacterial meningitis	EQ2 vs EQ 0	0.00549	2.26043				2	ANXA1,CTSB
Cancer, Organismal Injury and Abnormalities, Respiratory Disease	stage IIA non-small cell lung carcinoma	EQ2 vs EQ 0	0.00549	2.26043				2	GART,HSP90AB1
Cancer, Organismal Injury and Abnormalities, Respiratory Disease	stage IIB non-small cell lung carcinoma	EQ2 vs EQ 0	0.00549	2.26043				2	GART,HSP90AB1
Cardiovascular System Development and Function, Cellular Movement	migration of endothelial cell lines	EQ2 vs EQ 0	0.00565	2.24795				3	CTSB,HMGB1,MYH11
Cellular Movement, Hematological System Development and Function, Immune Cell Trafficking, Inflammatory Response	infiltration by neutrophils	EQ2 vs EQ 0	0.00571	2.24336		0.882		4	ANXA1,CTSB,CYP2C8,HMGB1
Cell Morphology, Organ Morphology, Skeletal and Muscular System Development and Function, Tissue Morphology	morphology of muscle cells	EQ2 vs EQ 0	0.00582	2.23508				6	ACADVL,GPX1,HMGB1,MYH11,SLC9A3R1,UTRN
Connective Tissue Disorders, Inflammatory Disease, Inflammatory Response, Organismal Injury and Abnormalities, Skeletal and Muscular Disorders	synovitis	EQ2 vs EQ 0	0.00583	2.23433				2	ANXA1,HMGB1
Cardiovascular Disease, Organismal Injury and Abnormalities, Tissue Morphology	size of infarct	EQ2 vs EQ 0	0.0059	2.22915				4	ANXA1,CYP2C8,GPX1,HMGB1
Cell Death and Survival	cellular degradation	EQ2 vs EQ 0	0.0059	2.22915		-1.503		5	CTSB,CTSD,DNM1L,GPX1,PTPN2
Inflammatory Response	immune response of cells	EQ2 vs EQ 0	0.00591	2.22841		0.563		8	ANPEP,ANXA1,CTSB,CTSD,DNM1L,HMGB1,PRKRA,TRIM25
Cancer, Organismal Injury and Abnormalities	recurrent carcinoma	EQ2 vs EQ 0	0.00612	2.21325				3	GART,HNRNPAB,HSP90AB1
Cell-To-Cell Signaling and Interaction	response of granulocytes	EQ2 vs EQ 0	0.00612	2.21325				3	ANPEP,ANXA1,HMGB1
Cardiovascular System Development and Function, Cellular Movement	cell movement of endothelial cells	EQ2 vs EQ 0	0.00612	2.21325		-0.954		6	Ang4,ANPEP,ANXA1,HMGB1,HSP90AB1,SEPT7
Cancer, Organismal Injury and Abnormalities, Respiratory Disease	ALK rearrangement negative EGFR activating mutation negative non-squamous non-small cell lung cancer	EQ2 vs EQ 0	0.00618	2.20901				2	GART,HSP90AB1
Cancer, Endocrine System Disorders, Organismal Injury and Abnormalities, Respiratory Disease	metastatic EGFR sensitizing mutation negative large cell lung carcinoma	EQ2 vs EQ 0	0.00618	2.20901				2	GART,HSP90AB1
Cancer, Organismal Injury and Abnormalities, Respiratory Disease	metastatic EGFR sensitizing mutation negative lung adenocarcinoma	EQ2 vs EQ 0	0.00618	2.20901				2	GART,HSP90AB1
Cancer, Endocrine System Disorders, Organismal Injury and Abnormalities, Reproductive System Disease	testicular germ cell cancer	EQ2 vs EQ 0	0.00618	2.20901				2	BLMH,HSP90AB1
Cell Death and Survival, Cellular Function and Maintenance	clearance of cells	EQ2 vs EQ 0	0.00628	2.20204				3	ANXA1,HMGB1,NLRP12
Organismal Injury and Abnormalities, Tissue Morphology	morphology of lesion	EQ2 vs EQ 0	0.00643	2.19179				6	ANXA1,CTSB,CYP2C8,GPX1,HMGB1,PRDX1
Cancer, Organismal Injury and Abnormalities	BRCA1 mutation positive carcinoma	EQ2 vs EQ 0	0.00654	2.18442				2	GART,HSP90AB1
Cancer, Organismal Injury and Abnormalities, Respiratory Disease	CD274 negative non-small cell lung cancer	EQ2 vs EQ 0	0.00654	2.18442				2	GART,HSP90AB1
Cancer, Neurological Disease, Organismal Injury and Abnormalities	brain metastasis	EQ2 vs EQ 0	0.00654	2.18442				2	GART,HSP90AB1
Cellular Growth and Proliferation, Hematopoiesis	colony formation of phagocytes	EQ2 vs EQ 0	0.00654	2.18442				2	CDA,SBDS
Cancer, Organismal Injury and Abnormalities, Reproductive System Disease	metastatic cervical cancer	EQ2 vs EQ 0	0.00654	2.18442				2	GART,HSP90AB1
Cancer, Gastrointestinal Disease, Organismal Injury and Abnormalities	unresectable gastroesophageal junction adenocarcinoma	EQ2 vs EQ 0	0.00654	2.18442				2	GART,HSP90AB1
Lipid Metabolism, Small Molecule Biochemistry	synthesis of lipid	EQ2 vs EQ 0	0.00665	2.17718		0		9	ACADVL,ANPEP,ANXA1,ELOVL3,ELOVL4,ELOVL6,GSTA1,SELENOI,SLC9A3R1
Infectious Diseases	infection of kidney cell lines	EQ2 vs EQ 0	0.00667	2.17587		0.246		5	CTSB,HMGB1,PRKRA,SNRPC,SUMO2
Dermatological Diseases and Conditions, Hair and Skin Development and Function, Organ Morphology, Organismal Injury and Abnormalities	abnormal morphology of stratum corneum	EQ2 vs EQ 0	0.00691	2.16052				2	ELOVL3,ELOVL4
Cellular Assembly and Organization, Cellular Compromise	disruption of filaments	EQ2 vs EQ 0	0.00691	2.16052				2	KTN1,SEPT7
Cancer, Gastrointestinal Disease, Organismal Injury and Abnormalities	locally advanced gastric adenocarcinoma	EQ2 vs EQ 0	0.00691	2.16052				2	GART,HSP90AB1
Cancer, Gastrointestinal Disease, Organismal Injury and Abnormalities	locally advanced gastroesophageal junction adenocarcinoma	EQ2 vs EQ 0	0.00691	2.16052				2	GART,HSP90AB1
Cancer, Organismal Injury and Abnormalities, Respiratory Disease	metastatic EGFR mutation negative non small cell lung carcinoma	EQ2 vs EQ 0	0.00691	2.16052				2	GART,HSP90AB1
Cellular Development, Cellular Growth and Proliferation, Connective Tissue Development and Function, Hematological System Development and Function, Lymphoid Tissue Structure and Development, Tissue Development	proliferation of PBMCs	EQ2 vs EQ 0	0.00691	2.16052				2	ANPEP,TALDO1
Cancer, Organismal Injury and Abnormalities, Respiratory Disease	unresectable non-small cell lung carcinoma	EQ2 vs EQ 0	0.00691	2.16052				2	GART,HSP90AB1
Hereditary Disorder, Neurological Disease, Organismal Injury and Abnormalities, Psychological Disorders	Unverricht-Lundborg syndrome	EQ2 vs EQ 0	0.00692	2.15989				1	CTSB
Cellular Assembly and Organization, Lipid Metabolism, Small Molecule Biochemistry	accumulation of intramyocellular lipid store	EQ2 vs EQ 0	0.00692	2.15989				1	UTRN
Post-Translational Modification	activation of glycoprotein	EQ2 vs EQ 0	0.00692	2.15989				1	CTSB
Cell-To-Cell Signaling and Interaction, Hematological System Development and Function, Immune Cell Trafficking, Inflammatory Response	activation of peripheral blood neutrophils	EQ2 vs EQ 0	0.00692	2.15989				1	ANXA1
Connective Tissue Disorders, Inflammatory Disease, Organismal Injury and Abnormalities, Skeletal and Muscular Disorders	acute bursitis	EQ2 vs EQ 0	0.00692	2.15989				1	ANXA1
Connective Tissue Disorders, Inflammatory Disease, Organismal Injury and Abnormalities	acute nonspecific tenosynovitis	EQ2 vs EQ 0	0.00692	2.15989				1	ANXA1
Cardiovascular Disease, Inflammatory Disease, Organismal Injury and Abnormalities	acute rheumatic carditis	EQ2 vs EQ 0	0.00692	2.15989				1	ANXA1
Cell-To-Cell Signaling and Interaction, Cell-mediated Immune Response, Cellular Movement, Hematological System Development and Function, Immune Cell Trafficking	adhesion of CD4+ T-lymphocytes	EQ2 vs EQ 0	0.00692	2.15989				1	ANXA1
Cell-To-Cell Signaling and Interaction, Hematological System Development and Function, Immune Cell Trafficking	adhesion of inflammatory leukocytes	EQ2 vs EQ 0	0.00692	2.15989				1	HMGB1
Cardiovascular System Development and Function	adhesion of microvasculature	EQ2 vs EQ 0	0.00692	2.15989				1	ANXA1
Cell-To-Cell Signaling and Interaction, Embryonic Development	aggregation of embryonic cell lines	EQ2 vs EQ 0	0.00692	2.15989				1	TXNRD1
Immunological Disease, Inflammatory Disease, Inflammatory Response, Ophthalmic Disease, Organismal Injury and Abnormalities	allergic marginal corneal ulcer	EQ2 vs EQ 0	0.00692	2.15989				1	ANXA1
Cardiovascular System Development and Function, Cellular Development, Cellular Growth and Proliferation, Organismal Development	angiogenesis of brain cancer cell lines	EQ2 vs EQ 0	0.00692	2.15989				1	CTSB
Cancer, Endocrine System Disorders, Gastrointestinal Disease, Organismal Injury and Abnormalities	angiogenesis of pancreatic endocrine tumor	EQ2 vs EQ 0	0.00692	2.15989				1	CTSB
Cell-mediated Immune Response, Cellular Development, Cellular Function and Maintenance, Cellular Growth and Proliferation, Embryonic Development, Hematological System Development and Function, Hematopoiesis, Lymphoid Tissue Structure and Development, Organ Development, Organismal Development, Tissue Development	arrest in differentiation of DN1 cells	EQ2 vs EQ 0	0.00692	2.15989				1	MYH11
Cell Cycle	binary fission of mitochondria	EQ2 vs EQ 0	0.00692	2.15989				1	DNM1L
Lipid Metabolism, Small Molecule Biochemistry	binding of cardiolipin	EQ2 vs EQ 0	0.00692	2.15989				1	APOH
Cell Cycle, Gene Expression	binding of plasmid DNA	EQ2 vs EQ 0	0.00692	2.15989				1	HMGB1
Carbohydrate Metabolism	biosynthesis of D-ribose-5-phosphate	EQ2 vs EQ 0	0.00692	2.15989				1	TKT
Dermatological Diseases and Conditions, Immunological Disease, Inflammatory Disease, Inflammatory Response, Organismal Injury and Abnormalities	bullous dermatitis herpetiformis	EQ2 vs EQ 0	0.00692	2.15989				1	ANXA1
DNA Replication, Recombination, and Repair, Nucleic Acid Metabolism, Small Molecule Biochemistry	catabolism of ADP	EQ2 vs EQ 0	0.00692	2.15989				1	FERMT2
Cell Death and Survival, Cellular Function and Maintenance	clearance of Salmonella typhimurium SL1344	EQ2 vs EQ 0	0.00692	2.15989				1	NLRP12
Lipid Metabolism, Molecular Transport, Small Molecule Biochemistry	clearance of paclitaxel	EQ2 vs EQ 0	0.00692	2.15989				1	CYP2C8
Drug Metabolism	cleavage of coumarin	EQ2 vs EQ 0	0.00692	2.15989				1	CTSB
Skeletal and Muscular System Development and Function	contractility of detrusor muscle	EQ2 vs EQ 0	0.00692	2.15989				1	MYH11
Drug Metabolism	conversion of cerivastatin	EQ2 vs EQ 0	0.00692	2.15989				1	CYP2C8
Dermatological Diseases and Conditions, Organismal Injury and Abnormalities	corticosteroid-responsive dermatosis	EQ2 vs EQ 0	0.00692	2.15989				1	ANXA1
Cellular Development	delay in initiation of differentiation of lung cell lines	EQ2 vs EQ 0	0.00692	2.15989				1	CTSB
Cancer, Organismal Injury and Abnormalities, Reproductive System Disease	delay in initiation of tumorigenesis of breast carcinoma	EQ2 vs EQ 0	0.00692	2.15989				1	CTSB
Gastrointestinal Disease, Organ Morphology, Organismal Injury and Abnormalities	destruction of salivary gland	EQ2 vs EQ 0	0.00692	2.15989				1	ANXA1
Cell-To-Cell Signaling and Interaction, Cellular Movement, Hematological System Development and Function, Immune Cell Trafficking	detachment of neutrophils	EQ2 vs EQ 0	0.00692	2.15989				1	ANXA1
Embryonic Development, Organ Development, Organismal Development, Skeletal and Muscular System Development and Function, Tissue Development	development of adult skeletal muscle	EQ2 vs EQ 0	0.00692	2.15989				1	UTRN
Cardiovascular System Development and Function	development of microvasculature	EQ2 vs EQ 0	0.00692	2.15989				1	CTSB
Inflammatory Disease, Ophthalmic Disease, Organismal Injury and Abnormalities	disseminated choroiditis	EQ2 vs EQ 0	0.00692	2.15989				1	ANXA1
Endocrine System Development and Function, Organ Morphology, Organismal Development	enlargement of thyroid gland	EQ2 vs EQ 0	0.00692	2.15989				1	PTTG1IP
Connective Tissue Disorders, Inflammatory Disease, Organismal Injury and Abnormalities, Skeletal and Muscular Disorders	epicondylitis	EQ2 vs EQ 0	0.00692	2.15989				1	ANXA1
Drug Metabolism	excretion of glutathione	EQ2 vs EQ 0	0.00692	2.15989				1	SLC9A3R1
Cellular Development, Cellular Growth and Proliferation	expansion of leukemia cell lines	EQ2 vs EQ 0	0.00692	2.15989				1	SBDS
Tissue Development	formation of edematous tissue	EQ2 vs EQ 0	0.00692	2.15989				1	HMGB1
Infectious Diseases, Organismal Injury and Abnormalities, Respiratory Disease	fulminating pulmonary tuberculosis	EQ2 vs EQ 0	0.00692	2.15989				1	ANXA1
Cellular Function and Maintenance, Tissue Development	function of fibroblast-like synoviocytes	EQ2 vs EQ 0	0.00692	2.15989				1	PIR
Hematological Disease, Immunological Disease	grade 3 neutropenia	EQ2 vs EQ 0	0.00692	2.15989				1	CDA
Dermatological Diseases and Conditions, Gastrointestinal Disease, Infectious Diseases, Organismal Injury and Abnormalities	herpes labialis	EQ2 vs EQ 0	0.00692	2.15989				1	ANXA1
Dermatological Diseases and Conditions, Infectious Diseases, Ophthalmic Disease, Organismal Injury and Abnormalities	herpes zoster ophthalmicus	EQ2 vs EQ 0	0.00692	2.15989				1	ANXA1
Amino Acid Metabolism, Small Molecule Biochemistry	hydrolysis of L-alanine	EQ2 vs EQ 0	0.00692	2.15989				1	BLMH
Amino Acid Metabolism, Small Molecule Biochemistry	hydrolysis of arginine	EQ2 vs EQ 0	0.00692	2.15989				1	BLMH
Drug Metabolism, Lipid Metabolism, Small Molecule Biochemistry, Vitamin and Mineral Metabolism	hydroxylation of tretinoin	EQ2 vs EQ 0	0.00692	2.15989				1	CYP2C8
Drug Metabolism, Nucleic Acid Metabolism, Small Molecule Biochemistry	inactivation of cytarabine	EQ2 vs EQ 0	0.00692	2.15989				1	CDA
Cardiovascular Disease, Organismal Injury and Abnormalities	lesioning of abdominal aorta	EQ2 vs EQ 0	0.00692	2.15989				1	GPX1
Cardiovascular Disease, Organismal Injury and Abnormalities	lesioning of thoracic aorta	EQ2 vs EQ 0	0.00692	2.15989				1	GPX1
Digestive System Development and Function, Hepatic System Development and Function, Organ Morphology, Organismal Development, Tissue Morphology	mass of liver tissue	EQ2 vs EQ 0	0.00692	2.15989				1	TKT
Developmental Disorder, Gastrointestinal Disease, Organismal Injury and Abnormalities, Renal and Urological Disease	megacystis microcolon intestinal hypoperistalsis syndrome	EQ2 vs EQ 0	0.00692	2.15989				1	MYH11
Small Molecule Biochemistry	metabolism of 7,8-dihydrobiopterin	EQ2 vs EQ 0	0.00692	2.15989				1	QDPR
Drug Metabolism, Small Molecule Biochemistry	metabolism of cerivastatin	EQ2 vs EQ 0	0.00692	2.15989				1	CYP2C8
Carbohydrate Metabolism, Drug Metabolism, Small Molecule Biochemistry	metabolism of daunorubicin	EQ2 vs EQ 0	0.00692	2.15989				1	CBR1
Carbohydrate Metabolism, Small Molecule Biochemistry	metabolism of glucose-1-phosphate	EQ2 vs EQ 0	0.00692	2.15989				1	UGP2
Carbohydrate Metabolism, Small Molecule Biochemistry	metabolism of glyceraldehyde-3-phosphate	EQ2 vs EQ 0	0.00692	2.15989				1	TALDO1
Cancer, Organismal Injury and Abnormalities	metastasis of adenocarcinoma cells	EQ2 vs EQ 0	0.00692	2.15989				1	CBR1
Cellular Movement	migration of glioblastoma cells	EQ2 vs EQ 0	0.00692	2.15989				1	CTSB
Cellular Movement, Immune Cell Trafficking	migration of spleen cell lines	EQ2 vs EQ 0	0.00692	2.15989				1	MYH11
Cell Cycle	mitotic index of pre-B lymphocytes	EQ2 vs EQ 0	0.00692	2.15989				1	PTPN2
Cell Morphology, Cellular Assembly and Organization	morphology of endocytotic vesicle	EQ2 vs EQ 0	0.00692	2.15989				1	DNM1L
Endocrine System Disorders, Inflammatory Disease, Organismal Injury and Abnormalities	nonsuppurative thyroiditis	EQ2 vs EQ 0	0.00692	2.15989				1	ANXA1
Molecular Transport, RNA Trafficking	nuclear export of tRNA	EQ2 vs EQ 0	0.00692	2.15989				1	XPO5
Cell Morphology, Reproductive System Development and Function	osmotic water permeability of oocytes	EQ2 vs EQ 0	0.00692	2.15989				1	AQP3
Embryonic Development, Organ Development, Organismal Development, Skeletal and Muscular System Development and Function, Tissue Development	ossification of skeletal muscle	EQ2 vs EQ 0	0.00692	2.15989				1	UTRN
Cell Death and Survival, Connective Tissue Disorders, Developmental Disorder, Gastrointestinal Disease, Organismal Injury and Abnormalities, Skeletal and Muscular Disorders	osteonecrosis of jaw bone	EQ2 vs EQ 0	0.00692	2.15989				1	CYP2C8
Cell Morphology, Cellular Function and Maintenance, Digestive System Development and Function, Organ Morphology	permeability of enterocytes	EQ2 vs EQ 0	0.00692	2.15989				1	HMGB1
Cell-To-Cell Signaling and Interaction, Cellular Function and Maintenance, Hematological System Development and Function, Inflammatory Response	phagocytosis of bone marrow-derived neutrophils	EQ2 vs EQ 0	0.00692	2.15989				1	HMGB1
Dermatological Diseases and Conditions, Organismal Injury and Abnormalities, Reproductive System Disease	phimosis	EQ2 vs EQ 0	0.00692	2.15989				1	ANXA1
Endocrine System Disorders, Organismal Injury and Abnormalities	primary adrenal gland hypofunction	EQ2 vs EQ 0	0.00692	2.15989				1	ANXA1
Antigen Presentation, Inflammatory Response	processing of tumor antigen	EQ2 vs EQ 0	0.00692	2.15989				1	HMGB1
Cellular Function and Maintenance, Cellular Growth and Proliferation	production of keratinocyte cancer cell lines	EQ2 vs EQ 0	0.00692	2.15989				1	ANPEP
Cardiovascular System Development and Function, Cellular Development, Cellular Growth and Proliferation, Connective Tissue Development and Function, Digestive System Development and Function, Hepatic System Development and Function, Organ Development, Organismal Development, Skeletal and Muscular System Development and Function, Tissue Development	proliferation of hepatic stellate cells/myofibroblasts	EQ2 vs EQ 0	0.00692	2.15989				1	CTSB
Cancer, Cellular Development, Cellular Growth and Proliferation, Endocrine System Disorders, Gastrointestinal Disease, Organismal Injury and Abnormalities, Tumor Morphology	proliferation of pancreatic endocrine tumor	EQ2 vs EQ 0	0.00692	2.15989				1	CTSB
Carbohydrate Metabolism, Molecular Transport, Nucleic Acid Metabolism, Small Molecule Biochemistry	quantity of UDP-D-glucose	EQ2 vs EQ 0	0.00692	2.15989				1	UGP2
Lipid Metabolism, Nucleic Acid Metabolism, Small Molecule Biochemistry	reduction of stearoyl-coenzyme A	EQ2 vs EQ 0	0.00692	2.15989				1	ELOVL6
Cardiovascular System Development and Function, Cell Death and Survival, Cellular Development, Organ Morphology, Tissue Development, Tissue Morphology	regeneration of cardiomyocytes	EQ2 vs EQ 0	0.00692	2.15989				1	HMGB1
Endocrine System Disorders, Organismal Injury and Abnormalities	secondary adrenal gland hypofunction	EQ2 vs EQ 0	0.00692	2.15989				1	ANXA1
Cardiovascular Disease, Connective Tissue Disorders, Hematological Disease, Organismal Injury and Abnormalities	secondary thrombocytopenia	EQ2 vs EQ 0	0.00692	2.15989				1	ANXA1
Nucleic Acid Metabolism, Small Molecule Biochemistry	separation of nucleotide	EQ2 vs EQ 0	0.00692	2.15989				1	GART
Immunological Disease	serum sickness	EQ2 vs EQ 0	0.00692	2.15989				1	ANXA1
Cellular Movement, Hematological Disease, Immunological Disease, Inflammatory Disease, Inflammatory Response, Organismal Injury and Abnormalities, Respiratory Disease	simple pulmonary eosinophilia	EQ2 vs EQ 0	0.00692	2.15989				1	ANXA1
Inflammatory Disease, Ophthalmic Disease, Organismal Injury and Abnormalities	sympathetic uveitis	EQ2 vs EQ 0	0.00692	2.15989				1	ANXA1
Inflammatory Disease, Organismal Injury and Abnormalities	symptomatic stage sarcoidosis	EQ2 vs EQ 0	0.00692	2.15989				1	ANXA1
Connective Tissue Disorders, Inflammatory Disease, Inflammatory Response, Organismal Injury and Abnormalities, Skeletal and Muscular Disorders	synovitis of osteoarthritis	EQ2 vs EQ 0	0.00692	2.15989				1	ANXA1
Cell-mediated Immune Response, Cellular Movement, Hematological System Development and Function, Immune Cell Trafficking	trafficking of CD4+ T-lymphocytes	EQ2 vs EQ 0	0.00692	2.15989				1	AQP3
Molecular Transport, RNA Trafficking	translocation of RNA	EQ2 vs EQ 0	0.00692	2.15989				1	XPO1
Cardiovascular Disease, Infectious Diseases, Organismal Injury and Abnormalities	trichinosis with cardiac involvement	EQ2 vs EQ 0	0.00692	2.15989				1	ANXA1
Developmental Disorder, Gastrointestinal Disease, Hepatic System Disease, Hereditary Disorder, Metabolic Disease, Organismal Injury and Abnormalities	type I tyrosinemia	EQ2 vs EQ 0	0.00692	2.15989				1	FAH
Molecular Transport	uptake of hydrogen peroxide	EQ2 vs EQ 0	0.00692	2.15989				1	AQP3
Cardiovascular System Development and Function, Organismal Development, Tissue Development	vascularization of bone marrow	EQ2 vs EQ 0	0.00692	2.15989				1	SBDS
Cardiovascular System Development and Function	vasoconstriction of mesenteric resistance artery	EQ2 vs EQ 0	0.00692	2.15989				1	SLC9A3R1
Cardiovascular System Development and Function, Organismal Development, Tissue Morphology	vasodilation of afferent arterioles	EQ2 vs EQ 0	0.00692	2.15989				1	CYP2C8
Developmental Disorder, Hereditary Disorder, Metabolic Disease, Organismal Injury and Abnormalities	very long chain acyl-CoA dehydrogenase deficiency	EQ2 vs EQ 0	0.00692	2.15989				1	ACADVL
Cell Death and Survival, Organismal Injury and Abnormalities	necrosis of epithelial tissue	EQ2 vs EQ 0	0.00724	2.14026		-0.438		8	Ang4,CTSB,DNM1L,ELOVL4,FAH,GPX1,HMGB1,XPO1
Cancer, Organismal Injury and Abnormalities	metastasis of carcinoma	EQ2 vs EQ 0	0.00729	2.13727				2	ANXA1,CBR1
Cancer, Gastrointestinal Disease, Organismal Injury and Abnormalities	metastatic gastroesophageal junction adenocarcinoma	EQ2 vs EQ 0	0.00729	2.13727				2	GART,HSP90AB1
Cancer, Organismal Injury and Abnormalities, Respiratory Disease	stage IV advanced lung squamous cell carcinoma	EQ2 vs EQ 0	0.00729	2.13727				2	GART,HSP90AB1
Cancer, Endocrine System Disorders, Organismal Injury and Abnormalities, Reproductive System Disease	testicular cancer	EQ2 vs EQ 0	0.00746	2.12726				3	BLMH,HSP90AB1,UTRN
Cancer, Organismal Injury and Abnormalities, Respiratory Disease	ALK rearrangement negative squamous cell non-small cell lung cancer	EQ2 vs EQ 0	0.00767	2.1152				2	GART,HSP90AB1
Hair and Skin Development and Function	barrier function of skin	EQ2 vs EQ 0	0.00767	2.1152				2	ELOVL3,ELOVL4
Cancer, Organismal Injury and Abnormalities, Renal and Urological Disease	metastatic bladder neoplasm	EQ2 vs EQ 0	0.00767	2.1152				2	GART,HSP90AB1
Endocrine System Development and Function, Organ Morphology, Organismal Development	morphology of thyroid gland	EQ2 vs EQ 0	0.00767	2.1152				2	CTSB,PTTG1IP
Cancer, Organismal Injury and Abnormalities, Respiratory Disease	recurrent squamous cell lung cancer	EQ2 vs EQ 0	0.00767	2.1152				2	GART,HSP90AB1
Cancer, Organismal Injury and Abnormalities, Respiratory Disease	stage IV EGFR mutation negative non squamous non-small cell lung carcinoma	EQ2 vs EQ 0	0.00767	2.1152				2	GART,HSP90AB1
Organ Morphology	morphology of gland	EQ2 vs EQ 0	0.00772	2.11238				6	ANXA1,CTSB,ELOVL3,PRKRA,PTTG1IP,SLC9A3R1
Cancer, Organismal Injury and Abnormalities	connective or soft tissue tumor	EQ2 vs EQ 0	0.00774	2.11126		-1		12	ANPEP,FERMT2,FSCB,GART,HMGB1,HSP90AB1,PRDX1,PTPN2,TKT,TTC37,UTRN,XPO1
Cell Death and Survival	apoptosis of phagocytes	EQ2 vs EQ 0	0.00775	2.1107		-1.103		4	ANPEP,ANXA1,HMGB1,HSP90AB1
Cancer, Cell Death and Survival, Organismal Injury and Abnormalities, Tumor Morphology	cell death of cancer cells	EQ2 vs EQ 0	0.00794	2.10018		-0.655		6	ANPEP,ANXA1,CTSB,HMGB1,HSP90AB1,RPL35A
Cancer, Organismal Injury and Abnormalities, Respiratory Disease	locally advanced lung adenocarcinoma	EQ2 vs EQ 0	0.00807	2.09313				2	GART,HSP90AB1
Cancer, Organismal Injury and Abnormalities, Respiratory Disease	stage IIIB EGFR expressing non-small cell lung cancer	EQ2 vs EQ 0	0.00807	2.09313				2	GART,HSP90AB1
Cell Death and Survival	apoptosis of carcinoma cell lines	EQ2 vs EQ 0	0.00814	2.08938		-1.387		5	COX6B1,CTSB,GPX1,PTPN2,TXNRD1
Cancer, Endocrine System Disorders, Organismal Injury and Abnormalities	benign neoplasm of endocrine gland	EQ2 vs EQ 0	0.00836	2.07779				4	CTSB,DNM1L,HSP90AB1,PRDX1
Cancer, Organismal Injury and Abnormalities, Respiratory Disease	EGFR mutation negative lung squamous cell carcinoma	EQ2 vs EQ 0	0.00848	2.0716				2	GART,HSP90AB1
Tissue Morphology	degradation of extracellular matrix	EQ2 vs EQ 0	0.00848	2.0716				2	ANPEP,CTSB
Gastrointestinal Disease, Inflammatory Disease, Inflammatory Response, Organismal Injury and Abnormalities	inflammation of mucosa	EQ2 vs EQ 0	0.00848	2.0716				2	ANXA1,HSP90AB1
RNA Post-Transcriptional Modification	processing of RNA	EQ2 vs EQ 0	0.00861	2.065				5	RPL35A,SBDS,SF3B4,SNRNP40,SNRPC
Cancer, Organismal Injury and Abnormalities	pediatric cancer	EQ2 vs EQ 0	0.00877	2.057				3	ANXA1,HSP90AB1,TXNRD1
Cellular Assembly and Organization	formation of autophagic vacuoles	EQ2 vs EQ 0	0.00889	2.0511				2	ANXA1,CTSD
Cardiovascular Disease, Organismal Injury and Abnormalities	injury of heart	EQ2 vs EQ 0	0.00889	2.0511				2	ANXA1,CBR1
Cancer, Organismal Injury and Abnormalities, Respiratory Disease	stage IB non-small cell lung cancer	EQ2 vs EQ 0	0.00889	2.0511				2	GART,HSP90AB1
Cell Morphology, Organismal Injury and Abnormalities	hypertrophy of cells	EQ2 vs EQ 0	0.00891	2.05012				5	CTSB,CTSD,GPX1,HMGB1,SLC9A3R1
Cancer, Hematological Disease, Immunological Disease, Neurological Disease, Organismal Injury and Abnormalities	primary central nervous system lymphoma	EQ2 vs EQ 0	0.00917	2.03763				3	GART,HSP90AB1,MYH11
Cancer, Hematological Disease, Immunological Disease, Organismal Injury and Abnormalities	childhood acute myeloid leukemia	EQ2 vs EQ 0	0.00932	2.03058				2	ANXA1,TXNRD1
Inflammatory Disease, Inflammatory Response, Ophthalmic Disease, Organismal Injury and Abnormalities	keratitis	EQ2 vs EQ 0	0.00932	2.03058				2	ANXA1,HMGB1
Developmental Disorder, Hereditary Disorder, Metabolic Disease, Organismal Injury and Abnormalities	inborn error of amino acid metabolism	EQ2 vs EQ 0	0.00957	2.01909				3	FAH,PAH,QDPR
Inflammatory Response	inflammation of body cavity	EQ2 vs EQ 0	0.00985	2.00656	Decreased	-2.221		11	ANXA1,APOH,CTSB,CTSD,FAH,GPX1,HMGB1,HNRNPAB,NLRP12,PRDX1,TKT
Cellular Movement, Hematological System Development and Function, Immune Cell Trafficking, Inflammatory Response	migration of neutrophils	EQ2 vs EQ 0	0.00999	2.00043				3	ANXA1,HMGB1,NLRP12
Cell Morphology, Cellular Function and Maintenance, Connective Tissue Development and Function	autophagy of fibroblast cell lines	EQ2 vs EQ 0	0.0102	1.9914				2	DNM1L,HMGB1
Developmental Disorder, Hereditary Disorder, Metabolic Disease, Organismal Injury and Abnormalities	BH4-responsive hyperphenylalaninemia	EQ2 vs EQ 0	0.0104	1.98297				1	QDPR
Cancer, Organismal Injury and Abnormalities, Reproductive System Disease	FIGO stage IIA2 cervical cancer	EQ2 vs EQ 0	0.0104	1.98297				1	HSP90AB1
Cancer, Gastrointestinal Disease, Organismal Injury and Abnormalities, Respiratory Disease	TNM stage T2-4 nasopharyngeal cancer	EQ2 vs EQ 0	0.0104	1.98297				1	HSP90AB1
Cancer, Organismal Injury and Abnormalities, Respiratory Disease	TNM stage T3 glottis cancer	EQ2 vs EQ 0	0.0104	1.98297				1	HSP90AB1
Cellular Assembly and Organization	accumulation of actin stress fibers	EQ2 vs EQ 0	0.0104	1.98297				1	HMGB1
Cell-To-Cell Signaling and Interaction	activation of bone marrow cell lines	EQ2 vs EQ 0	0.0104	1.98297				1	APOH
Inflammatory Response, Organismal Injury and Abnormalities, Respiratory Disease	acute inflammation of lung	EQ2 vs EQ 0	0.0104	1.98297				1	HMGB1
Cancer, Organismal Injury and Abnormalities, Respiratory Disease	advanced stage primary laryngeal cancer	EQ2 vs EQ 0	0.0104	1.98297				1	HSP90AB1
Inflammatory Response, Organismal Injury and Abnormalities, Respiratory Disease	aspiration pneumonitis	EQ2 vs EQ 0	0.0104	1.98297				1	ANXA1
Connective Tissue Disorders, Organismal Injury and Abnormalities, Respiratory Disease	berylliosis	EQ2 vs EQ 0	0.0104	1.98297				1	ANXA1
Embryonic Development, Organismal Development, Tissue Development	branching morphogenesis of mammary organoid	EQ2 vs EQ 0	0.0104	1.98297				1	HSP90AB1
Cell Death and Survival	cell viability of keratinocyte cancer cell lines	EQ2 vs EQ 0	0.0104	1.98297				1	PTPN2
Inflammatory Disease, Inflammatory Response, Ophthalmic Disease, Organismal Injury and Abnormalities	chorioretinitis	EQ2 vs EQ 0	0.0104	1.98297				1	ANXA1
Cell Cycle	cleavage of carcinoma cell lines	EQ2 vs EQ 0	0.0104	1.98297				1	DNM1L
Cancer, Cellular Development, Cellular Growth and Proliferation, Organismal Injury and Abnormalities, Tumor Morphology	colony formation of leukemia stem cells	EQ2 vs EQ 0	0.0104	1.98297				1	CTSB
Cell Cycle, Cellular Movement	cytokinesis of kidney cell lines	EQ2 vs EQ 0	0.0104	1.98297				1	PTPN2
Cancer, Cell-To-Cell Signaling and Interaction, Hematological Disease, Inflammatory Response	cytotoxic reaction of leukemia cell lines	EQ2 vs EQ 0	0.0104	1.98297				1	CTSD
Drug Metabolism, Small Molecule Biochemistry	demethylation of diltiazem	EQ2 vs EQ 0	0.0104	1.98297				1	CYP2C8
Small Molecule Biochemistry	demethylation of morphine	EQ2 vs EQ 0	0.0104	1.98297				1	CYP2C8
Drug Metabolism, Small Molecule Biochemistry	demethylation of terbinafine	EQ2 vs EQ 0	0.0104	1.98297				1	CYP2C8
Infectious Diseases	disassembly of Reoviridae	EQ2 vs EQ 0	0.0104	1.98297				1	CTSB
Organismal Injury and Abnormalities	edema of interstitial tissue	EQ2 vs EQ 0	0.0104	1.98297				1	HMGB1
Cell Cycle	entry into mitosis of breast cancer cell lines	EQ2 vs EQ 0	0.0104	1.98297				1	ARPC1B
Cardiovascular Disease, Hematological Disease, Organismal Injury and Abnormalities	erythroblastopenia anemia	EQ2 vs EQ 0	0.0104	1.98297				1	ANXA1
Molecular Transport, RNA Trafficking	export of U1 snRNA	EQ2 vs EQ 0	0.0104	1.98297				1	XPO1
Auditory Disease, Inflammatory Disease, Organismal Injury and Abnormalities	external otitis	EQ2 vs EQ 0	0.0104	1.98297				1	ANXA1
Small Molecule Biochemistry	formation of cisapride	EQ2 vs EQ 0	0.0104	1.98297				1	CYP2C8
Organismal Injury and Abnormalities	hand-foot syndrome	EQ2 vs EQ 0	0.0104	1.98297				1	CDA
Cancer, Organismal Injury and Abnormalities	high risk occult primary cancer of head and neck	EQ2 vs EQ 0	0.0104	1.98297				1	HSP90AB1
Cancer, Connective Tissue Disorders, Organismal Injury and Abnormalities, Respiratory Disease, Skeletal and Muscular Disorders	high risk squamous cell cancer of the ethmoid sinus	EQ2 vs EQ 0	0.0104	1.98297				1	HSP90AB1
Cancer, Organismal Injury and Abnormalities, Respiratory Disease	high risk squamous cell cancer of the glottis	EQ2 vs EQ 0	0.0104	1.98297				1	HSP90AB1
Cancer, Gastrointestinal Disease, Organismal Injury and Abnormalities, Respiratory Disease	high risk squamous cell cancer of the hypopharynx	EQ2 vs EQ 0	0.0104	1.98297				1	HSP90AB1
Cancer, Gastrointestinal Disease, Organismal Injury and Abnormalities	high risk squamous cell cancer of the lip	EQ2 vs EQ 0	0.0104	1.98297				1	HSP90AB1
Cancer, Connective Tissue Disorders, Developmental Disorder, Gastrointestinal Disease, Neurological Disease, Organismal Injury and Abnormalities, Respiratory Disease, Skeletal and Muscular Disorders	high risk squamous cell cancer of the maxillary sinus	EQ2 vs EQ 0	0.0104	1.98297				1	HSP90AB1
Cancer, Gastrointestinal Disease, Organismal Injury and Abnormalities, Respiratory Disease	high risk squamous cell cancer of the oropharynx	EQ2 vs EQ 0	0.0104	1.98297				1	HSP90AB1
Cancer, Organismal Injury and Abnormalities, Respiratory Disease	high risk squamous cell cancer of the supraglottis	EQ2 vs EQ 0	0.0104	1.98297				1	HSP90AB1
Carbohydrate Metabolism, Small Molecule Biochemistry	hydrolysis of proteoglycan	EQ2 vs EQ 0	0.0104	1.98297				1	CTSD
Drug Metabolism, Lipid Metabolism, Small Molecule Biochemistry	hydroxylation of paclitaxel	EQ2 vs EQ 0	0.0104	1.98297				1	CYP2C8
Cancer, Organismal Injury and Abnormalities, Reproductive System Disease	invasive cervical adenocarcinoma	EQ2 vs EQ 0	0.0104	1.98297				1	HSP90AB1
Cardiovascular Disease, Organismal Injury and Abnormalities	lesioning of aortic arch	EQ2 vs EQ 0	0.0104	1.98297				1	GPX1
Cancer, Organismal Injury and Abnormalities, Respiratory Disease	locally advanced glottis cancer	EQ2 vs EQ 0	0.0104	1.98297				1	HSP90AB1
Cancer, Organismal Injury and Abnormalities, Respiratory Disease	locally advanced supraglottis cancer	EQ2 vs EQ 0	0.0104	1.98297				1	HSP90AB1
Embryonic Development, Nervous System Development and Function, Organ Development, Organ Morphology, Organismal Development, Tissue Development, Visual System Development and Function	mass of eye	EQ2 vs EQ 0	0.0104	1.98297				1	TKT
Carbohydrate Metabolism, Nucleic Acid Metabolism, Small Molecule Biochemistry	metabolism of UDP-D-glucose	EQ2 vs EQ 0	0.0104	1.98297				1	UGP2
Carbohydrate Metabolism, Drug Metabolism, Small Molecule Biochemistry	metabolism of doxorubicin	EQ2 vs EQ 0	0.0104	1.98297				1	CBR1
Drug Metabolism, Lipid Metabolism, Small Molecule Biochemistry	metabolism of fluvastatin	EQ2 vs EQ 0	0.0104	1.98297				1	CYP2C8
Drug Metabolism, Small Molecule Biochemistry	metabolism of ibuprofen	EQ2 vs EQ 0	0.0104	1.98297				1	CYP2C8
Drug Metabolism, Small Molecule Biochemistry	metabolism of morphine	EQ2 vs EQ 0	0.0104	1.98297				1	CYP2C8
Cancer, Endocrine System Disorders, Organismal Injury and Abnormalities, Reproductive System Disease	metastatic testicular cancer	EQ2 vs EQ 0	0.0104	1.98297				1	HSP90AB1
Cell Cycle	mitochondrial fission of epithelial cells	EQ2 vs EQ 0	0.0104	1.98297				1	DNM1L
Cell Morphology, Cell-To-Cell Signaling and Interaction, Cellular Assembly and Organization, Organ Morphology, Skeletal and Muscular System Development and Function, Tissue Morphology	morphology of myotendinous junctions	EQ2 vs EQ 0	0.0104	1.98297				1	UTRN
Cellular Development, Cellular Growth and Proliferation, Connective Tissue Development and Function, Tissue Development	outgrowth of fibroblasts	EQ2 vs EQ 0	0.0104	1.98297				1	CTSD
Neurological Disease, Organismal Injury and Abnormalities	pathogenesis of brain	EQ2 vs EQ 0	0.0104	1.98297				1	HMGB1
Cell Morphology, Cellular Function and Maintenance, Organ Morphology, Respiratory System Development and Function	permeability of lung cells	EQ2 vs EQ 0	0.0104	1.98297				1	AQP3
Connective Tissue Disorders, Inflammatory Disease, Inflammatory Response, Organismal Injury and Abnormalities, Skeletal and Muscular Disorders	post-traumatic arthritis	EQ2 vs EQ 0	0.0104	1.98297				1	ANXA1
Cancer, Organismal Injury and Abnormalities, Reproductive System Disease	primary cervical adenosquamous carcinoma	EQ2 vs EQ 0	0.0104	1.98297				1	HSP90AB1
Cancer, Organismal Injury and Abnormalities, Reproductive System Disease	primary cervical squamous cell carcinoma	EQ2 vs EQ 0	0.0104	1.98297				1	HSP90AB1
Amino Acid Metabolism, Molecular Transport, Small Molecule Biochemistry	quantity of L-phenylalanine	EQ2 vs EQ 0	0.0104	1.98297				1	PAH
Lipid Metabolism, Molecular Transport, Small Molecule Biochemistry	quantity of arachidic acid	EQ2 vs EQ 0	0.0104	1.98297				1	ELOVL3
Cellular Assembly and Organization	rearrangement of endocytotic vesicle	EQ2 vs EQ 0	0.0104	1.98297				1	CTSB
Cellular Assembly and Organization	redistribution of mitochondria	EQ2 vs EQ 0	0.0104	1.98297				1	DNM1L
Organ Morphology, Tissue Development	regeneration of myocardium	EQ2 vs EQ 0	0.0104	1.98297				1	HMGB1
Cell Cycle	replication of Listeria monocytogenes	EQ2 vs EQ 0	0.0104	1.98297				1	CTSD
Cancer, Organismal Injury and Abnormalities, Respiratory Disease	resectable glottis cancer	EQ2 vs EQ 0	0.0104	1.98297				1	HSP90AB1
Cancer, Organismal Injury and Abnormalities, Respiratory Disease	resectable supraglottis cancer	EQ2 vs EQ 0	0.0104	1.98297				1	HSP90AB1
Cancer, Organismal Injury and Abnormalities	secondary neoplasm of peritoneum	EQ2 vs EQ 0	0.0104	1.98297				1	HSP90AB1
Cancer, Organismal Injury and Abnormalities, Respiratory Disease	stage 3 inoperable non-small cell lung cancer	EQ2 vs EQ 0	0.0104	1.98297				1	HSP90AB1
Cancer, Organismal Injury and Abnormalities, Reproductive System Disease	stage IA cervical cancer	EQ2 vs EQ 0	0.0104	1.98297				1	HSP90AB1
Cancer, Organismal Injury and Abnormalities, Reproductive System Disease	stage IB1 cervical cancer	EQ2 vs EQ 0	0.0104	1.98297				1	HSP90AB1
Cancer, Organismal Injury and Abnormalities, Reproductive System Disease	stage IB2 cervical cancer	EQ2 vs EQ 0	0.0104	1.98297				1	HSP90AB1
Cancer, Organismal Injury and Abnormalities, Reproductive System Disease	stage IB2-IVA invasive cervical squamous cell carcinoma	EQ2 vs EQ 0	0.0104	1.98297				1	HSP90AB1
Cancer, Organismal Injury and Abnormalities, Reproductive System Disease	stage IB2-IVA primary cervical adenocarcinoma	EQ2 vs EQ 0	0.0104	1.98297				1	HSP90AB1
Immunological Disease	suppression of immune system	EQ2 vs EQ 0	0.0104	1.98297				1	HMGB1
Neurological Disease, Organismal Injury and Abnormalities	temporal lobe epilepsy with hippocampal sclerosis	EQ2 vs EQ 0	0.0104	1.98297				1	HMGB1
Cell-mediated Immune Response, Cellular Movement, Hematological System Development and Function, Immune Cell Trafficking	transendothelial migration of CD4+ T-lymphocytes	EQ2 vs EQ 0	0.0104	1.98297				1	AQP3
Cancer, Endocrine System Disorders, Gastrointestinal Disease, Organismal Injury and Abnormalities	tumorigenesis of pancreatic endocrine tumor	EQ2 vs EQ 0	0.0104	1.98297				1	CTSB
Infectious Diseases, Inflammatory Response, Organismal Injury and Abnormalities, Respiratory Disease	viral pneumonia	EQ2 vs EQ 0	0.0104	1.98297				1	ANXA1
Behavior	visual tracking	EQ2 vs EQ 0	0.0104	1.98297				1	ELOVL4
Cell Morphology, Cellular Assembly and Organization, Tissue Morphology	volume of mitochondria	EQ2 vs EQ 0	0.0104	1.98297				1	DNM1L
Cellular Movement, Hematological Disease, Immunological Disease, Inflammatory Disease, Inflammatory Response, Organismal Injury and Abnormalities, Respiratory Disease	allergic pulmonary eosinophilia	EQ3 vs EQ 0	1.02e-08	7.9914				7	ALDH2,ANXA3,ENO1,PRDX1,TKT,TPI1,TUBB
Cellular Movement, Hematological Disease, Immunological Disease, Inflammatory Disease, Inflammatory Response, Organismal Injury and Abnormalities, Respiratory Disease	eosinophilia of lung	EQ3 vs EQ 0	1.72e-08	7.76447				8	ALDH2,ANXA1,ANXA3,ENO1,PRDX1,TKT,TPI1,TUBB
Drug Metabolism, Protein Synthesis	metabolism of glutathione	EQ3 vs EQ 0	6.21e-08	7.20691				7	ETHE1,GCLC,GPX1,GSR,GSTA1,GSTP1,MGST1
Immunological Disease	allergy	EQ3 vs EQ 0	8.1e-08	7.09151				18	ACADVL,ALDH2,ANXA1,ANXA3,AQP3,CBR1,ECM1,ENO1,FKBP1A,GPD1,GSTO1,PRDX1,RAB11B,SBDS,TFRC,TKT,TPI1,TUBB
Carbohydrate Metabolism	glycolysis	EQ3 vs EQ 0	2.68e-07	6.57187		-0.651		10	ALDH2,DNM1L,ENO1,FABP1,GPD1,PFKL,PGAM1,PGM1,PKLR,TPI1
Cardiovascular Disease, Cell Death and Survival, Connective Tissue Disorders, Hematological Disease, Hereditary Disorder, Organismal Injury and Abnormalities	familial hemolytic anemia	EQ3 vs EQ 0	5.18e-07	6.28567				5	GCLC,GPX1,GSR,PKLR,SEC23B
Small Molecule Biochemistry	metabolism of aldehyde	EQ3 vs EQ 0	5.18e-07	6.28567				5	AGXT,ALDH2,ALDH3A2,TALDO1,TPI1
Drug Metabolism	metabolism of xenobiotic	EQ3 vs EQ 0	5.41e-07	6.2668		1.982	bias	7	ALDH3A2,GSTA1,GSTO1,GSTP1,NCEH1,SULT2A1,UGT1A1
Hematological Disease, Immunological Disease, Inflammatory Disease	eosinophilic inflammation	EQ3 vs EQ 0	6.87e-07	6.16304				9	ALDH2,ANXA1,ANXA3,ENO1,GYS2,PRDX1,TKT,TPI1,TUBB
Metabolic Disease	enzymopathy	EQ3 vs EQ 0	1.22e-06	5.91364				13	ACADVL,AGXT,ALDH3A2,CTSD,FAH,GNE,GPHN,NDUFA1,PAH,QDPR,TALDO1,TPI1,UGT1A1
Free Radical Scavenging	metabolism of reactive oxygen species	EQ3 vs EQ 0	1.46e-06	5.83565		0.153		18	AKR1B1,ALDH2,ALDH3A2,ANXA1,CBR1,CLIC1,DNM1L,GPX1,GSTP1,HMGB1,HSP90AB1,IQGAP1,PIN1,PRDX1,SBDS,TFRC,TXN,TXNRD1
Infectious Diseases	Viral Infection	EQ3 vs EQ 0	1.78e-06	5.74958	Increased	3.16	bias	37	ABCC2,ANXA1,COX6A1,CTSB,DDX6,DNM1L,EIF3L,ETHE1,F9,FABP1,FKBP1A,GANAB,GBP1,GCLC,GSTO1,HMGB1,HSP90AB1,KRT18,MAP3K7,MYO6,PFKL,PGM1,PIN1,PRDX1,PSMA1,RAB11A,RAB11B,SNRPC,TALDO1,TCIRG1,TFRC,TKT,TRIM25,TUBB,TXN,UBQLN4,UGT1A1
Inflammatory Response, Organismal Injury and Abnormalities	inflammation of organ	EQ3 vs EQ 0	1.89e-06	5.72354		-0.882		33	ABCC2,ACADVL,ALDH2,ANXA1,ANXA3,ANXA4,APOH,BLMH,CBR1,CTSB,CTSD,ENO1,FABP1,FAH,FKBP1A,GPD1,GPX1,GSR,GSTO1,GSTP1,HMGB1,KRT18,MTDH,NLRP12,PRDX1,RAB11B,SBDS,TFRC,TKT,TPI1,TUBB,UGT1A1,UTRN
Cellular Compromise	degradation of autophagosomes	EQ3 vs EQ 0	3.49e-06	5.45717				3	CTSB,CTSD,TCIRG1
Free Radical Scavenging	synthesis of reactive oxygen species	EQ3 vs EQ 0	3.7e-06	5.4318		-0.253		17	AKR1B1,ALDH2,ALDH3A2,ANXA1,CBR1,CLIC1,DNM1L,GPX1,GSTP1,HMGB1,HSP90AB1,IQGAP1,PIN1,PRDX1,SBDS,TFRC,TXNRD1
Cardiovascular Disease, Cell Death and Survival, Connective Tissue Disorders, Hematological Disease, Organismal Injury and Abnormalities	hemolytic anemia	EQ3 vs EQ 0	3.94e-06	5.4045				7	ANXA1,GCLC,GPX1,GSR,PKLR,PRDX1,SEC23B
Endocrine System Disorders, Organismal Injury and Abnormalities	benign thyroid nodule	EQ3 vs EQ 0	8.08e-06	5.09259				5	ANXA3,ANXA4,CTSB,GSTP1,HSP90AB1
Carbohydrate Metabolism	metabolism of carbohydrate	EQ3 vs EQ 0	8.97e-06	5.04721		1.172	bias	19	AGL,AKR1B1,ALDH2,ANXA1,CBR1,CTSB,GCLC,GK,GNE,GPD1,GSTO1,GYS2,PFKL,PGM1,PKLR,RENBP,TALDO1,TKT,TPI1
Free Radical Scavenging, Small Molecule Biochemistry	catabolism of hydrogen peroxide	EQ3 vs EQ 0	1.09e-05	4.96257				4	GPX1,PRDX1,TXN,TXNRD1
Metabolic Disease	hyperbilirubinemia	EQ3 vs EQ 0	1.09e-05	4.96257				4	ABCC2,GSTA1,GSTP1,UGT1A1
Cardiovascular Disease, Developmental Disorder, Hematological Disease, Organismal Injury and Abnormalities	congenital anemia	EQ3 vs EQ 0	2.82e-05	4.54975				6	ANXA1,FKBP1A,GPX1,PKLR,SEC23B,TXNRD1
Cardiovascular Disease, Hematological Disease, Organismal Injury and Abnormalities	anemia	EQ3 vs EQ 0	3.63e-05	4.44009				14	ALDH2,ANXA1,FKBP1A,GCLC,GPX1,GSR,HMGB1,PKLR,PRDX1,SBDS,SEC23B,TFRC,TXNRD1,UGT1A1
Cardiovascular Disease, Hematological Disease, Organismal Injury and Abnormalities	aplastic anemia	EQ3 vs EQ 0	4.2e-05	4.37675				6	ALDH2,ANXA1,FKBP1A,GPX1,SBDS,TXNRD1
Protein Synthesis	metabolism of peptide	EQ3 vs EQ 0	4.54e-05	4.34294				9	AS3MT,ERAP1,ETHE1,GCLC,GPX1,GSR,GSTA1,GSTP1,MGST1
Cellular Function and Maintenance, Tissue Development	function of fibroblast-like synoviocytes	EQ3 vs EQ 0	5.03e-05	4.29843				2	PIR,TXN
Carbohydrate Metabolism, Small Molecule Biochemistry	metabolism of glyceraldehyde-3-phosphate	EQ3 vs EQ 0	5.03e-05	4.29843				2	TALDO1,TPI1
Organismal Injury and Abnormalities	nodule	EQ3 vs EQ 0	5.06e-05	4.29585				6	ANXA3,ANXA4,CTSB,GSTP1,HMGB1,HSP90AB1
Amino Acid Metabolism, Small Molecule Biochemistry	metabolism of serine family amino acid	EQ3 vs EQ 0	5.09e-05	4.29328				4	AGXT,BLMH,GART,GCLC
Carbohydrate Metabolism	glycolysis of cells	EQ3 vs EQ 0	5.71e-05	4.24336				7	ENO1,GPD1,PFKL,PGAM1,PGM1,PKLR,TPI1
Immunological Disease	hypersensitive reaction	EQ3 vs EQ 0	6.22e-05	4.20621	Increased	2		14	ACADVL,ALDH3A2,ANXA1,CBR1,ECM1,ENO1,FKBP1A,GPD1,GSTO1,NLRP12,RAB11B,SBDS,TCIRG1,TPI1
Gastrointestinal Disease, Hepatic System Disease, Hereditary Disorder, Organismal Injury and Abnormalities	progressive familial intrahepatic cholestasis type 1	EQ3 vs EQ 0	6.27e-05	4.20273				5	ABCC2,GK,MGST1,MGST3,PAH
Amino Acid Metabolism, Small Molecule Biochemistry	metabolism of amino acids	EQ3 vs EQ 0	6.4e-05	4.19382				8	AFMID,AGXT,BLMH,FAH,GART,GCLC,PAH,QDPR
Infectious Diseases	replication of virus	EQ3 vs EQ 0	7.7e-05	4.11351	Increased	2.259		16	COX6A1,DDX6,EIF3L,FKBP1A,GBP1,GCLC,HMGB1,HSP90AB1,PIN1,PRDX1,PSMA1,RAB11A,RAB11B,TRIM25,TUBB,UBQLN4
Infectious Diseases	replication of RNA virus	EQ3 vs EQ 0	7.88e-05	4.10347	Increased	2.259		15	COX6A1,DDX6,EIF3L,GBP1,GCLC,HMGB1,HSP90AB1,PIN1,PRDX1,PSMA1,RAB11A,RAB11B,TRIM25,TUBB,UBQLN4
Dermatological Diseases and Conditions, Immunological Disease, Inflammatory Disease, Inflammatory Response, Organismal Injury and Abnormalities	atopic dermatitis	EQ3 vs EQ 0	9.39e-05	4.02733				10	ACADVL,ANXA1,CBR1,ENO1,FKBP1A,GPD1,GSTO1,RAB11B,SBDS,TPI1
Carbohydrate Metabolism	metabolism of sugar acid	EQ3 vs EQ 0	9.58e-05	4.01863				3	GCLC,GNE,GSTO1
Carbohydrate Metabolism	synthesis of sugar acid	EQ3 vs EQ 0	9.58e-05	4.01863				3	AKR1B1,GNE,GSTO1
Free Radical Scavenging	generation of reactive oxygen species	EQ3 vs EQ 0	9.64e-05	4.01592		-0.923		9	AKR1B1,ALDH2,CBR1,CLIC1,DNM1L,GPX1,GSTP1,IQGAP1,TXNRD1
Cellular Movement	cellular infiltration	EQ3 vs EQ 0	0.000112	3.95078		1.94		14	AKR1B1,ALDH2,ANXA1,ANXA3,CTSB,ENO1,GBP1,HMGB1,PRDX1,TCIRG1,TKT,TPI1,TUBB,UTRN
Gastrointestinal Disease, Hepatic System Disease, Organismal Injury and Abnormalities	damage of liver	EQ3 vs EQ 0	0.000129	3.88941		0.647		11	ABCC2,ALDH2,CTSB,DNM1L,FKBP1A,GCLC,GSTP1,HMGB1,KRT18,TFRC,UGT1A1
Connective Tissue Disorders, Developmental Disorder, Hereditary Disorder, Immunological Disease, Organismal Injury and Abnormalities, Skeletal and Muscular Disorders	autosomal dominant Ullrich congenital muscular dystrophy	EQ3 vs EQ 0	0.00015	3.82391				2	COL6A2,COL6A3
Connective Tissue Disorders, Developmental Disorder, Hereditary Disorder, Immunological Disease, Organismal Injury and Abnormalities, Skeletal and Muscular Disorders	autosomal recessive Ullrich congenital muscular dystrophy	EQ3 vs EQ 0	0.00015	3.82391				2	COL6A2,COL6A3
Hematological Disease	depression of bone marrow	EQ3 vs EQ 0	0.00015	3.82391				2	ABCC2,UGT1A1
Gastrointestinal Disease, Hepatic System Disease, Organismal Injury and Abnormalities	injury of liver	EQ3 vs EQ 0	0.000151	3.82102		1.067		10	ABCC2,ALDH2,CTSB,DNM1L,FKBP1A,GCLC,HMGB1,KRT18,TFRC,UGT1A1
Infectious Diseases	infection of kidney cell lines	EQ3 vs EQ 0	0.000174	3.75945		1.221	bias	10	CTSB,FABP1,GANAB,HMGB1,KRT18,PFKL,PGM1,PSMA1,SNRPC,TFRC
Immunological Disease	immediate hypersensitivity	EQ3 vs EQ 0	0.000183	3.73755				11	ACADVL,ANXA1,CBR1,ECM1,ENO1,FKBP1A,GPD1,GSTO1,RAB11B,SBDS,TPI1
Endocrine System Disorders, Organismal Injury and Abnormalities	benign cold thyroid nodule	EQ3 vs EQ 0	0.000185	3.73283				3	CTSB,GSTP1,HSP90AB1
Inflammatory Response	inflammation of body cavity	EQ3 vs EQ 0	0.000195	3.70997		-1.092		23	ABCC2,ALDH2,ANXA1,ANXA3,ANXA4,APOH,CTSB,CTSD,ENO1,FABP1,FAH,FKBP1A,GPX1,GSTP1,HMGB1,KRT18,NLRP12,PRDX1,TFRC,TKT,TPI1,TUBB,UGT1A1
Cardiovascular Disease, Organismal Injury and Abnormalities	injury of heart	EQ3 vs EQ 0	0.000203	3.6925		1.199		4	ALDH2,ANXA1,CBR1,TXN
Cell Death and Survival	cell death of fibroblast cell lines	EQ3 vs EQ 0	0.000214	3.66959	Decreased	-2.269		13	CAPNS1,CTSB,CTSD,DNM1L,ENO1,FABP1,GSTA1,GSTP1,KRT18,MAP3K7,PIN1,TXN,UBA1
Dermatological Diseases and Conditions, Inflammatory Disease, Inflammatory Response, Organismal Injury and Abnormalities	Dermatitis	EQ3 vs EQ 0	0.000229	3.64016				13	ACADVL,ANXA1,BLMH,CBR1,ENO1,FKBP1A,GPD1,GSR,GSTO1,GSTP1,RAB11B,SBDS,TPI1
Hematological Disease	failure of bone marrow	EQ3 vs EQ 0	0.000237	3.62525				5	ALDH2,FKBP1A,GPX1,SBDS,TXNRD1
Cardiovascular Disease, Organismal Injury and Abnormalities	cardiotoxicity	EQ3 vs EQ 0	0.000245	3.61083				4	ABCC2,ANXA1,CBR1,HSP90AB1
Cancer, Endocrine System Disorders, Organismal Injury and Abnormalities	benign neoplasm of endocrine gland	EQ3 vs EQ 0	0.000248	3.60555				8	ALDH2,CTSB,DKC1,DNM1L,GSTP1,HMGB2,HSP90AB1,PRDX1
Digestive System Development and Function, Gastrointestinal Disease, Hepatic System Development and Function, Hepatic System Disease, Infectious Diseases, Inflammatory Disease, Inflammatory Response, Organ Development, Organismal Injury and Abnormalities	infection by Hepatitis C virus	EQ3 vs EQ 0	0.000263	3.58004				6	ABCC2,FKBP1A,HMGB1,KRT18,TFRC,UGT1A1
Lipid Metabolism, Small Molecule Biochemistry	conjugation of lipid	EQ3 vs EQ 0	0.000266	3.57512				3	GSTP1,SULT2A1,UGT1A1
Gastrointestinal Disease, Hepatic System Disease, Organismal Injury and Abnormalities	jaundice	EQ3 vs EQ 0	0.000266	3.57512				3	ABCC2,FAH,UGT1A1
Amino Acid Metabolism, Small Molecule Biochemistry	metabolism of alpha-amino acid	EQ3 vs EQ 0	0.000267	3.57349				5	AFMID,AGXT,BLMH,GART,GCLC
Connective Tissue Disorders, Developmental Disorder, Hereditary Disorder, Immunological Disease, Organismal Injury and Abnormalities, Skeletal and Muscular Disorders	Bethlem myopathy	EQ3 vs EQ 0	0.000299	3.52433				2	COL6A2,COL6A3
Carbohydrate Metabolism, Small Molecule Biochemistry, Vitamin and Mineral Metabolism	metabolism of ascorbic acid	EQ3 vs EQ 0	0.000299	3.52433				2	GCLC,GSTO1
Small Molecule Biochemistry	toxicity of irinotecan	EQ3 vs EQ 0	0.000299	3.52433				2	ABCC2,UGT1A1
Cell Death and Survival	necrosis	EQ3 vs EQ 0	0.000303	3.51856	Decreased	-3.294		46	AKR1B1,ALDH2,Ang4,ANXA1,AS3MT,CAPNS1,CBR1,CTSB,CTSD,CYB5A,DNM1L,DTYMK,EIF3L,ENO1,ETHE1,FABP1,FAH,FKBP1A,GCLC,GDA,GNE,GPX1,GSR,GSTA1,GSTP1,HMGB1,HMGB2,HPCA,HSP90AB1,KRT18,MAP3K7,MTDH,MYO6,NCEH1,PIN1,PRDX1,SBDS,SNRPD1,TARDBP,TFRC,TUBB,TXN,TXNRD1,UBA1,XRCC5,ZNF622
Cancer, Organismal Injury and Abnormalities	benign neoplasia	EQ3 vs EQ 0	0.000327	3.48545				22	ALDH2,ANXA1,ANXA3,COL6A2,COL6A3,CTSB,DDX6,DKC1,DNM1L,ETHE1,FAH,FKBP1A,GSTO1,GSTP1,HMGB1,HMGB2,HSP90AB1,IQGAP1,MGST1,PRDX1,TTC37,UTRN
Free Radical Scavenging, Small Molecule Biochemistry	metabolism of hydrogen peroxide	EQ3 vs EQ 0	0.000353	3.45223		1.732		6	GPX1,HSP90AB1,PRDX1,TFRC,TXN,TXNRD1
Cancer, Endocrine System Disorders, Organismal Injury and Abnormalities	thyroid follicular adenoma	EQ3 vs EQ 0	0.000368	3.43415				3	CTSB,GSTP1,HSP90AB1
Cancer, Organismal Injury and Abnormalities	recurrent cancer	EQ3 vs EQ 0	0.00041	3.38722				8	ANXA1,BLMH,FKBP1A,GART,GSR,HSP90AB1,TUBB,TXNRD1
Cell Death and Survival	apoptosis of tumor cell lines	EQ3 vs EQ 0	0.00042	3.37675		-0.892		26	AKR1B1,CAPNS1,CTSB,CTSD,CYB5A,DNM1L,DTYMK,ENO1,ETHE1,FABP1,GNE,GPX1,GSTA1,GSTP1,HPCA,HSP90AB1,KRT18,MAP3K7,MTDH,MYO6,PRDX1,SBDS,TFRC,TXN,TXNRD1,XRCC5
Free Radical Scavenging, Molecular Transport	accumulation of reactive oxygen species	EQ3 vs EQ 0	0.000438	3.35853		-1.067		5	CTSD,GPX1,MAP3K7,TPI1,TXN
Drug Metabolism, Molecular Transport, Small Molecule Biochemistry	concentration of glutathione	EQ3 vs EQ 0	0.000461	3.3363		-0.713		5	ALDH2,FABP1,GCLC,TALDO1,TXN
Infectious Diseases	infection by Flaviviridae	EQ3 vs EQ 0	0.000473	3.32514				7	ABCC2,FKBP1A,HMGB1,KRT18,RAB11B,TFRC,UGT1A1
Cancer, Organismal Injury and Abnormalities	cancer	EQ3 vs EQ 0	0.000478	3.32057		-1.82		139	A1CF,ABCC2,ACAA1,ACADVL,ACOXL,ADH1A,AFMID,AGL,AGXT,AKR1B1,ALDH2,ALDH3A2,ANXA1,ANXA3,ANXA4,APOH,AQP10,AQP3,AS3MT,BLMH,C21orf33/LOC102724023,CBR1,CDV3,CLIC1,COBLL1,COL6A2,COL6A3,COX6A1,COX7A2,CTSB,CTSD,CYP4B1,DDX59,DDX6,DHRS13,DKC1,DNM1L,ECI2,ECM1,EIF3J,EIF3L,ENO1,ERAP1,ERAP2,F9,FABP1,FAH,FKBP1A,FSCB,FYCO1,GANAB,GART,GBP1,GBP5,GCLC,GDA,GDI1,GDI2,GK,GNE,GPD1,GPHN,GPX1,GSR,GSTA1,GSTO1,GSTP1,GYS2,HMGB…
Developmental Disorder, Hereditary Disorder, Metabolic Disease, Organismal Injury and Abnormalities	hereditary hyperbilirubinemia	EQ3 vs EQ 0	0.000496	3.30452				2	ABCC2,UGT1A1
Cellular Compromise	oxidative stress response of kidney cell lines	EQ3 vs EQ 0	0.000496	3.30452				2	ALDH3A2,FABP1
Carbohydrate Metabolism, Small Molecule Biochemistry, Vitamin and Mineral Metabolism	synthesis of ascorbic acid	EQ3 vs EQ 0	0.000496	3.30452				2	AKR1B1,GSTO1
Organismal Survival	organismal death	EQ3 vs EQ 0	0.000506	3.29585	Decreased	-2.976	bias	42	ACADVL,AFMID,AGL,ANXA1,APOH,BLMH,CAPNS1,COL6A2,CTSB,CTSD,DKC1,DNM1L,ECM1,ETHE1,F9,FAH,FKBP1A,GCLC,GNE,GPHN,GPX1,GSTP1,H2AFY2,HMGB1,HSP90AB1,MAP3K7,MTDH,PRDX1,PRKCSH,PSMB4,QDPR,RAB11A,SBDS,SEPT7,TARDBP,TCIRG1,TFRC,TKT,TXN,TXNRD1,UTRN,XRCC5
Cancer, Organismal Injury and Abnormalities, Reproductive System Disease	breast or ovarian cancer	EQ3 vs EQ 0	0.000552	3.25806		-0.927		46	ACAA1,ACADVL,AGL,AKR1B1,ANXA1,ANXA3,APOH,CLIC1,COL6A2,COL6A3,CTSB,CTSD,DKC1,ECM1,ENO1,ERAP2,FKBP1A,GART,GNE,GSR,GSTA1,GSTO1,GSTP1,HSP90AB1,KRT18,MTDH,MYO6,PAH,PGM1,PIN1,PRDX1,PSMB4,PTTG1IP,RRP12,SEC23B,TARDBP,TPI1,TRIM25,TTC37,TUBA1B,TUBB,TXNRD1,UBA1,UTRN,XPO5,XRCC5
Free Radical Scavenging	production of reactive oxygen species	EQ3 vs EQ 0	0.000587	3.23136		0.089		11	AKR1B1,ALDH3A2,ANXA1,DNM1L,GPX1,HMGB1,HSP90AB1,PIN1,PRDX1,SBDS,TXNRD1
Dermatological Diseases and Conditions, Organismal Injury and Abnormalities	burn	EQ3 vs EQ 0	0.000591	3.22841				5	ANXA1,COL6A2,COL6A3,F9,HMGB1
Hematological Disease, Immunological Disease	neutropenia	EQ3 vs EQ 0	0.000591	3.22841				5	GSR,GSTP1,SBDS,TCIRG1,UGT1A1
Infectious Diseases	infection of epithelial cell lines	EQ3 vs EQ 0	0.00061	3.21467		1.058	bias	9	F9,FABP1,GANAB,HMGB1,PFKL,PGM1,PSMA1,SNRPC,TFRC
Cell Signaling	I-kappaB kinase/NF-kappaB cascade	EQ3 vs EQ 0	0.000657	3.18243		1.254	bias	7	ECM1,FKBP1A,GSTP1,MAP3K7,MTDH,NLRP12,TRIM25
Cancer, Gastrointestinal Disease, Organismal Injury and Abnormalities	digestive organ tumor	EQ3 vs EQ 0	0.000686	3.16368		-0.431		122	A1CF,ABCC2,ACAA1,ACADVL,ACOXL,ADH1A,AGL,AGXT,AKR1B1,ALDH2,ALDH3A2,ANXA1,ANXA3,ANXA4,AQP10,AQP3,AS3MT,BLMH,C21orf33/LOC102724023,CDV3,CLIC1,COBLL1,COL6A2,COL6A3,COX7A2,CTSB,CTSD,CYP4B1,DDX59,DDX6,DHRS13,DKC1,DNM1L,ECI2,ECM1,EIF3J,EIF3L,ENO1,ERAP1,ERAP2,ETHE1,F9,FABP1,FAH,FKBP1A,FSCB,FYCO1,GANAB,GART,GBP1,GBP5,GCLC,GDA,GDI1,GDI2,GK,GNE,GPD1,GPHN,GPX1,GSR,GSTO1,GSTP1,GYS2,HMGB1,HMGB2,HSP90AB1,IQGAP1…
Hematological Disease, Immunological Disease	leukopenia	EQ3 vs EQ 0	0.000716	3.14509				7	ABCC2,GSR,GSTP1,SBDS,TCIRG1,UGT1A1,XRCC5
Cancer, Hematological Disease, Organismal Injury and Abnormalities	recurrent hematologic cancer	EQ3 vs EQ 0	0.000724	3.14026				6	ANXA1,FKBP1A,GART,GSR,HSP90AB1,TXNRD1
Cell Death and Survival	cell death of tumor cell lines	EQ3 vs EQ 0	0.000726	3.13906		-0.941		30	AKR1B1,AS3MT,CAPNS1,CBR1,CTSB,CTSD,CYB5A,DNM1L,DTYMK,ENO1,ETHE1,FABP1,FKBP1A,GNE,GPX1,GSTA1,GSTP1,HPCA,HSP90AB1,KRT18,MAP3K7,MTDH,MYO6,PRDX1,SBDS,TARDBP,TFRC,TXN,TXNRD1,XRCC5
Lipid Metabolism, Small Molecule Biochemistry	conjugation of steroid	EQ3 vs EQ 0	0.00074	3.13077				2	GSTP1,SULT2A1
Developmental Disorder, Hereditary Disorder, Metabolic Disease, Organismal Injury and Abnormalities	phenylketonuria	EQ3 vs EQ 0	0.00074	3.13077				2	PAH,QDPR
Inflammatory Response	inflammation of absolute anatomical region	EQ3 vs EQ 0	0.000827	3.08249		-0.882		24	ABCC2,ALDH2,ANXA1,ANXA3,ANXA4,APOH,CTSB,CTSD,ENO1,FABP1,FAH,FKBP1A,GPX1,GSTP1,HMGB1,KRT18,MTDH,NLRP12,PRDX1,TFRC,TKT,TPI1,TUBB,UGT1A1
Infectious Diseases	replication of Influenza A virus	EQ3 vs EQ 0	0.000853	3.06905	Increased	2.975	bias	9	COX6A1,EIF3L,GBP1,GCLC,PIN1,PSMA1,RAB11B,TUBB,UBQLN4
Endocrine System Disorders, Organismal Injury and Abnormalities	benign thyroid disease	EQ3 vs EQ 0	0.000859	3.06601				6	ANXA1,ANXA3,ANXA4,CTSB,GSTP1,HSP90AB1
Cardiovascular Disease, Developmental Disorder, Hematological Disease, Organismal Injury and Abnormalities	congenital aplastic anemia	EQ3 vs EQ 0	0.000881	3.05502				4	ANXA1,FKBP1A,GPX1,TXNRD1
Cellular Compromise	stress response of cells	EQ3 vs EQ 0	0.000888	3.05159		-0.068		6	ALDH3A2,CTSB,CTSD,FABP1,PRDX1,TARDBP
Cell Death and Survival, Neurological Disease, Organismal Injury and Abnormalities	cell death of cortical neurons	EQ3 vs EQ 0	0.000894	3.04866		-0.884		7	CAPNS1,CTSD,GCLC,HMGB1,HMGB2,PIN1,TARDBP
Cell Death and Survival, Neurological Disease, Organismal Injury and Abnormalities	cell death of brain cells	EQ3 vs EQ 0	0.000924	3.03433		-1.427		9	CAPNS1,CTSD,DNM1L,GCLC,GDA,HMGB1,HMGB2,PIN1,TARDBP
Cellular Compromise	oxidative stress response of cells	EQ3 vs EQ 0	0.000938	3.0278		-0.068		4	ALDH3A2,FABP1,PRDX1,TARDBP
Organismal Injury and Abnormalities, Reproductive System Disease	adenomyosis	EQ3 vs EQ 0	0.000997	3.0013				4	DDX6,GPX1,IQGAP1,MGST1
Cancer, Endocrine System Disorders, Organismal Injury and Abnormalities, Respiratory Disease	stage IV large cell lung carcinoma	EQ3 vs EQ 0	0.00101	2.99568				3	FKBP1A,GART,HSP90AB1
Cardiovascular Disease, Developmental Disorder, Hematological Disease, Hereditary Disorder, Metabolic Disease, Organismal Injury and Abnormalities, Skeletal and Muscular Disorders	Fanconi anemia group I	EQ3 vs EQ 0	0.00103	2.98716				2	GPX1,TXNRD1
Cardiovascular Disease, Developmental Disorder, Hematological Disease, Hereditary Disorder, Metabolic Disease, Organismal Injury and Abnormalities, Skeletal and Muscular Disorders	Fanconi anemia group J	EQ3 vs EQ 0	0.00103	2.98716				2	GPX1,TXNRD1
Cardiovascular Disease, Developmental Disorder, Hematological Disease, Hereditary Disorder, Metabolic Disease, Organismal Injury and Abnormalities, Skeletal and Muscular Disorders	Fanconi anemia, group C	EQ3 vs EQ 0	0.00103	2.98716				2	GPX1,TXNRD1
Cardiovascular Disease, Developmental Disorder, Hematological Disease, Hereditary Disorder, Metabolic Disease, Organismal Injury and Abnormalities, Skeletal and Muscular Disorders	Fanconi anemia, group D1	EQ3 vs EQ 0	0.00103	2.98716				2	GPX1,TXNRD1
Cardiovascular Disease, Developmental Disorder, Hematological Disease, Hereditary Disorder, Metabolic Disease, Organismal Injury and Abnormalities, Skeletal and Muscular Disorders	group B Fanconi anemia	EQ3 vs EQ 0	0.00103	2.98716				2	GPX1,TXNRD1
Cancer, Organismal Injury and Abnormalities, Respiratory Disease	sarcomatoid malignant pleural mesothelioma	EQ3 vs EQ 0	0.00103	2.98716				2	GART,HSP90AB1
Dermatological Diseases and Conditions, Inflammatory Disease, Inflammatory Response, Organismal Injury and Abnormalities	severe seborrheic dermatitis	EQ3 vs EQ 0	0.00103	2.98716				2	ANXA1,FKBP1A
Cancer, Organismal Injury and Abnormalities, Respiratory Disease	stage III ALK fusion negative EGFR mutation negative non-small cell lung carcinoma	EQ3 vs EQ 0	0.00103	2.98716				2	GART,HSP90AB1
Cancer, Organismal Injury and Abnormalities, Respiratory Disease	stage IIIA lung adenocarcinoma	EQ3 vs EQ 0	0.00103	2.98716				2	GART,HSP90AB1
Hematological Disease, Hereditary Disorder, Organismal Injury and Abnormalities	constitutional bone marrow failure syndrome	EQ3 vs EQ 0	0.00106	2.97469				4	FKBP1A,GPX1,SBDS,TXNRD1
Cancer, Organismal Injury and Abnormalities	solid tumor	EQ3 vs EQ 0	0.00107	2.97062		-1.347		138	A1CF,ABCC2,ACAA1,ACADVL,ACOXL,ADH1A,AFMID,AGL,AGXT,AKR1B1,ALDH2,ALDH3A2,ANXA1,ANXA3,ANXA4,APOH,AQP10,AQP3,AS3MT,BLMH,C21orf33/LOC102724023,CBR1,CDV3,CLIC1,COBLL1,COL6A2,COL6A3,COX6A1,COX7A2,CTSB,CTSD,CYP4B1,DDX59,DDX6,DHRS13,DKC1,DNM1L,ECI2,ECM1,EIF3J,EIF3L,ENO1,ERAP1,ERAP2,ETHE1,F9,FABP1,FAH,FKBP1A,FSCB,FYCO1,GANAB,GART,GBP1,GBP5,GCLC,GDA,GDI1,GDI2,GK,GNE,GPD1,GPHN,GPX1,GSR,GSTA1,GSTO1,GSTP1,GYS…
Cell Death and Survival, Neurological Disease, Organismal Injury and Abnormalities	cell death of cerebral cortex cells	EQ3 vs EQ 0	0.00111	2.95468		-1.216		8	CAPNS1,CTSD,GCLC,GDA,HMGB1,HMGB2,PIN1,TARDBP
Cell Cycle, Gene Expression	binding of estrogen response element	EQ3 vs EQ 0	0.00113	2.94692				3	HMGB1,HMGB2,PIN1
Cancer, Hematological Disease, Immunological Disease, Organismal Injury and Abnormalities	refractory B-cell non-Hodgkin lymphoma	EQ3 vs EQ 0	0.00113	2.94692				3	FKBP1A,GSR,HSP90AB1
Organismal Survival	survival of organism	EQ3 vs EQ 0	0.00114	2.9431		1.416		17	AGXT,ALDH2,ANXA1,BLMH,CTSB,ETHE1,F9,GNE,GPX1,GSTA1,GSTP1,HMGB1,IQGAP1,KRT18,MTDH,UGT1A1,XRCC5
Cancer, Gastrointestinal Disease, Organismal Injury and Abnormalities	advanced stage gastric cancer	EQ3 vs EQ 0	0.00119	2.92445				4	FKBP1A,GART,GSTP1,HSP90AB1
Cancer, Organismal Injury and Abnormalities	malignant solid tumor	EQ3 vs EQ 0	0.00119	2.92445		-1.703		137	A1CF,ABCC2,ACAA1,ACADVL,ACOXL,ADH1A,AFMID,AGL,AGXT,AKR1B1,ALDH2,ALDH3A2,ANXA1,ANXA3,ANXA4,APOH,AQP10,AQP3,AS3MT,BLMH,C21orf33/LOC102724023,CBR1,CDV3,CLIC1,COBLL1,COL6A2,COL6A3,COX6A1,COX7A2,CTSB,CTSD,CYP4B1,DDX59,DDX6,DHRS13,DKC1,DNM1L,ECI2,ECM1,EIF3J,EIF3L,ENO1,ERAP1,ERAP2,F9,FABP1,FAH,FKBP1A,FSCB,FYCO1,GANAB,GART,GBP1,GBP5,GCLC,GDA,GDI1,GDI2,GK,GNE,GPD1,GPHN,GPX1,GSR,GSTA1,GSTO1,GSTP1,GYS2,HMGB…
Digestive System Development and Function, Hepatic System Development and Function, Organ Development	function of liver	EQ3 vs EQ 0	0.00119	2.92445				5	ABCC2,AS3MT,FAH,GCLC,GDA
Cancer, Gastrointestinal Disease, Organismal Injury and Abnormalities	incidence of digestive organ tumor	EQ3 vs EQ 0	0.00124	2.90658		-1.188	bias	5	FAH,IQGAP1,MTDH,PRDX1,XRCC5
Amino Acid Metabolism, Small Molecule Biochemistry	metabolism of sulfur amino acid	EQ3 vs EQ 0	0.00124	2.90658				3	BLMH,GART,GCLC
Cancer, Organismal Injury and Abnormalities, Respiratory Disease	EGFR exon 19 deletion positive EGFR T790M mutation negative lung adenocarcinoma	EQ3 vs EQ 0	0.00137	2.86328				2	GART,HSP90AB1
Cancer, Organismal Injury and Abnormalities, Respiratory Disease	EGFR exon 19 deletion positive EGFR T790M mutation negative non-squamous non-small cell lung carcinoma	EQ3 vs EQ 0	0.00137	2.86328				2	GART,HSP90AB1
Cardiovascular Disease, Developmental Disorder, Hematological Disease, Hereditary Disorder, Metabolic Disease, Organismal Injury and Abnormalities, Skeletal and Muscular Disorders	Fanconi anemia, group A	EQ3 vs EQ 0	0.00137	2.86328				2	GPX1,TXNRD1
Developmental Disorder, Gastrointestinal Disease, Hepatic System Disease, Hereditary Disorder, Metabolic Disease, Organismal Injury and Abnormalities	glycogen storage disease, hepatic form	EQ3 vs EQ 0	0.00137	2.86328				2	AGL,GYS2
Carbohydrate Metabolism, Small Molecule Biochemistry	metabolism of fructose-6-phosphate	EQ3 vs EQ 0	0.00137	2.86328				2	PFKL,TALDO1
Carbohydrate Metabolism, Nucleic Acid Metabolism, Small Molecule Biochemistry	pentose shunt of D-glucose	EQ3 vs EQ 0	0.00137	2.86328				2	TALDO1,TKT
Cancer, Neurological Disease, Organismal Injury and Abnormalities	recurrent intracranial ependymoma	EQ3 vs EQ 0	0.00137	2.86328				2	GSR,HSP90AB1
Cancer, Organismal Injury and Abnormalities, Respiratory Disease	stage IV ALK fusion negative EGFR mutation negative non-small cell lung carcinoma	EQ3 vs EQ 0	0.00137	2.86328				2	GART,HSP90AB1
Cancer, Organismal Injury and Abnormalities, Respiratory Disease	stage IV mixed cell non-small cell lung carcinoma	EQ3 vs EQ 0	0.00137	2.86328				2	GART,HSP90AB1
Cell Death and Survival	cell viability	EQ3 vs EQ 0	0.00137	2.86328	Increased	4.075	bias	26	AQP3,CBR1,CTSB,DNM1L,ECM1,ENO1,GCLC,GPX1,GSR,GSTP1,HMGB1,HMGB2,HSP90AB1,IQGAP1,MAP3K7,MGST1,MTDH,PIN1,PKLR,PSMA1,PSMB4,RAB11A,SNRPD1,TARDBP,TXN,XRCC5
Cell Death and Survival	neuronal cell death	EQ3 vs EQ 0	0.00146	2.83565		-1.76		16	CAPNS1,CTSB,CTSD,DNM1L,FKBP1A,GCLC,GDA,GPX1,GSR,HMGB1,HMGB2,HPCA,HSP90AB1,PIN1,TARDBP,XRCC5
Cell Death and Survival	apoptosis	EQ3 vs EQ 0	0.0015	2.82391		-1.56		43	AKR1B1,ALDH2,Ang4,ANXA1,ANXA4,AQP3,CAPNS1,CTSB,CTSD,CYB5A,DNM1L,DTYMK,ENO1,ETHE1,FABP1,FAH,FKBP1A,GCLC,GNE,GPX1,GSR,GSTA1,GSTP1,HMGB1,HPCA,HSP90AB1,KRT18,MAP3K7,MTDH,MYO6,NCEH1,PIN1,PRDX1,SBDS,SEC23B,SNX7,TARDBP,TFRC,TXN,TXNRD1,UBA1,XRCC5,ZNF622
Cancer, Organismal Injury and Abnormalities, Respiratory Disease	stage I-IV nonsquamous non-small cell lung carcinoma	EQ3 vs EQ 0	0.00157	2.8041				4	FKBP1A,GART,HSP90AB1,XPO5
Cell Death and Survival	cell survival	EQ3 vs EQ 0	0.0016	2.79588	Increased	4.174	bias	27	AQP3,CBR1,CTSB,DNM1L,ECM1,ENO1,GCLC,GPX1,GSR,GSTP1,HMGB1,HMGB2,HSP90AB1,IQGAP1,MAP3K7,MGST1,MTDH,PIN1,PKLR,PSMA1,PSMB4,RAB11A,SNRPD1,TARDBP,TUBB,TXN,XRCC5
Cellular Compromise	degeneration of cells	EQ3 vs EQ 0	0.00167	2.77728		-1.774	bias	10	CTSB,CTSD,DNM1L,GPHN,GPX1,HMGB2,HPCA,TARDBP,TXN,XRCC5
Cancer, Organismal Injury and Abnormalities, Respiratory Disease	ALK fusion negative EGFR sensitizing mutation negative non-squamous non-small cell lung carcinoma	EQ3 vs EQ 0	0.00175	2.75696				2	GART,HSP90AB1
Cancer, Organismal Injury and Abnormalities, Respiratory Disease	unresectable malignant pleural mesothelioma	EQ3 vs EQ 0	0.00175	2.75696				2	GART,HSP90AB1
Cancer, Endocrine System Disorders, Organismal Injury and Abnormalities, Respiratory Disease	unresectable neuroendocrine lung tumor	EQ3 vs EQ 0	0.00175	2.75696				2	FKBP1A,HSP90AB1
Inflammatory Response, Organismal Injury and Abnormalities, Respiratory Disease	inflammation of lung	EQ3 vs EQ 0	0.00176	2.75449				11	ALDH2,ANXA1,ANXA3,ENO1,FKBP1A,GPX1,HMGB1,PRDX1,TKT,TPI1,TUBB
Neurological Disease	Movement Disorders	EQ3 vs EQ 0	0.00176	2.75449		-0.902	bias	22	AGL,ALDH2,CAPNS1,COL6A3,COX7A2,CTSB,CTSD,ETHE1,FKBP1A,GBP1,GPD1,GPHN,GSTP1,HMGB2,HPCA,MTDH,PIN1,RAB11A,TARDBP,TPI1,TUBA1B,TXN
Cancer, Gastrointestinal Disease, Hepatic System Disease, Organismal Injury and Abnormalities	incidence of liver tumor	EQ3 vs EQ 0	0.00183	2.73755		-0.837	bias	4	FAH,IQGAP1,MTDH,PRDX1
Amino Acid Metabolism, Small Molecule Biochemistry	metabolism of L-amino acid	EQ3 vs EQ 0	0.00183	2.73755				4	AFMID,AGXT,BLMH,GCLC
Cancer, Neurological Disease, Organismal Injury and Abnormalities	brain metastasis	EQ3 vs EQ 0	0.00196	2.70774				3	GART,GSR,HSP90AB1
Cell Death and Survival	cell viability of tumor cell lines	EQ3 vs EQ 0	0.00196	2.70774	Increased	3.646	bias	18	AQP3,CBR1,ECM1,ENO1,GCLC,GPX1,GSTP1,HMGB1,HSP90AB1,MAP3K7,MTDH,PIN1,PSMA1,PSMB4,RAB11A,SNRPD1,TARDBP,TXN
Cell Death and Survival	cell death	EQ3 vs EQ 0	0.002	2.69897	Decreased	-2.76		52	AKR1B1,ALDH2,Ang4,ANXA1,ANXA4,AQP3,AS3MT,CAPNS1,CBR1,CTSB,CTSD,CYB5A,DNM1L,DTYMK,EIF3L,ENO1,ETHE1,FABP1,FAH,FKBP1A,GCLC,GDA,GNE,GPHN,GPX1,GSR,GSTA1,GSTP1,HMGB1,HMGB2,HPCA,HSP90AB1,KRT18,MAP3K7,MTDH,MYO6,NCEH1,PIN1,PKLR,PRDX1,SBDS,SEC23B,SNRPD1,SNX7,TARDBP,TFRC,TUBB,TXN,TXNRD1,UBA1,XRCC5,ZNF622
Cellular Assembly and Organization, Cellular Compromise	disruption of filaments	EQ3 vs EQ 0	0.00212	2.67366				3	KRT18,KTN1,SEPT7
Cell Death and Survival	cell death of connective tissue cells	EQ3 vs EQ 0	0.00215	2.66756	Decreased	-2.328		14	CAPNS1,CTSB,CTSD,DNM1L,ENO1,FABP1,GPX1,GSTA1,GSTP1,KRT18,MAP3K7,PIN1,TXN,UBA1
Infectious Diseases, Respiratory Disease	viral respiratory infection	EQ3 vs EQ 0	0.00216	2.66555				5	ANXA1,GSTO1,TALDO1,TCIRG1,TKT
Cell Death and Survival, Cellular Function and Maintenance	clearance of neutrophils	EQ3 vs EQ 0	0.00218	2.66154				2	ANXA1,HMGB1
Cellular Growth and Proliferation, Hematological System Development and Function	inhibition of dendritic cells	EQ3 vs EQ 0	0.00218	2.66154				2	ANXA1,HMGB1
Nucleic Acid Metabolism, Small Molecule Biochemistry	metabolism of NADH	EQ3 vs EQ 0	0.00218	2.66154				2	GPD1,MDH2
Free Radical Scavenging, Small Molecule Biochemistry	reduction of hydrogen peroxide	EQ3 vs EQ 0	0.00218	2.66154				2	PRDX1,TXN
Cardiovascular Disease, Developmental Disorder, Hematological Disease, Hereditary Disorder, Metabolic Disease, Organismal Injury and Abnormalities, Skeletal and Muscular Disorders	Fanconi anemia	EQ3 vs EQ 0	0.0023	2.63827				3	FKBP1A,GPX1,TXNRD1
Cell Death and Survival, Gastrointestinal Disease, Hepatic System Disease, Organismal Injury and Abnormalities	cell death of hepatocytes	EQ3 vs EQ 0	0.0023	2.63827		1.71		6	ALDH2,CTSB,DNM1L,FAH,HMGB1,KRT18
Cancer, Organismal Injury and Abnormalities, Tumor Morphology	progression of tumor	EQ3 vs EQ 0	0.00241	2.61798				8	ANXA1,ANXA3,FKBP1A,GART,GSR,HMGB1,HSP90AB1,MAP3K7
Cancer, Organismal Injury and Abnormalities, Tumor Morphology	progressive solid tumor	EQ3 vs EQ 0	0.00249	2.6038				6	ANXA3,FKBP1A,GART,GSR,HMGB1,HSP90AB1
Cancer, Organismal Injury and Abnormalities	tumorigenesis of tissue	EQ3 vs EQ 0	0.0025	2.60206		-1.689		129	A1CF,ABCC2,ACAA1,ACADVL,ACOXL,ADH1A,AGL,AGXT,AKR1B1,ALDH2,ALDH3A2,ANXA1,ANXA3,ANXA4,AQP10,AS3MT,BLMH,C21orf33/LOC102724023,CBR1,CDV3,CLIC1,COBLL1,COL6A2,COL6A3,COX6A1,COX7A2,CTSB,CTSD,CYP4B1,DDX59,DDX6,DKC1,DNM1L,ECI2,ECM1,EIF3J,EIF3L,ENO1,ERAP1,ERAP2,ETHE1,F9,FABP1,FAH,FKBP1A,FSCB,FYCO1,GANAB,GART,GBP1,GBP5,GCLC,GDA,GDI1,GDI2,GK,GNE,GPD1,GPHN,GPX1,GSR,GSTA1,GSTO1,GSTP1,GYS2,HMGB1,HMGB2,HSP90AB1,…
Cell Death and Survival	cytolysis	EQ3 vs EQ 0	0.00251	2.60033				8	ANXA1,GCLC,GPX1,GSR,KRT18,PKLR,PRDX1,SEC23B
Infectious Diseases, Organismal Injury and Abnormalities	infection of embryonic cell lines	EQ3 vs EQ 0	0.00255	2.59346		0.777	bias	8	FABP1,GANAB,HMGB1,PFKL,PGM1,PSMA1,SNRPC,TFRC
Organismal Injury and Abnormalities	Organ Degeneration	EQ3 vs EQ 0	0.00255	2.59346	Decreased	-2.913	bias	13	ACADVL,CTSB,CTSD,DNM1L,FAH,FKBP1A,GPX1,HMGB1,HMGB2,HPCA,PIN1,TXN,XRCC5
Cell Death and Survival	cellular degradation	EQ3 vs EQ 0	0.00265	2.57675		-0.751	bias	8	CTSB,CTSD,DNM1L,GPHN,GPX1,HMGB2,HPCA,TARDBP
Cellular Compromise, Tissue Morphology	degeneration of epithelial cells	EQ3 vs EQ 0	0.00265	2.57675				2	HMGB2,XRCC5
Amino Acid Metabolism, Protein Synthesis, Small Molecule Biochemistry	incorporation of selenocysteine	EQ3 vs EQ 0	0.00265	2.57675				2	GPX1,TXNRD1
Carbohydrate Metabolism, Small Molecule Biochemistry	processing of N-glycan	EQ3 vs EQ 0	0.00265	2.57675				2	GANAB,PRKCSH
Neurological Disease, Organismal Injury and Abnormalities	reactive gliosis	EQ3 vs EQ 0	0.00265	2.57675				2	CTSB,TARDBP
Cancer, Organismal Injury and Abnormalities, Reproductive System Disease	mammary tumor	EQ3 vs EQ 0	0.00266	2.57512		-0.575		32	ACAA1,ACADVL,AKR1B1,ANXA1,ANXA3,CTSB,CTSD,DKC1,ECM1,ENO1,FKBP1A,GSR,GSTO1,GSTP1,HSP90AB1,KRT18,MTDH,MYO6,PGM1,PIN1,PRDX1,PSMB4,PTTG1IP,RRP12,TARDBP,TPI1,TRIM25,TUBA1B,TUBB,UBA1,UTRN,XRCC5
Hematological Disease, Immunological Disease	non-cyclic neutropenia	EQ3 vs EQ 0	0.00267	2.57349				3	SBDS,TCIRG1,UGT1A1
Energy Production, Lipid Metabolism, Small Molecule Biochemistry	beta-oxidation of fatty acid	EQ3 vs EQ 0	0.00268	2.57187				4	ACAA1,ACADVL,ECI2,FABP1
Cancer, Organismal Injury and Abnormalities	abdominal neoplasm	EQ3 vs EQ 0	0.00283	2.54821		-0.697		127	A1CF,ABCC2,ACAA1,ACADVL,ACOXL,ADH1A,AGL,AGXT,AKR1B1,ALDH2,ALDH3A2,ANXA1,ANXA3,ANXA4,APOH,AQP10,AQP3,BLMH,C21orf33/LOC102724023,CDV3,CLIC1,COBLL1,COL6A2,COL6A3,COX6A1,COX7A2,CTSB,CTSD,CYP4B1,DDX59,DDX6,DHRS13,DKC1,DNM1L,ECI2,ECM1,EIF3J,EIF3L,ENO1,ERAP1,ERAP2,ETHE1,F9,FABP1,FAH,FKBP1A,FSCB,FYCO1,GANAB,GART,GBP1,GBP5,GCLC,GDA,GDI1,GDI2,GK,GNE,GPD1,GPHN,GPX1,GSR,GSTA1,GSTO1,GSTP1,GYS2,HMGB1,HMGB2,HSP…
Cancer, Gastrointestinal Disease, Organismal Injury and Abnormalities	digestive system cancer	EQ3 vs EQ 0	0.00285	2.54516		-1.154		118	A1CF,ABCC2,ACAA1,ACADVL,ACOXL,ADH1A,AGL,AGXT,AKR1B1,ALDH2,ALDH3A2,ANXA1,ANXA3,ANXA4,AQP10,AQP3,BLMH,C21orf33/LOC102724023,CDV3,CLIC1,COBLL1,COL6A2,COL6A3,COX7A2,CTSB,CTSD,CYP4B1,DDX59,DDX6,DHRS13,DKC1,DNM1L,ECI2,ECM1,EIF3J,EIF3L,ENO1,ERAP1,ERAP2,F9,FABP1,FAH,FKBP1A,FSCB,FYCO1,GANAB,GART,GBP1,GBP5,GCLC,GDA,GDI1,GDI2,GK,GNE,GPD1,GPHN,GPX1,GSR,GSTO1,GSTP1,GYS2,HMGB1,HMGB2,HSP90AB1,IQGAP1,KRT18,KTN1,…
Cell Morphology, Cellular Function and Maintenance	autophagy	EQ3 vs EQ 0	0.00285	2.54516		0.213		11	CAPNS1,CTSD,CYB5A,DNM1L,FKBP1A,HMGB1,KRT18,MAP3K7,MTDH,RAB11A,TCIRG1
Gastrointestinal Disease, Inflammatory Disease, Inflammatory Response, Organismal Injury and Abnormalities	inflammation of mucosa	EQ3 vs EQ 0	0.00288	2.54061				3	ANXA1,GSTP1,HSP90AB1
Cancer, Organismal Injury and Abnormalities	malignant squamous-cell carcinoma	EQ3 vs EQ 0	0.00288	2.54061				3	ECM1,GSTO1,SNX7
Developmental Disorder, Hereditary Disorder, Metabolic Disease, Organismal Injury and Abnormalities	inborn error of carbohydrate metabolism	EQ3 vs EQ 0	0.003	2.52288				5	AGL,AGXT,GK,GYS2,PGM1
Cancer, Hematological Disease, Immunological Disease, Organismal Injury and Abnormalities	recurrent lymphoma	EQ3 vs EQ 0	0.00306	2.51428				4	FKBP1A,GART,GSR,HSP90AB1
Cancer, Organismal Injury and Abnormalities, Reproductive System Disease	breast cancer	EQ3 vs EQ 0	0.00306	2.51428		-0.927		30	ACAA1,ACADVL,AKR1B1,ANXA1,ANXA3,CTSB,CTSD,DKC1,ECM1,ENO1,FKBP1A,GSR,GSTO1,GSTP1,HSP90AB1,KRT18,MTDH,MYO6,PGM1,PIN1,PRDX1,PSMB4,PTTG1IP,RRP12,TARDBP,TPI1,TUBA1B,TUBB,UBA1,UTRN
Cancer, Organismal Injury and Abnormalities	benign connective or soft tissue neoplasm	EQ3 vs EQ 0	0.00314	2.50307				10	COL6A2,COL6A3,DDX6,FKBP1A,HMGB1,HSP90AB1,IQGAP1,MGST1,TTC37,UTRN
Drug Metabolism	catabolism of xenobiotic	EQ3 vs EQ 0	0.00317	2.49894				2	GSTA1,GSTO1
Hematological Disease	microcytosis	EQ3 vs EQ 0	0.00317	2.49894				2	PRDX1,TFRC
Cancer, Hematological Disease, Immunological Disease, Organismal Injury and Abnormalities	recurrent CD20 positive diffuse large B-cell non-Hodgkin lymphoma	EQ3 vs EQ 0	0.00317	2.49894				2	GSR,HSP90AB1
Cancer, Hematological Disease, Immunological Disease, Organismal Injury and Abnormalities	refractory CD20 positive diffuse large B-cell non-Hodgkin lymphoma	EQ3 vs EQ 0	0.00317	2.49894				2	GSR,HSP90AB1
Carbohydrate Metabolism, Energy Production	synthesis of pyruvic acid	EQ3 vs EQ 0	0.00317	2.49894				2	AGXT,PKLR
Cancer, Hematological Disease, Immunological Disease, Organismal Injury and Abnormalities	childhood acute myeloid leukemia	EQ3 vs EQ 0	0.00331	2.48017				3	ANXA1,FKBP1A,TXNRD1
Lipid Metabolism, Small Molecule Biochemistry	binding of lipid	EQ3 vs EQ 0	0.00333	2.47756		-0.324		4	APOH,FABP1,HMGB1,HSP90AB1
Inflammatory Disease	severe inflammatory disorder	EQ3 vs EQ 0	0.00345	2.46218				6	ANXA1,FKBP1A,GSTO1,TALDO1,TCIRG1,TKT
Post-Translational Modification, Protein Folding	folding of protein	EQ3 vs EQ 0	0.00347	2.45967				4	FKBP1A,HSP90AB1,TXN,UGGT1
Cancer, Organismal Injury and Abnormalities	breast or colorectal cancer	EQ3 vs EQ 0	0.00349	2.45717		-1.231		77	ACAA1,ACADVL,AGL,AKR1B1,ALDH2,ANXA1,ANXA3,ANXA4,AQP3,C21orf33/LOC102724023,CDV3,CLIC1,COBLL1,COL6A2,COL6A3,CTSB,CTSD,DDX6,DHRS13,DKC1,ECM1,EIF3J,EIF3L,ENO1,ERAP2,F9,FABP1,FAH,FKBP1A,FYCO1,GART,GBP1,GNE,GPX1,GSR,GSTO1,GSTP1,GYS2,HMGB1,HMGB2,HSP90AB1,KRT18,KTN1,MAP3K7,MATR3,MDH2,METTL7A,MGST3,MTDH,MYO6,NCEH1,NLRP12,PFKL,PGAM1,PGM1,PIN1,PKLR,PRDX1,PRKCSH,PSMB4,PTTG1IP,QDPR,RRP12,SEC23B,TARDBP,TCIRG1…
Dermatological Diseases and Conditions, Organismal Injury and Abnormalities	psoriasis	EQ3 vs EQ 0	0.0035	2.45593				13	ALDH3A2,ANXA1,ANXA3,AQP3,CTSB,FKBP1A,GBP1,GK,GSTP1,KRT18,PGAM1,SEC23B,TUBB
Cancer, Neurological Disease, Organismal Injury and Abnormalities	ependymoma	EQ3 vs EQ 0	0.00354	2.451				3	FKBP1A,GSR,HSP90AB1
Cancer, Gastrointestinal Disease, Hepatic System Disease, Organismal Injury and Abnormalities	hepatobiliary system cancer	EQ3 vs EQ 0	0.0037	2.4318		-0.818		63	A1CF,ABCC2,ACAA1,ACADVL,ADH1A,ALDH2,ANXA1,ANXA3,AQP10,CLIC1,COBLL1,COL6A2,COL6A3,CTSB,CTSD,DDX59,DKC1,DNM1L,ECI2,ECM1,ERAP1,ERAP2,FABP1,FAH,FKBP1A,GANAB,GCLC,GDI2,GNE,GPHN,GPX1,GSR,GSTO1,GSTP1,GYS2,HMGB1,HSP90AB1,IQGAP1,KTN1,MAP3K7,MYO6,NCEH1,NLRP12,PAH,PFKL,PGM1,PKLR,PRDX1,PRKCSH,PSMA1,SULT2A1,TCIRG1,TKTL2,TPI1,TRIM25,TSTD1,TTC37,TXN,TXNRD1,UBQLN4,UGT1A1,UTRN,ZNF622
Amino Acid Metabolism, Small Molecule Biochemistry	catabolism of basic amino acid	EQ3 vs EQ 0	0.00373	2.42829				2	BLMH,FAH
Lipid Metabolism, Molecular Transport, Small Molecule Biochemistry	excretion of bile acid	EQ3 vs EQ 0	0.00373	2.42829				2	ABCC2,FABP1
Amino Acid Metabolism, Small Molecule Biochemistry	metabolism of glycine	EQ3 vs EQ 0	0.00373	2.42829				2	BLMH,GART
Cell Morphology, Cellular Function and Maintenance, Connective Tissue Development and Function	autophagy of fibroblast cell lines	EQ3 vs EQ 0	0.00378	2.42251				3	CAPNS1,DNM1L,HMGB1
Organismal Injury and Abnormalities	ulcer	EQ3 vs EQ 0	0.00383	2.4168				5	ANXA1,COL6A2,COL6A3,GPX1,HMGB1
Cancer, Organismal Injury and Abnormalities	adenocarcinoma	EQ3 vs EQ 0	0.00414	2.383				117	A1CF,ABCC2,ACAA1,ACADVL,ACOXL,ADH1A,AGL,AGXT,AKR1B1,ALDH2,ALDH3A2,ANXA1,ANXA3,ANXA4,AQP10,BLMH,C21orf33/LOC102724023,CBR1,CDV3,COBLL1,COL6A2,COL6A3,COX7A2,CTSB,CTSD,CYP4B1,DDX59,DDX6,DKC1,DNM1L,ECM1,EIF3J,EIF3L,ENO1,ERAP1,ERAP2,F9,FABP1,FAH,FKBP1A,FSCB,FYCO1,GANAB,GART,GBP1,GBP5,GCLC,GDA,GDI1,GK,GNE,GPD1,GPHN,GPX1,GSR,GSTO1,GSTP1,GYS2,HMGB1,HMGB2,HSP90AB1,IQGAP1,KRT18,KTN1,MAP3K7,MATR3,MDH2,METTL…
Cancer, Hematological Disease, Immunological Disease, Organismal Injury and Abnormalities	Hodgkin disease	EQ3 vs EQ 0	0.00424	2.37263				4	FKBP1A,GSR,HSP90AB1,UGT1A1
Cancer, Organismal Injury and Abnormalities, Reproductive System Disease	metastatic uterine cancer	EQ3 vs EQ 0	0.00428	2.36856				3	FKBP1A,GART,HSP90AB1
Cancer, Hematological Disease, Organismal Injury and Abnormalities	relapsed hematologic cancer	EQ3 vs EQ 0	0.0043	2.36653				5	ANXA1,FKBP1A,GSR,HSP90AB1,TXNRD1
Cancer, Hematological Disease, Immunological Disease, Organismal Injury and Abnormalities	CD20 positive recurrent non Hodgkin's lymphoma	EQ3 vs EQ 0	0.00433	2.36351				2	GSR,HSP90AB1
Cancer, Hematological Disease, Immunological Disease, Organismal Injury and Abnormalities	CD20 positive refractory non Hodgkin's lymphoma	EQ3 vs EQ 0	0.00433	2.36351				2	GSR,HSP90AB1
Amino Acid Metabolism, Small Molecule Biochemistry	metabolism of L-serine	EQ3 vs EQ 0	0.00433	2.36351				2	AGXT,BLMH
DNA Replication, Recombination, and Repair	mismatch repair of DNA	EQ3 vs EQ 0	0.00433	2.36351				2	HMGB1,XRCC5
Cancer, Hematological Disease, Immunological Disease, Neurological Disease, Organismal Injury and Abnormalities, Tumor Morphology	progressive primary central nervous system lymphoma	EQ3 vs EQ 0	0.00433	2.36351				2	GART,HSP90AB1
Cancer, Hematological Disease, Immunological Disease, Neurological Disease, Organismal Injury and Abnormalities	recurrent primary central nervous system lymphoma	EQ3 vs EQ 0	0.00433	2.36351				2	GART,HSP90AB1
Cell Death and Survival, Nervous System Development and Function	survival of Purkinje cells	EQ3 vs EQ 0	0.00433	2.36351				2	HMGB1,HMGB2
Metabolic Disease	abnormal activity of enzyme	EQ3 vs EQ 0	0.0044	2.35655				4	ACADVL,ALDH2,ETHE1,GPX1
Infectious Diseases	infection by RNA virus	EQ3 vs EQ 0	0.00443	2.3536		1.96	bias	18	ABCC2,CTSB,ETHE1,FABP1,FKBP1A,GANAB,HMGB1,KRT18,MAP3K7,PFKL,PGM1,PIN1,PSMA1,RAB11B,SNRPC,TFRC,UBQLN4,UGT1A1
Cancer, Gastrointestinal Disease, Organismal Injury and Abnormalities	esophagogastric junction cancer	EQ3 vs EQ 0	0.00455	2.34199				3	FKBP1A,GART,HSP90AB1
Cancer, Organismal Injury and Abnormalities	metastatic unresectable advanced malignant tumor	EQ3 vs EQ 0	0.00455	2.34199				3	FKBP1A,GART,HSP90AB1
Cancer, Organismal Injury and Abnormalities	relapsed malignant solid tumor	EQ3 vs EQ 0	0.00467	2.33068				5	FKBP1A,GART,GSR,HSP90AB1,TUBB
Cancer, Gastrointestinal Disease, Organismal Injury and Abnormalities	gastrointestinal neoplasia	EQ3 vs EQ 0	0.0047	2.3279				107	ABCC2,ACAA1,ACADVL,AGL,AGXT,AKR1B1,ALDH2,ALDH3A2,ANXA1,ANXA3,ANXA4,AQP10,AQP3,AS3MT,BLMH,C21orf33/LOC102724023,CDV3,CLIC1,COBLL1,COL6A2,COL6A3,COX7A2,CTSB,CTSD,CYP4B1,DDX59,DDX6,DHRS13,DKC1,ECM1,EIF3J,EIF3L,ENO1,ERAP2,ETHE1,F9,FABP1,FAH,FKBP1A,FSCB,FYCO1,GANAB,GART,GBP1,GBP5,GCLC,GDA,GK,GNE,GPD1,GPX1,GSTO1,GSTP1,GYS2,HMGB1,HMGB2,HSP90AB1,IQGAP1,KRT18,KTN1,MAP3K7,MATR3,MDH2,METTL7A,MGST3,MRPL12,MT…
Antigen Presentation, Inflammatory Response	antigen presentation	EQ3 vs EQ 0	0.00475	2.32331				4	CTSD,ERAP1,HMGB1,HSP90AB1
Infectious Diseases	infection of cells	EQ3 vs EQ 0	0.00481	2.31785	Increased	2.327	bias	16	CTSB,ETHE1,F9,FABP1,GANAB,HMGB1,KRT18,MAP3K7,PFKL,PGM1,PIN1,PSMA1,RAB11B,SNRPC,TFRC,UBQLN4
DNA Replication, Recombination, and Repair, Energy Production, Nucleic Acid Metabolism, Small Molecule Biochemistry	hydrolysis of ATP	EQ3 vs EQ 0	0.00483	2.31605				3	HMGB1,NLRP12,UBA1
Cancer, Neurological Disease, Organismal Injury and Abnormalities	recurrent central nervous system tumor	EQ3 vs EQ 0	0.00483	2.31605				3	GART,GSR,HSP90AB1
Organismal Injury and Abnormalities	expansion of lesion	EQ3 vs EQ 0	0.00497	2.30364				2	CAPNS1,PIN1
Drug Metabolism, Protein Synthesis	synthesis of glutathione	EQ3 vs EQ 0	0.00497	2.30364				2	GCLC,GSR
Inflammatory Response	innate immune response	EQ3 vs EQ 0	0.00497	2.30364		0	bias	6	DNM1L,GBP5,HMGB1,HMGB2,MAP3K7,TRIM25
Cell Death and Survival, Gastrointestinal Disease, Hepatic System Disease, Organismal Injury and Abnormalities	apoptosis of hepatocytes	EQ3 vs EQ 0	0.00507	2.29499				5	ALDH2,CTSB,FAH,HMGB1,KRT18
Cellular Assembly and Organization, Cellular Compromise	formation of cellular inclusion bodies	EQ3 vs EQ 0	0.00511	2.29158		0.046		4	CTSB,KRT18,PIN1,TARDBP
Cancer, Organismal Injury and Abnormalities, Reproductive System Disease	advanced uterine cancer	EQ3 vs EQ 0	0.00512	2.29073				3	FKBP1A,GART,HSP90AB1
Cancer, Hematological Disease, Immunological Disease, Organismal Injury and Abnormalities	refractory Hodgkin lymphoma	EQ3 vs EQ 0	0.00512	2.29073				3	FKBP1A,GSR,HSP90AB1
Dermatological Diseases and Conditions, Organismal Injury and Abnormalities	chronic psoriasis	EQ3 vs EQ 0	0.00521	2.28316				5	ALDH3A2,CTSB,GSTP1,PGAM1,SEC23B
Organismal Survival	viability	EQ3 vs EQ 0	0.0053	2.27572		1.067	bias	4	BLMH,CTSD,TKT,XRCC5
Cell Death and Survival	cell death of colorectal cancer cell lines	EQ3 vs EQ 0	0.00533	2.27327		-1.501		8	DTYMK,GSTA1,GSTP1,KRT18,MAP3K7,MYO6,TXNRD1,XRCC5
Cancer, Organismal Injury and Abnormalities	abdominal cancer	EQ3 vs EQ 0	0.00539	2.26841		-1.452		125	A1CF,ABCC2,ACAA1,ACADVL,ACOXL,ADH1A,AGL,AGXT,AKR1B1,ALDH2,ALDH3A2,ANXA1,ANXA3,ANXA4,APOH,AQP10,AQP3,BLMH,C21orf33/LOC102724023,CDV3,CLIC1,COBLL1,COL6A2,COL6A3,COX6A1,COX7A2,CTSB,CTSD,CYP4B1,DDX59,DDX6,DHRS13,DKC1,DNM1L,ECI2,ECM1,EIF3J,EIF3L,ENO1,ERAP1,ERAP2,F9,FABP1,FAH,FKBP1A,FSCB,FYCO1,GANAB,GART,GBP1,GBP5,GCLC,GDA,GDI1,GDI2,GK,GNE,GPD1,GPHN,GPX1,GSR,GSTA1,GSTO1,GSTP1,GYS2,HMGB1,HMGB2,HSP90AB1,…
Free Radical Scavenging, Molecular Transport	quantity of reactive oxygen species	EQ3 vs EQ 0	0.00553	2.25727		-1.6		6	DNM1L,GPX1,GSR,GSTA1,PRDX1,TXN
Post-Translational Modification, Protein Synthesis, Protein Trafficking	tetramerization of protein	EQ3 vs EQ 0	0.00564	2.24872				5	DNM1L,ENO1,GBP5,PFKL,TXNRD1
Cellular Assembly and Organization, Cellular Compromise	formation of cytoplasmic inclusions	EQ3 vs EQ 0	0.00565	2.24795				2	KRT18,TARDBP
Free Radical Scavenging	removal of reactive oxygen species	EQ3 vs EQ 0	0.00565	2.24795				2	PRDX1,TXN
Cell Death and Survival, Gastrointestinal Disease, Hepatic System Disease, Organismal Injury and Abnormalities	necrosis of liver	EQ3 vs EQ 0	0.00566	2.24718		1.154		7	ALDH2,CTSB,DNM1L,FAH,FKBP1A,HMGB1,KRT18
Cancer, Organismal Injury and Abnormalities, Respiratory Disease, Tumor Morphology	progressive metastatic lung cancer	EQ3 vs EQ 0	0.00573	2.24185				3	FKBP1A,GART,HSP90AB1
Cancer, Gastrointestinal Disease, Organismal Injury and Abnormalities	large intestine neoplasm	EQ3 vs EQ 0	0.00587	2.23136				101	ABCC2,ACAA1,ACADVL,AGL,AGXT,AKR1B1,ALDH2,ALDH3A2,ANXA1,ANXA3,ANXA4,AQP10,AQP3,BLMH,C21orf33/LOC102724023,CDV3,CLIC1,COBLL1,COL6A2,COL6A3,COX7A2,CTSB,CTSD,CYP4B1,DDX59,DDX6,DHRS13,DKC1,ECM1,EIF3J,EIF3L,ENO1,ERAP2,ETHE1,F9,FABP1,FAH,FKBP1A,FSCB,FYCO1,GART,GBP1,GBP5,GCLC,GDA,GK,GNE,GPD1,GPX1,GSTO1,GSTP1,GYS2,HMGB1,HMGB2,HSP90AB1,IQGAP1,KRT18,KTN1,MAP3K7,MATR3,MDH2,METTL7A,MGST3,MRPL12,MTDH,MYO6,NCEH…
Connective Tissue Disorders, Inflammatory Disease, Organismal Injury and Abnormalities, Skeletal and Muscular Disorders	polymyositis	EQ3 vs EQ 0	0.00605	2.21824				3	ANXA1,FKBP1A,HMGB1
Cancer, Hematological Disease, Immunological Disease, Organismal Injury and Abnormalities	thymic carcinoma	EQ3 vs EQ 0	0.00605	2.21824				3	FKBP1A,GART,HSP90AB1
Cancer, Gastrointestinal Disease, Hepatic System Disease, Organismal Injury and Abnormalities	liver cancer	EQ3 vs EQ 0	0.00613	2.21254		-0.818		61	A1CF,ABCC2,ACAA1,ACADVL,ADH1A,ALDH2,ANXA1,ANXA3,AQP10,CLIC1,COBLL1,COL6A2,COL6A3,CTSB,CTSD,DKC1,DNM1L,ECI2,ECM1,ERAP1,ERAP2,FABP1,FAH,FKBP1A,GANAB,GCLC,GDI2,GNE,GPX1,GSR,GSTO1,GSTP1,GYS2,HMGB1,HSP90AB1,IQGAP1,KTN1,MAP3K7,MYO6,NCEH1,NLRP12,PAH,PFKL,PGM1,PKLR,PRDX1,PRKCSH,PSMA1,SULT2A1,TCIRG1,TKTL2,TPI1,TRIM25,TSTD1,TTC37,TXN,TXNRD1,UBQLN4,UGT1A1,UTRN,ZNF622
Cell Death and Survival, Cellular Compromise, Neurological Disease, Tissue Morphology	degeneration of neurons	EQ3 vs EQ 0	0.00629	2.20135		-1.07	bias	7	CTSB,CTSD,DNM1L,GPHN,GPX1,HPCA,TARDBP
Immunological Disease	systemic autoimmune syndrome	EQ3 vs EQ 0	0.00629	2.20135				21	ALDH2,ANXA1,COL6A2,COL6A3,CTSB,DNM1L,ECM1,ENO1,FKBP1A,GANAB,GSR,HMGB1,PGM1,PRDX1,TALDO1,TCIRG1,TFRC,TMEM135,TRIM25,TUBB,TXN
Inflammatory Disease, Ophthalmic Disease, Organismal Injury and Abnormalities	anterior segment inflammation	EQ3 vs EQ 0	0.00638	2.19518				2	ANXA1,H2AFY2
Hematological System Development and Function, Organismal Functions	coagulation of plasma	EQ3 vs EQ 0	0.00638	2.19518				2	APOH,F9
Cellular Assembly and Organization, Cellular Compromise, Cellular Function and Maintenance	disruption of microtubules	EQ3 vs EQ 0	0.00638	2.19518				2	KRT18,KTN1
Lipid Metabolism, Molecular Transport, Small Molecule Biochemistry	quantity of ganglioside GM3	EQ3 vs EQ 0	0.00638	2.19518				2	CTSD,GNE
Lipid Metabolism, Molecular Transport, Small Molecule Biochemistry	secretion of phospholipid	EQ3 vs EQ 0	0.00638	2.19518				2	ABCC2,FABP1
Hereditary Disorder, Immunological Disease, Organismal Injury and Abnormalities	familial autoimmune disease	EQ3 vs EQ 0	0.00638	2.19518				3	COL6A2,COL6A3,GPHN
Cancer, Neurological Disease, Organismal Injury and Abnormalities, Tumor Morphology	progressive central nervous system tumor	EQ3 vs EQ 0	0.00638	2.19518				3	GART,GSR,HSP90AB1
Cell Death and Survival	apoptosis of colorectal cancer cell lines	EQ3 vs EQ 0	0.0064	2.19382		-1.172		7	DTYMK,GSTA1,GSTP1,KRT18,MAP3K7,MYO6,XRCC5
Neurological Disease, Psychological Disorders	pervasive developmental disorder	EQ3 vs EQ 0	0.0064	2.19382				6	CLIC1,FKBP1A,H2AFY2,MGST1,PAH,PTTG1IP
Cancer, Organismal Injury and Abnormalities	stage I cancer	EQ3 vs EQ 0	0.00692	2.15989				5	FKBP1A,GART,GSR,HSP90AB1,XPO5
Cancer, Gastrointestinal Disease, Hepatic System Disease, Organismal Injury and Abnormalities	liver tumor	EQ3 vs EQ 0	0.00703	2.15304		-0.404		62	A1CF,ABCC2,ACAA1,ACADVL,ADH1A,ALDH2,ANXA1,ANXA3,AQP10,CLIC1,COBLL1,COL6A2,COL6A3,CTSB,CTSD,DKC1,DNM1L,ECI2,ECM1,ERAP1,ERAP2,FABP1,FAH,FKBP1A,GANAB,GCLC,GDI2,GNE,GPX1,GSR,GSTO1,GSTP1,GYS2,HMGB1,HSP90AB1,IQGAP1,KTN1,MAP3K7,MTDH,MYO6,NCEH1,NLRP12,PAH,PFKL,PGM1,PKLR,PRDX1,PRKCSH,PSMA1,SULT2A1,TCIRG1,TKTL2,TPI1,TRIM25,TSTD1,TTC37,TXN,TXNRD1,UBQLN4,UGT1A1,UTRN,ZNF622
Cancer, Organismal Injury and Abnormalities	ALK fusion positive solid tumor	EQ3 vs EQ 0	0.00707	2.15058				3	GART,HMGB1,HSP90AB1
Cancer, Organismal Injury and Abnormalities	ALK mutation positive malignant solid tumor	EQ3 vs EQ 0	0.00707	2.15058				3	GART,HMGB1,HSP90AB1
Cancer, Endocrine System Disorders, Organismal Injury and Abnormalities	advanced neuroendocrine tumor	EQ3 vs EQ 0	0.00707	2.15058				3	FKBP1A,GART,HSP90AB1
Cell Death and Survival	cell death of lung cell lines	EQ3 vs EQ 0	0.00707	2.15058				3	CTSD,GSTP1,TXN
Cardiovascular Disease, Cell Death and Survival, Connective Tissue Disorders, Developmental Disorder, Hematological Disease, Hereditary Disorder, Metabolic Disease, Organismal Injury and Abnormalities	Amish type pyruvate kinase deficiency	EQ3 vs EQ 0	0.00711	2.14813				1	PKLR
Hereditary Disorder, Neurological Disease, Organismal Injury and Abnormalities, Skeletal and Muscular Disorders	Charcot-Marie-Tooth disease recessive intermediate type D	EQ3 vs EQ 0	0.00711	2.14813				1	COX6A1
Cancer, Gastrointestinal Disease, Hereditary Disorder, Organismal Injury and Abnormalities	Cowden disease type 7	EQ3 vs EQ 0	0.00711	2.14813				1	SEC23B
Developmental Disorder, Gastrointestinal Disease, Hepatic System Disease, Hereditary Disorder, Metabolic Disease, Organismal Injury and Abnormalities	Crigler-Najjar syndrome type 1	EQ3 vs EQ 0	0.00711	2.14813				1	UGT1A1
Developmental Disorder, Gastrointestinal Disease, Hepatic System Disease, Hereditary Disorder, Metabolic Disease, Organismal Injury and Abnormalities	Crigler-Najjar syndrome type 2	EQ3 vs EQ 0	0.00711	2.14813				1	UGT1A1
Developmental Disorder, Hereditary Disorder, Metabolic Disease, Neurological Disease, Organismal Injury and Abnormalities	French type sialuria	EQ3 vs EQ 0	0.00711	2.14813				1	GNE
Developmental Disorder, Gastrointestinal Disease, Hepatic System Disease, Hereditary Disorder, Metabolic Disease, Organismal Injury and Abnormalities	Gilbert syndrome	EQ3 vs EQ 0	0.00711	2.14813				1	UGT1A1
Developmental Disorder, Hereditary Disorder, Metabolic Disease, Organismal Injury and Abnormalities	Lucey-Driscoll syndrome	EQ3 vs EQ 0	0.00711	2.14813				1	UGT1A1
Dermatological Diseases and Conditions, Developmental Disorder, Hereditary Disorder, Organismal Injury and Abnormalities	Michelin tire baby syndrome	EQ3 vs EQ 0	0.00711	2.14813				1	TUBB
Developmental Disorder, Hereditary Disorder, Metabolic Disease, Organismal Injury and Abnormalities	Sjögren-Larsson syndrome	EQ3 vs EQ 0	0.00711	2.14813				1	ALDH3A2
Hereditary Disorder, Neurological Disease, Organismal Injury and Abnormalities, Psychological Disorders	TARDBP -related frontotemporal dementia with TDP43 inclusions	EQ3 vs EQ 0	0.00711	2.14813				1	TARDBP
DNA Replication, Recombination, and Repair, Dermatological Diseases and Conditions, Developmental Disorder, Hereditary Disorder, Organismal Injury and Abnormalities	X-linked dyskeratosis congenita	EQ3 vs EQ 0	0.00711	2.14813				1	DKC1
Hematological Disease, Hereditary Disorder, Organismal Injury and Abnormalities	X-linked thrombophilia due to factor IX defect	EQ3 vs EQ 0	0.00711	2.14813				1	F9
Digestive System Development and Function, Gastrointestinal Disease, Organ Morphology, Organismal Development, Organismal Injury and Abnormalities, Tissue Morphology	abnormal morphology of disorganized gastric mucosa	EQ3 vs EQ 0	0.00711	2.14813				1	IQGAP1
Molecular Transport	accumulation of plasmid DNA	EQ3 vs EQ 0	0.00711	2.14813				1	HMGB1
Hereditary Disorder, Metabolic Disease, Organismal Injury and Abnormalities, Psychological Disorders	acute alcohol sensitivity	EQ3 vs EQ 0	0.00711	2.14813				1	ALDH2
Cell-To-Cell Signaling and Interaction, Cell-mediated Immune Response, Cellular Movement, Hematological System Development and Function, Immune Cell Trafficking	adhesion of CD8+ T lymphocyte	EQ3 vs EQ 0	0.00711	2.14813				1	ANXA1
Cellular Assembly and Organization	adhesion of phosphatidylserine vesicles	EQ3 vs EQ 0	0.00711	2.14813				1	APOH
Hereditary Disorder, Neurological Disease, Organismal Injury and Abnormalities	amyotrophic lateral sclerosis 10	EQ3 vs EQ 0	0.00711	2.14813				1	TARDBP
Developmental Disorder, Hereditary Disorder, Neurological Disease, Organismal Injury and Abnormalities, Skeletal and Muscular Disorders	amyotrophic lateral sclerosis type 21	EQ3 vs EQ 0	0.00711	2.14813				1	MATR3
Cell Cycle	arrest in G2/M phase of endometrial cancer cell lines	EQ3 vs EQ 0	0.00711	2.14813				1	MTDH
Organismal Injury and Abnormalities	arsenism	EQ3 vs EQ 0	0.00711	2.14813				1	GSTP1
Cell-To-Cell Signaling and Interaction, Cellular Movement	attraction of stem cells	EQ3 vs EQ 0	0.00711	2.14813				1	HMGB1
Developmental Disorder, Hereditary Disorder, Metabolic Disease, Organismal Injury and Abnormalities	atypical phenylketonuria	EQ3 vs EQ 0	0.00711	2.14813				1	QDPR
Auditory Disease, Hereditary Disorder, Neurological Disease, Organismal Injury and Abnormalities	autosomal dominant deafness type 22	EQ3 vs EQ 0	0.00711	2.14813				1	MYO6
Developmental Disorder, Hereditary Disorder, Organismal Injury and Abnormalities, Renal and Urological Disease	autosomal dominant polycystic kidney disease type 3	EQ3 vs EQ 0	0.00711	2.14813				1	GANAB
Connective Tissue Disorders, Developmental Disorder, Hereditary Disorder, Immunological Disease, Organismal Injury and Abnormalities, Skeletal and Muscular Disorders	autosomal recessive Bethlem myopathy	EQ3 vs EQ 0	0.00711	2.14813				1	COL6A2
Developmental Disorder, Hereditary Disorder, Ophthalmic Disease, Organismal Injury and Abnormalities	autosomal recessive congenital cataract type 2	EQ3 vs EQ 0	0.00711	2.14813				1	FYCO1
Auditory Disease, Developmental Disorder, Hereditary Disorder, Neurological Disease, Organismal Injury and Abnormalities	autosomal recessive deafness type 37	EQ3 vs EQ 0	0.00711	2.14813				1	MYO6
Connective Tissue Disorders, Developmental Disorder, Hereditary Disorder, Organismal Injury and Abnormalities, Skeletal and Muscular Disorders	autosomal recessive osteopetrosis type 1	EQ3 vs EQ 0	0.00711	2.14813				1	TCIRG1
Hereditary Disorder, Neurological Disease, Organismal Injury and Abnormalities	autosomal recessive spastic paraplegia type 62	EQ3 vs EQ 0	0.00711	2.14813				1	ERLIN1
Energy Production, Lipid Metabolism, Nucleic Acid Metabolism, Small Molecule Biochemistry	beta-oxidation of palmitoyl-coenzyme A	EQ3 vs EQ 0	0.00711	2.14813				1	FABP1
Digestive System Development and Function, Lipid Metabolism, Molecular Transport, Small Molecule Biochemistry	biliary excretion of leukotriene C4	EQ3 vs EQ 0	0.00711	2.14813				1	ABCC2
Carbohydrate Metabolism, Lipid Metabolism, Small Molecule Biochemistry	binding of 1,2-dioleoylphosphatidylserine	EQ3 vs EQ 0	0.00711	2.14813				1	APOH
Infectious Diseases	binding of Human adenovirus 31 strain 1315/63	EQ3 vs EQ 0	0.00711	2.14813				1	F9
Small Molecule Biochemistry	binding of bilirubin	EQ3 vs EQ 0	0.00711	2.14813				1	GSTA1
Infectious Diseases	binding of human adenovirus 18 strain DC	EQ3 vs EQ 0	0.00711	2.14813				1	F9
Cellular Assembly and Organization	binding of lipid bilayer	EQ3 vs EQ 0	0.00711	2.14813				1	APOH
Lipid Metabolism, Small Molecule Biochemistry	binding of oleic acid	EQ3 vs EQ 0	0.00711	2.14813				1	FABP1
Carbohydrate Metabolism, Small Molecule Biochemistry	biosynthesis of sorbitol	EQ3 vs EQ 0	0.00711	2.14813				1	AKR1B1
Cardiovascular Disease, Connective Tissue Disorders, Developmental Disorder, Gastrointestinal Disease, Hereditary Disorder, Organismal Development, Organismal Injury and Abnormalities, Skeletal and Muscular Disorders	cardiospondylocarpofacial syndrome	EQ3 vs EQ 0	0.00711	2.14813				1	MAP3K7
Cancer, Cell Death and Survival, Organismal Injury and Abnormalities, Tumor Morphology	cell death of fibrosarcoma cells	EQ3 vs EQ 0	0.00711	2.14813				1	TXN
Cell Death and Survival, Neurological Disease, Organismal Injury and Abnormalities	cell death of mesencephalic neurons	EQ3 vs EQ 0	0.00711	2.14813				1	CAPNS1
Cell Death and Survival	cell death of type 1 macrophages	EQ3 vs EQ 0	0.00711	2.14813				1	CTSB
Cell Cycle	cell division of mitochondria	EQ3 vs EQ 0	0.00711	2.14813				1	DNM1L
Cellular Movement	cellular infiltration by brain cancer cell lines	EQ3 vs EQ 0	0.00711	2.14813				1	GBP1
Cellular Movement, Digestive System Development and Function	chemotaxis of enterocytes	EQ3 vs EQ 0	0.00711	2.14813				1	HMGB1
Hepatic System Development and Function	choleresis	EQ3 vs EQ 0	0.00711	2.14813				1	ABCC2
Developmental Disorder, Hereditary Disorder, Metabolic Disease, Organismal Injury and Abnormalities	complementation group C molybdenum cofactor deficiency	EQ3 vs EQ 0	0.00711	2.14813				1	GPHN
Developmental Disorder, Hereditary Disorder, Neurological Disease, Organismal Injury and Abnormalities	complex cortical dysplasia with other brain malformations 6	EQ3 vs EQ 0	0.00711	2.14813				1	TUBB
Developmental Disorder, Hereditary Disorder, Metabolic Disease, Organismal Injury and Abnormalities	congenital disorder of glycosylation type 1t	EQ3 vs EQ 0	0.00711	2.14813				1	PGM1
Cell Cycle, Cell-To-Cell Signaling and Interaction, Cellular Development, Cellular Growth and Proliferation, Hematological System Development and Function, Inflammatory Response, Respiratory System Development and Function	contact growth inhibition of alveolar macrophages	EQ3 vs EQ 0	0.00711	2.14813				1	HMGB1
Cell Cycle, Cell-To-Cell Signaling and Interaction, Cellular Growth and Proliferation, Hematological System Development and Function, Inflammatory Response	contact growth inhibition of peritoneal macrophages	EQ3 vs EQ 0	0.00711	2.14813				1	HMGB1
Skeletal and Muscular System Development and Function	contractility of skeletal muscle tissue	EQ3 vs EQ 0	0.00711	2.14813				1	COL6A3
Cell Death and Survival, Cellular Compromise	cytotoxicity of heart cell lines	EQ3 vs EQ 0	0.00711	2.14813				1	GSTA1
Cell Death and Survival, Cellular Compromise	cytotoxicity of muscle cell lines	EQ3 vs EQ 0	0.00711	2.14813				1	GSTA1
Cell Death and Survival, Drug Metabolism, Lipid Metabolism, Small Molecule Biochemistry	cytotoxicity of tacrolimus	EQ3 vs EQ 0	0.00711	2.14813				1	FKBP1A
Neurological Disease	damage of peripheral nerve	EQ3 vs EQ 0	0.00711	2.14813				1	FAH
Developmental Disorder, Hereditary Disorder, Metabolic Disease, Organismal Injury and Abnormalities	deficiency of glycerol kinase	EQ3 vs EQ 0	0.00711	2.14813				1	GK
Hereditary Disorder, Metabolic Disease, Organismal Injury and Abnormalities	deficiency of transaldolase	EQ3 vs EQ 0	0.00711	2.14813				1	TALDO1
Cardiovascular Disease, Organismal Injury and Abnormalities, Tissue Morphology	degeneration of capillary vessel	EQ3 vs EQ 0	0.00711	2.14813				1	AKR1B1
Amino Acid Metabolism, Small Molecule Biochemistry	degradation of L-alanine	EQ3 vs EQ 0	0.00711	2.14813				1	BLMH
Amino Acid Metabolism, Small Molecule Biochemistry	degradation of L-threonine	EQ3 vs EQ 0	0.00711	2.14813				1	BLMH
Small Molecule Biochemistry	degradation of acetaldehyde	EQ3 vs EQ 0	0.00711	2.14813				1	ALDH2
Amino Acid Metabolism, Small Molecule Biochemistry	degradation of citrulline	EQ3 vs EQ 0	0.00711	2.14813				1	BLMH
Cell Cycle, Cellular Assembly and Organization, Cellular Function and Maintenance, DNA Replication, Recombination, and Repair	delay in duplication of centrosome	EQ3 vs EQ 0	0.00711	2.14813				1	PIN1
Dermatological Diseases and Conditions, Inflammatory Disease, Inflammatory Response, Organismal Injury and Abnormalities	dermatitis of tail	EQ3 vs EQ 0	0.00711	2.14813				1	BLMH
Cellular Assembly and Organization	dissociation of synaptic vesicles	EQ3 vs EQ 0	0.00711	2.14813				1	GDI1
Lipid Metabolism, Molecular Transport, Small Molecule Biochemistry	distribution of BODIPY-C12	EQ3 vs EQ 0	0.00711	2.14813				1	FABP1
Lipid Metabolism, Molecular Transport, Small Molecule Biochemistry	distribution of BODIPY-C16	EQ3 vs EQ 0	0.00711	2.14813				1	FABP1
Lipid Metabolism, Molecular Transport, Small Molecule Biochemistry	distribution of NBD-stearic acid	EQ3 vs EQ 0	0.00711	2.14813				1	FABP1
Cardiovascular Disease, Cell Death and Survival, Connective Tissue Disorders, Developmental Disorder, Hematological Disease, Hereditary Disorder, Organismal Injury and Abnormalities	dyserythropoietic congenital anemia type II	EQ3 vs EQ 0	0.00711	2.14813				1	SEC23B
Immunological Disease, Organismal Injury and Abnormalities	dysplasia of primary lymphoid organ	EQ3 vs EQ 0	0.00711	2.14813				1	TCIRG1
Hereditary Disorder, Neurological Disease, Organismal Injury and Abnormalities	dystonia type 27	EQ3 vs EQ 0	0.00711	2.14813				1	COL6A3
Hereditary Disorder, Metabolic Disease, Organismal Injury and Abnormalities	elevated adenosine triphosphate of erythrocytes	EQ3 vs EQ 0	0.00711	2.14813				1	PKLR
Developmental Disorder, Hereditary Disorder, Metabolic Disease, Neurological Disease, Organismal Injury and Abnormalities	encephalopathy due to defective mitochondrial and peroxisomal fission 1	EQ3 vs EQ 0	0.00711	2.14813				1	DNM1L
Hereditary Disorder, Neurological Disease, Organismal Injury and Abnormalities	ethylmalonic encephalopathy	EQ3 vs EQ 0	0.00711	2.14813				1	ETHE1
Cancer, Cellular Development, Cellular Growth and Proliferation, Organismal Injury and Abnormalities, Tumor Morphology	expansion of breast cancer stem cells	EQ3 vs EQ 0	0.00711	2.14813				1	PIN1
Cellular Development, Cellular Growth and Proliferation, Organ Development, Skeletal and Muscular System Development and Function, Tissue Development, Tissue Morphology	expansion of myoepithelial cells	EQ3 vs EQ 0	0.00711	2.14813				1	PIN1
Cellular Development, Cellular Growth and Proliferation, Organ Development, Reproductive System Development and Function	expansion of primordial germ cells	EQ3 vs EQ 0	0.00711	2.14813				1	PIN1
Molecular Transport, Small Molecule Biochemistry	export of bilirubin	EQ3 vs EQ 0	0.00711	2.14813				1	ABCC2
Molecular Transport, Nucleic Acid Metabolism, Small Molecule Biochemistry	export of bosentan	EQ3 vs EQ 0	0.00711	2.14813				1	ABCC2
Carbohydrate Metabolism, Lipid Metabolism, Molecular Transport, Small Molecule Biochemistry	export of lysophosphatidic acid	EQ3 vs EQ 0	0.00711	2.14813				1	FABP1
Dermatological Diseases and Conditions, Hereditary Disorder, Inflammatory Disease, Organismal Injury and Abnormalities	familial cold autoinflammatory syndrome 2	EQ3 vs EQ 0	0.00711	2.14813				1	NLRP12
Cardiovascular Disease, Organismal Injury and Abnormalities	fibrosis of pulmonary artery	EQ3 vs EQ 0	0.00711	2.14813				1	BLMH
Cellular Assembly and Organization, Nervous System Development and Function	folding of postsynaptic membrane	EQ3 vs EQ 0	0.00711	2.14813				1	UTRN
Cellular Assembly and Organization	formation of tubular membrane clusters	EQ3 vs EQ 0	0.00711	2.14813				1	DNM1L
Cellular Assembly and Organization, Cellular Compromise, Cellular Function and Maintenance	fragmentation of microtubules	EQ3 vs EQ 0	0.00711	2.14813				1	TUBB
Connective Tissue Disorders, Developmental Disorder, Hereditary Disorder, Organismal Injury and Abnormalities, Skeletal and Muscular Disorders	frontometaphyseal dysplasia type 2	EQ3 vs EQ 0	0.00711	2.14813				1	MAP3K7
Endocrine System Development and Function, Lipid Metabolism, Small Molecule Biochemistry	glucuronidation of 17-alpha-ethinylestradiol	EQ3 vs EQ 0	0.00711	2.14813				1	UGT1A1
Lipid Metabolism, Small Molecule Biochemistry	glucuronidation of 2-hydroxyestradiol	EQ3 vs EQ 0	0.00711	2.14813				1	UGT1A1
Reproductive System Development and Function	glycerol permeability of oocytes	EQ3 vs EQ 0	0.00711	2.14813				1	AQP3
Developmental Disorder, Gastrointestinal Disease, Hepatic System Disease, Hereditary Disorder, Metabolic Disease, Organismal Injury and Abnormalities	glycogen storage disease type IIIA	EQ3 vs EQ 0	0.00711	2.14813				1	AGL
Developmental Disorder, Gastrointestinal Disease, Hepatic System Disease, Hereditary Disorder, Metabolic Disease, Organismal Injury and Abnormalities	glycogen storage disease type IIIB	EQ3 vs EQ 0	0.00711	2.14813				1	AGL
Developmental Disorder, Gastrointestinal Disease, Hepatic System Disease, Hereditary Disorder, Metabolic Disease, Organismal Injury and Abnormalities	glycogen storage disease type IIIC	EQ3 vs EQ 0	0.00711	2.14813				1	AGL
Infectious Diseases, Organismal Development	growth of Reoviridae	EQ3 vs EQ 0	0.00711	2.14813				1	CTSB
Organismal Injury and Abnormalities, Renal and Urological Disease	hematuria of renal glomerulus	EQ3 vs EQ 0	0.00711	2.14813				1	GNE
Hematological Disease, Hereditary Disorder, Organismal Injury and Abnormalities	hemophilia B Brandenburg	EQ3 vs EQ 0	0.00711	2.14813				1	F9
Hematological Disease, Hereditary Disorder, Organismal Injury and Abnormalities	hemophilia B Leyden	EQ3 vs EQ 0	0.00711	2.14813				1	F9
Hematological Disease, Hereditary Disorder, Organismal Injury and Abnormalities	hemophilia B(M)	EQ3 vs EQ 0	0.00711	2.14813				1	F9
Amino Acid Metabolism, Small Molecule Biochemistry	hydrolysis of L-aspartic acid	EQ3 vs EQ 0	0.00711	2.14813				1	BLMH
Amino Acid Metabolism, Small Molecule Biochemistry	hydrolysis of L-histidine	EQ3 vs EQ 0	0.00711	2.14813				1	BLMH
Amino Acid Metabolism, Small Molecule Biochemistry	hydrolysis of L-isoleucine	EQ3 vs EQ 0	0.00711	2.14813				1	BLMH
Amino Acid Metabolism, Small Molecule Biochemistry	hydrolysis of L-lysine	EQ3 vs EQ 0	0.00711	2.14813				1	BLMH
Amino Acid Metabolism, Small Molecule Biochemistry	hydrolysis of L-methionine	EQ3 vs EQ 0	0.00711	2.14813				1	BLMH
Amino Acid Metabolism, Small Molecule Biochemistry	hydrolysis of L-phenylalanine	EQ3 vs EQ 0	0.00711	2.14813				1	BLMH
Amino Acid Metabolism, Small Molecule Biochemistry	hydrolysis of L-serine	EQ3 vs EQ 0	0.00711	2.14813				1	BLMH
Amino Acid Metabolism, Small Molecule Biochemistry	hydrolysis of L-tryptophan	EQ3 vs EQ 0	0.00711	2.14813				1	BLMH
Amino Acid Metabolism, Small Molecule Biochemistry	hydrolysis of L-tyrosine	EQ3 vs EQ 0	0.00711	2.14813				1	BLMH
Amino Acid Metabolism, Small Molecule Biochemistry	hydrolysis of citrulline	EQ3 vs EQ 0	0.00711	2.14813				1	BLMH
Amino Acid Metabolism, Small Molecule Biochemistry	hydrolysis of glycine	EQ3 vs EQ 0	0.00711	2.14813				1	BLMH
Amino Acid Metabolism, Small Molecule Biochemistry	hydrolysis of leucine	EQ3 vs EQ 0	0.00711	2.14813				1	BLMH
Lipid Metabolism, Small Molecule Biochemistry	hydroxylation of octanoic acid	EQ3 vs EQ 0	0.00711	2.14813				1	CYP4B1
Hereditary Disorder, Immunological Disease, Organismal Injury and Abnormalities	immunodeficiency 46	EQ3 vs EQ 0	0.00711	2.14813				1	TFRC
Drug Metabolism	inactivation of bleomycin	EQ3 vs EQ 0	0.00711	2.14813				1	BLMH
Infectious Diseases	infection of intestinal cell lines	EQ3 vs EQ 0	0.00711	2.14813				1	F9
Cellular Growth and Proliferation, Hematological System Development and Function	inhibition of Kupffer cells	EQ3 vs EQ 0	0.00711	2.14813				1	HMGB1
Cellular Growth and Proliferation, Hematological System Development and Function	inhibition of tumor-associated macrophages	EQ3 vs EQ 0	0.00711	2.14813				1	HMGB1
Cell-To-Cell Signaling and Interaction, Inflammatory Response	innate immune response of hepatoma cell lines	EQ3 vs EQ 0	0.00711	2.14813				1	DNM1L
Cardiovascular Disease, Organismal Injury and Abnormalities	ischemia of heart tissue	EQ3 vs EQ 0	0.00711	2.14813				1	HMGB1
Dermatological Diseases and Conditions, Hereditary Disorder, Metabolic Disease, Organismal Injury and Abnormalities	lipoid proteinosis of urbach and wiethe	EQ3 vs EQ 0	0.00711	2.14813				1	ECM1
Developmental Disorder, Gastrointestinal Disease, Hepatic System Disease, Hereditary Disorder, Metabolic Disease, Organismal Injury and Abnormalities, Skeletal and Muscular Disorders	liver glycogen storage disease type 0	EQ3 vs EQ 0	0.00711	2.14813				1	GYS2
Free Radical Scavenging	localization of reactive oxygen species	EQ3 vs EQ 0	0.00711	2.14813				1	PRDX1
Cellular Assembly and Organization, Cellular Function and Maintenance	maintenance of mitochondria	EQ3 vs EQ 0	0.00711	2.14813				1	TXN
Cellular Assembly and Organization, Cellular Function and Maintenance	maintenance of mitochondrial cristae	EQ3 vs EQ 0	0.00711	2.14813				1	TXN
Cellular Assembly and Organization, Cellular Function and Maintenance, Skeletal and Muscular System Development and Function	maintenance of myofibrils	EQ3 vs EQ 0	0.00711	2.14813				1	TXN
Cellular Assembly and Organization, Cellular Function and Maintenance, Skeletal and Muscular System Development and Function	maintenance of sarcoplasmic reticulum	EQ3 vs EQ 0	0.00711	2.14813				1	TXN
Nervous System Development and Function, Organ Morphology, Organismal Development, Tissue Morphology	mass of brain tissue	EQ3 vs EQ 0	0.00711	2.14813				1	TKT
Cardiovascular Disease, Cardiovascular System Development and Function, Organ Morphology, Organismal Development, Tissue Morphology	mass of heart tissue	EQ3 vs EQ 0	0.00711	2.14813				1	TKT
Embryonic Development, Organ Development, Organ Morphology, Organismal Development, Renal and Urological System Development and Function, Tissue Development, Tissue Morphology	mass of kidney tissue	EQ3 vs EQ 0	0.00711	2.14813				1	TKT
Small Molecule Biochemistry	metabolism of diphenyl	EQ3 vs EQ 0	0.00711	2.14813				1	CYP4B1
Cancer, Organismal Injury and Abnormalities	metastasis of gonadal cell lines	EQ3 vs EQ 0	0.00711	2.14813				1	SH3BGRL
Hematological Disease, Hereditary Disorder, Organismal Injury and Abnormalities	methemoglobinemia type IV	EQ3 vs EQ 0	0.00711	2.14813				1	CYB5A
Cellular Movement	migration of mesangioblast	EQ3 vs EQ 0	0.00711	2.14813				1	HMGB1
Cardiovascular System Development and Function, Cellular Movement, Embryonic Development	migration of mesoangioblast	EQ3 vs EQ 0	0.00711	2.14813				1	HMGB1
Cellular Assembly and Organization, Cellular Function and Maintenance	movement of annular gap junction vesicle	EQ3 vs EQ 0	0.00711	2.14813				1	MYO6
Connective Tissue Disorders, Developmental Disorder, Hereditary Disorder, Immunological Disease, Organismal Injury and Abnormalities, Skeletal and Muscular Disorders	myosclerosis myopathy	EQ3 vs EQ 0	0.00711	2.14813				1	COL6A2
Cell Death and Survival, Endocrine System Disorders, Gastrointestinal Disease, Organismal Injury and Abnormalities	necrosis of pancreatic acinus	EQ3 vs EQ 0	0.00711	2.14813				1	CTSB
Developmental Disorder, Hereditary Disorder, Metabolic Disease, Neurological Disease, Organismal Injury and Abnormalities	neuronal ceroid lipofuscinosis 10	EQ3 vs EQ 0	0.00711	2.14813				1	CTSD
Developmental Disorder, Hereditary Disorder, Metabolic Disease, Organismal Injury and Abnormalities	non-PKU mild hyperphenylalaninemia	EQ3 vs EQ 0	0.00711	2.14813				1	PAH
Cell Death and Survival	opsonization of cardiomyocytes	EQ3 vs EQ 0	0.00711	2.14813				1	APOH
Tissue Development	organization of heart tissue	EQ3 vs EQ 0	0.00711	2.14813				1	GNE
Tissue Development	organization of skeletal muscle	EQ3 vs EQ 0	0.00711	2.14813				1	GNE
Connective Tissue Disorders, Developmental Disorder, Gastrointestinal Disease, Hereditary Disorder, Organismal Development, Organismal Injury and Abnormalities, Skeletal and Muscular Disorders	orofaciodigital syndrome type 5	EQ3 vs EQ 0	0.00711	2.14813				1	DDX59
Cell Morphology	osmotic water permeability of basolateral membrane	EQ3 vs EQ 0	0.00711	2.14813				1	AQP3
Cardiovascular System Development and Function, Embryonic Development, Organ Development, Organismal Development, Skeletal and Muscular System Development and Function, Tissue Development	ossification of cardiac muscle	EQ3 vs EQ 0	0.00711	2.14813				1	UTRN
Connective Tissue Development and Function, Skeletal and Muscular System Development and Function, Tissue Development	osteogenesis by mesenchymal stem cells	EQ3 vs EQ 0	0.00711	2.14813				1	HMGB2
Cellular Compromise, Embryonic Development	oxidative stress response of embryonic cell lines	EQ3 vs EQ 0	0.00711	2.14813				1	ALDH3A2
Cellular Compromise	oxidative stress response of yeast	EQ3 vs EQ 0	0.00711	2.14813				1	TARDBP
Cell Morphology, Cellular Function and Maintenance	paracellular permeability of heart cell lines	EQ3 vs EQ 0	0.00711	2.14813				1	ANXA1
Cardiovascular Disease, Organismal Injury and Abnormalities	pathogenesis of heart	EQ3 vs EQ 0	0.00711	2.14813				1	HMGB1
Organismal Injury and Abnormalities, Renal and Urological Disease	pathogenesis of kidney	EQ3 vs EQ 0	0.00711	2.14813				1	HMGB1
Gastrointestinal Disease, Hepatic System Disease, Organismal Injury and Abnormalities	pathogenesis of liver	EQ3 vs EQ 0	0.00711	2.14813				1	HMGB1
Embryonic Development, Organismal Development, Tissue Development	patterning of mesoderm	EQ3 vs EQ 0	0.00711	2.14813				1	MAP3K7
Cell Morphology, Cellular Function and Maintenance, Tissue Morphology	permeability of adipocytes	EQ3 vs EQ 0	0.00711	2.14813				1	AQP10
Cancer, Cell-To-Cell Signaling and Interaction, Cellular Function and Maintenance, Inflammatory Response, Organismal Injury and Abnormalities	phagocytosis of glioblastoma cells	EQ3 vs EQ 0	0.00711	2.14813				1	ANXA1
Nucleic Acid Metabolism, Small Molecule Biochemistry	phosphorylation of dTMP	EQ3 vs EQ 0	0.00711	2.14813				1	DTYMK
Gastrointestinal Disease, Hepatic System Disease, Organismal Injury and Abnormalities	pigment gallstone	EQ3 vs EQ 0	0.00711	2.14813				1	UGT1A1
Cell Morphology	polarity of endothelial cell lines	EQ3 vs EQ 0	0.00711	2.14813				1	ANXA1
Cell Morphology	polarity of heart cell lines	EQ3 vs EQ 0	0.00711	2.14813				1	ANXA1
Developmental Disorder, Hereditary Disorder, Metabolic Disease, Organismal Injury and Abnormalities, Renal and Urological Disease	primary hyperoxaluria type i	EQ3 vs EQ 0	0.00711	2.14813				1	AGXT
Cell-To-Cell Signaling and Interaction, Hematological System Development and Function, Immune Cell Trafficking, Inflammatory Response	priming of memory T lymphocytes	EQ3 vs EQ 0	0.00711	2.14813				1	MGST1
Cellular Function and Maintenance	progression of gastrointestinal stromal tumor cell lines	EQ3 vs EQ 0	0.00711	2.14813				1	ENO1
Cellular Development, Cellular Growth and Proliferation	proliferation of mesangioblast	EQ3 vs EQ 0	0.00711	2.14813				1	HMGB1
Cardiovascular System Development and Function, Cellular Development, Cellular Function and Maintenance, Cellular Growth and Proliferation, Embryonic Development, Organismal Development, Tissue Development	proliferation of mesoangioblast	EQ3 vs EQ 0	0.00711	2.14813				1	HMGB1
Cellular Assembly and Organization, Cellular Function and Maintenance, Cellular Movement	propulsion of actin filaments	EQ3 vs EQ 0	0.00711	2.14813				1	MYO6
Post-Translational Modification, Protein Degradation, Protein Synthesis	proteolysis of peptide	EQ3 vs EQ 0	0.00711	2.14813				1	CTSD
Hematological System Development and Function	prothrombin time of plasma	EQ3 vs EQ 0	0.00711	2.14813				1	APOH
Cell Death and Survival, Embryonic Development, Tissue Morphology	quantity of apoptotic neural crest cells	EQ3 vs EQ 0	0.00711	2.14813				1	CAPNS1
Cancer, Cellular Development, Cellular Growth and Proliferation, Organismal Injury and Abnormalities, Tissue Morphology, Tumor Morphology	quantity of breast cancer stem cells	EQ3 vs EQ 0	0.00711	2.14813				1	PIN1
Cellular Assembly and Organization	quantity of collagen VI microfibrils	EQ3 vs EQ 0	0.00711	2.14813				1	COL6A3
Cancer, Cellular Development, Cellular Growth and Proliferation, Organismal Injury and Abnormalities, Tissue Morphology, Tumor Morphology	quantity of non-small-cell lung cancer cells	EQ3 vs EQ 0	0.00711	2.14813				1	CTSB
Cellular Assembly and Organization, Nervous System Development and Function, Tissue Morphology	quantity of postsynaptic membrane	EQ3 vs EQ 0	0.00711	2.14813				1	UTRN
Embryonic Development, Tissue Morphology	quantity of premuscle mass	EQ3 vs EQ 0	0.00711	2.14813				1	COL6A3
Cellular Response to Therapeutics	radiosensitivity of lung cell lines	EQ3 vs EQ 0	0.00711	2.14813				1	XRCC5
Cell Cycle, Respiratory System Development and Function	re-entry into M phase of lung cell lines	EQ3 vs EQ 0	0.00711	2.14813				1	XRCC5
Cancer, Endocrine System Disorders, Organismal Injury and Abnormalities, Reproductive System Disease	relapsed testicular cancer	EQ3 vs EQ 0	0.00711	2.14813				1	BLMH
Free Radical Scavenging	removal of hydrogen peroxide	EQ3 vs EQ 0	0.00711	2.14813				1	TXN
Infectious Diseases	replication of Human herpesvirus 5 strain AD169	EQ3 vs EQ 0	0.00711	2.14813				1	FKBP1A
Molecular Transport	secretion of irinotecan	EQ3 vs EQ 0	0.00711	2.14813				1	ABCC2
Auditory Disease, Cardiovascular Disease, Neurological Disease, Organismal Injury and Abnormalities, Skeletal and Muscular Disorders	sensorineural deafness with hypertrophic cardiomyopathy	EQ3 vs EQ 0	0.00711	2.14813				1	MYO6
Metabolic Disease	severe hyperbilirubinemia	EQ3 vs EQ 0	0.00711	2.14813				1	UGT1A1
Cell Morphology, Cellular Compromise	shrinkage of fibroblasts	EQ3 vs EQ 0	0.00711	2.14813				1	CTSD
Cell Morphology, Endocrine System Development and Function, Nervous System Development and Function, Organ Morphology, Organismal Development, Reproductive System Development and Function	size of corticotroph cells	EQ3 vs EQ 0	0.00711	2.14813				1	ANXA1
Cell Morphology, Nervous System Development and Function, Tissue Morphology	size of motor axons	EQ3 vs EQ 0	0.00711	2.14813				1	TARDBP
Connective Tissue Disorders, Developmental Disorder, Hereditary Disorder, Neurological Disease, Organismal Injury and Abnormalities, Skeletal and Muscular Disorders	spinal muscular atrophy, infantile X-linked	EQ3 vs EQ 0	0.00711	2.14813				1	UBA1
Cancer, Organismal Injury and Abnormalities, Renal and Urological Disease	sporadic urothelial carcinoma	EQ3 vs EQ 0	0.00711	2.14813				1	GSTP1
Cancer, Dermatological Diseases and Conditions, Hematological Disease, Immunological Disease, Inflammatory Disease, Inflammatory Response, Organismal Injury and Abnormalities	stage IA mycosis fungoides	EQ3 vs EQ 0	0.00711	2.14813				1	GSR
Cancer, Dermatological Diseases and Conditions, Hematological Disease, Immunological Disease, Inflammatory Disease, Inflammatory Response, Organismal Injury and Abnormalities	stage IB mycosis fungoides	EQ3 vs EQ 0	0.00711	2.14813				1	GSR
Cell Death and Survival, Organismal Survival	survival of Escherichia coli XL1-Blue MRF'	EQ3 vs EQ 0	0.00711	2.14813				1	GSTP1
Cardiovascular System Development and Function, Tissue Development	survival of heart tissue	EQ3 vs EQ 0	0.00711	2.14813				1	GNE
Cancer, Gastrointestinal Disease, Organismal Injury and Abnormalities	susceptibility to alcohol-related esophageal cancer	EQ3 vs EQ 0	0.00711	2.14813				1	ALDH2
Organismal Injury and Abnormalities	susceptibility to hangover	EQ3 vs EQ 0	0.00711	2.14813				1	ALDH2
Carbohydrate Metabolism, Small Molecule Biochemistry	synthesis of glycerophosphoric acid	EQ3 vs EQ 0	0.00711	2.14813				1	GK
Lipid Metabolism, Small Molecule Biochemistry	targeting of BODIPY-C12	EQ3 vs EQ 0	0.00711	2.14813				1	FABP1
Tissue Morphology	thickening of interstitial tissue	EQ3 vs EQ 0	0.00711	2.14813				1	TXN
Cancer, Organismal Injury and Abnormalities, Respiratory Disease	tracheal cancer	EQ3 vs EQ 0	0.00711	2.14813				1	UTRN
Cardiovascular Disease, Hematological Disease, Hereditary Disorder, Metabolic Disease, Organismal Injury and Abnormalities	transient infantile hypertriglyceridemia	EQ3 vs EQ 0	0.00711	2.14813				1	GPD1
Molecular Transport	transport of carbamazepine	EQ3 vs EQ 0	0.00711	2.14813				1	ABCC2
Drug Metabolism, Molecular Transport	transport of saquinavir	EQ3 vs EQ 0	0.00711	2.14813				1	ABCC2
Molecular Transport	transport of toxin peptide	EQ3 vs EQ 0	0.00711	2.14813				1	ABCC2
Connective Tissue Disorders, Developmental Disorder, Gastrointestinal Disease, Hereditary Disorder, Immunological Disease, Organismal Injury and Abnormalities, Skeletal and Muscular Disorders	trichohepatoenteric syndrome type 1	EQ3 vs EQ 0	0.00711	2.14813				1	TTC37
Hereditary Disorder, Metabolic Disease, Organismal Injury and Abnormalities	triosephosphate isomerase deficiency	EQ3 vs EQ 0	0.00711	2.14813				1	TPI1
Nucleic Acid Metabolism, Small Molecule Biochemistry	utilization of NADH	EQ3 vs EQ 0	0.00711	2.14813				1	AKR1B1
Infectious Diseases	viral entry by Machupo virus	EQ3 vs EQ 0	0.00711	2.14813				1	TFRC
Infectious Diseases	viral entry by mouse mammary tumor virus	EQ3 vs EQ 0	0.00711	2.14813				1	TFRC
Developmental Disorder, Hereditary Disorder, Neurological Disease, Organismal Injury and Abnormalities	x-linked mental retardation type 41	EQ3 vs EQ 0	0.00711	2.14813				1	GDI1
Developmental Disorder, Hematological Disease, Immunological Disease	severe congenital neutropenia	EQ3 vs EQ 0	0.00714	2.1463				2	SBDS,TCIRG1
Cancer, Organismal Injury and Abnormalities	tumorigenesis of malignant tumor	EQ3 vs EQ 0	0.00717	2.14448		-0.168		89	ABCC2,ACADVL,ADH1A,AGL,AGXT,AKR1B1,ALDH2,ANXA1,ANXA3,ANXA4,AQP10,C21orf33/LOC102724023,CBR1,CDV3,COBLL1,COL6A2,COL6A3,CTSB,DDX59,DDX6,DKC1,ECM1,EIF3J,EIF3L,ENO1,ERAP1,ERAP2,F9,FAH,FKBP1A,FSCB,FYCO1,GART,GBP1,GNE,GPHN,GPX1,GSR,GSTO1,GSTP1,GYS2,HMGB1,HMGB2,HSP90AB1,IQGAP1,KTN1,MAP3K7,MATR3,MDH2,METTL7A,MGST1,MGST3,MLEC,MTDH,MYO6,NCEH1,NLRP12,PAH,PFKL,PGAM1,PGM1,PIN1,PKLR,PRDX1,PRKCSH,PSMA1,QDPR,SEC…
Cancer, Organismal Injury and Abnormalities	recurrent carcinoma	EQ3 vs EQ 0	0.00721	2.14206				4	FKBP1A,GART,HSP90AB1,TUBB
Cancer, Organismal Injury and Abnormalities	non-melanoma solid tumor	EQ3 vs EQ 0	0.00726	2.13906		-1.672		128	A1CF,ABCC2,ACAA1,ACADVL,ACOXL,ADH1A,AGL,AGXT,AKR1B1,ALDH2,ALDH3A2,ANXA1,ANXA3,ANXA4,AQP10,AS3MT,BLMH,C21orf33/LOC102724023,CBR1,CDV3,CLIC1,COBLL1,COL6A2,COL6A3,COX6A1,COX7A2,CTSB,CTSD,CYP4B1,DDX59,DDX6,DKC1,DNM1L,ECI2,ECM1,EIF3J,EIF3L,ENO1,ERAP1,ERAP2,ETHE1,F9,FABP1,FAH,FKBP1A,FSCB,FYCO1,GANAB,GART,GBP1,GBP5,GCLC,GDA,GDI1,GDI2,GK,GNE,GPD1,GPHN,GPX1,GSR,GSTO1,GSTP1,GYS2,HMGB1,HMGB2,HSP90AB1,IQGAP1…
Cancer, Endocrine System Disorders, Organismal Injury and Abnormalities, Respiratory Disease	metastatic neuroendocrine lung tumor	EQ3 vs EQ 0	0.00743	2.12901				3	FKBP1A,GART,HSP90AB1
Cancer, Organismal Injury and Abnormalities, Respiratory Disease	stage I-IV lung adenocarcinoma	EQ3 vs EQ 0	0.00743	2.12901				3	GART,HSP90AB1,XPO5
Cancer, Organismal Injury and Abnormalities, Tumor Morphology	progressive malignant solid tumor	EQ3 vs EQ 0	0.00744	2.12843				5	ANXA3,FKBP1A,GART,HMGB1,HSP90AB1
Cancer, Gastrointestinal Disease, Organismal Injury and Abnormalities	malignant neoplasm of large intestine	EQ3 vs EQ 0	0.00769	2.11407				100	ABCC2,ACAA1,ACADVL,AGL,AGXT,AKR1B1,ALDH2,ALDH3A2,ANXA1,ANXA3,ANXA4,AQP10,AQP3,BLMH,C21orf33/LOC102724023,CDV3,CLIC1,COBLL1,COL6A2,COL6A3,COX7A2,CTSB,CTSD,CYP4B1,DDX59,DDX6,DHRS13,DKC1,ECM1,EIF3J,EIF3L,ENO1,ERAP2,F9,FABP1,FAH,FKBP1A,FSCB,FYCO1,GART,GBP1,GBP5,GCLC,GDA,GK,GNE,GPD1,GPX1,GSTO1,GSTP1,GYS2,HMGB1,HMGB2,HSP90AB1,IQGAP1,KRT18,KTN1,MAP3K7,MATR3,MDH2,METTL7A,MGST3,MRPL12,MTDH,MYO6,NCEH1,NLRP…
Cardiovascular System Development and Function, Organismal Development	angiogenesis	EQ3 vs EQ 0	0.0077	2.11351		0.925		18	AKR1B1,Ang4,ANXA1,ANXA3,APOH,CAPNS1,CTSB,ECM1,ERAP1,GBP1,GCLC,GPX1,HMGB1,HMGB2,MAP3K7,MTDH,SBDS,TKT
Lipid Metabolism, Small Molecule Biochemistry	metabolism of triacylglycerol	EQ3 vs EQ 0	0.00794	2.10018				4	APOH,FABP1,GK,GPX1
Cellular Assembly and Organization	accumulation of lysosome	EQ3 vs EQ 0	0.00794	2.10018				2	CTSB,CTSD
DNA Replication, Recombination, and Repair, Gene Expression	bending of DNA	EQ3 vs EQ 0	0.00794	2.10018				2	HMGB1,HMGB2
Cancer, Organismal Injury and Abnormalities, Respiratory Disease	biphasic malignant pleural mesothelioma	EQ3 vs EQ 0	0.00794	2.10018				2	GART,HSP90AB1
Cancer, Organismal Injury and Abnormalities, Respiratory Disease	epithelioid malignant pleural mesothelioma	EQ3 vs EQ 0	0.00794	2.10018				2	GART,HSP90AB1
Lipid Metabolism, Molecular Transport, Small Molecule Biochemistry	quantity of non-esterified fatty acid	EQ3 vs EQ 0	0.00794	2.10018				2	AKR1B1,TARDBP
Cancer, Connective Tissue Disorders, Organismal Injury and Abnormalities, Skeletal and Muscular Disorders	recurrent chordoma	EQ3 vs EQ 0	0.00794	2.10018				2	FKBP1A,HSP90AB1
Cell-To-Cell Signaling and Interaction, Inflammatory Response	immune response of tumor cell lines	EQ3 vs EQ 0	0.008	2.09691		-0.447		5	ANXA1,CTSB,CTSD,DNM1L,ERAP1
Cancer, Gastrointestinal Disease, Hepatic System Disease, Organismal Injury and Abnormalities	incidence of hepatocellular carcinoma	EQ3 vs EQ 0	0.00818	2.08725				3	FAH,IQGAP1,PRDX1
Molecular Transport, Small Molecule Biochemistry	quantity of bilirubin	EQ3 vs EQ 0	0.00818	2.08725				3	ABCC2,FAH,UGT1A1
Cancer, Organismal Injury and Abnormalities	recurrent malignant solid tumor	EQ3 vs EQ 0	0.00819	2.08672				5	FKBP1A,GART,GSR,HSP90AB1,TUBB
Cancer, Gastrointestinal Disease, Organismal Injury and Abnormalities	metastatic gastrointestinal tumor	EQ3 vs EQ 0	0.00822	2.08513				8	COL6A3,ERAP2,FKBP1A,GART,GSTP1,HMGB2,HSP90AB1,KRT18
Gastrointestinal Disease, Hepatic System Disease, Organismal Injury and Abnormalities	liver lesion	EQ3 vs EQ 0	0.00824	2.08407		0.217		64	A1CF,ABCC2,ACAA1,ACADVL,ADH1A,ALDH2,ANXA1,ANXA3,AQP10,CLIC1,COBLL1,COL6A2,COL6A3,CTSB,CTSD,DKC1,DNM1L,ECI2,ECM1,ERAP1,ERAP2,FABP1,FAH,FKBP1A,GANAB,GCLC,GDI2,GNE,GPX1,GSR,GSTO1,GSTP1,GYS2,HMGB1,HSP90AB1,IQGAP1,KRT18,KTN1,MAP3K7,MTDH,MYO6,NCEH1,NLRP12,PAH,PFKL,PGM1,PKLR,PRDX1,PRKCSH,PSMA1,SULT2A1,TCIRG1,TFRC,TKTL2,TPI1,TRIM25,TSTD1,TTC37,TXN,TXNRD1,UBQLN4,UGT1A1,UTRN,ZNF622
Cancer, Endocrine System Disorders, Organismal Injury and Abnormalities	benign neuroendocrine neoplasm	EQ3 vs EQ 0	0.00838	2.07676				5	ALDH2,DKC1,DNM1L,HMGB2,PRDX1
Cancer, Organismal Injury and Abnormalities	connective or soft tissue tumor	EQ3 vs EQ 0	0.00847	2.07212		-0.928		20	ADH1A,COL6A2,COL6A3,DDX6,FKBP1A,FSCB,GART,HMGB1,HSP90AB1,IQGAP1,MGST1,PFKL,PRDX1,RENBP,TKT,TTC37,TXN,UBQLN4,UTRN,XRCC5
Cancer, Organismal Injury and Abnormalities, Reproductive System Disease	locally advanced breast cancer	EQ3 vs EQ 0	0.00858	2.06651				3	FKBP1A,HSP90AB1,TUBB
Infectious Diseases	viral entry by virus	EQ3 vs EQ 0	0.00858	2.06651				3	MYO6,RAB11B,TFRC
Cancer, Endocrine System Disorders, Organismal Injury and Abnormalities	neuroendocrine tumor	EQ3 vs EQ 0	0.0086	2.0655				14	AKR1B1,ALDH2,CTSB,DKC1,DNM1L,FKBP1A,GART,HMGB2,HSP90AB1,MDH2,PRDX1,TMEM135,UGGT1,UTRN
Cancer, Organismal Injury and Abnormalities, Reproductive System Disease, Skeletal and Muscular Disorders	uterine leiomyoma	EQ3 vs EQ 0	0.00863	2.06399				7	COL6A3,DDX6,HSP90AB1,IQGAP1,MGST1,TTC37,UTRN
Molecular Transport, RNA Trafficking	accumulation of RNA	EQ3 vs EQ 0	0.00878	2.05651				2	DDX6,SBDS
Amino Acid Metabolism, Small Molecule Biochemistry	catabolism of essential amino acids	EQ3 vs EQ 0	0.00878	2.05651				2	AFMID,BLMH
Drug Metabolism	conjugation of glutathione	EQ3 vs EQ 0	0.00878	2.05651				2	GSTA1,GSTP1
Developmental Disorder, Hereditary Disorder, Organismal Injury and Abnormalities, Skeletal and Muscular Disorders	distal myopathy	EQ3 vs EQ 0	0.00878	2.05651				2	GNE,MATR3
Cell Death and Survival	cell viability of brain cells	EQ3 vs EQ 0	0.00898	2.04672		0.762	bias	4	DNM1L,HMGB1,HMGB2,TARDBP
Cell Death and Survival	cell death of endothelial cell lines	EQ3 vs EQ 0	0.00898	2.04672				3	CTSD,GPX1,TFRC
Cancer, Organismal Injury and Abnormalities	neoplasia of epithelial tissue	EQ3 vs EQ 0	0.00906	2.04287		-1.496		126	A1CF,ABCC2,ACAA1,ACADVL,ACOXL,ADH1A,AGL,AGXT,AKR1B1,ALDH2,ALDH3A2,ANXA1,ANXA3,ANXA4,AQP10,AS3MT,BLMH,C21orf33/LOC102724023,CBR1,CDV3,CLIC1,COBLL1,COL6A2,COL6A3,COX6A1,COX7A2,CTSB,CTSD,CYP4B1,DDX59,DDX6,DKC1,DNM1L,ECI2,ECM1,EIF3J,EIF3L,ENO1,ERAP1,ERAP2,ETHE1,F9,FABP1,FAH,FKBP1A,FSCB,FYCO1,GANAB,GART,GBP1,GBP5,GCLC,GDA,GDI1,GDI2,GK,GNE,GPD1,GPHN,GPX1,GSR,GSTO1,GSTP1,GYS2,HMGB1,HMGB2,HSP90AB1,IQGAP1…
Cancer, Gastrointestinal Disease, Hepatic System Disease, Organismal Injury and Abnormalities	hepatocellular carcinoma	EQ3 vs EQ 0	0.00925	2.03386		-0.818		15	ALDH2,ANXA1,CTSD,FAH,FKBP1A,GSTO1,HMGB1,HSP90AB1,IQGAP1,MYO6,PRDX1,TPI1,TXN,TXNRD1,UGT1A1
Cancer, Gastrointestinal Disease, Organismal Injury and Abnormalities	advanced malignant gastrointestinal neoplasm	EQ3 vs EQ 0	0.00932	2.03058				8	COL6A3,ERAP2,FKBP1A,GART,GSTP1,HMGB2,HSP90AB1,KRT18
Cancer, Hematological Disease, Immunological Disease, Organismal Injury and Abnormalities	relapsed B-cell non-Hodgkin lymphoma	EQ3 vs EQ 0	0.0094	2.02687				3	FKBP1A,GSR,HSP90AB1
Cancer, Organismal Injury and Abnormalities	incidence of tumor	EQ3 vs EQ 0	0.00945	2.02457		-1.781	bias	8	ACADVL,FAH,GSTP1,IQGAP1,MTDH,NLRP12,PRDX1,XRCC5
Cellular Assembly and Organization	stabilization of filaments	EQ3 vs EQ 0	0.00953	2.02091				4	DNM1L,IQGAP1,KRT18,SEPT7
Cellular Compromise	degradation of filaments	EQ3 vs EQ 0	0.00966	2.01502				2	KRT18,TUBB
Cellular Assembly and Organization	quantity of secretory granules	EQ3 vs EQ 0	0.00966	2.01502				2	ANXA1,KRT18

## Sheet: Table S10C
Categories	Diseases or Functions Annotation	Comparison	p-Value	Score	Predicted Activation State	Activation z-score	Flags	#Molecules	Molecules
Hepatocellular Carcinoma, Liver Hyperplasia/Hyperproliferation	incidence of hepatocellular carcinoma	EQ1 vs EQ0	0.000382	3.41794				3	FAH,IQGAP1,PRDX1
Hepatocellular Carcinoma, Liver Hyperplasia/Hyperproliferation	hepatocellular carcinoma	EQ1 vs EQ0	0.00403	2.39469				8	ALDH2,APOB,ATP1A1,DPYD,FAH,IQGAP1,PRDX1,TXNRD1
Renal Damage	drug toxicity-related nephropathy	EQ1 vs EQ0	0.00486	2.31336				1	GSS
Cardiac Necrosis/Cell Death	cell death of cardiac stem cells	EQ1 vs EQ0	0.0097	2.01323				1	PIN1
Heart Failure	mild to moderate stage heart failure	EQ1 vs EQ0	0.0097	2.01323				1	ATP1A1
Liver Failure	failure of liver	EQ1 vs EQ0	0.011	1.95861				2	FAH,GSS
Liver Damage	drug-induced hepatotoxicity	EQ1 vs EQ0	0.0121	1.91721				1	GSS
Cardiac Dysfunction	dysfunction of cardiomyocytes	EQ1 vs EQ0	0.0145	1.83863				1	ALDH2
Kidney Failure	acute renal failure	EQ1 vs EQ0	0.0163	1.78781				2	ATP1A1,GSS
Liver Cirrhosis	early stage primary biliary cirrhosis	EQ1 vs EQ0	0.0169	1.77211				1	APOB
Renal Damage, Renal Tubule Injury	proximal tubular toxicity	EQ1 vs EQ0	0.0216	1.66555				2	GSS,TXNRD1
Glomerular Injury, Renal Thrombosis	thrombosis of renal glomerulus	EQ1 vs EQ0	0.0217	1.66354				1	C2
Renal Necrosis/Cell Death	apoptosis of proximal tubule cells	EQ1 vs EQ0	0.0241	1.61798				1	ATP1A1
Kidney Failure	ischemic acute renal failure	EQ1 vs EQ0	0.0241	1.61798				1	ATP1A1
Hepatocellular Carcinoma, Liver Hyperplasia/Hyperproliferation	size of hepatocellular carcinoma	EQ1 vs EQ0	0.0241	1.61798				1	IQGAP1
Liver Inflammation/Hepatitis	inflammation of liver	EQ1 vs EQ0	0.0241	1.61798				4	APOB,FAH,GSS,TFRC
Liver Failure	acute liver failure	EQ1 vs EQ0	0.0288	1.54061				1	GSS
Nephrosis	nephrosis	EQ1 vs EQ0	0.0295	1.53018				2	ATP1A1,ATP6V1A
Cardiac Arrythmia	persistent atrial fibrillation	EQ1 vs EQ0	0.0312	1.50585				1	ATP1A1
Kidney Failure	failure of kidney	EQ1 vs EQ0	0.0347	1.45967				3	APOB,ATP1A1,GSS
Glutathione Depletion In Liver	conjugation of glutathione	EQ1 vs EQ0	0.0476	1.32239				1	GSTA2
Renal Degeneration	degeneration of kidney	EQ1 vs EQ0	0.0522	1.28233				1	FAH
Liver Necrosis/Cell Death	apoptosis of hepatocytes	EQ1 vs EQ0	0.0548	1.26122				2	ALDH2,FAH
Cardiac Congestive Cardiac Failure, Heart Failure	congestive heart failure	EQ1 vs EQ0	0.0548	1.26122				2	ATP1A1,GSS
Hepatocellular Carcinoma, Liver Hyperplasia/Hyperproliferation	tumorigenesis of hepatocellular carcinoma	EQ1 vs EQ0	0.0705	1.15181				1	ALDH2
Kidney Failure	chronic renal failure	EQ1 vs EQ0	0.0746	1.12726				2	APOB,GSS
Cardiac Necrosis/Cell Death	cell viability of cardiomyocytes	EQ1 vs EQ0	0.0751	1.12436				1	IQGAP1
Cardiac Arrythmia, Tachycardia	supraventricular tachycardia	EQ1 vs EQ0	0.0751	1.12436				1	ATP1A1
Liver Hyperplasia/Hyperproliferation	liver adenoma	EQ1 vs EQ0	0.0796	1.09909				1	FAH
Liver Inflammation/Hepatitis	alcoholic hepatitis	EQ1 vs EQ0	0.0863	1.06399				1	GSS
Liver Inflammation/Hepatitis, Liver Steatosis	nonalcoholic steatohepatitis	EQ1 vs EQ0	0.093	1.03152				1	APOB
Cardiac Damage	injury of heart	EQ1 vs EQ0	0.0952	1.02136				1	ALDH2
Renal Necrosis/Cell Death	cell death of kidney cells	EQ1 vs EQ0	0.0999	1.00043				3	ATP1A1,ELOVL4,TFRC
Cardiac Arrythmia	atrial flutter	EQ1 vs EQ0	0.106	0.974694				1	ATP1A1
Cardiac Stenosis	stenosis of aortic valve	EQ1 vs EQ0	0.115	0.939302				1	APOB
Liver Cholestasis	progressive familial intrahepatic cholestasis type 1	EQ1 vs EQ0	0.134	0.872895				1	GSTA2
Cardiac Arrythmia	ventricular fibrillation	EQ1 vs EQ0	0.14	0.853872				1	ATP1A1
Renal Necrosis/Cell Death	apoptosis of kidney cell lines	EQ1 vs EQ0	0.162	0.790485				2	ELOVL4,TFRC
Cardiac Arrythmia, Tachycardia	ventricular tachycardia	EQ1 vs EQ0	0.169	0.772113				1	ATP1A1
Liver Regeneration	regeneration of liver	EQ1 vs EQ0	0.185	0.732828				1	FAH
Renal Necrosis/Cell Death	cell viability of kidney cell lines	EQ1 vs EQ0	0.193	0.714443				1	DPYD
Liver Damage	injury of liver	EQ1 vs EQ0	0.197	0.705534				2	ALDH2,TFRC
Liver Enlargement	hepatomegaly	EQ1 vs EQ0	0.203	0.692504				1	AGL
Increased Levels of Hematocrit	Increased Levels of Hematocrit	EQ1 vs EQ0	0.209	0.679854				1	PRDX1
Cardiac Arteriopathy	coronary artery disease	EQ1 vs EQ0	0.238	0.623423				2	APOB,GSS
Liver Damage, Liver Inflammation/Hepatitis	infection by Hepatitis C virus	EQ1 vs EQ0	0.261	0.583359				1	TFRC
Renal Damage	damage of kidney	EQ1 vs EQ0	0.304	0.517126				1	FAH
Kidney Failure	end stage renal disease	EQ1 vs EQ0	0.326	0.486782				1	GSS
Liver Proliferation	proliferation of hepatocytes	EQ1 vs EQ0	0.348	0.458421				1	FAH
Renal Proliferation	cell proliferation of kidney cell lines	EQ1 vs EQ0	0.409	0.388277				1	TXNRD1
Renal Inflammation, Renal Nephritis	Nephritis	EQ1 vs EQ0	1	0				1	FAH
Liver Hyperplasia/Hyperproliferation	liver carcinoma	EQ1 vs EQ0	1	0				12	ALDH2,ANPEP,APOB,ATIC,ATP1A1,DPYD,FAH,GDI2,IQGAP1,PRDX1,PSMA1,TXNRD1
Renal Damage, Renal Tubule Injury	proximal tubular toxicity	EQ2 vs EQ0	0.000307	3.51286				4	ACAA1,Cyp2d22,GSTA1,TXNRD1
Cardiac Damage	cardiotoxicity	EQ2 vs EQ0	0.000446	3.35067				3	ANXA1,CBR1,HSP90AB1
Liver Cholestasis	progressive familial intrahepatic cholestasis type 1	EQ2 vs EQ0	0.00113	2.94692				3	MGST3,PAH,UGP2
Glutathione Depletion In Liver	depletion of glutathione in liver	EQ2 vs EQ0	0.00346	2.46092				1	GPX1
Hepatocellular Carcinoma, Liver Hyperplasia/Hyperproliferation	recurrent hepatocellular carcinoma	EQ2 vs EQ0	0.00346	2.46092				1	HNRNPAB
Liver Necrosis/Cell Death	cell death of hepatocytes	EQ2 vs EQ0	0.00414	2.383		-0.372		4	CTSB,DNM1L,FAH,HMGB1
Cardiac Inflammation	acute rheumatic carditis	EQ2 vs EQ0	0.00692	2.15989				1	ANXA1
Liver Fibrosis, Liver Proliferation	proliferation of hepatic stellate cells/myofibroblasts	EQ2 vs EQ0	0.00692	2.15989				1	CTSB
Cardiac Regeneration	regeneration of cardiomyocytes	EQ2 vs EQ0	0.00692	2.15989				1	HMGB1
Cardiac Damage	injury of heart	EQ2 vs EQ0	0.00889	2.0511				2	ANXA1,CBR1
Glutathione Depletion In Liver, Liver Fibrosis	quantity of reactive oxygen species in liver	EQ2 vs EQ0	0.0104	1.98297				1	DNM1L
Cardiac Regeneration	regeneration of myocardium	EQ2 vs EQ0	0.0104	1.98297				1	HMGB1
Hepatocellular Carcinoma, Liver Hyperplasia/Hyperproliferation	hepatocellular carcinoma	EQ2 vs EQ0	0.0113	1.94692				9	ANXA1,CTSD,FAH,GSTO1,HMGB1,HNRNPAB,HSP90AB1,PRDX1,TXNRD1
Liver Necrosis/Cell Death	apoptosis of hepatocytes	EQ2 vs EQ0	0.0167	1.77728				3	CTSB,FAH,HMGB1
Hepatocellular Carcinoma, Liver Hyperplasia/Hyperproliferation	incidence of hepatocellular carcinoma	EQ2 vs EQ0	0.0173	1.76195				2	FAH,PRDX1
Biliary Hyperplasia, Liver Cholestasis	flow of bile	EQ2 vs EQ0	0.024	1.61979				1	SLC9A3R1
Cardiac Dysfunction, Cardiac Fibrosis	interstitial fibrosis of left ventricle	EQ2 vs EQ0	0.024	1.61979				1	GPX1
Cardiac Enlargement	hypertrophy of heart cells	EQ2 vs EQ0	0.0243	1.61439				3	CTSB,CTSD,HMGB1
Liver Hyperplasia/Hyperproliferation	metastatic liver cholangiocarcinoma	EQ2 vs EQ0	0.0307	1.51286				1	HSP90AB1
Hepatocellular Peroxisome Proliferation	quantity of peroxisomes	EQ2 vs EQ0	0.0307	1.51286				1	DNM1L
Liver Hyperplasia/Hyperproliferation	stage III liver cholangiocarcinoma	EQ2 vs EQ0	0.0307	1.51286				1	HSP90AB1
Liver Hyperplasia/Hyperproliferation	stage IVA liver cholangiocarcinoma	EQ2 vs EQ0	0.0307	1.51286				1	HSP90AB1
Liver Hyperplasia/Hyperproliferation	unresectable liver cholangiocarcinoma	EQ2 vs EQ0	0.0307	1.51286				1	HSP90AB1
Increased Levels of Hematocrit	Increased Levels of Hematocrit	EQ2 vs EQ0	0.0438	1.35853				2	PRDX1,PTPN2
Hepatocellular Carcinoma, Liver Hyperplasia/Hyperproliferation	unresectable hepatocellular carcinoma	EQ2 vs EQ0	0.054	1.26761				1	HSP90AB1
Glutathione Depletion In Liver	conjugation of glutathione	EQ2 vs EQ0	0.0671	1.17328				1	GSTA1
Liver Hyperbilirubinemia	hyperbilirubinemia	EQ2 vs EQ0	0.0671	1.17328				1	GSTA1
Renal Degeneration	degeneration of kidney	EQ2 vs EQ0	0.0735	1.13371				1	FAH
Glomerular Injury, Renal Damage	injury of renal glomerulus	EQ2 vs EQ0	0.0735	1.13371				1	CYP2C8
Liver Fibrosis	migration of hepatic stellate cells	EQ2 vs EQ0	0.0767	1.1152				1	HMGB1
Liver Steatosis	microvesicular hepatic steatosis	EQ2 vs EQ0	0.0799	1.09745				1	ACADVL
Liver Hyperplasia/Hyperproliferation	hepatoblastoma	EQ2 vs EQ0	0.0831	1.0804				1	HSP90AB1
Cardiac Dilation	dilated cardiomyopathy	EQ2 vs EQ0	0.084	1.07572				3	ACADVL,DNM1L,MYH11
Renal Damage	damage of kidney	EQ2 vs EQ0	0.0933	1.03012				2	CYP2C8,FAH
Liver Fibrosis	fibrosis of liver	EQ2 vs EQ0	0.107	0.970616				2	CTSB,DNM1L
Liver Damage	injury of liver	EQ2 vs EQ0	0.111	0.954677				3	CTSB,DNM1L,HMGB1
Liver Hyperplasia/Hyperproliferation	liver adenoma	EQ2 vs EQ0	0.111	0.954677				1	FAH
Cardiac Arteriopathy	coronary artery disease	EQ2 vs EQ0	0.147	0.832683				3	ACAA1,GSTO1,TKT
Cardiac Inflammation	inflammation of heart	EQ2 vs EQ0	0.148	0.829738				1	HMGB1
Liver Hyperplasia/Hyperproliferation	liver cancer	EQ2 vs EQ0	0.151	0.821023				27	ACAA1,ACADVL,ANPEP,ANXA1,AQP10,CTSB,CTSD,CYP2C8,DNM1L,FAH,GPX1,GSTO1,HMGB1,HNRNPAB,HSP90AB1,KTN1,NLRP12,PAH,PRDX1,PRKRA,PTPN2,SF3B4,TRIM25,TTC37,TXNRD1,UGP2,UTRN
Renal Proliferation	cell proliferation of kidney cell lines	EQ2 vs EQ0	0.171	0.767004				2	HSP90AB1,TXNRD1
Liver Proliferation	proliferation of liver cells	EQ2 vs EQ0	0.182	0.739929				2	CTSB,FAH
Cardiac Dilation	primary dilated cardiomyopthy	EQ2 vs EQ0	0.185	0.732828				1	ACADVL
Liver Failure	failure of liver	EQ2 vs EQ0	0.202	0.694649				1	FAH
Liver Regeneration	regeneration of liver	EQ2 vs EQ0	0.253	0.596879				1	FAH
Renal Necrosis/Cell Death	cell viability of kidney cell lines	EQ2 vs EQ0	0.264	0.578396				1	AQP3
Renal Hydronephrosis	hydronephrosis	EQ2 vs EQ0	0.279	0.554396				1	MYH11
Increased Levels of Red Blood Cells	Increased Levels of Red Blood Cells	EQ2 vs EQ0	0.301	0.521434				1	PTPN2
Nephrosis	nephrosis	EQ2 vs EQ0	0.318	0.497573				1	ANXA1
Liver Damage, Liver Inflammation/Hepatitis	infection by Hepatitis C virus	EQ2 vs EQ0	0.35	0.455932				1	HMGB1
Liver Steatosis	hepatic steatosis	EQ2 vs EQ0	0.385	0.414539				2	ACADVL,GPD1
Renal Necrosis/Cell Death	cell death of kidney cell lines	EQ2 vs EQ0	0.395	0.403403				2	ELOVL4,GSTA1
Liver Hyperplasia/Hyperproliferation	liver carcinoma	EQ2 vs EQ0	0.404	0.393619				23	ACAA1,ACADVL,ANPEP,ANXA1,AQP10,CTSD,CYP2C8,DNM1L,FAH,GSTO1,HMGB1,HNRNPAB,HSP90AB1,KTN1,NLRP12,PRDX1,PRKRA,PTPN2,SF3B4,TRIM25,TTC37,TXNRD1,UGP2
Cardiac Enlargement	hypertrophy of cardiomyocytes	EQ2 vs EQ0	0.409	0.388277				1	HMGB1
Liver Proliferation	proliferation of hepatocytes	EQ2 vs EQ0	0.456	0.341035				1	FAH
Liver Inflammation/Hepatitis	inflammation of liver	EQ2 vs EQ0	0.466	0.331614				2	FAH,HMGB1
Liver Cirrhosis	cirrhosis of liver	EQ2 vs EQ0	0.569	0.244888				1	PAH
Cardiac Infarction	myocardial infarction	EQ2 vs EQ0	0.573	0.241845				1	CYP2C8
Cardiac Arrythmia	arrhythmia	EQ2 vs EQ0	0.619	0.208309				1	HMGB1
Renal Inflammation, Renal Nephritis	Nephritis	EQ2 vs EQ0	1	0				1	FAH
Renal Damage, Renal Tubule Injury	proximal tubular toxicity	EQ3 vs EQ0	4.56e-06	5.34104				7	ACAA1,Cyp2d22,GSR,GSTA1,GSTP1,TXNRD1,UGT1A1
Liver Hyperbilirubinemia	hyperbilirubinemia	EQ3 vs EQ0	1.09e-05	4.96257				4	ABCC2,GSTA1,GSTP1,UGT1A1
Liver Cholestasis	progressive familial intrahepatic cholestasis type 1	EQ3 vs EQ0	6.27e-05	4.20273				5	ABCC2,GK,MGST1,MGST3,PAH
Liver Damage	damage of liver	EQ3 vs EQ0	0.000129	3.88941		0.647		11	ABCC2,ALDH2,CTSB,DNM1L,FKBP1A,GCLC,GSTP1,HMGB1,KRT18,TFRC,UGT1A1
Liver Damage	injury of liver	EQ3 vs EQ0	0.000151	3.82102		1.067		10	ABCC2,ALDH2,CTSB,DNM1L,FKBP1A,GCLC,HMGB1,KRT18,TFRC,UGT1A1
Cardiac Damage	injury of heart	EQ3 vs EQ0	0.000203	3.6925		1.199		4	ALDH2,ANXA1,CBR1,TXN
Cardiac Damage	cardiotoxicity	EQ3 vs EQ0	0.000245	3.61083				4	ABCC2,ANXA1,CBR1,HSP90AB1
Liver Damage, Liver Inflammation/Hepatitis	infection by Hepatitis C virus	EQ3 vs EQ0	0.000263	3.58004				6	ABCC2,FKBP1A,HMGB1,KRT18,TFRC,UGT1A1
Liver Hyperbilirubinemia	hereditary hyperbilirubinemia	EQ3 vs EQ0	0.000496	3.30452				2	ABCC2,UGT1A1
Liver Hyperplasia/Hyperproliferation	incidence of liver tumor	EQ3 vs EQ0	0.00183	2.73755		-0.837	bias	4	FAH,IQGAP1,MTDH,PRDX1
Liver Necrosis/Cell Death	cell death of hepatocytes	EQ3 vs EQ0	0.0023	2.63827		1.71		6	ALDH2,CTSB,DNM1L,FAH,HMGB1,KRT18
Liver Necrosis/Cell Death	apoptosis of hepatocytes	EQ3 vs EQ0	0.00507	2.29499				5	ALDH2,CTSB,FAH,HMGB1,KRT18
Glutathione Depletion In Liver	quantity of glutathione in liver	EQ3 vs EQ0	0.00565	2.24795				2	FABP1,GCLC
Liver Necrosis/Cell Death	necrosis of liver	EQ3 vs EQ0	0.00566	2.24718		1.154		7	ALDH2,CTSB,DNM1L,FAH,FKBP1A,HMGB1,KRT18
Liver Hyperplasia/Hyperproliferation	liver cancer	EQ3 vs EQ0	0.00613	2.21254		-0.818		61	A1CF,ABCC2,ACAA1,ACADVL,ADH1A,ALDH2,ANXA1,ANXA3,AQP10,CLIC1,COBLL1,COL6A2,COL6A3,CTSB,CTSD,DKC1,DNM1L,ECI2,ECM1,ERAP1,ERAP2,FABP1,FAH,FKBP1A,GANAB,GCLC,GDI2,GNE,GPX1,GSR,GSTO1,GSTP1,GYS2,HMGB1,HSP90AB1,IQGAP1,KTN1,MAP3K7,MYO6,NCEH1,NLRP12,PAH,PFKL,PGM1,PKLR,PRDX1,PRKCSH,PSMA1,SULT2A1,TCIRG1,TKTL2,TPI1,TRIM25,TSTD1,TTC37,TXN,TXNRD1,UBQLN4,UGT1A1,UTRN,ZNF622
Liver Hyperplasia/Hyperproliferation	liver tumor	EQ3 vs EQ0	0.00703	2.15304		-0.404		62	A1CF,ABCC2,ACAA1,ACADVL,ADH1A,ALDH2,ANXA1,ANXA3,AQP10,CLIC1,COBLL1,COL6A2,COL6A3,CTSB,CTSD,DKC1,DNM1L,ECI2,ECM1,ERAP1,ERAP2,FABP1,FAH,FKBP1A,GANAB,GCLC,GDI2,GNE,GPX1,GSR,GSTO1,GSTP1,GYS2,HMGB1,HSP90AB1,IQGAP1,KTN1,MAP3K7,MTDH,MYO6,NCEH1,NLRP12,PAH,PFKL,PGM1,PKLR,PRDX1,PRKCSH,PSMA1,SULT2A1,TCIRG1,TKTL2,TPI1,TRIM25,TSTD1,TTC37,TXN,TXNRD1,UBQLN4,UGT1A1,UTRN,ZNF622
Liver Hyperbilirubinemia	Crigler-Najjar syndrome type 1	EQ3 vs EQ0	0.00711	2.14813				1	UGT1A1
Liver Hyperbilirubinemia	Crigler-Najjar syndrome type 2	EQ3 vs EQ0	0.00711	2.14813				1	UGT1A1
Liver Hyperbilirubinemia	Gilbert syndrome	EQ3 vs EQ0	0.00711	2.14813				1	UGT1A1
Liver Hyperbilirubinemia	Lucey-Driscoll syndrome	EQ3 vs EQ0	0.00711	2.14813				1	UGT1A1
Congenital Heart Anomaly	cardiospondylocarpofacial syndrome	EQ3 vs EQ0	0.00711	2.14813				1	MAP3K7
Glutathione Depletion In Liver	depletion of glutathione in liver	EQ3 vs EQ0	0.00711	2.14813				1	GPX1
Glomerular Injury	hematuria of renal glomerulus	EQ3 vs EQ0	0.00711	2.14813				1	GNE
Liver Hyperbilirubinemia	severe hyperbilirubinemia	EQ3 vs EQ0	0.00711	2.14813				1	UGT1A1
Hepatocellular Carcinoma, Liver Hyperplasia/Hyperproliferation	incidence of hepatocellular carcinoma	EQ3 vs EQ0	0.00818	2.08725				3	FAH,IQGAP1,PRDX1
Glutathione Depletion In Liver	conjugation of glutathione	EQ3 vs EQ0	0.00878	2.05651				2	GSTA1,GSTP1
Hepatocellular Carcinoma, Liver Hyperplasia/Hyperproliferation	hepatocellular carcinoma	EQ3 vs EQ0	0.00925	2.03386		-0.818		15	ALDH2,ANXA1,CTSD,FAH,FKBP1A,GSTO1,HMGB1,HSP90AB1,IQGAP1,MYO6,PRDX1,TPI1,TXN,TXNRD1,UGT1A1
Liver Hyperbilirubinemia	Dubin-Johnson syndrome	EQ3 vs EQ0	0.0142	1.84771				1	ABCC2
Cardiac Inflammation	acute rheumatic carditis	EQ3 vs EQ0	0.0142	1.84771				1	ANXA1
Liver Cirrhosis	cryptogenic cirrhosis	EQ3 vs EQ0	0.0142	1.84771				1	KRT18
Liver Degeneration	degeneration of hepatocytes	EQ3 vs EQ0	0.0142	1.84771				1	XRCC5
Liver Dysplasia	dysplasia of hepatocytes	EQ3 vs EQ0	0.0142	1.84771				1	MAP3K7
Increased Levels of Bilirubin	increased excretion of bilirubin	EQ3 vs EQ0	0.0142	1.84771				1	ABCC2
Renal Damage, Renal Tubule Injury	injury of tubulointerstitium	EQ3 vs EQ0	0.0142	1.84771				1	FABP1
Liver Fibrosis, Liver Proliferation	proliferation of hepatic stellate cells/myofibroblasts	EQ3 vs EQ0	0.0142	1.84771				1	CTSB
Cardiac Regeneration	regeneration of cardiomyocytes	EQ3 vs EQ0	0.0142	1.84771				1	HMGB1
Liver Cirrhosis	susceptibility to noncryptogenic cirrhosis	EQ3 vs EQ0	0.0142	1.84771				1	KRT18
Liver Inflammation/Hepatitis	inflammation of liver	EQ3 vs EQ0	0.0158	1.80134				8	ABCC2,FAH,FKBP1A,GSTP1,HMGB1,KRT18,TFRC,UGT1A1
Liver Hyperplasia/Hyperproliferation	liver carcinoma	EQ3 vs EQ0	0.0167	1.77728		-0.818		57	A1CF,ABCC2,ACAA1,ACADVL,ADH1A,ALDH2,ANXA1,ANXA3,AQP10,CLIC1,COBLL1,COL6A2,COL6A3,CTSD,DKC1,DNM1L,ECI2,ECM1,ERAP1,ERAP2,FABP1,FAH,FKBP1A,GANAB,GCLC,GDI2,GNE,GSR,GSTO1,GSTP1,GYS2,HMGB1,HSP90AB1,IQGAP1,KTN1,MAP3K7,MYO6,NCEH1,NLRP12,PFKL,PGM1,PKLR,PRDX1,PRKCSH,PSMA1,SULT2A1,TCIRG1,TKTL2,TPI1,TRIM25,TSTD1,TTC37,TXN,TXNRD1,UBQLN4,UGT1A1,ZNF622
Cardiac Fibrosis	interstitial fibrosis of heart	EQ3 vs EQ0	0.0168	1.77469				2	CAPNS1,GPX1
Cardiac Stress Response	oxidative stress response of myocardium	EQ3 vs EQ0	0.0212	1.67366				1	TXN
Glutathione Depletion In Liver, Liver Fibrosis	quantity of reactive oxygen species in liver	EQ3 vs EQ0	0.0212	1.67366				1	DNM1L
Cardiac Regeneration	regeneration of myocardium	EQ3 vs EQ0	0.0212	1.67366				1	HMGB1
Liver Damage, Liver Inflammation/Hepatitis	susceptibility to hepatitis C virus	EQ3 vs EQ0	0.0212	1.67366				1	KRT18
Liver Fibrosis	fibrosis of liver	EQ3 vs EQ0	0.0281	1.55129				4	CTSB,DNM1L,GCLC,GSTP1
Cardiac Necrosis/Cell Death	cell death of cardiac stem cells	EQ3 vs EQ0	0.0282	1.54975				1	PIN1
Renal Dilation	dilation of collecting tubule	EQ3 vs EQ0	0.0351	1.45469				1	PRKCSH
Cardiac Damage, Cardiac Degeneration	injury of cardiomyocytes	EQ3 vs EQ0	0.0351	1.45469				1	TXN
Cardiac Enlargement	hypertrophy of heart cells	EQ3 vs EQ0	0.0392	1.40671				4	CTSB,CTSD,HMGB1,MAP3K7
Cardiac Dysfunction	dysfunction of cardiomyocytes	EQ3 vs EQ0	0.0419	1.37779				1	ALDH2
Liver Cholestasis	obstructive cholestasis	EQ3 vs EQ0	0.0419	1.37779				1	ABCC2
Nephrosis	nephrosis	EQ3 vs EQ0	0.0439	1.35754				3	ANXA1,FKBP1A,GSTP1
Liver Damage, Liver Inflammation/Hepatitis	HIV-HCV co-infection	EQ3 vs EQ0	0.0488	1.31158				1	UGT1A1
Liver Cholestasis, Liver Inflammation/Hepatitis	cholestatic hepatitis	EQ3 vs EQ0	0.0488	1.31158				1	ABCC2
Biliary Hyperplasia, Liver Cholestasis	flow of bile	EQ3 vs EQ0	0.0488	1.31158				1	ABCC2
Renal Inflammation, Renal Nephritis	idiopathic membranous nephropathy	EQ3 vs EQ0	0.0488	1.31158				1	FKBP1A
Cardiac Dysfunction, Cardiac Fibrosis	interstitial fibrosis of left ventricle	EQ3 vs EQ0	0.0488	1.31158				1	GPX1
Liver Hyperplasia/Hyperproliferation	polycystic liver disease	EQ3 vs EQ0	0.0488	1.31158				1	PRKCSH
Increased Levels of Creatinine	Increased Levels of Creatinine	EQ3 vs EQ0	0.0547	1.26201				2	AGXT,AKR1B1
Liver Hyperplasia/Hyperproliferation	metastatic liver cholangiocarcinoma	EQ3 vs EQ0	0.0622	1.20621				1	HSP90AB1
Hepatocellular Peroxisome Proliferation	quantity of peroxisomes	EQ3 vs EQ0	0.0622	1.20621				1	DNM1L
Liver Hyperplasia/Hyperproliferation	stage III liver cholangiocarcinoma	EQ3 vs EQ0	0.0622	1.20621				1	HSP90AB1
Liver Hyperplasia/Hyperproliferation	stage IVA liver cholangiocarcinoma	EQ3 vs EQ0	0.0622	1.20621				1	HSP90AB1
Liver Hyperplasia/Hyperproliferation	unresectable liver cholangiocarcinoma	EQ3 vs EQ0	0.0622	1.20621				1	HSP90AB1
Renal Dilation	dilation of kidney	EQ3 vs EQ0	0.0689	1.16178				1	PRKCSH
Kidney Failure	ischemic acute renal failure	EQ3 vs EQ0	0.0689	1.16178				1	FABP1
Hepatocellular Carcinoma, Liver Hyperplasia/Hyperproliferation	size of hepatocellular carcinoma	EQ3 vs EQ0	0.0689	1.16178				1	IQGAP1
Increased Levels of Creatinine	increased clearance of creatinine	EQ3 vs EQ0	0.0951	1.02182				1	AGXT
Cardiac Enlargement	hypertrophy of heart	EQ3 vs EQ0	0.0994	1.00261				6	CTSB,CTSD,FKBP1A,HMGB1,MAP3K7,TXN
Hepatocellular Carcinoma, Liver Hyperplasia/Hyperproliferation	unresectable hepatocellular carcinoma	EQ3 vs EQ0	0.108	0.966576				1	HSP90AB1
Kidney Failure	acute renal failure	EQ3 vs EQ0	0.111	0.954677				2	FABP1,GSTP1
Increased Levels of Potassium	increased excretion of K+	EQ3 vs EQ0	0.114	0.943095				1	AKR1B1
Nephrosis	minimal change nephrotic syndrome	EQ3 vs EQ0	0.133	0.876148				1	FKBP1A
Cardiac Arteriopathy	coronary artery disease	EQ3 vs EQ0	0.137	0.863279				5	ACAA1,FKBP1A,GSTO1,MARC1,TKT
Liver Enlargement	hepatomegaly	EQ3 vs EQ0	0.142	0.847712				2	AGL,KRT18
Renal Degeneration	degeneration of kidney	EQ3 vs EQ0	0.145	0.838632				1	FAH
Increased Levels of Hematocrit	Increased Levels of Hematocrit	EQ3 vs EQ0	0.149	0.826814				2	F9,PRDX1
Renal Inflammation, Renal Nephritis	interstitial nephritis	EQ3 vs EQ0	0.152	0.818156				1	FABP1
Liver Fibrosis	migration of hepatic stellate cells	EQ3 vs EQ0	0.152	0.818156				1	HMGB1
Liver Steatosis	microvesicular hepatic steatosis	EQ3 vs EQ0	0.158	0.801343				1	ACADVL
Kidney Failure	failure of kidney	EQ3 vs EQ0	0.158	0.801343				4	AGXT,FABP1,FKBP1A,GSTP1
Cardiac Dilation	dilated cardiomyopathy	EQ3 vs EQ0	0.162	0.790485				4	ACADVL,DNM1L,FKBP1A,TPI1
Cardiac Dysfunction	dysfunction of heart	EQ3 vs EQ0	0.162	0.790485				3	ALDH2,FKBP1A,GPX1
Liver Hyperplasia/Hyperproliferation	hepatoblastoma	EQ3 vs EQ0	0.164	0.785156				1	HSP90AB1
Glomerular Injury	effacement of pedicels	EQ3 vs EQ0	0.181	0.742321				1	GNE
Cardiac Dilation	idiopathic dilated cardiomyopathy	EQ3 vs EQ0	0.193	0.714443				1	TPI1
Hepatocellular Carcinoma, Liver Hyperplasia/Hyperproliferation	tumorigenesis of hepatocellular carcinoma	EQ3 vs EQ0	0.193	0.714443				1	ALDH2
Liver Hemorrhaging	bleeding of liver	EQ3 vs EQ0	0.199	0.701147				1	FKBP1A
Cardiac Necrosis/Cell Death	cell viability of cardiomyocytes	EQ3 vs EQ0	0.204	0.69037				1	IQGAP1
Liver Damage	hepatotoxicity	EQ3 vs EQ0	0.21	0.677781				1	ABCC2
Liver Hyperplasia/Hyperproliferation	liver adenoma	EQ3 vs EQ0	0.216	0.665546				1	FAH
Cardiac Dysfunction	systolic dysfunction	EQ3 vs EQ0	0.221	0.655608				1	FKBP1A
Liver Inflammation/Hepatitis	alcoholic hepatitis	EQ3 vs EQ0	0.232	0.634512				1	GSTP1
Cardiac Dysfunction	left ventricular dysfunction	EQ3 vs EQ0	0.265	0.576754				2	FKBP1A,GPX1
Cardiac Inflammation	inflammation of heart	EQ3 vs EQ0	0.28	0.552842				1	HMGB1
Renal Proliferation	proliferation of mesangial cells	EQ3 vs EQ0	0.28	0.552842				1	AKR1B1
Renal Damage	damage of kidney	EQ3 vs EQ0	0.284	0.546682				2	FABP1,FAH
Cardiac Enlargement	hypertrophy of cardiomyocytes	EQ3 vs EQ0	0.292	0.534617				2	HMGB1,MAP3K7
Renal Necrosis/Cell Death	cell death of kidney cell lines	EQ3 vs EQ0	0.305	0.5157		0.09		4	GSTA1,GSTP1,TFRC,ZNF622
Glomerular Injury, Kidney Failure, Renal Fibrosis	interstitial fibrosis of kidney	EQ3 vs EQ0	0.33	0.481486				1	FKBP1A
Cardiac Dilation	primary dilated cardiomyopthy	EQ3 vs EQ0	0.344	0.463442				1	ACADVL
Liver Failure	failure of liver	EQ3 vs EQ0	0.372	0.429457				1	FAH
Liver Cirrhosis	Cirrhosis	EQ3 vs EQ0	0.44	0.356547				3	GSTP1,KRT18,PAH
Liver Regeneration	regeneration of liver	EQ3 vs EQ0	0.452	0.344862				1	FAH
Renal Proliferation	cell proliferation of kidney cell lines	EQ3 vs EQ0	0.454	0.342944				2	HSP90AB1,TXNRD1
Heart Failure	failure of heart	EQ3 vs EQ0	0.455	0.341989				3	CAPNS1,FKBP1A,HMGB1
Renal Necrosis/Cell Death	cell viability of kidney cell lines	EQ3 vs EQ0	0.467	0.330683				1	AQP3
Liver Proliferation	proliferation of liver cells	EQ3 vs EQ0	0.475	0.323306				2	CTSB,FAH
Liver Cirrhosis	cirrhosis of liver	EQ3 vs EQ0	0.513	0.289883				2	KRT18,PAH
Cardiac Dysfunction, Cardiac Enlargement	hypertrophy of left ventricle	EQ3 vs EQ0	0.515	0.288193				1	FKBP1A
Liver Steatosis	hepatic steatosis	EQ3 vs EQ0	0.516	0.28735				3	ACADVL,GPD1,GSTP1
Cardiac Necrosis/Cell Death	cell death of heart cells	EQ3 vs EQ0	0.579	0.237321				2	MAP3K7,PIN1
Congenital Heart Anomaly	ventricular septal defect	EQ3 vs EQ0	0.583	0.234331				1	FKBP1A
Cardiac Arrythmia	arrhythmia	EQ3 vs EQ0	0.587	0.231362				2	HMGB1,TXN
Renal Inflammation, Renal Nephritis	Nephritis	EQ3 vs EQ0	1	0				3	FABP1,FAH,FKBP1A
Congenital Heart Anomaly	congenital heart disease	EQ3 vs EQ0	1	0				2	FKBP1A,MAP3K7
Liver Proliferation	proliferation of hepatocytes	EQ3 vs EQ0	1	0				1	FAH

## Sheet: Table S10D
Analysis	Upstream Regulator	Expr Log Ratio	Molecule Type	Predicted Activation State	Activation z-score	p-value of overlap	Score	#Molecules	Target molecules in dataset	Mechanistic Network
EQ 3 vs. Control	1,2-dithiol-3-thione		chemical reagent	Activated	3.594	1.68e-13	12.7747	17	ACAA1,CBR1,CTSD,FABP1,GCLC,GSR,GSTA1,GSTP1,HSP90AB1,PRDX1,PSMA1,PSMB4,TFRC,TPI1,TXN,TXNRD1,UGT1A1	23 (3)
EQ 3 vs. Control	NFE2L2		transcription regulator	Activated	3.655	1.79e-12	11.7471	21	ABCC2,CBR1,CTSD,FABP1,GCLC,GPX1,GSR,GSTA1,GSTO1,GSTP1,HPCA,HSP90AB1,MGST1,MGST3,PRDX1,PSMA1,PSMB4,TPI1,TXN,TXNRD1,UGT1A1	21 (2)
EQ 3 vs. Control	pirinixic acid		chemical toxicant	Activated	2.346	4.51e-10	9.34582	19	ACAA1,ACADVL,ALDH3A2,AQP3,CTSB,ECI2,FABP1,FKBP1A,GPD1,MGST3,PFKL,PGM1,PKLR,PSMA1,PSMB4,SULT2A1,TALDO1,TKTL2,TXN	37 (7)
EQ 3 vs. Control	TP53		transcription regulator		0.293	5.62e-10	9.25026	35	ABCC2,ACADVL,AKR1B1,ANXA1,ANXA3,ANXA4,AQP3,CAPNS1,COL6A2,COX7A2,CTSB,CTSD,CYB5A,DNM1L,FKBP1A,GART,GBP1,GDA,GPX1,GSR,GSTP1,H2AFY2,HMGB1,HMGB2,HSP90AB1,KRT18,MDH2,MTDH,MYO6,NLRP12,PSMA1,SEC23B,TUBB,UBA1,XRCC5	74 (5)
EQ 3 vs. Control	MYC		transcription regulator		0.695	8.45e-10	9.07314	29	ANXA4,CAPNS1,COBLL1,COL6A3,COX6A1,CTSB,CTSD,DKC1,ECM1,ENO1,ERAP1,FABP1,GART,GCLC,GDI1,GDI2,GSR,MGST3,MRPL12,PFKL,PGAM1,PKLR,SNRPD1,TFRC,TKT,TPI1,TXN,TXNRD1,UGT1A1	53 (3)
EQ 3 vs. Control	HNF4A		transcription regulator		1.391	3.47e-09	8.45967	40	A1CF,ABCC2,AKR1B1,ALDH2,APOH,AQP3,AS3MT,C21orf33/LOC102724023,COX7A2,CTSB,ECI2,ERLIN1,F9,FABP1,FYCO1,GPX1,GSTO1,GYS2,HMGB1,HMGB2,HNRNPA0,MAP3K7,MDH2,MGST1,MGST3,NDUFA1,PGM1,PKLR,PLA2G12B,PSMA1,RAB11A,SULT2A1,TCIRG1,TFRC,TTC37,TXN,TXNRD1,UGT1A1,USP5,XRCC5
EQ 3 vs. Control	PPARA		ligand-dependent nuclear receptor		1.247	4.78e-09	8.32057	18	ACAA1,ACADVL,AGXT,ALDH2,ALDH3A2,AQP3,ECI2,ETHE1,FABP1,GPD1,GSTP1,MGST1,MGST3,PAH,PKLR,SULT2A1,TALDO1,TXN	81 (9)
EQ 1 vs. Control	RICTOR		other	Inhibited	-2.333	1.57e-08	7.8041	9	ATP6V1A,COX6B1,COX7A2,NDUFA1,PSMA1,RPL35A,RPS27A,RPS3,UQCRB
EQ 3 vs. Control	D-glucose		chemical - endogenous mammalian	Inhibited	-2.463	1.67e-08	7.77728	19	ACAA1,AKR1B1,ANXA1,CTSB,ENO1,GART,GPD1,HMGB1,MDH2,NDUFA1,PFKL,PGAM1,PGM1,PKLR,TALDO1,TFRC,TKT,TPI1,TXNRD1	38 (2)
EQ 3 vs. Control	mono-(2-ethylhexyl)phthalate		chemical toxicant		1.36	2.94e-08	7.53165	11	ACADVL,COX6A1,COX7A2,EIF3J,ENO1,GPD1,MDH2,TALDO1,TARDBP,TKT,TPI1
EQ 3 vs. Control	MAPT		other			4.57e-08	7.34008	13	COX7A2,DNM1L,ENO1,FKBP1A,GDI2,GSTP1,HPCA,PGAM1,QDPR,TPI1,TUBA1B,TUBB,TXN
EQ 3 vs. Control	butyric acid		chemical - endogenous mammalian		0.943	1.22e-07	6.91364	16	ABCC2,ANXA1,COL6A3,COX6A1,DTYMK,GCLC,GDI1,GSTA1,GSTP1,HMGB1,HMGB2,IQGAP1,PFKL,PRDX1,SEPT7,UTRN
EQ 3 vs. Control	HNF1A		transcription regulator		-0.567	1.38e-07	6.86012	16	A1CF,ABCC2,ADH1A,ANXA4,APOH,AQP3,CYB5A,FABP1,GDI2,GSTA1,PAH,PFKL,PKLR,TFRC,TPI1,UGT1A1	51 (4)
EQ 3 vs. Control	lactacystin		chemical - protease inhibitor		0.389	1.73e-07	6.76195	11	AKR1B1,CLIC1,CTSD,CYB5A,GCLC,GSTP1,HMGB2,PIN1,SH3BGRL,TXN,TXNRD1
EQ 3 vs. Control	NR1H4		ligand-dependent nuclear receptor		1.586	1.73e-07	6.76195	10	ABCC2,ADH1A,FABP1,GPX1,PGAM1,PGM1,PKLR,SULT2A1,TPI1,UGT1A1	58 (6)
EQ 3 vs. Control	interferon beta-1a		biologic drug			2.47e-07	6.6073	9	COX6A1,ENO1,FKBP1A,GBP5,GSTP1,NDUFA1,PGAM1,PIN1,TBCB
EQ 3 vs. Control	MAFK		transcription regulator		0.817	2.55e-07	6.59346	5	GCLC,GSTA1,GSTP1,TXN,TXNRD1	21 (3)
EQ 3 vs. Control	CD 437		chemical drug		-0.905	2.86e-07	6.54363	11	AKR1B1,CLIC1,COX7A2,ENO1,HMGB1,MGST1,PGAM1,PIN1,SEPT7,TUBA1B,TXN
EQ 3 vs. Control	methylprednisolone		chemical drug		0.506	3.26e-07	6.48678	17	ABCC2,ALDH3A2,ANXA1,ANXA3,COX6A1,FAH,GCLC,GDA,GPD1,GSTA1,GSTP1,MTDH,PGAM1,QDPR,SULT2A1,TFRC,ZNF622
EQ 3 vs. Control	nitrofurantoin		chemical drug		1.726	3.49e-07	6.45717	10	ABCC2,ACAA1,ACADVL,CTSB,FABP1,GSR,GSTP1,PRDX1,TUBB,TXN
EQ 3 vs. Control	sulforafan		chemical drug	Activated	2.186	3.72e-07	6.42946	9	ABCC2,AKR1B1,GCLC,GPX1,GSR,GSTP1,TALDO1,TKT,TXNRD1	80 (8)
EQ 3 vs. Control	beta-estradiol		chemical - endogenous mammalian	Activated	2.672	4.18e-07	6.37882	33	ACAA1,ACADVL,Ang4,ANXA1,ANXA3,ANXA4,CTSB,CTSD,CYB5A,CYP4B1,EIF3J,ENO1,GART,GCLC,GDI2,GK,GNE,GPX1,GSR,GSTP1,HSP90AB1,IQGAP1,KRT18,MGST1,PFKL,PSMA1,PTTG1IP,TARDBP,TPI1,TRIM25,TXN,TXNRD1,UGT1A1	59 (5)
EQ 3 vs. Control	IND S1		chemical - kinase inhibitor		-0.447	4.28e-07	6.36856	5	ENO1,PGAM1,PRDX1,PSMA1,TUBB
EQ 2 vs. Control	D-glucose		chemical - endogenous mammalian		-1.492	4.35e-07	6.36151	12	ACAA1,ANXA1,CTSB,DNAJA2,ELOVL6,GART,GPD1,HMGB1,NDUFA1,TALDO1,TKT,TXNRD1
EQ 2 vs. Control	ACOX1		enzyme		-0.31	7.24e-07	6.14026	7	ACAA1,ACADVL,CBR1,CYP2C8,ELOVL3,FAH,PAH	14 (3)
EQ 3 vs. Control	sirolimus		chemical drug		-0.895	7.68e-07	6.11464	16	ACADVL,AQP3,CLIC1,COX6A1,ENO1,GCLC,GPD1,GSTP1,HMGB1,HSP90AB1,PGM1,PSMB4,SNRPC,TPI1,TRIM25,UBA1
EQ 3 vs. Control	APP		other		0.577	1.32e-06	5.87943	21	CLIC1,COX7A2,CTSB,CTSD,DNM1L,ENO1,FKBP1A,GDI2,GSTP1,HMGB1,HPCA,HSP90AB1,MAP3K7,PGAM1,PIN1,QDPR,SEPT7,TPI1,TUBA1B,TUBB,TXN
EQ 2 vs. Control	sirolimus		chemical drug		-0.894	1.4e-06	5.85387	11	ACADVL,AQP3,CDA,COX6A1,COX6B1,GPD1,HMGB1,HSP90AB1,MYH11,SNRPC,TRIM25
EQ 3 vs. Control	beta-naphthoflavone		chemical toxicant		1.819	1.53e-06	5.81531	6	CBR1,CYP4B1,GCLC,GSTA1,GSTP1,UGT1A1	26 (4)
EQ 3 vs. Control	tert-butyl-hydroquinone		chemical reagent		1.766	2.88e-06	5.54061	7	AGL,GCLC,GSR,GSTA1,GSTP1,TXNRD1,UGT1A1	22 (3)
EQ 2 vs. Control	pirinixic acid		chemical toxicant	Activated	2.129	3.09e-06	5.51004	10	ACAA1,ACADVL,AQP3,CTSB,CYP2C8,ELOVL3,ELOVL6,GPD1,MGST3,TALDO1	28 (6)
EQ 3 vs. Control	lipopolysaccharide		chemical drug		-0.371	3.47e-06	5.45967	30	ABCC2,ALDH2,ANXA1,ANXA3,AQP3,CTSB,CYB5A,DDX6,ENO1,GBP1,GBP5,GCLC,GDI2,GK,GPD1,GSTP1,HMGB1,HMGB2,MTDH,PRDX1,PSMB4,SULT2A1,TALDO1,TFRC,TKT,TRIM25,TXN,UBA1,UGT1A1,UTRN	84 (6)
EQ 2 vs. Control	PPARA		ligand-dependent nuclear receptor	Activated	2.253	3.92e-06	5.40671	10	ACAA1,ACADVL,AQP3,CYP2C8,ELOVL3,ELOVL6,GPD1,MGST3,PAH,TALDO1	13 (4)
EQ 3 vs. Control	dexamethasone		chemical drug		0.336	4e-06	5.39794	30	ABCC2,ANXA1,CBR1,CDV3,CLIC1,COL6A2,CTSB,CTSD,DNM1L,DTYMK,GBP1,GCLC,GPX1,GSTA1,GSTP1,HMGB1,HPCAL1,IQGAP1,METTL7A,MGST1,PAH,PIR,PSMA1,SEPT7,SNRPC,SULT2A1,TFRC,TXN,UGT1A1,XRCC5	84 (8)
EQ 3 vs. Control	PSEN1		peptidase			4.18e-06	5.37882	13	COX7A2,DNM1L,ENO1,FKBP1A,GDI2,GSTP1,HPCA,PGAM1,QDPR,TPI1,TUBA1B,TUBB,TXN
EQ 3 vs. Control	MEL T1		chemical - kinase inhibitor		0	4.36e-06	5.36051	4	ENO1,PGAM1,PRDX1,PSMA1
EQ 3 vs. Control	STIM1		ion channel	Inhibited	-2	4.36e-06	5.36051	4	GCLC,GPX1,GSTO1,PRDX1	21 (3)
EQ 1 vs. Control	VEGFA		growth factor		0.788	5.06e-06	5.29585	7	ALDH2,ANPEP,COX6B1,NDUFA1,SHMT2,TXN2,UQCRB
EQ 3 vs. Control	acetaminophen		chemical drug		1.769	6.93e-06	5.15927	9	ABCC2,FABP1,GPX1,GSR,GSTA1,GSTP1,PRDX1,TUBB,TXN	80 (9)
EQ 1 vs. Control	MEL T1		chemical - kinase inhibitor			7.82e-06	5.10679	3	ENO1,PRDX1,PSMA1
EQ 2 vs. Control	1,2-dithiol-3-thione		chemical reagent	Activated	2.62	8.32e-06	5.07988	7	ACAA1,CBR1,CTSD,GSTA1,HSP90AB1,PRDX1,TXNRD1	10 (2)
EQ 3 vs. Control	PXR ligand-PXR-Retinoic acid-RXRα		complex	Activated	2.19	9.64e-06	5.01592	5	ABCC2,ALDH3A2,GSTA1,SULT2A1,UGT1A1
EQ 2 vs. Control	ciprofibrate		chemical drug		0.218	1.23e-05	4.91009	6	ACAA1,CBR1,CYP2C8,ELOVL3,FAH,PAH	14 (4)
EQ 3 vs. Control	phenethyl isothiocyanate		chemical drug			1.23e-05	4.91009	7	C21orf33/LOC102724023,GSTA1,MGST1,MGST3,SEPT7,TXN,TXNRD1	23 (3)
EQ 2 vs. Control	NFE2L2		transcription regulator	Activated	2.752	1.25e-05	4.90309	9	CBR1,CTSD,GPX1,GSTA1,GSTO1,HSP90AB1,MGST3,PRDX1,TXNRD1
EQ 3 vs. Control	PPARD		ligand-dependent nuclear receptor		0.287	1.8e-05	4.74473	9	ACAA1,ACADVL,ALDH2,ALDH3A2,AQP3,ECI2,FABP1,GPD1,PKLR	27 (4)
EQ 3 vs. Control	GNA12		enzyme		-1.3	1.94e-05	4.7122	6	GCLC,GSR,GSTA1,GSTP1,IQGAP1,TXNRD1	22 (3)
EQ 1 vs. Control	IND S1		chemical - kinase inhibitor			2.13e-05	4.67162	3	ENO1,PRDX1,PSMA1
EQ 2 vs. Control	STIM1		ion channel			2.23e-05	4.6517	3	GPX1,GSTO1,PRDX1	9 (2)
EQ 3 vs. Control	ST1926		chemical drug		-0.707	2.3e-05	4.63827	8	AKR1B1,CLIC1,COX7A2,ENO1,MGST1,PIN1,SEPT7,TXN
EQ 2 vs. Control	mono-(2-ethylhexyl)phthalate		chemical toxicant		1.633	2.39e-05	4.6216	6	ACADVL,COX6A1,CYP2C8,GPD1,TALDO1,TKT	13 (3)
EQ 1 vs. Control	sirolimus		chemical drug		-0.956	3.14e-05	4.50307	8	ATP1A1,ATP6V1A,COX6B1,ENO1,RPS27A,RPS3,TPM3,UBA1
EQ 3 vs. Control	phenobarbital		chemical drug	Activated	2.345	3.2e-05	4.49485	6	ABCC2,CYP4B1,GSTA1,GSTP1,SULT2A1,UGT1A1	9 (4)
EQ 3 vs. Control	ONECUT1		transcription regulator			3.85e-05	4.41454	10	ABCC2,ADH1A,APOH,F9,HMGB2,MGST3,PFKL,PSMA1,SH3BGRL,UGT1A1
EQ 3 vs. Control	FOS		transcription regulator		-1.4	3.9e-05	4.40894	14	ANXA4,AQP3,BLMH,COBLL1,CTSB,ENO1,GSR,GSTP1,MGST1,PRDX1,SEC23B,TUBB,TXN,UTRN
EQ 1 vs. Control	MAPT		other			4.02e-05	4.39577	6	ATP6V1A,COX7A2,ENO1,GDI2,HPCA,TPM3
EQ 3 vs. Control	MAFF		transcription regulator			4.21e-05	4.37572	3	GCLC,GSTP1,TXNRD1
EQ 3 vs. Control	IND S7		chemical - kinase inhibitor		-1	4.59e-05	4.33819	4	ENO1,PGAM1,PSMA1,TUBB
EQ 1 vs. Control	ST1926		chemical drug	Inhibited	-2.236	4.97e-05	4.30364	5	COX7A2,ENO1,PIN1,RPS27A,UQCRB
EQ 3 vs. Control	HTT		transcription regulator			5.01e-05	4.30016	16	CBR1,COL6A3,COX6A1,CTSD,GCLC,GSR,HMGB2,HPCA,HPCAL1,HSP90AB1,MDH2,NDUFA1,PSMB4,TFRC,TPI1,TUBB
EQ 3 vs. Control	2,4,5-trichlorophenoxyacetic acid		chemical toxicant			5.13e-05	4.28988	2	ABCC2,GCLC
EQ 3 vs. Control	sodium arsenate		chemical toxicant			5.13e-05	4.28988	2	ABCC2,PRDX1
EQ 3 vs. Control	thiamine		chemical - endogenous mammalian			5.13e-05	4.28988	2	AKR1B1,TKT
EQ 3 vs. Control	MEL S3		chemical - kinase inhibitor		-1	5.29e-05	4.27654	4	ENO1,PGAM1,PSMA1,TUBB
EQ 3 vs. Control	coal tar		chemical drug			5.76e-05	4.23958	3	GCLC,GPX1,GSTP1
EQ 3 vs. Control	SLC51A		transporter			5.76e-05	4.23958	3	ABCC2,SULT2A1,UGT1A1
EQ 2 vs. Control	TP53		transcription regulator		0.848	5.98e-05	4.2233	16	ACADVL,ANXA1,AQP3,ARPC1B,COQ8A,CTSB,CTSD,DNAJA2,DNM1L,FERMT2,GART,GPX1,HMGB1,HSP90AB1,NLRP12,XPO1
EQ 2 vs. Control	MED13		transcription regulator			6.04e-05	4.21896	3	ELOVL6,GPD1,TKT
EQ 3 vs. Control	butylated hydroxyanisol		chemical toxicant		0.903	6.08e-05	4.2161	4	CBR1,GCLC,GSTA1,GSTP1	21 (3)
EQ 2 vs. Control	HNF4A		transcription regulator		-0.152	6.28e-05	4.20204	19	ANPEP,APOH,AQP3,AS3MT,CLPTM1,COQ8A,CTSB,CYP2C8,DNAJA2,FYCO1,GPX1,GSTO1,HMGB1,MGST3,NDUFA1,SF3B4,TTC37,TXNRD1,XPO1
EQ 3 vs. Control	IL15		cytokine		-0.576	6.29e-05	4.20135	12	ANXA1,AQP3,ENO1,FKBP1A,GDI2,PFKL,PGM1,TALDO1,TFRC,TKT,TPI1,TXNRD1
EQ 3 vs. Control	methapyrilene		chemical drug		1.109	6.67e-05	4.17587	7	ACAA1,CTSB,FABP1,GCLC,GYS2,TUBB,TXNRD1
EQ 2 vs. Control	dexamethasone		chemical drug		0.159	6.76e-05	4.17005	17	ANXA1,CBR1,CTSB,CTSD,CYP2C8,DNM1L,ELOVL3,ELOVL6,GPX1,GSTA1,HMGB1,HNRNPAB,PAH,PIR,SEPT7,SNRPC,UGP2
EQ 3 vs. Control	KEAP1		transcription regulator		-1.974	6.94e-05	4.15864	4	GCLC,GSTP1,PRDX1,UGT1A1	46 (5)
EQ 3 vs. Control	LY294002		chemical - kinase inhibitor		-1.719	7.26e-05	4.13906	13	AGL,AQP3,GBP1,GCLC,GK,GPD1,GSR,GSTP1,HMGB2,HSP90AB1,PKLR,PRDX1,RAB11A
EQ 3 vs. Control	CYP1A1		enzyme			8.54e-05	4.06854	6	ANXA3,ANXA4,ECI2,ETHE1,GSTA1,NDUFA1
EQ 3 vs. Control	ciprofibrate		chemical drug		-0.126	9.08e-05	4.04191	7	A1CF,ACAA1,CBR1,FAH,GSTP1,PAH,SULT2A1	30 (5)
EQ 3 vs. Control	bardoxolone		chemical drug	Activated	2	0.000101	3.99568	4	GCLC,GSR,MDH2,TXNRD1
EQ 3 vs. Control	NR1I2		ligand-dependent nuclear receptor	Activated	2.022	0.000117	3.93181	7	ABCC2,ALDH3A2,GSTA1,GSTP1,MGST1,SULT2A1,UGT1A1	84 (8)
EQ 3 vs. Control	RXRA		ligand-dependent nuclear receptor			0.000117	3.93181	9	ABCC2,ADH1A,FABP1,GCLC,GPD1,GPX1,PKLR,SULT2A1,TXN	62 (6)
EQ 1 vs. Control	lactacystin		chemical - protease inhibitor		1.387	0.000119	3.92445	5	APOB,ATP1A1,PIN1,SH3BGRL,TXNRD1
EQ 3 vs. Control	bromobenzene		chemical toxicant		-1.147	0.000139	3.85699	5	ABCC2,GCLC,GSR,GSTP1,SULT2A1
EQ 2 vs. Control	LEP		growth factor		0.378	0.000143	3.84466	8	ACADVL,APOH,AQP3,CYP2C8,ELOVL6,GPX1,PRDX1,UGP2
EQ 3 vs. Control	doxorubicin		chemical drug	Activated	2.06	0.000145	3.83863	11	ANXA1,CTSB,CTSD,GCLC,GSR,HMGB1,KRT18,MYO6,PRDX1,TUBB,TXN	38 (2)
EQ 3 vs. Control	benfotiamine		chemical drug			0.000153	3.81531	2	AKR1B1,TKT
EQ 3 vs. Control	CDK4/6		group		-0.447	0.00016	3.79588	5	ENO1,TALDO1,TPI1,TUBA1B,TUBB
EQ 1 vs. Control	1,2-dithiol-3-thione		chemical reagent	Activated	2.199	0.000161	3.79317	5	ATP1A1,PRDX1,PSMA1,TFRC,TXNRD1	7 (2)
EQ 3 vs. Control	tetraethylammonium		chemical drug		-0.152	0.000173	3.76195	4	GSTO1,PSMB4,TBCB,TPI1
EQ 2 vs. Control	adenosine dialdehyde		chemical reagent			0.00018	3.74473	2	GPX1,TXNRD1
EQ 2 vs. Control	SSPN		other			0.00018	3.74473	2	CTSB,UTRN
EQ 3 vs. Control	MAFG		transcription regulator			0.00019	3.72125	3	GCLC,GSTP1,TXNRD1
EQ 3 vs. Control	cholic acid		chemical - endogenous mammalian	Activated	2.173	0.000207	3.68403	5	ABCC2,CBR1,FABP1,KRT18,MGST1
EQ 1 vs. Control	NRF1		transcription regulator			0.000228	3.64207	3	ATP1A1,COX6B1,COX7A2
EQ 3 vs. Control	TO-901317		chemical reagent			0.000243	3.61439	8	ACAA1,ALDH2,ALDH3A2,ENO1,GPD1,PFKL,SULT2A1,TKT	56 (6)
EQ 3 vs. Control	PPARGC1A		transcription regulator		1.38	0.00025	3.60206	8	ACADVL,GK,GPX1,MDH2,NCEH1,PGAM1,SULT2A1,UGT1A1	54 (5)
EQ 3 vs. Control	hemoglobin		complex			0.000274	3.56225	3	MGST1,PIR,TFRC
EQ 3 vs. Control	TNF		cytokine		-0.48	0.000294	3.53165	26	ABCC2,ACADVL,AKR1B1,ALDH2,ANXA1,AQP3,C21orf33/LOC102724023,CTSB,FABP1,GBP1,GCLC,GPD1,GPX1,GSTA1,GSTP1,HMGB1,HSP90AB1,MAP3K7,MGST1,MTDH,NLRP12,SULT2A1,TALDO1,TFRC,TXN,TXNRD1	82 (9)
EQ 2 vs. Control	5-fluorouracil		chemical drug		-1.633	0.000295	3.53018	6	COX6A1,COX6B1,HNRNPAB,HSP90AB1,NDUFA1,RPL35A
EQ 1 vs. Control	KDM5A		transcription regulator	Inhibited	-2	0.000301	3.52143	4	ATP1A1,COX6B1,COX7A2,TXN2
EQ 2 vs. Control	hydrogen peroxide		chemical - endogenous mammalian		1.4	0.000303	3.51856	8	CTSB,CTSD,DNAJA2,GPX1,GSTA1,HMGB1,PAH,PRDX1
EQ 2 vs. Control	ethanol		chemical - endogenous mammalian		-0.239	0.000323	3.4908	7	ANPEP,CBR1,CYP2C8,ELOVL3,HSP90AB1,MGST3,PRKRA
EQ 2 vs. Control	magnesium sulfate		chemical drug			0.000334	3.47625	2	AQP3,HMGB1
EQ 3 vs. Control	cisplatin		chemical drug		-0.157	0.000339	3.4698	14	ABCC2,ACADVL,ANXA1,ANXA4,AQP3,CTSB,GSTA1,GSTP1,HMGB1,PFKL,PIN1,PSMA1,SULT2A1,TUBB	76 (6)
EQ 3 vs. Control	15-deoxy-delta-12,14 -PGJ 2		chemical - endogenous non-mammalian		1.746	0.000341	3.46725	7	CTSB,CTSD,GCLC,GSR,GSTP1,PRDX1,TXNRD1	46 (6)
EQ 1 vs. Control	PSEN1		peptidase			0.000354	3.451	6	ATP6V1A,COX7A2,ENO1,GDI2,HPCA,TPM3
EQ 2 vs. Control	troglitazone		chemical drug		0.277	0.000356	3.44855	7	AQP3,GPD1,GSTA1,HMGB1,MYH11,SEPT7,TALDO1	24 (3)
EQ 2 vs. Control	MYC		transcription regulator		-0.91	0.000376	3.42481	12	AIMP2,COX6A1,COX6B1,CTSB,CTSD,GART,HNRNPAB,MGST3,SUMO2,TKT,TXNRD1,XPO1
EQ 3 vs. Control	bilirubin		chemical - endogenous mammalian			0.000379	3.42136	3	ABCC2,GSTA1,UGT1A1	7 (3)
EQ 1 vs. Control	DBI		other			0.00039	3.40894	2	APOB,ELOVL6
EQ 2 vs. Control	beta-estradiol		chemical - endogenous mammalian		0.81	0.000405	3.39254	16	ACAA1,ACADVL,Ang4,ANPEP,ANXA1,CTSB,CTSD,GART,GPX1,HSP90AB1,PTPN2,PTTG1IP,SLC9A3R1,TRIM25,TXNRD1,XPO1
EQ 2 vs. Control	FANCD2		other			0.000428	3.36856	2	GPX1,TXNRD1
EQ 2 vs. Control	15-deoxy-delta-12,14 -PGJ 2		chemical - endogenous non-mammalian		0.098	0.000435	3.36151	5	CTSB,CTSD,MYH11,PRDX1,TXNRD1
EQ 3 vs. Control	chrysin		chemical - endogenous non-mammalian			0.00044	3.35655	3	AQP3,GCLC,UGT1A1
EQ 3 vs. Control	n-nitrosomethylbenzylamine		chemical toxicant			0.000473	3.32514	6	ALDH3A2,C21orf33/LOC102724023,GSTA1,MGST1,MGST3,SEPT7
EQ 1 vs. Control	NFE2L2		transcription regulator		1.775	0.000495	3.30539	6	ATP1A1,GSS,HPCA,PRDX1,PSMA1,TXNRD1
EQ 3 vs. Control	sulfadimethoxine		chemical toxicant			0.000506	3.29585	2	GSTA1,GSTP1
EQ 3 vs. Control	ABCB7		transporter			0.000506	3.29585	2	TFRC,TXN
EQ 3 vs. Control	MED13		transcription regulator			0.000507	3.29499	3	ENO1,GPD1,TKT
EQ 2 vs. Control	phenethyl isothiocyanate		chemical drug			0.000544	3.2644	4	GSTA1,MGST3,SEPT7,TXNRD1	10 (2)
EQ 3 vs. Control	SHC1		other		1.067	0.000571	3.24336	4	GDA,GSTP1,HMGB2,TXN
EQ 3 vs. Control	3-nitropropionic acid		chemical toxicant			0.000571	3.24336	4	CBR1,COX6A1,GCLC,TPI1	16 (2)
EQ 2 vs. Control	RORA		ligand-dependent nuclear receptor			0.000583	3.23433	5	CYP2C8,ELOVL3,ELOVL6,GPX1,MGST3
EQ 2 vs. Control	FOS		transcription regulator		-0.577	0.000614	3.21183	8	AQP3,BLMH,CTSB,ELOVL3,ELOVL6,PRDX1,SUMO2,UTRN
EQ 3 vs. Control	ACOX1		enzyme		0.084	0.000616	3.21042	6	ACAA1,ACADVL,CBR1,FAH,GSTP1,PAH	29 (4)
EQ 3 vs. Control	Esrra		transcription regulator		1.342	0.000618	3.20901	5	AGL,ENO1,FABP1,PFKL,PGM1
EQ 3 vs. Control	arsenic trioxide		chemical drug		1.878	0.000639	3.1945	6	CBR1,GCLC,GSR,PIR,TFRC,TXNRD1	23 (3)
EQ 3 vs. Control	GW 4064		chemical toxicant		0.183	0.000658	3.18177	4	ABCC2,ADH1A,PKLR,SULT2A1	58 (6)
EQ 3 vs. Control	testosterone		chemical - endogenous mammalian	Activated	2.333	0.000684	3.16494	9	ANXA1,ANXA3,CYB5A,GDI2,HSP90AB1,MGST1,PSMA1,SBDS,TXNRD1	54 (4)
EQ 3 vs. Control	CD3		complex		-0.426	0.0007	3.1549	13	ANXA1,AQP3,FKBP1A,GBP1,GDI2,MDH2,PGAM1,PKLR,SNRPC,TARDBP,TFRC,TRIM25,TXNRD1
EQ 3 vs. Control	rifampin		chemical drug			0.000711	3.14813	6	ABCC2,CYP4B1,GSTP1,SEPT7,UGT1A1,XRCC5	10 (2)
EQ 3 vs. Control	AHR		ligand-dependent nuclear receptor	Activated	2.396	0.000745	3.12784	9	AFMID,ALDH2,CBR1,COL6A3,CTSD,GSTA1,PKLR,TXN,UGT1A1
EQ 3 vs. Control	adenosine dialdehyde		chemical reagent			0.000755	3.12205	2	GPX1,TXNRD1
EQ 3 vs. Control	SSPN		other			0.000755	3.12205	2	CTSB,UTRN
EQ 2 vs. Control	DL-fructose		chemical - endogenous mammalian			0.00078	3.10791	2	ELOVL6,GPD1
EQ 3 vs. Control	carbon tetrachloride		chemical toxicant		-0.218	0.000782	3.10679	7	ABCC2,Cyp2d22,FABP1,FKBP1A,GCLC,GSTP1,QDPR
EQ 3 vs. Control	PRL		cytokine		1.489	0.000823	3.0846	8	ANXA3,CTSB,CTSD,ECM1,ENO1,MGST1,TRIM25,TUBA1B	54 (4)
EQ 2 vs. Control	3-nitropropionic acid		chemical toxicant			0.00085	3.07058	3	CBR1,COX6A1,COX6B1
EQ 3 vs. Control	1,4-bis[2-(3,5-dichloropyridyloxy)]benzene		chemical toxicant		1.58	0.000854	3.06854	5	ABCC2,ECI2,GSTP1,SULT2A1,UGT1A1	5 (2)
EQ 2 vs. Control	butyric acid		chemical - endogenous mammalian		0.548	0.000875	3.05799	7	ANXA1,COX6A1,GSTA1,HMGB1,PRDX1,SEPT7,UTRN
EQ 3 vs. Control	VEGFA		growth factor		0.726	0.000884	3.05355	8	ALDH2,CTSB,ERAP1,GART,GBP1,MDH2,NDUFA1,TOMM22
EQ 3 vs. Control	CST5		other		-0.563	0.000904	3.04383	8	ANXA3,CTSB,DKC1,GDA,PRDX1,TARDBP,TOMM22,TXN
EQ 3 vs. Control	rosiglitazone		chemical drug		0.73	0.000959	3.01818	10	ACADVL,AQP3,FABP1,GBP1,GK,GPD1,GSTA1,GYS2,KRT18,MDH2	77 (7)
EQ 3 vs. Control	GH1		growth factor		1.067	0.000975	3.011	7	ACAA1,AKR1B1,GCLC,GSTP1,MGST1,PRDX1,TKT	26 (3)
EQ 3 vs. Control	MTOR		kinase		-1.342	0.00101	2.99568	8	AKR1B1,ENO1,FKBP1A,GPHN,HSP90AB1,MDH2,RAB11B,UGGT1
EQ 3 vs. Control	nitric oxide		chemical - endogenous mammalian		1.982	0.00103	2.98716	6	GCLC,GSTP1,HSP90AB1,MGST1,TFRC,TXNRD1	79 (8)
EQ 3 vs. Control	PLIN5		other			0.00104	2.98297	3	ACADVL,GCLC,TXNRD1
EQ 3 vs. Control	sulfinosine		chemical reagent			0.00105	2.97881	2	GCLC,GSTP1
EQ 2 vs. Control	sulforafan		chemical drug			0.00106	2.97469	4	GPX1,TALDO1,TKT,TXNRD1
EQ 1 vs. Control	zinc		chemical drug			0.0011	2.95861	3	BLMH,ENO1,TFRC
EQ 2 vs. Control	trichloroethylene		chemical toxicant			0.00111	2.95468	3	ANPEP,GSTO1,SLC9A3R1
EQ 1 vs. Control	1-methyl-4-phenylpyridinium		chemical toxicant			0.00111	2.95468	2	PIN1,TFRC
EQ 3 vs. Control	PRDM1		transcription regulator		-0.314	0.00111	2.95468	7	AQP3,ECM1,ERAP1,F9,METTL7A,NLRP12,XRCC5
EQ 3 vs. Control	benzo(a)pyrene		chemical toxicant		1.455	0.00114	2.9431	7	ANXA1,CYB5A,GCLC,GSTA1,GSTP1,TKT,TXNRD1
EQ 3 vs. Control	ketoconazole		chemical drug			0.00116	2.93554	3	ABCC2,GSTA1,UGT1A1	31 (4)
EQ 3 vs. Control	dichlorovinylcysteine		chemical toxicant			0.00116	2.93554	3	ENO1,MDH2,PSMA1
EQ 3 vs. Control	decitabine		chemical drug		1.595	0.0012	2.92082	11	ABCC2,COL6A3,CYP4B1,GPX1,GSTP1,KRT18,MGST3,PKLR,TFRC,UBA1,UGT1A1
EQ 2 vs. Control	TO-901317		chemical reagent			0.00121	2.91721	5	ACAA1,ELOVL3,ELOVL6,GPD1,TKT	12 (3)
EQ 1 vs. Control	FUT8		enzyme			0.00122	2.91364	2	ALDH2,TFRC
EQ 2 vs. Control	GNA13		enzyme			0.00123	2.91009	2	GSTA1,MYH11
EQ 3 vs. Control	Pro-inflammatory Cytokine		group			0.00124	2.90658	4	ABCC2,AKR1B1,GCLC,GSTA1
EQ 1 vs. Control	tert-butyl-hydroquinone		chemical reagent			0.00126	2.89963	3	AGL,GSS,TXNRD1
EQ 3 vs. Control	oleanolic acid		chemical - endogenous non-mammalian			0.00128	2.89279	3	ABCC2,AKR1B1,GCLC
EQ 1 vs. Control	MED13		transcription regulator			0.00134	2.8729	2	ELOVL6,ENO1
EQ 1 vs. Control	testosterone		chemical - endogenous mammalian	Activated	2.236	0.00135	2.86967	5	ANPEP,GDI2,PSMA1,SBDS,TXNRD1
EQ 3 vs. Control	2-amino-5-azotoluene		chemical toxicant			0.0014	2.85387	2	ABCC2,UGT1A1
EQ 3 vs. Control	N-propyl bromide		chemical reagent			0.0014	2.85387	2	GCLC,GSR
EQ 3 vs. Control	NCX-4040		chemical drug			0.0014	2.85387	2	GCLC,GSTP1
EQ 3 vs. Control	magnesium sulfate		chemical drug			0.0014	2.85387	2	AQP3,HMGB1
EQ 3 vs. Control	lead acetate		chemical toxicant			0.0014	2.85387	2	GSTA1,GSTP1
EQ 2 vs. Control	OMA1		peptidase			0.0014	2.85387	2	ACADVL,DNM1L
EQ 3 vs. Control	paraquat		chemical toxicant	Activated	2.219	0.00141	2.85078	5	GCLC,GPX1,GSR,GSTP1,TXN
EQ 1 vs. Control	desmopressin		biologic drug			0.00144	2.84164	3	ATP1A1,ENO1,RPS3
EQ 1 vs. Control	ALDH2	-0.247	enzyme			0.00147	2.83268	2	GSS,SHMT2
EQ 3 vs. Control	ANXA7		ion channel		1	0.00154	2.81248	4	CTSB,GSR,GSTP1,MGST1
EQ 3 vs. Control	ARNT		transcription regulator		0.068	0.00164	2.78516	5	CTSD,ENO1,GSTA1,TFRC,TPI1
EQ 1 vs. Control	HTT		transcription regulator			0.00167	2.77728	7	ATP1A1,GSS,HPCA,HPCAL1,NDUFA1,TFRC,UQCRB
EQ 3 vs. Control	ESRRA		ligand-dependent nuclear receptor		0.108	0.00169	2.77211	6	ACADVL,CYB5A,ENO1,NDUFA1,SULT2A1,TPI1
EQ 2 vs. Control	BID		other			0.00178	2.74958	2	CTSB,CTSD
EQ 3 vs. Control	miR-142-3p (and other miRNAs w/seed GUAGUGU)		mature microrna			0.00179	2.74715	2	F9,HMGB1
EQ 3 vs. Control	FANCD2		other			0.00179	2.74715	2	GPX1,TXNRD1
EQ 3 vs. Control	geranylgeranylacetone		chemical drug			0.00179	2.74715	2	HMGB1,TXN
EQ 3 vs. Control	N-chlorotaurine		chemical - kinase inhibitor			0.00179	2.74715	2	PRDX1,TXN
EQ 3 vs. Control	mercuric chloride		chemical toxicant			0.00185	2.73283	3	GCLC,GSR,TXN
EQ 3 vs. Control	PPARG		ligand-dependent nuclear receptor		1.909	0.00188	2.72584	10	ACAA1,AQP3,CYP4B1,FABP1,GPD1,GSTA1,KRT18,MGST1,TKT,TUBB	27 (3)
EQ 2 vs. Control	LY294002		chemical - kinase inhibitor		-0.674	0.00189	2.72354	7	ANPEP,AQP3,GPD1,HSP90AB1,MYH11,PRDX1,PTPN2
EQ 3 vs. Control	methotrexate		chemical drug		-1.067	0.00191	2.71897	7	ACAA1,ACADVL,ANXA4,FABP1,GSR,GSTA1,PRDX1
EQ 3 vs. Control	INSR		kinase			0.00198	2.70333	9	ACADVL,ALDH2,CBR1,COL6A3,CTSB,GANAB,IQGAP1,MDH2,NDUFA1
EQ 2 vs. Control	RORC		ligand-dependent nuclear receptor			0.00215	2.66756	4	CYP2C8,ELOVL3,ELOVL6,MGST3
EQ 1 vs. Control	PLIN5		other			0.00218	2.66154	2	GSS,TXNRD1
EQ 1 vs. Control	IND S7		chemical - kinase inhibitor			0.00218	2.66154	2	ENO1,PSMA1
EQ 3 vs. Control	PML		transcription regulator		-1.461	0.00218	2.66154	5	ANXA4,FABP1,PRDX1,TXN,TXNRD1	41 (4)
EQ 3 vs. Control	epinephrine		chemical - endogenous mammalian		1.929	0.0022	2.65758	4	AQP3,SULT2A1,TFRC,UGT1A1
EQ 2 vs. Control	MAFK		transcription regulator			0.0022	2.65758	2	GSTA1,TXNRD1
EQ 3 vs. Control	S100P		other			0.00222	2.65365	2	CTSD,KRT18
EQ 3 vs. Control	tolbutamide		chemical drug			0.00222	2.65365	2	AQP3,PKLR
EQ 1 vs. Control	D-glucose		chemical - endogenous mammalian		0.323	0.0023	2.63827	6	APOB,ELOVL6,ENO1,NDUFA1,TFRC,TXNRD1
EQ 1 vs. Control	MEL S3		chemical - kinase inhibitor			0.00233	2.63264	2	ENO1,PSMA1
EQ 1 vs. Control	dichlorovinylcysteine		chemical toxicant			0.00233	2.63264	2	ENO1,PSMA1
EQ 2 vs. Control	NR3C1		ligand-dependent nuclear receptor		-1	0.00234	2.63078	8	ANXA1,AS3MT,COQ8A,CYP2C8,GPX1,GSTA1,HSP90AB1,SUMO2
EQ 1 vs. Control	TO-901317		chemical reagent			0.00239	2.6216	4	ALDH2,ELOVL3,ELOVL6,ENO1
EQ 2 vs. Control	hydroxypropyl-beta-cyclodextrin		chemical drug			0.00243	2.61439	2	CTSB,CTSD
EQ 1 vs. Control	phenanthroline-(2H,7H)-diacetate		chemical reagent			0.00247	2.6073	1	PIN1
EQ 3 vs. Control	KDM5A		transcription regulator	Inhibited	-2.236	0.0025	2.60206	5	COX6A1,COX7A2,MRPL12,TOMM22,TOMM6
EQ 2 vs. Control	GNA12		enzyme			0.0025	2.60206	3	GSTA1,MYH11,TXNRD1
EQ 3 vs. Control	memantine		chemical drug			0.00255	2.59346	3	GDI1,GSTP1,HSP90AB1
EQ 2 vs. Control	OSM		cytokine		-1.89	0.00256	2.59176	7	ACAA1,ANXA1,BLMH,CDA,COX6B1,DNM1L,GART
EQ 1 vs. Control	ciprofloxacin		chemical drug			0.00256	2.59176	3	ALDH2,ATP6V1A,SHMT2
EQ 2 vs. Control	methylprednisolone		chemical drug		1.604	0.00267	2.57349	7	ANPEP,ANXA1,COX6A1,FAH,GPD1,GSTA1,QDPR
EQ 2 vs. Control	TNF		cytokine		-1.142	0.0027	2.56864	14	ACADVL,ANPEP,ANXA1,AQP3,CTSB,CYP2C8,GPD1,GPX1,GSTA1,HMGB1,HSP90AB1,NLRP12,TALDO1,TXNRD1	22 (2)
EQ 3 vs. Control	3,5-diiodothyronine		chemical - endogenous mammalian			0.0027	2.56864	2	ENO1,PGM1
EQ 3 vs. Control	Fe2+		chemical - endogenous mammalian			0.0027	2.56864	2	GCLC,TFRC
EQ 3 vs. Control	5-fluorouracil		chemical drug		-1.134	0.00274	2.56225	7	ANXA4,CAPNS1,COX6A1,FKBP1A,HSP90AB1,NDUFA1,TPI1
EQ 3 vs. Control	pregnenolone carbonitrile		chemical drug			0.00275	2.56067	3	ABCC2,SULT2A1,UGT1A1	7 (2)
EQ 2 vs. Control	nitrofurantoin		chemical drug		-0.152	0.00275	2.56067	4	ACAA1,ACADVL,CTSB,PRDX1
EQ 3 vs. Control	wortmannin		chemical - kinase inhibitor		-0.64	0.00276	2.55909	6	AQP3,GCLC,GPD1,GSTP1,TFRC,TPI1	75 (6)
EQ 3 vs. Control	GnRH analog		biologic drug		-1.414	0.00282	2.54975	8	C21orf33/LOC102724023,CAPNS1,CYB5A,FKBP1A,GDI2,GSTO1,HSP90AB1,PSMB4
EQ 2 vs. Control	VEGFA		growth factor		0.243	0.00283	2.54821	5	ANPEP,COX6B1,CTSB,GART,NDUFA1
EQ 3 vs. Control	hydrogen peroxide		chemical - endogenous mammalian	Activated	3.104	0.00284	2.54668	10	CTSB,CTSD,GPX1,GSTA1,HMGB1,PAH,PRDX1,PRKCSH,TFRC,TXN	80 (8)
EQ 3 vs. Control	CCND1		transcription regulator		-0.447	0.00292	2.53462	8	AQP3,ENO1,PAH,TALDO1,TPI1,TUBA1B,TUBB,UTRN
EQ 3 vs. Control	PCGEM1		other			0.00296	2.52871	3	ENO1,GSR,TALDO1
EQ 3 vs. Control	chenodeoxycholic acid		chemical - endogenous mammalian		0.243	0.00303	2.51856	4	ABCC2,ADH1A,SULT2A1,TXNRD1	51 (5)
EQ 1 vs. Control	ARNT		transcription regulator			0.00312	2.50585	3	COX6B1,ENO1,TFRC
EQ 3 vs. Control	allopurinol		chemical drug		1.091	0.00317	2.49894	4	ABCC2,ANXA1,FABP1,TUBB
EQ 2 vs. Control	oleoyl-estrone		chemical drug			0.00317	2.49894	2	ACADVL,CYP2C8
EQ 3 vs. Control	liquiritigenin		chemical - endogenous non-mammalian			0.00323	2.4908	2	ABCC2,UGT1A1
EQ 3 vs. Control	hydroquinone		chemical - endogenous mammalian			0.00323	2.4908	2	GCLC,GSTA1
EQ 3 vs. Control	ALKBH5		enzyme			0.00331	2.48017	4	CTSD,DNM1L,MYO6,UBA1
EQ 2 vs. Control	diethylnitrosamine		chemical toxicant			0.00331	2.48017	3	CYP2C8,ELOVL3,PAH
EQ 1 vs. Control	GAPDH		enzyme			0.00339	2.4698	2	C2,ENO1
EQ 2 vs. Control	tert-butyl-hydroquinone		chemical reagent			0.00342	2.46597	3	GSTA1,MYH11,TXNRD1
EQ 1 vs. Control	interferon beta-1a		biologic drug			0.00343	2.46471	3	ENO1,NDUFA1,PIN1
EQ 2 vs. Control	CDC42BPB		kinase			0.0035	2.45593	1	CTSB
EQ 2 vs. Control	allobarbital		chemical drug			0.0035	2.45593	1	GSTA1
EQ 2 vs. Control	ETF1		translation regulator			0.0035	2.45593	1	UTRN
EQ 2 vs. Control	TRNAU1AP		other			0.0035	2.45593	1	GPX1
EQ 2 vs. Control	BC-DXI01		chemical reagent			0.0035	2.45593	1	AIMP2
EQ 2 vs. Control	nabumetone		chemical drug			0.0035	2.45593	1	UTRN
EQ 2 vs. Control	barbital		chemical drug			0.0035	2.45593	1	GSTA1
EQ 2 vs. Control	isosafrole		chemical toxicant			0.0035	2.45593	1	GSTA1
EQ 2 vs. Control	palmitic acid		chemical - endogenous mammalian	Activated	2	0.00361	2.44249	4	ACAA1,CTSB,ELOVL6,PTPN2
EQ 2 vs. Control	TCL1A		transcription regulator			0.00365	2.43771	3	CTSB,CTSD,UTRN
EQ 2 vs. Control	POR		enzyme			0.00368	2.43415	4	ACADVL,CYP2C8,ELOVL3,ELOVL6
EQ 3 vs. Control	FN1		enzyme		1.982	0.00371	2.43063	6	CTSD,GDI2,GPX1,MAP3K7,SEC23B,TOMM22
EQ 1 vs. Control	PML		transcription regulator			0.00375	2.42597	3	PRDX1,TXN2,TXNRD1
EQ 1 vs. Control	CUL4B		other			0.00378	2.42251	2	PSMA1,TPM3
EQ 1 vs. Control	HNF4A		transcription regulator		-0.817	0.00379	2.42136	12	ALDH2,ANPEP,APOB,C2,COX7A2,GSS,NDUFA1,PLA2G12B,PSMA1,RPS27A,TFRC,TXNRD1
EQ 1 vs. Control	5-fluorouracil		chemical drug	Inhibited	-2	0.00384	2.41567	4	COX6B1,NDUFA1,RPL35A,RPS27A
EQ 1 vs. Control	beta-estradiol		chemical - endogenous mammalian		1.784	0.00393	2.40561	11	Ang4,ANPEP,EIF3J,ENO1,GDI2,GSTA2,IQGAP1,PSMA1,PTTG1IP,TXN2,TXNRD1
EQ 3 vs. Control	desmopressin		biologic drug			0.00406	2.39147	4	AKR1B1,CTSD,ENO1,TUBB
EQ 3 vs. Control	2-amino-1-methyl-6-phenylimidazo-4-5-b-pyridine		chemical toxicant			0.00414	2.383	3	PSMB4,RAB11A,UBA1
EQ 2 vs. Control	PLIN5		other			0.00431	2.36552	2	ACADVL,TXNRD1
EQ 3 vs. Control	NFKBIA		transcription regulator		-1.414	0.00436	2.36051	9	C21orf33/LOC102724023,CTSB,ERAP1,ERAP2,KRT18,NLRP12,TFRC,UBA1,XRCC5
EQ 2 vs. Control	GPD1	0.401	enzyme			0.00439	2.35754	3	CYP2C8,ELOVL3,ELOVL6
EQ 3 vs. Control	HNF4α dimer		complex			0.00441	2.35556	2	FABP1,PKLR
EQ 3 vs. Control	meclizine		chemical drug			0.00441	2.35556	2	ABCC2,UGT1A1	4 (2)
EQ 3 vs. Control	SMARCA4		transcription regulator		1	0.00451	2.34582	11	ALDH2,CTSB,CYP4B1,GBP1,GCLC,GPX1,GSTO1,GSTP1,KRT18,TUBB,TXNRD1
EQ 1 vs. Control	butyric acid		chemical - endogenous mammalian			0.00456	2.34104	5	DTYMK,GDI1,GSTA2,IQGAP1,PRDX1
EQ 2 vs. Control	nicotinic acid		chemical - endogenous mammalian			0.00462	2.33536	2	ELOVL6,HMGB1
EQ 1 vs. Control	SYVN1		transporter			0.00465	2.33255	3	ATP1A1,DPYD,TFRC
EQ 2 vs. Control	SLC25A13		transporter			0.00466	2.33161	3	CYP2C8,ELOVL3,ELOVL6
EQ 3 vs. Control	SB203580		chemical - kinase inhibitor		-0.493	0.00466	2.33161	8	ANXA1,ANXA3,ENO1,GDI2,GK,GSTP1,PRDX1,PSMB4
EQ 2 vs. Control	wortmannin		chemical - kinase inhibitor		0.152	0.00471	2.32698	4	ANPEP,AQP3,GPD1,MYH11
EQ 1 vs. Control	HNF1A		transcription regulator			0.00473	2.32514	5	ANPEP,APOB,C2,GDI2,TFRC
EQ 2 vs. Control	MLXIPL		transcription regulator			0.00493	2.30715	2	ELOVL6,GPD1
EQ 2 vs. Control	butylated hydroxyanisol		chemical toxicant			0.00493	2.30715	2	CBR1,GSTA1
EQ 1 vs. Control	MARCH2		enzyme			0.00494	2.30627	1	TFRC
EQ 1 vs. Control	NUBP1		other			0.00494	2.30627	1	TFRC
EQ 1 vs. Control	sibutramine		chemical drug			0.00494	2.30627	1	APOB
EQ 1 vs. Control	sodium arsenate		chemical toxicant			0.00494	2.30627	1	PRDX1
EQ 3 vs. Control	NRF1		transcription regulator			0.00497	2.30364	3	COX6A1,COX7A2,GCLC
EQ 3 vs. Control	PPARα-RXRα		complex			0.00507	2.29499	2	ACAA1,GK
EQ 3 vs. Control	CLCN5		ion channel			0.00507	2.29499	2	CTSB,TXN
EQ 2 vs. Control	valproic acid		chemical drug		0.756	0.00509	2.29328	6	CTSB,CYP2C8,Cyp2d22,ELOVL3,ELOVL6,UTRN
EQ 3 vs. Control	EGLN		group	Activated	2	0.00511	2.29158	4	DHRS13,PGAM1,PGM1,TPI1
EQ 3 vs. Control	bezafibrate		chemical drug		0.555	0.00511	2.29158	4	ACADVL,CYB5A,DNM1L,FABP1
EQ 1 vs. Control	ONECUT1		transcription regulator			0.00518	2.28567	4	C2,GSS,PSMA1,SH3BGRL
EQ 2 vs. Control	CYP1A1		enzyme			0.00522	2.28233	3	COX6B1,GSTA1,NDUFA1
EQ 2 vs. Control	prostaglandin J2		chemical - endogenous non-mammalian			0.00526	2.27901	2	GSTA1,MYH11
EQ 2 vs. Control	selenium		chemical drug			0.00526	2.27901	2	GPX1,TXNRD1
EQ 3 vs. Control	2-bromoethylamine		chemical reagent			0.00526	2.27901	3	ABCC2,ANXA1,TUBB
EQ 3 vs. Control	glucosamine		chemical - endogenous mammalian			0.00526	2.27901	3	GPD1,MDH2,NDUFA1
EQ 3 vs. Control	tetrachlorodibenzodioxin		chemical toxicant		0.501	0.00539	2.26841	8	ABCC2,AQP3,CBR1,CTSD,CYP4B1,GSTA1,TXN,UGT1A1	27 (4)
EQ 2 vs. Control	Rxr		group			0.00552	2.25806	3	AQP3,CYP2C8,GSTA1
EQ 2 vs. Control	Sos		group			0.00553	2.25727	4	AQP3,ELOVL3,ELOVL6,UTRN
EQ 2 vs. Control	PPARG		ligand-dependent nuclear receptor		1.977	0.00553	2.25727	6	ACAA1,AQP3,ELOVL6,GPD1,GSTA1,TKT	12 (2)
EQ 1 vs. Control	arsenic trioxide		chemical drug			0.00555	2.25571	3	SHMT2,TFRC,TXNRD1
EQ 3 vs. Control	cadmium chloride		chemical toxicant			0.00557	2.25414	3	GCLC,GSR,TXN	21 (3)
EQ 1 vs. Control	APP		other			0.00561	2.25104	7	ATP6V1A,COX7A2,ENO1,GDI2,HPCA,PIN1,TPM3
EQ 1 vs. Control	ciprofibrate		chemical drug			0.00566	2.24718	3	APOB,ELOVL3,FAH
EQ 2 vs. Control	lipopolysaccharide		chemical drug		0.168	0.00568	2.24565	13	ANXA1,AQP3,ARPC1B,CTSB,CYP2C8,GPD1,HMGB1,PRDX1,SUMO2,TALDO1,TKT,TRIM25,UTRN	30 (4)
EQ 3 vs. Control	clofibrate		chemical drug		0.093	0.00569	2.24489	4	ACAA1,ACADVL,FABP1,GSTP1	29 (5)
EQ 3 vs. Control	OMA1		peptidase			0.00576	2.23958	2	ACADVL,DNM1L
EQ 2 vs. Control	PPARD		ligand-dependent nuclear receptor		1.982	0.00582	2.23508	4	ACAA1,ACADVL,AQP3,GPD1	12 (3)
EQ 3 vs. Control	3-methylcholanthrene		chemical toxicant			0.00589	2.22988	3	GSR,GSTA1,UGT1A1
EQ 3 vs. Control	cephaloridine		chemical drug	Activated	2	0.0059	2.22915	4	ABCC2,GSTP1,PIR,TFRC
EQ 3 vs. Control	troglitazone		chemical drug		0.2	0.00611	2.21396	8	AQP3,GPD1,GSTA1,HMGB1,SEPT7,TALDO1,UGT1A1,XRCC5	75 (6)
EQ 2 vs. Control	propylthiouracil		chemical drug			0.00614	2.21183	3	ELOVL3,MGST3,MYH11
EQ 3 vs. Control	PTEN		phosphatase		-1.414	0.00614	2.21183	9	ACAA1,ANXA1,CTSB,ECI2,GSR,MRPL12,PFKL,PGM1,PKLR
EQ 2 vs. Control	testosterone		chemical - endogenous mammalian		1.342	0.00617	2.20971	5	ANPEP,ANXA1,HSP90AB1,SBDS,TXNRD1
EQ 3 vs. Control	salirasib		chemical drug			0.00622	2.20621	3	PGAM1,PGM1,TPI1
EQ 2 vs. Control	green tea polyphenol		chemical drug			0.00631	2.19997	2	ANXA1,HMGB1
EQ 2 vs. Control	4-methylnitrosoamino-1-(3-pyridinyl)-1-butanone		chemical toxicant			0.00631	2.19997	2	ANXA1,TKT
EQ 3 vs. Control	NR1I3		ligand-dependent nuclear receptor		1.998	0.00632	2.19928	4	ABCC2,GSTP1,SULT2A1,UGT1A1
EQ 3 vs. Control	Rxr		group			0.00632	2.19928	4	ABCC2,AQP3,GSTA1,SULT2A1
EQ 3 vs. Control	benzyloxycarbonyl-Leu-Leu-Leu aldehyde		chemical - protease inhibitor		0.324	0.00641	2.19314	7	AKR1B1,CLIC1,CTSB,GSTP1,HMGB2,PIN1,TXN
EQ 3 vs. Control	cryptotanshinone		chemical drug			0.0065	2.18709	2	GCLC,MTDH
EQ 3 vs. Control	TGFB1I1		transcription regulator			0.0065	2.18709	2	FABP1,KRT18
EQ 3 vs. Control	ethoxyquin		chemical toxicant			0.0065	2.18709	2	GCLC,GSTP1
EQ 1 vs. Control	guanidinopropionic acid		chemical - endogenous non-mammalian			0.00655	2.18376	2	NDUFA1,UQCRB
EQ 1 vs. Control	glucosamine		chemical - endogenous mammalian			0.00655	2.18376	2	APOB,NDUFA1
EQ 3 vs. Control	FGF10		growth factor			0.00655	2.18376	3	ANXA1,ANXA3,CTSB
EQ 2 vs. Control	Cdc42		enzyme			0.00667	2.17587	2	CTSB,CTSD
EQ 2 vs. Control	diethylstilbestrol		chemical drug		0.882	0.00687	2.16304	4	AQP3,GSTA1,HSP90AB1,PTTG1IP
EQ 2 vs. Control	GH1		growth factor			0.00698	2.15614	4	ACAA1,CYP2C8,PRDX1,TKT
EQ 2 vs. Control	Alpha 1 antitrypsin		group			0.00699	2.15552	1	CTSB
EQ 2 vs. Control	miR-155-3p (miRNAs w/seed UCCUACC)		mature microrna			0.00699	2.15552	1	DNAJA2
EQ 2 vs. Control	PCBD1		transcription regulator			0.00699	2.15552	1	PAH
EQ 2 vs. Control	ZHX2		transcription regulator			0.00699	2.15552	1	MYH11
EQ 2 vs. Control	TXNDC5		enzyme			0.00699	2.15552	1	CTSB
EQ 2 vs. Control	DRP2		other			0.00699	2.15552	1	UTRN
EQ 2 vs. Control	NDUFS1		enzyme			0.00699	2.15552	1	GPX1
EQ 2 vs. Control	SEPT5		enzyme			0.00699	2.15552	1	SEPT7
EQ 2 vs. Control	ditiocarb		chemical drug			0.00699	2.15552	1	GSTA1
EQ 2 vs. Control	sodium arsenate		chemical toxicant			0.00699	2.15552	1	PRDX1
EQ 2 vs. Control	thiamine		chemical - endogenous mammalian			0.00699	2.15552	1	TKT
EQ 2 vs. Control	tyrphostin AG 1295		chemical - kinase inhibitor			0.00699	2.15552	1	MYH11
EQ 3 vs. Control	taurolithocholate-3-sulfate		chemical - endogenous non-mammalian			0.00719	2.14327	1	ABCC2
EQ 3 vs. Control	9-hydroxybenzo(a)pyrene		chemical toxicant			0.00719	2.14327	1	UGT1A1
EQ 3 vs. Control	cis-4,5-dihydroxy-4,5-dihydrobenzo(a)pyrene		chemical toxicant			0.00719	2.14327	1	UGT1A1
EQ 3 vs. Control	6-hydroxybenzo(a)pyrene		chemical toxicant			0.00719	2.14327	1	UGT1A1
EQ 3 vs. Control	1-hydroxybenzo(a)pyrene		chemical toxicant			0.00719	2.14327	1	UGT1A1
EQ 3 vs. Control	trans-4,5-dihydroxy-4,5-dihydrobenzo(a)pyrene		chemical toxicant			0.00719	2.14327	1	UGT1A1
EQ 3 vs. Control	CDC42BPB		kinase			0.00719	2.14327	1	CTSB
EQ 3 vs. Control	VKORC1		enzyme			0.00719	2.14327	1	F9
EQ 3 vs. Control	GGCX		enzyme			0.00719	2.14327	1	F9
EQ 3 vs. Control	allobarbital		chemical drug			0.00719	2.14327	1	GSTA1
EQ 3 vs. Control	FALEC		other			0.00719	2.14327	1	ECM1
EQ 3 vs. Control	PSMA1	0.938	peptidase			0.00719	2.14327	1	GSTP1
EQ 3 vs. Control	ETF1		translation regulator			0.00719	2.14327	1	UTRN
EQ 3 vs. Control	RDX		other			0.00719	2.14327	1	ABCC2
EQ 3 vs. Control	TRNAU1AP		other			0.00719	2.14327	1	GPX1
EQ 3 vs. Control	RPN2		enzyme			0.00719	2.14327	1	GSTP1
EQ 3 vs. Control	phenanthroline-(2H,7H)-diacetate		chemical reagent			0.00719	2.14327	1	PIN1
EQ 3 vs. Control	antimony potassium tartrate		chemical toxicant			0.00719	2.14327	1	ABCC2
EQ 3 vs. Control	3-hydroxybenzo(a)pyrene		chemical toxicant			0.00719	2.14327	1	UGT1A1
EQ 3 vs. Control	nabumetone		chemical drug			0.00719	2.14327	1	UTRN
EQ 3 vs. Control	barbital		chemical drug			0.00719	2.14327	1	GSTA1
EQ 3 vs. Control	isosafrole		chemical toxicant			0.00719	2.14327	1	GSTA1
EQ 3 vs. Control	carbon		chemical reagent			0.00719	2.14327	1	GSTP1
EQ 3 vs. Control	BID		other			0.00728	2.13787	2	CTSB,CTSD
EQ 1 vs. Control	Tropomyosin		group			0.0074	2.13077	1	TPM3
EQ 1 vs. Control	dietary fat derivative		chemical drug			0.0074	2.13077	1	APOB
EQ 1 vs. Control	TMEM27		other			0.0074	2.13077	1	ATP1A1
EQ 1 vs. Control	ATP1A2		transporter			0.0074	2.13077	1	ATP1A1
EQ 1 vs. Control	BAG4		other			0.0074	2.13077	1	APOB
EQ 1 vs. Control	FTMT		enzyme			0.0074	2.13077	1	TFRC
EQ 1 vs. Control	GADD45GIP1		other			0.0074	2.13077	1	GSTA2
EQ 1 vs. Control	FTL		enzyme			0.0074	2.13077	1	TFRC
EQ 2 vs. Control	nafenopin		chemical drug			0.00744	2.12843	2	AQP3,HSP90AB1
EQ 2 vs. Control	propofol		chemical drug			0.00744	2.12843	2	ANXA1,HMGB1
EQ 1 vs. Control	Ins1		other		1	0.00753	2.12321	4	ATP1A1,COX7A2,ELOVL6,GDI2
EQ 3 vs. Control	PLN		transporter			0.00764	2.11691	3	ALDH3A2,ENO1,TPI1
EQ 2 vs. Control	benzo(a)pyrene		chemical toxicant			0.00768	2.11464	4	ANXA1,GSTA1,TKT,TXNRD1
EQ 3 vs. Control	Ins1		other		0.896	0.00773	2.11182	7	COX7A2,CYB5A,ECI2,GDI2,GPD1,GSTP1,PKLR	30 (4)
EQ 1 vs. Control	mono-(2-ethylhexyl)phthalate		chemical toxicant			0.00779	2.10846	3	COX7A2,EIF3J,ENO1
EQ 1 vs. Control	norepinephrine		chemical - endogenous mammalian			0.00779	2.10846	3	ELOVL3,ELOVL6,TFRC
EQ 2 vs. Control	FOXA3		transcription regulator			0.00783	2.10624	2	CYP2C8,ELOVL3
EQ 3 vs. Control	Pln		other			0.00802	2.09583	3	ALDH3A2,ENO1,TPI1
EQ 3 vs. Control	DBP		transcription regulator			0.0081	2.09151	2	ADH1A,F9
EQ 3 vs. Control	SCP2		transporter			0.0081	2.09151	2	ACAA1,FABP1
EQ 3 vs. Control	FSH		complex			0.00823	2.0846	8	ALDH3A2,AQP3,GBP1,GCLC,GK,KRT18,MAP3K7,TFRC
EQ 2 vs. Control	TFEB		transcription regulator			0.00824	2.08407	2	CTSB,CTSD
EQ 2 vs. Control	ARNT		transcription regulator			0.00824	2.08407	3	COX6B1,CTSD,GSTA1
EQ 1 vs. Control	PLN		transporter			0.00849	2.07109	2	ATP1A1,ENO1
EQ 2 vs. Control	PXR ligand-PXR-Retinoic acid-RXRα		complex			0.00865	2.06298	2	CYP2C8,GSTA1
EQ 3 vs. Control	gentamicin		chemical drug		1.673	0.00867	2.06198	6	ABCC2,ACAA1,CTSD,TFRC,TUBB,ZNF622
EQ 3 vs. Control	SRC		kinase		-0.882	0.00874	2.05849	4	CTSB,ENO1,GBP1,KRT18
EQ 1 vs. Control	Pln		other			0.00878	2.05651	2	ATP1A1,ENO1
EQ 2 vs. Control	cisplatin		chemical drug		-1.406	0.00881	2.05502	7	ACADVL,ANPEP,ANXA1,AQP3,CTSB,GSTA1,HMGB1	22 (3)
EQ 3 vs. Control	peoniflorin		chemical drug			0.00895	2.04818	2	ENO1,TUBB
EQ 3 vs. Control	CYP2E1		enzyme			0.00895	2.04818	2	GCLC,MGST1
EQ 3 vs. Control	IGF2BP1		translation regulator			0.00895	2.04818	2	COL6A2,COL6A3
EQ 3 vs. Control	miR-23a-3p (and other miRNAs w/seed UCACAUU)		mature microrna			0.00895	2.04818	2	C21orf33/LOC102724023,MDH2
EQ 3 vs. Control	1-methyl-4-phenylpyridinium		chemical toxicant			0.00895	2.04818	2	PIN1,TFRC
EQ 3 vs. Control	8-bromo-cAMP		chemical reagent		0.463	0.00914	2.03905	5	ALDH2,CTSD,GSTP1,SULT2A1,UGT1A1	11 (2)
EQ 3 vs. Control	phenylbutazone		chemical drug			0.00923	2.0348	3	ABCC2,ANXA1,TUBB
EQ 3 vs. Control	ursolic acid		chemical drug			0.00923	2.0348	3	AKR1B1,HMGB1,MTDH
EQ 3 vs. Control	L-dopa		chemical - endogenous mammalian		0.302	0.00938	2.0278	11	CTSB,ERLIN1,FAH,GNE,GPD1,HPCA,IQGAP1,RENBP,TCIRG1,TRIM25,UBQLN4
EQ 2 vs. Control	Ras		group			0.00943	2.02549	3	ANPEP,MYH11,PRDX1
EQ 3 vs. Control	palmitic acid		chemical - endogenous mammalian		1.387	0.00957	2.01909	5	ACAA1,CTSB,FABP1,GCLC,PKLR	25 (4)
EQ 2 vs. Control	tetrachlorodibenzodioxin		chemical toxicant		0.351	0.00961	2.01728	5	AQP3,CBR1,CTSD,GSTA1,MYH11
EQ 3 vs. Control	TCF7L2		transcription regulator		-0.128	0.00968	2.01412	7	ACAA1,ALDH3A2,ANXA1,AQP3,FKBP1A,GYS2,MYO6
EQ 2 vs. Control	PML		transcription regulator			0.00985	2.00656	3	PRDX1,SUMO2,TXNRD1
EQ 3 vs. Control	FUT8		enzyme			0.00985	2.00656	2	ALDH2,TFRC
EQ 3 vs. Control	hydroxypropyl-beta-cyclodextrin		chemical drug			0.00985	2.00656	2	CTSB,CTSD
EQ 1 vs. Control	Meg3		other			0.00986	2.00612	1	IQGAP1
EQ 1 vs. Control	GLRX3		enzyme			0.00986	2.00612	1	TFRC
EQ 1 vs. Control	IQGAP2		other			0.00986	2.00612	1	IQGAP1
EQ 1 vs. Control	FBXL5		enzyme			0.00986	2.00612	1	TFRC
EQ 1 vs. Control	BBC3		other			0.00986	2.00612	1	PRDX1
EQ 1 vs. Control	BO-653		chemical drug			0.00986	2.00612	1	PSMA1
EQ 1 vs. Control	gemcabene		chemical drug			0.00986	2.00612	1	APOB
EQ 2 vs. Control	NPC1		transporter			0.00995	2.00218	2	CTSB,CTSD
EQ 3 vs. Control	hemin		chemical - endogenous mammalian			0.0101	1.99568	3	GSTP1,HSP90AB1,TXN
EQ 3 vs. Control	trans-hydroxytamoxifen		chemical drug		1.131	0.0102	1.9914	4	ANXA3,GCLC,GNE,GSTP1
EQ 1 vs. Control	methylprednisolone		chemical drug		1.981	0.0102	1.9914	5	ANPEP,ATIC,ATP1A1,FAH,TFRC
EQ 2 vs. Control	RAC2		enzyme			0.0104	1.98297	2	ANXA1,TKT
EQ 3 vs. Control	MECP2		transcription regulator			0.0105	1.97881	4	ANXA1,CYB5A,GSTO1,GSTP1
EQ 3 vs. Control	HNF1B		transcription regulator			0.0105	1.97881	4	ACADVL,ANXA4,GDI2,GSTA1
EQ 2 vs. Control	methotrexate		chemical drug		-1.715	0.0105	1.97881	4	ACAA1,ACADVL,GSTA1,PRDX1
EQ 2 vs. Control	benfotiamine		chemical drug			0.0105	1.97881	1	TKT
EQ 2 vs. Control	Esr1-Estrogen-Sp1		complex			0.0105	1.97881	1	CTSD
EQ 2 vs. Control	NDUFAF3		other			0.0105	1.97881	1	CTSD
EQ 2 vs. Control	LPXN		transcription regulator			0.0105	1.97881	1	MYH11
EQ 2 vs. Control	ABCC2		transporter			0.0105	1.97881	1	GSTA1
EQ 2 vs. Control	Yap1		transcription regulator			0.0105	1.97881	1	MYH11
EQ 2 vs. Control	GNG2		enzyme			0.0105	1.97881	1	MYH11
EQ 2 vs. Control	AHCY		enzyme			0.0105	1.97881	1	GPX1
EQ 2 vs. Control	N-butyryl arginine		chemical reagent			0.0105	1.97881	1	UTRN
EQ 2 vs. Control	3-hydroxybutyrate arginate		chemical reagent			0.0105	1.97881	1	UTRN
EQ 2 vs. Control	benzoquinone		chemical - endogenous mammalian			0.0105	1.97881	1	GSTA1
EQ 2 vs. Control	3,4-dihydroxybenzaldehyde		chemical - endogenous non-mammalian			0.0105	1.97881	1	HMGB1
EQ 2 vs. Control	5,10,15,20-tetrakis(4-sulfonatophenyl)porphyrinato iron (III)		chemical reagent			0.0105	1.97881	1	HMGB1
EQ 2 vs. Control	arginine butyrate		chemical drug			0.0105	1.97881	1	UTRN
EQ 2 vs. Control	sivelestat		chemical drug			0.0105	1.97881	1	HMGB1
EQ 3 vs. Control	gentamicin C		chemical drug			0.0105	1.97881	3	ABCC2,ANXA1,TUBB
EQ 1 vs. Control	PIK3CA		kinase			0.0106	1.97469	2	ATP1A1,GSS
EQ 3 vs. Control	IPMK		kinase			0.0108	1.96658	2	CAPNS1,HSP90AB1
EQ 1 vs. Control	FOS		transcription regulator			0.0108	1.96658	5	BLMH,ELOVL3,ELOVL6,ENO1,PRDX1
EQ 3 vs. Control	lomustine		chemical drug			0.011	1.95861	3	ABCC2,ANXA1,TUBB
EQ 3 vs. Control	MAP4K4		kinase		1	0.0111	1.95468	4	ACADVL,AGL,PGAM1,PGM1
EQ 2 vs. Control	MKL1		transcription regulator			0.0114	1.9431	3	ARPC1B,ELOVL3,MYH11
EQ 3 vs. Control	BCL2L1		other			0.0115	1.9393	3	COL6A2,ECM1,GSR
EQ 3 vs. Control	bisphenol A		chemical - endogenous non-mammalian		0	0.0117	1.93181	4	CTSD,ENO1,HSP90AB1,MDH2
EQ 3 vs. Control	CEBPA		transcription regulator		-0.816	0.0119	1.92445	8	ADH1A,AKR1B1,ANXA1,F9,GBP1,GSTP1,PIN1,SULT2A1
EQ 1 vs. Control	L-triiodothyronine		chemical - endogenous mammalian		0.415	0.012	1.92082	4	APOB,ATIC,ATP1A1,UBA1
EQ 3 vs. Control	RICTOR		other		-1.633	0.0122	1.91364	6	COX6A1,COX7A2,NDUFA1,PSMA1,PSMB4,TCIRG1
EQ 2 vs. Control	NRF1		transcription regulator			0.0123	1.91009	2	COX6A1,COX6B1
EQ 1 vs. Control	VLDLR		transporter			0.0123	1.91009	1	APOB
EQ 1 vs. Control	ABCB7		transporter			0.0123	1.91009	1	TFRC
EQ 2 vs. Control	n-nitrosomethylbenzylamine		chemical toxicant			0.0123	1.91009	3	GSTA1,MGST3,SEPT7
EQ 2 vs. Control	PD98059		chemical - kinase inhibitor		1.501	0.0125	1.90309	6	ANPEP,ANXA1,CTSB,FAH,HNRNPAB,MYH11
EQ 3 vs. Control	FGF1		growth factor			0.0127	1.8962	4	AKR1B1,GCLC,GPX1,GSTP1
EQ 2 vs. Control	doxorubicin		chemical drug		0.813	0.0127	1.8962	5	ANXA1,CTSB,CTSD,HMGB1,PRDX1
EQ 2 vs. Control	glucosamine		chemical - endogenous mammalian			0.0128	1.89279	2	GPD1,NDUFA1
EQ 2 vs. Control	methapyrilene		chemical drug			0.0128	1.89279	3	ACAA1,CTSB,TXNRD1
EQ 1 vs. Control	deferoxamine		chemical drug			0.013	1.88606	3	ENO1,PLA2G12B,TFRC
EQ 3 vs. Control	tamoxifen		chemical drug		0.186	0.0131	1.88273	6	CTSD,FABP1,GSTA1,HSP90AB1,SULT2A1,TXN
EQ 2 vs. Control	E. coli B5 lipopolysaccharide		chemical - endogenous non-mammalian		-1	0.0131	1.88273	4	GPX1,PAH,PTPN2,SUMO2
EQ 2 vs. Control	beta-naphthoflavone		chemical toxicant			0.0133	1.87615	2	CBR1,GSTA1
EQ 3 vs. Control	AKT1		kinase		-0.655	0.0133	1.87615	6	ENO1,GCLC,GSR,HMGB2,MATR3,RAB11A
EQ 1 vs. Control	TCOF1		transporter			0.0134	1.8729	2	IQGAP1,TXNRD1
EQ 3 vs. Control	fenamic acid		chemical reagent			0.0135	1.86967	3	ABCC2,ANXA1,TUBB
EQ 2 vs. Control	CDK4		kinase			0.0136	1.86646	3	AQP3,PAH,UTRN
EQ 3 vs. Control	IRF3		transcription regulator			0.0137	1.86328	5	ABCC2,ANXA4,GBP1,GBP5,PAH
EQ 3 vs. Control	dimethyl sulfoxide		chemical drug		0	0.0138	1.86012	4	ABCC2,ANXA1,HSP90AB1,TFRC
EQ 2 vs. Control	inosine		chemical - endogenous mammalian			0.0138	1.86012	2	ANXA1,ARPC1B
EQ 3 vs. Control	FXR ligand-FXR-Retinoic acid-RXRα		complex			0.0138	1.86012	2	ABCC2,SULT2A1
EQ 3 vs. Control	NFIC		transcription regulator			0.0138	1.86012	2	HMGB1,PKLR
EQ 3 vs. Control	oltipraz		chemical drug			0.0138	1.86012	2	GSTA1,GSTP1
EQ 3 vs. Control	ochratoxin A		chemical toxicant			0.0138	1.86012	2	GCLC,GSTP1
EQ 2 vs. Control	RICTOR		other	Inhibited	-2	0.0138	1.86012	4	COX6A1,COX6B1,NDUFA1,RPL35A
EQ 2 vs. Control	ZNF282		transcription regulator			0.0139	1.85699	1	CTSD
EQ 2 vs. Control	OLFM2		other			0.0139	1.85699	1	MYH11
EQ 2 vs. Control	RPRD1A		other			0.0139	1.85699	1	CTSB
EQ 2 vs. Control	RBBP5		enzyme			0.0139	1.85699	1	CTSD
EQ 2 vs. Control	PAK4		kinase			0.0139	1.85699	1	CTSB
EQ 2 vs. Control	AP2A1		transporter			0.0139	1.85699	1	TALDO1
EQ 2 vs. Control	BBC3		other			0.0139	1.85699	1	PRDX1
EQ 2 vs. Control	DEETGE-CAL-Tat		chemical reagent			0.0139	1.85699	1	GPX1
EQ 1 vs. Control	SOD1		enzyme			0.014	1.85387	3	ATP1A1,HPCAL1,TFRC
EQ 1 vs. Control	CD 437		chemical drug			0.0142	1.84771	3	COX7A2,ENO1,PIN1
EQ 2 vs. Control	BAX		transporter			0.0143	1.84466	2	CTSB,CTSD
EQ 2 vs. Control	ATG7		enzyme			0.0143	1.84466	2	Ang4,CTSB
EQ 2 vs. Control	2,3,4,7,8-pentachlorodibenzofuran		chemical toxicant			0.0143	1.84466	2	CYP2C8,MYH11
EQ 3 vs. Control	Alpha 1 antitrypsin		group			0.0143	1.84466	1	CTSB
EQ 3 vs. Control	opioid receptor		group			0.0143	1.84466	1	TXN
EQ 3 vs. Control	hexadecanedioic acid		chemical - endogenous mammalian			0.0143	1.84466	1	FABP1
EQ 3 vs. Control	MARCH2		enzyme			0.0143	1.84466	1	TFRC
EQ 3 vs. Control	PRPH		other			0.0143	1.84466	1	TARDBP
EQ 3 vs. Control	NUBP1		other			0.0143	1.84466	1	TFRC
EQ 3 vs. Control	PCBD1		transcription regulator			0.0143	1.84466	1	PAH
EQ 3 vs. Control	GABRG2		ion channel			0.0143	1.84466	1	GPHN
EQ 3 vs. Control	TXNDC5		enzyme			0.0143	1.84466	1	CTSB
EQ 3 vs. Control	LRP1B		transmembrane receptor			0.0143	1.84466	1	NCEH1
EQ 3 vs. Control	DRP2		other			0.0143	1.84466	1	UTRN
EQ 3 vs. Control	NDUFS1		enzyme			0.0143	1.84466	1	GPX1
EQ 3 vs. Control	SEPT5		enzyme			0.0143	1.84466	1	SEPT7
EQ 3 vs. Control	ditiocarb		chemical drug			0.0143	1.84466	1	GSTA1
EQ 3 vs. Control	ephedrine		chemical drug			0.0143	1.84466	1	TXN
EQ 3 vs. Control	cation		chemical - other			0.0143	1.84466	1	GSTP1
EQ 2 vs. Control	arsenic trioxide		chemical drug			0.0144	1.84164	3	CBR1,PIR,TXNRD1
EQ 2 vs. Control	tamoxifen		chemical drug		1.091	0.0145	1.83863	4	CTSD,GSTA1,HSP90AB1,SLC9A3R1
EQ 3 vs. Control	TCOF1		transporter			0.0146	1.83565	3	AKR1B1,IQGAP1,TXNRD1
EQ 3 vs. Control	cyclosporin A		biologic drug		0.647	0.0146	1.83565	8	ABCC2,AKR1B1,ANXA1,MDH2,RAB11B,TARDBP,TUBB,UTRN
EQ 2 vs. Control	Akt		group		0	0.0147	1.83268	4	AIMP2,AQP3,CTSD,UTRN
EQ 1 vs. Control	adenosine dialdehyde		chemical reagent			0.0147	1.83268	1	TXNRD1
EQ 1 vs. Control	CACNA1C		ion channel			0.0147	1.83268	1	ENO1
EQ 1 vs. Control	mir-320		microrna			0.0147	1.83268	1	TFRC
EQ 1 vs. Control	ifosfamide		chemical drug			0.0147	1.83268	1	PSMA1
EQ 1 vs. Control	juglone		chemical toxicant			0.0147	1.83268	1	PIN1
EQ 1 vs. Control	non-esterified fatty acid		chemical - endogenous mammalian			0.0147	1.83268	1	APOB
EQ 3 vs. Control	OSM		cytokine		-0.902	0.0148	1.82974	9	ACAA1,ANXA1,ANXA3,BLMH,DNM1L,ECM1,GART,GBP1,UGT1A1
EQ 1 vs. Control	cobalt chloride		chemical reagent			0.0148	1.82974	2	ANPEP,TFRC
EQ 2 vs. Control	FGF10		growth factor			0.0148	1.82974	2	ANXA1,CTSB
EQ 3 vs. Control	ADORA2A		g-protein coupled receptor		0	0.0149	1.82681	4	GDI1,HPCA,PGAM1,USP5
EQ 1 vs. Control	RB1		transcription regulator	Activated	2	0.015	1.82391	4	ATP1A1,COX6B1,COX7A2,TXN2
EQ 1 vs. Control	INSR		kinase			0.0153	1.81531	4	ALDH2,C2,IQGAP1,NDUFA1
EQ 3 vs. Control	Sos		group			0.0155	1.80967	5	AQP3,COBLL1,GSR,MGST1,UTRN
EQ 1 vs. Control	GNA12		enzyme			0.0156	1.80688	2	IQGAP1,TXNRD1
EQ 3 vs. Control	SOX1		transcription regulator			0.0157	1.8041	3	COBLL1,FABP1,TXNRD1
EQ 3 vs. Control	AGT		growth factor		-0.113	0.0157	1.8041	8	ANXA1,ANXA3,COX7A2,GSTP1,HMGB2,MGST1,PIR,TFRC
EQ 1 vs. Control	GATA3		transcription regulator			0.0158	1.80134	3	ELOVL3,ELOVL4,ELOVL6
EQ 3 vs. Control	JUN		transcription regulator			0.0159	1.7986	8	ANXA1,CAPNS1,GCLC,GSTP1,PRDX1,SULT2A1,TXN,XPO5
EQ 3 vs. Control	IL5		cytokine		0.128	0.0159	1.7986	6	ENO1,GK,MTDH,PGM1,PSMB4,TPI1
EQ 2 vs. Control	CLEC11A		growth factor			0.0159	1.7986	2	ANXA1,TKT
EQ 2 vs. Control	FOXA1		transcription regulator			0.016	1.79588	3	ANXA1,AQP3,MYH11
EQ 3 vs. Control	USP7		peptidase			0.016	1.79588	2	FABP1,GK
EQ 3 vs. Control	ritonavir		chemical drug			0.016	1.79588	4	ABCC2,SEPT7,UGT1A1,XRCC5
EQ 2 vs. Control	rosiglitazone		chemical drug	Activated	2.183	0.016	1.79588	5	ACADVL,AQP3,ELOVL3,GPD1,GSTA1
EQ 2 vs. Control	NR1I2		ligand-dependent nuclear receptor			0.0163	1.78781	3	CYP2C8,ELOVL6,GSTA1
EQ 3 vs. Control	dehydroisoandrosterone		chemical - endogenous mammalian			0.0169	1.77211	3	AQP3,ECM1,HSP90AB1
EQ 3 vs. Control	valproic acid		chemical drug		-0.97	0.0169	1.77211	8	AKR1B1,CTSB,Cyp2d22,FABP1,PSMA1,PSMB4,UGT1A1,UTRN
EQ 2 vs. Control	IL15		cytokine			0.017	1.76955	5	ANXA1,AQP3,TALDO1,TKT,TXNRD1
EQ 3 vs. Control	ferulic acid		chemical - endogenous non-mammalian			0.0172	1.76447	2	GPX1,HPCA
EQ 1 vs. Control	APOBEC1		enzyme			0.0172	1.76447	1	APOB
EQ 1 vs. Control	DMTF1		transcription regulator			0.0172	1.76447	1	ANPEP
EQ 1 vs. Control	diquat		chemical toxicant			0.0172	1.76447	1	TXNRD1
EQ 1 vs. Control	MYC		transcription regulator	Activated	2.185	0.0172	1.76447	7	COX6B1,ENO1,GDI1,GDI2,SHMT2,TFRC,TXNRD1
EQ 2 vs. Control	sulfadimethoxine		chemical toxicant			0.0174	1.75945	1	GSTA1
EQ 2 vs. Control	benidipine		chemical drug			0.0174	1.75945	1	MYH11
EQ 2 vs. Control	catechol		chemical - endogenous mammalian			0.0174	1.75945	1	GSTA1
EQ 3 vs. Control	dinoprost		chemical - endogenous mammalian			0.0175	1.75696	3	ANXA4,GSTP1,MGST1
EQ 3 vs. Control	FLT1		kinase			0.0175	1.75696	3	GDI2,MAP3K7,TOMM22
EQ 3 vs. Control	captopril		chemical drug			0.0175	1.75696	3	ABCC2,ANXA1,MYO6
EQ 2 vs. Control	benzene		chemical toxicant			0.0176	1.75449	2	ANPEP,SLC9A3R1
EQ 1 vs. Control	chenodeoxycholic acid		chemical - endogenous mammalian			0.018	1.74473	2	APOB,TXNRD1
EQ 2 vs. Control	CHD4		enzyme			0.0182	1.73993	2	AS3MT,CDA
EQ 2 vs. Control	carbon monoxide		chemical - endogenous mammalian			0.0182	1.73993	2	HMGB1,PRDX1
EQ 1 vs. Control	epigallocatechin-gallate		chemical drug			0.0182	1.73993	3	APOB,GDI1,TFRC
EQ 3 vs. Control	PI3K (complex)		complex	Activated	2.213	0.0183	1.73755	6	CTSD,GCLC,GSTA1,GSTP1,PIN1,TRIM25
EQ 3 vs. Control	SMTNL1		other			0.0183	1.73755	2	AGL,HSP90AB1
EQ 3 vs. Control	nicotinic acid		chemical - endogenous mammalian			0.0183	1.73755	2	FABP1,HMGB1
EQ 3 vs. Control	SOX3		transcription regulator			0.0187	1.72816	3	COBLL1,FABP1,TXNRD1
EQ 1 vs. Control	NS-398		chemical reagent			0.0192	1.7167	2	PRDX1,TFRC
EQ 3 vs. Control	NR4A2		ligand-dependent nuclear receptor			0.0193	1.71444	3	COL6A2,COX6A1,DDX6
EQ 3 vs. Control	GAST		other			0.0193	1.71444	3	ABCC2,HMGB2,MDH2
EQ 2 vs. Control	SMARCA4		transcription regulator			0.0195	1.70997	6	CTSB,ELOVL6,GPX1,GSTO1,MYH11,TXNRD1
EQ 3 vs. Control	LCK		kinase			0.0196	1.70774	2	ANXA1,KRT18
EQ 3 vs. Control	MLXIPL		transcription regulator			0.0196	1.70774	2	GPD1,PKLR
EQ 3 vs. Control	ANXA1	-0.696	enzyme			0.0196	1.70774	2	ANXA1,ANXA4
EQ 1 vs. Control	TINCR		other			0.0196	1.70774	1	ELOVL3
EQ 1 vs. Control	ACACA		enzyme			0.0196	1.70774	1	ELOVL6
EQ 1 vs. Control	LIPC		enzyme			0.0196	1.70774	1	APOB
EQ 1 vs. Control	NUAK1		kinase			0.0196	1.70774	1	COX6B1
EQ 1 vs. Control	intralipid		chemical drug			0.0196	1.70774	1	APOB
EQ 1 vs. Control	CITCO		chemical reagent			0.0196	1.70774	1	GSTA2
EQ 1 vs. Control	orlistat		chemical drug			0.0196	1.70774	1	APOB
EQ 2 vs. Control	HNF1A		transcription regulator			0.0197	1.70553	5	ANPEP,APOH,AQP3,GSTA1,PAH
EQ 2 vs. Control	norepinephrine		chemical - endogenous mammalian			0.0199	1.70115	3	ELOVL3,ELOVL6,GPD1
EQ 1 vs. Control	CD3		complex			0.0202	1.69465	5	C2,GDI2,RPL35A,TFRC,TXNRD1
EQ 3 vs. Control	GMNN		transcription regulator			0.0206	1.68613	3	COBLL1,FABP1,TXNRD1
EQ 3 vs. Control	prostaglandin J2		chemical - endogenous non-mammalian			0.0208	1.68194	2	GSTA1,PSMB4
EQ 3 vs. Control	FECH		enzyme			0.0208	1.68194	2	COL6A3,FABP1
EQ 3 vs. Control	selenium		chemical drug			0.0208	1.68194	2	GPX1,TXNRD1
EQ 2 vs. Control	Tcf 1/3/4		group			0.0208	1.68194	1	APOH
EQ 2 vs. Control	RAB7B		peptidase			0.0208	1.68194	1	CTSD
EQ 2 vs. Control	TRPM7		kinase			0.0208	1.68194	1	ANXA1
EQ 2 vs. Control	TADA3		transcription regulator			0.0208	1.68194	1	CTSD
EQ 2 vs. Control	ERF		transcription regulator			0.0208	1.68194	1	UTRN
EQ 2 vs. Control	Sik1		kinase			0.0208	1.68194	1	GPD1
EQ 2 vs. Control	benz[a]anthracene		chemical toxicant			0.0208	1.68194	1	GSTA1
EQ 2 vs. Control	FOXO3		transcription regulator			0.0211	1.67572	4	ANXA1,CTSB,DNM1L,GPX1
EQ 1 vs. Control	IL15		cytokine			0.0211	1.67572	4	ENO1,GDI2,TFRC,TXNRD1
EQ 3 vs. Control	zinc		chemical drug			0.0213	1.67162	3	BLMH,ENO1,TFRC
EQ 3 vs. Control	adenine		chemical - endogenous mammalian			0.0214	1.66959	1	FABP1
EQ 3 vs. Control	Top2		group			0.0214	1.66959	1	MYO6
EQ 3 vs. Control	Esr1-Estrogen-Sp1		complex			0.0214	1.66959	1	CTSD
EQ 3 vs. Control	NDUFAF3		other			0.0214	1.66959	1	CTSD
EQ 3 vs. Control	PRKAB2		kinase			0.0214	1.66959	1	PKLR
EQ 3 vs. Control	CTSD	0.584	peptidase			0.0214	1.66959	1	TXN
EQ 3 vs. Control	PLEC		other			0.0214	1.66959	1	KRT18
EQ 3 vs. Control	ABCC2	1.381	transporter			0.0214	1.66959	1	GSTA1
EQ 3 vs. Control	TAOK2		kinase			0.0214	1.66959	1	GSTP1
EQ 3 vs. Control	miR-892b (miRNAs w/seed ACUGGCU)		mature microrna			0.0214	1.66959	1	MAP3K7
EQ 3 vs. Control	FTMT		enzyme			0.0214	1.66959	1	TFRC
EQ 3 vs. Control	ABCG2		transporter			0.0214	1.66959	1	GSR
EQ 3 vs. Control	TUBB1		other			0.0214	1.66959	1	TUBB
EQ 3 vs. Control	ACS84		chemical reagent			0.0214	1.66959	1	GCLC
EQ 3 vs. Control	AHCY		enzyme			0.0214	1.66959	1	GPX1
EQ 3 vs. Control	GADD45GIP1		other			0.0214	1.66959	1	GCLC
EQ 3 vs. Control	FTL		enzyme			0.0214	1.66959	1	TFRC
EQ 3 vs. Control	N-butyryl arginine		chemical reagent			0.0214	1.66959	1	UTRN
EQ 3 vs. Control	3-hydroxybutyrate arginate		chemical reagent			0.0214	1.66959	1	UTRN
EQ 3 vs. Control	sulfinpyrazone		chemical drug			0.0214	1.66959	1	UGT1A1
EQ 3 vs. Control	benzoquinone		chemical - endogenous mammalian			0.0214	1.66959	1	GSTA1
EQ 3 vs. Control	3,4-dihydroxybenzaldehyde		chemical - endogenous non-mammalian			0.0214	1.66959	1	HMGB1
EQ 3 vs. Control	lead nitrate		chemical toxicant			0.0214	1.66959	1	GSTP1
EQ 3 vs. Control	5,10,15,20-tetrakis(4-sulfonatophenyl)porphyrinato iron (III)		chemical reagent			0.0214	1.66959	1	HMGB1
EQ 3 vs. Control	tretinoin tocoferil		chemical reagent			0.0214	1.66959	1	GCLC
EQ 3 vs. Control	ezatiostat		chemical drug			0.0214	1.66959	1	GCLC
EQ 3 vs. Control	glutathione diethyl ester		chemical reagent			0.0214	1.66959	1	GCLC
EQ 3 vs. Control	arginine butyrate		chemical drug			0.0214	1.66959	1	UTRN
EQ 3 vs. Control	sivelestat		chemical drug			0.0214	1.66959	1	HMGB1
EQ 3 vs. Control	raffinose		chemical - endogenous mammalian			0.0214	1.66959	1	AKR1B1
EQ 3 vs. Control	RB1		transcription regulator	Activated	2.449	0.0215	1.66756	7	COX6A1,COX7A2,HMGB2,KRT18,MRPL12,TOMM22,TOMM6
EQ 3 vs. Control	FOXO3		transcription regulator			0.0215	1.66756	6	ANXA1,CTSB,DNM1L,GCLC,GPX1,MYO6
EQ 1 vs. Control	PSMB9		peptidase			0.022	1.65758	1	RPS3
EQ 1 vs. Control	AGRP		other			0.022	1.65758	1	PSMA1
EQ 1 vs. Control	FANCD2		other			0.022	1.65758	1	TXNRD1
EQ 1 vs. Control	MGAT3		enzyme			0.022	1.65758	1	APOB
EQ 1 vs. Control	N-chlorotaurine		chemical - kinase inhibitor			0.022	1.65758	1	PRDX1
EQ 3 vs. Control	NFE2L1		transcription regulator			0.0221	1.65561	2	GCLC,GSTP1
EQ 1 vs. Control	lipopolysaccharide		chemical drug		1.529	0.0223	1.6517	9	ALDH2,APOB,ATP1A1,DDX6,ENO1,GDI2,PRDX1,TFRC,UBA1
EQ 2 vs. Control	Raf		group			0.0224	1.64975	2	ANPEP,MYH11
EQ 2 vs. Control	methylmercury		chemical toxicant			0.0224	1.64975	2	ANPEP,SLC9A3R1
EQ 1 vs. Control	GPD1		enzyme			0.0227	1.64397	2	ELOVL3,ELOVL6
EQ 3 vs. Control	IL1B		cytokine		-0.774	0.0229	1.64016	12	ABCC2,AKR1B1,ANXA1,CTSB,FABP1,GBP1,GCLC,GSTA1,HMGB1,MTDH,PGAM1,UGT1A1
EQ 1 vs. Control	Esrra		transcription regulator			0.0231	1.63639	2	AGL,ENO1
EQ 2 vs. Control	KMT2D		transcription regulator			0.0232	1.63451	3	CTSD,FAH,PRKRA
EQ 3 vs. Control	epigallocatechin-gallate		chemical drug		0.339	0.0234	1.63078	5	GCLC,GDI1,GSR,HMGB1,TFRC
EQ 1 vs. Control	TFAP2A		transcription regulator			0.0236	1.62709	2	PRDX1,TPM3
EQ 1 vs. Control	SLC25A13		transporter			0.0236	1.62709	2	ELOVL3,ELOVL6
EQ 3 vs. Control	cardiotoxin		chemical - other			0.0237	1.62525	4	COL6A2,PGAM1,SNRPD1,TXNRD1
EQ 2 vs. Control	trovafloxacin		chemical drug			0.0237	1.62525	2	PTPN2,SUMO2
EQ 2 vs. Control	CD3		complex	Inhibited	-2	0.0239	1.6216	6	ANXA1,AQP3,RPL35A,SNRPC,TRIM25,TXNRD1
EQ 3 vs. Control	NS-398		chemical reagent			0.0241	1.61798	3	PRDX1,TFRC,XRCC5
EQ 2 vs. Control	glucosylceramide		chemical - endogenous mammalian			0.0242	1.61618	1	AQP3
EQ 2 vs. Control	Cyclin D		group			0.0242	1.61618	1	CTSD
EQ 2 vs. Control	triamcinolone hexacetonide		chemical drug			0.0242	1.61618	1	HMGB1
EQ 2 vs. Control	SCGB3A2		other			0.0242	1.61618	1	CTSD
EQ 2 vs. Control	MED28		other			0.0242	1.61618	1	MYH11
EQ 2 vs. Control	parathyroid hormone-related protein		biologic drug			0.0242	1.61618	1	SLC9A3R1
EQ 2 vs. Control	ASCL2		transcription regulator			0.0242	1.61618	1	CTSD
EQ 2 vs. Control	PDE6B		enzyme			0.0242	1.61618	1	GPX1
EQ 2 vs. Control	LRP2		transporter			0.0242	1.61618	1	CTSB
EQ 2 vs. Control	CTSE		peptidase			0.0242	1.61618	1	CTSB
EQ 2 vs. Control	IGFBP4		other			0.0242	1.61618	1	MYH11
EQ 2 vs. Control	NACC1		transcription regulator			0.0242	1.61618	1	HMGB1
EQ 2 vs. Control	DMTF1		transcription regulator			0.0242	1.61618	1	ANPEP
EQ 2 vs. Control	diquat		chemical toxicant			0.0242	1.61618	1	TXNRD1
EQ 2 vs. Control	clonazepam		chemical drug			0.0242	1.61618	1	GSTA1
EQ 2 vs. Control	DDT		chemical toxicant			0.0242	1.61618	1	GSTA1
EQ 1 vs. Control	KDM8		enzyme			0.0245	1.61083	1	ENO1
EQ 1 vs. Control	MIR320		group			0.0245	1.61083	1	TFRC
EQ 1 vs. Control	MAFF		transcription regulator			0.0245	1.61083	1	TXNRD1
EQ 1 vs. Control	ADIPOR2		transmembrane receptor			0.0245	1.61083	1	NDUFA1
EQ 1 vs. Control	IREB2		translation regulator			0.0245	1.61083	1	TFRC
EQ 1 vs. Control	FTH1		enzyme			0.0245	1.61083	1	TFRC
EQ 1 vs. Control	farglitazar		chemical drug			0.0245	1.61083	1	ATP1A1
EQ 1 vs. Control	mesalamine		chemical drug			0.0245	1.61083	1	TPM3
EQ 1 vs. Control	Z-DEVD-FMK		chemical - protease inhibitor			0.0245	1.61083	1	BLMH
EQ 1 vs. Control	sphingomyelin		chemical - endogenous mammalian			0.0245	1.61083	1	ELOVL6
EQ 1 vs. Control	AGT		growth factor		1.103	0.0245	1.61083	4	ATP1A1,COX7A2,GSS,TFRC
EQ 1 vs. Control	LDLR		transporter			0.0245	1.61083	2	APOB,ELOVL6
EQ 3 vs. Control	HIF1A		transcription regulator		-0.827	0.0246	1.60906	7	CTSD,CYB5A,ENO1,KRT18,PFKL,TFRC,TPI1
EQ 3 vs. Control	green tea polyphenol		chemical drug			0.0248	1.60555	2	ANXA1,HMGB1
EQ 3 vs. Control	4-methylnitrosoamino-1-(3-pyridinyl)-1-butanone		chemical toxicant			0.0248	1.60555	2	ANXA1,TKT
EQ 1 vs. Control	L-dopa		chemical - endogenous mammalian		-0.447	0.0249	1.6038	5	FAH,HPCA,IQGAP1,MAK16,RENBP
EQ 1 vs. Control	TNFSF10		cytokine			0.025	1.60206	2	DPYD,TFRC
EQ 2 vs. Control	gemfibrozil		chemical drug			0.025	1.60206	2	ACAA1,ACADVL
EQ 1 vs. Control	CYP1A1		enzyme			0.0255	1.59346	2	COX6B1,NDUFA1
EQ 1 vs. Control	PPARA		ligand-dependent nuclear receptor			0.0256	1.59176	4	ALDH2,C2,ELOVL3,ELOVL6
EQ 3 vs. Control	LGALS3		other			0.0256	1.59176	3	KRT18,MGST1,PRKCSH
EQ 3 vs. Control	TCL1A		transcription regulator			0.0256	1.59176	3	CTSB,CTSD,UTRN
EQ 3 vs. Control	cigarette smoke		chemical toxicant			0.0259	1.5867	5	GCLC,GSR,GSTP1,PRDX1,TXNRD1
EQ 2 vs. Control	acetaminophen		chemical drug			0.026	1.58503	3	GPX1,GSTA1,PRDX1
EQ 3 vs. Control	E2F1		transcription regulator	Activated	2	0.0261	1.58336	8	CLIC1,CTSB,CYB5A,HMGB1,HMGB2,PIN1,SNRPC,TXNRD1
EQ 3 vs. Control	Cdc42		enzyme			0.0261	1.58336	2	CTSB,CTSD
EQ 3 vs. Control	CD38		enzyme		-0.762	0.0263	1.58004	4	MTDH,PFKL,PGM1,TPI1
EQ 1 vs. Control	PLTP		enzyme			0.0269	1.57025	1	APOB
EQ 1 vs. Control	APOA2		transporter			0.0269	1.57025	1	APOB
EQ 1 vs. Control	ACO1		enzyme			0.0269	1.57025	1	TFRC
EQ 1 vs. Control	manumycin A		chemical reagent			0.0269	1.57025	1	ANPEP
EQ 1 vs. Control	3,5-diiodothyronine		chemical - endogenous mammalian			0.0269	1.57025	1	ENO1
EQ 1 vs. Control	Fe2+		chemical - endogenous mammalian			0.0269	1.57025	1	TFRC
EQ 2 vs. Control	MAP2K6		kinase			0.0271	1.56703	2	MYH11,PRDX1
EQ 3 vs. Control	APOE		transporter			0.0272	1.56543	5	CTSB,CTSD,ECM1,HSP90AB1,TCIRG1
EQ 3 vs. Control	miR-155-5p (miRNAs w/seed UAAUGCU)		mature microrna		-1.982	0.0274	1.56225	4	MARC1,MATR3,METTL7A,TXNRD1
EQ 2 vs. Control	2-amino-5-azotoluene		chemical toxicant			0.0277	1.55752	1	CYP2C8
EQ 2 vs. Control	BCG vaccine		biologic drug			0.0277	1.55752	1	CYP2C8
EQ 2 vs. Control	TINCR		other			0.0277	1.55752	1	ELOVL3
EQ 2 vs. Control	ACACA		enzyme			0.0277	1.55752	1	ELOVL6
EQ 2 vs. Control	RLN1		other			0.0277	1.55752	1	AQP3
EQ 2 vs. Control	NUAK1		kinase			0.0277	1.55752	1	COX6B1
EQ 2 vs. Control	HBP1		transcription regulator			0.0277	1.55752	1	CTSB
EQ 2 vs. Control	SMN1/SMN2		other			0.0277	1.55752	1	UTRN
EQ 2 vs. Control	GFER		enzyme			0.0277	1.55752	1	DNM1L
EQ 2 vs. Control	HEYL		transcription regulator			0.0277	1.55752	1	MYH11
EQ 2 vs. Control	coumestrol		chemical toxicant			0.0277	1.55752	1	HSP90AB1
EQ 2 vs. Control	methoxychlor		chemical toxicant			0.0277	1.55752	1	HSP90AB1
EQ 2 vs. Control	pyrogallol		chemical toxicant			0.0277	1.55752	1	GSTA1
EQ 2 vs. Control	lead acetate		chemical toxicant			0.0277	1.55752	1	GSTA1
EQ 2 vs. Control	TCF7L2		transcription regulator		-1.067	0.028	1.55284	4	ACAA1,ANXA1,AQP3,CYP2C8
EQ 3 vs. Control	WT1		transcription regulator			0.028	1.55284	5	CLIC1,GSR,MGST1,PIR,TARDBP
EQ 3 vs. Control	8-chloro-cAMP		chemical drug			0.0284	1.54668	1	SULT2A1
EQ 3 vs. Control	aluminum hydroxide		chemical drug			0.0284	1.54668	1	ABCC2
EQ 3 vs. Control	RAR ligand-RARα-Retinoic acid-RXRα		complex			0.0284	1.54668	1	ABCC2
EQ 3 vs. Control	ZNF282		transcription regulator			0.0284	1.54668	1	CTSD
EQ 3 vs. Control	Meg3		other			0.0284	1.54668	1	IQGAP1
EQ 3 vs. Control	RPRD1A		other			0.0284	1.54668	1	CTSB
EQ 3 vs. Control	GLRX3		enzyme			0.0284	1.54668	1	TFRC
EQ 3 vs. Control	RBBP5		enzyme			0.0284	1.54668	1	CTSD
EQ 3 vs. Control	PAK4		kinase			0.0284	1.54668	1	CTSB
EQ 3 vs. Control	IQGAP2		other			0.0284	1.54668	1	IQGAP1
EQ 3 vs. Control	AP2A1		transporter			0.0284	1.54668	1	TALDO1
EQ 3 vs. Control	FBXL5		enzyme			0.0284	1.54668	1	TFRC
EQ 3 vs. Control	BBC3		other			0.0284	1.54668	1	PRDX1
EQ 3 vs. Control	Mt3		other			0.0284	1.54668	1	GSTP1
EQ 3 vs. Control	DEETGE-CAL-Tat		chemical reagent			0.0284	1.54668	1	GPX1
EQ 3 vs. Control	griseofulvin		chemical drug			0.0284	1.54668	1	KRT18
EQ 3 vs. Control	BO-653		chemical drug			0.0284	1.54668	1	PSMA1
EQ 3 vs. Control	phytol		chemical - endogenous non-mammalian			0.0284	1.54668	1	FABP1
EQ 3 vs. Control	acetate		chemical - endogenous mammalian			0.0284	1.54668	1	PKLR
EQ 2 vs. Control	cobalt chloride		chemical reagent			0.0284	1.54668	2	ANPEP,HSP90AB1
EQ 2 vs. Control	dehydroisoandrosterone		chemical - endogenous mammalian			0.0284	1.54668	2	AQP3,HSP90AB1
EQ 1 vs. Control	phenethyl isothiocyanate		chemical drug			0.0288	1.54061	2	GSS,TXNRD1
EQ 3 vs. Control	CUL4B		other			0.029	1.5376	2	PSMA1,TPI1
EQ 3 vs. Control	nafenopin		chemical drug			0.029	1.5376	2	AQP3,HSP90AB1
EQ 3 vs. Control	propofol		chemical drug			0.029	1.5376	2	ANXA1,HMGB1
EQ 1 vs. Control	glycerol		chemical - endogenous mammalian			0.0293	1.53313	1	APOB
EQ 1 vs. Control	NELFB		other			0.0293	1.53313	1	RPS3
EQ 1 vs. Control	PSMB8		peptidase			0.0293	1.53313	1	RPS3
EQ 1 vs. Control	methylene blue		chemical drug			0.0293	1.53313	1	TXNRD1
EQ 1 vs. Control	DL-fructose		chemical - endogenous mammalian			0.0293	1.53313	1	ELOVL6
EQ 2 vs. Control	CCND1		transcription regulator			0.0297	1.52724	4	AQP3,PAH,TALDO1,UTRN
EQ 3 vs. Control	SNCA		enzyme			0.0302	1.51999	4	CTSB,DNM1L,MDH2,TPI1
EQ 2 vs. Control	AHR		ligand-dependent nuclear receptor		0.811	0.0302	1.51999	4	CBR1,CTSD,CYP2C8,GSTA1
EQ 3 vs. Control	CP-55940		chemical reagent			0.0305	1.5157	2	GSTA1,XRCC5
EQ 3 vs. Control	HSF2		transcription regulator			0.0305	1.5157	2	PSMA1,TXN
EQ 2 vs. Control	miR-1-3p (and other miRNAs w/seed GGAAUGU)		mature microrna			0.0307	1.51286	3	ANPEP,FERMT2,UTRN
EQ 2 vs. Control	DKK3		cytokine			0.0311	1.50724	1	MYH11
EQ 2 vs. Control	MEMO1		other			0.0311	1.50724	1	CTSD
EQ 2 vs. Control	STK17A		kinase			0.0311	1.50724	1	GSTO1
EQ 2 vs. Control	AGRN		other			0.0311	1.50724	1	UTRN
EQ 2 vs. Control	miR-142-3p (and other miRNAs w/seed GUAGUGU)		mature microrna			0.0311	1.50724	1	HMGB1
EQ 2 vs. Control	PTGES3		enzyme			0.0311	1.50724	1	CTSD
EQ 2 vs. Control	PKN1		kinase			0.0311	1.50724	1	MYH11
EQ 2 vs. Control	KCNJ11		ion channel			0.0311	1.50724	1	ACADVL
EQ 2 vs. Control	LOC102724428/SIK1		kinase			0.0311	1.50724	1	GPD1
EQ 2 vs. Control	bupivacaine		chemical drug			0.0311	1.50724	1	UTRN
EQ 2 vs. Control	cysteamine		chemical drug			0.0311	1.50724	1	CTSB
EQ 2 vs. Control	geranylgeranylacetone		chemical drug			0.0311	1.50724	1	HMGB1
EQ 2 vs. Control	pentazocine		chemical drug			0.0311	1.50724	1	GPX1
EQ 2 vs. Control	N-chlorotaurine		chemical - kinase inhibitor			0.0311	1.50724	1	PRDX1
EQ 1 vs. Control	CST5		other			0.0311	1.50724	3	ADSL,MAK16,PRDX1
EQ 3 vs. Control	arachidonic acid		chemical - endogenous mammalian			0.0312	1.50585	3	AQP3,FABP1,PKLR
EQ 2 vs. Control	R5020		chemical reagent			0.0313	1.50446	2	CTSD,HNRNPAB
EQ 1 vs. Control	ladostigil		chemical drug			0.0317	1.49894	1	TFRC
EQ 1 vs. Control	AK1		kinase			0.0317	1.49894	1	ENO1
EQ 1 vs. Control	STAU1		transporter			0.0317	1.49894	1	ELOVL3
EQ 1 vs. Control	amiloride		chemical drug			0.0317	1.49894	1	ATP1A1
EQ 3 vs. Control	TFEB		transcription regulator			0.032	1.49485	2	CTSB,CTSD
EQ 3 vs. Control	AGTR1		g-protein coupled receptor			0.032	1.49485	2	GSTP1,MGST1
EQ 3 vs. Control	verapamil		chemical drug			0.032	1.49485	2	ENO1,PKLR
EQ 3 vs. Control	alvocidib		chemical drug			0.032	1.49485	2	TXN,XRCC5
EQ 2 vs. Control	ciglitazone		chemical drug			0.032	1.49485	2	AQP3,GPD1
EQ 1 vs. Control	corticosterone		chemical - endogenous mammalian			0.0324	1.48945	2	APOB,ATP1A1
EQ 2 vs. Control	3,4,5,3',4'-pentachlorobiphenyl		chemical toxicant			0.0328	1.48413	2	CYP2C8,MYH11
EQ 3 vs. Control	thioacetamide		chemical toxicant			0.0332	1.47886	5	ABCC2,ANXA1,ANXA4,GPD1,TRIM25
EQ 3 vs. Control	ESRRG		ligand-dependent nuclear receptor			0.0335	1.47496	2	ENO1,TPI1
EQ 3 vs. Control	GABPA		transcription regulator			0.0335	1.47496	2	UTRN,XRCC5
EQ 2 vs. Control	APP		other			0.0336	1.47366	7	CTSB,CTSD,DNM1L,HMGB1,HSP90AB1,QDPR,SEPT7
EQ 3 vs. Control	PRKAA1		kinase			0.0337	1.47237	3	GPX1,MGST1,PKLR
EQ 1 vs. Control	moxonidine		chemical drug			0.0341	1.46725	1	ANPEP
EQ 1 vs. Control	SURF1		enzyme			0.0341	1.46725	1	NDUFA1
EQ 1 vs. Control	PSMB10		peptidase			0.0341	1.46725	1	RPS3
EQ 1 vs. Control	APOA4		transporter			0.0341	1.46725	1	APOB
EQ 1 vs. Control	HSPG2		enzyme			0.0341	1.46725	1	APOB
EQ 1 vs. Control	muromonab-CD3		biologic drug			0.0341	1.46725	1	TFRC
EQ 1 vs. Control	KRAS		enzyme			0.0343	1.46471	4	ANPEP,ENO1,FAH,UBA1
EQ 2 vs. Control	EIF4G2		translation regulator			0.0345	1.46218	1	CTSD
EQ 2 vs. Control	MAFF		transcription regulator			0.0345	1.46218	1	TXNRD1
EQ 2 vs. Control	ADIPOR2		transmembrane receptor			0.0345	1.46218	1	NDUFA1
EQ 2 vs. Control	ZNF143		transcription regulator			0.0345	1.46218	1	TALDO1
EQ 2 vs. Control	S100P		other			0.0345	1.46218	1	CTSD
EQ 2 vs. Control	lidocaine		chemical drug			0.0345	1.46218	1	HMGB1
EQ 2 vs. Control	carmustine		chemical drug			0.0345	1.46218	1	HSP90AB1
EQ 2 vs. Control	tolbutamide		chemical drug			0.0345	1.46218	1	AQP3
EQ 2 vs. Control	CA074-methyl ester		chemical reagent			0.0345	1.46218	1	CTSB
EQ 2 vs. Control	Z-DEVD-FMK		chemical - protease inhibitor			0.0345	1.46218	1	BLMH
EQ 2 vs. Control	sphingomyelin		chemical - endogenous mammalian			0.0345	1.46218	1	ELOVL6
EQ 3 vs. Control	resiquimod		chemical drug		1	0.0345	1.46218	4	ANXA4,GPX1,PRDX1,PSMB4
EQ 3 vs. Control	Lh		complex			0.0347	1.45967	5	GBP1,GK,KRT18,MAP3K7,SULT2A1
EQ 2 vs. Control	phenobarbital		chemical drug			0.035	1.45593	2	CYP2C8,GSTA1
EQ 2 vs. Control	AG490		chemical - kinase inhibitor			0.035	1.45593	2	HMGB1,MYH11
EQ 3 vs. Control	T3-TR-RXR		complex			0.035	1.45593	2	COL6A3,ENO1
EQ 3 vs. Control	RCE1		peptidase			0.035	1.45593	2	GDI2,MGST1
EQ 3 vs. Control	CTNNB1		transcription regulator			0.0351	1.45469	10	ALDH3A2,Ang4,ANXA1,CAPNS1,CYB5A,ECM1,HNRNPA0,PRKCSH,UBA1,UBQLN4
EQ 2 vs. Control	FN1		enzyme			0.0352	1.45346	3	CTSD,FERMT2,GPX1
EQ 3 vs. Control	cefditoren		chemical drug			0.0354	1.451	1	ABCC2
EQ 3 vs. Control	anthralin		chemical drug			0.0354	1.451	1	KRT18
EQ 3 vs. Control	ALDH3A2	0.418	enzyme			0.0354	1.451	1	GCLC
EQ 3 vs. Control	7S NGF		complex			0.0354	1.451	1	GCLC
EQ 3 vs. Control	PUF60		other			0.0354	1.451	1	XRCC5
EQ 3 vs. Control	UBQLN1		other			0.0354	1.451	1	TARDBP
EQ 3 vs. Control	PSMB5		peptidase			0.0354	1.451	1	GSTP1
EQ 3 vs. Control	PLAA		other			0.0354	1.451	1	ANXA4
EQ 3 vs. Control	aurothiomalate		chemical drug			0.0354	1.451	1	GCLC
EQ 3 vs. Control	catechol		chemical - endogenous mammalian			0.0354	1.451	1	GSTA1
EQ 2 vs. Control	ALKBH5		enzyme			0.0358	1.44612	2	CTSD,DNM1L
EQ 1 vs. Control	CBS/CBSL		enzyme			0.0365	1.43771	1	APOB
EQ 1 vs. Control	INSIG2		other			0.0365	1.43771	1	ELOVL6
EQ 1 vs. Control	Go6983		chemical - kinase inhibitor			0.0365	1.43771	1	PRDX1
EQ 1 vs. Control	amlodipine		chemical drug			0.0365	1.43771	1	ENO1
EQ 3 vs. Control	NFIB		transcription regulator			0.0366	1.43652	2	CYP4B1,PKLR
EQ 3 vs. Control	phenacetin		chemical drug			0.0366	1.43652	2	ABCC2,ANXA1
EQ 3 vs. Control	4-hydroxynonenal		chemical toxicant			0.0366	1.43652	2	AKR1B1,CTSB
EQ 1 vs. Control	bisphenol A		chemical - endogenous non-mammalian			0.0367	1.43533	2	APOB,ENO1
EQ 2 vs. Control	HTT		transcription regulator			0.0369	1.43297	6	CBR1,COX6A1,CTSD,DNAJA2,HSP90AB1,NDUFA1
EQ 2 vs. Control	NFATC1		transcription regulator			0.0373	1.42829	2	MYH11,UTRN
EQ 1 vs. Control	Ras		group			0.0378	1.42251	2	ANPEP,PRDX1
EQ 1 vs. Control	PITX2		transcription regulator			0.0378	1.42251	2	ATP1A1,TXN2
EQ 3 vs. Control	MAPK1		kinase		1.4	0.0378	1.42251	6	CTSB,ERAP1,F9,GBP1,GBP5,TRIM25
EQ 2 vs. Control	Rp-8-Br-cAMPS		chemical - kinase inhibitor			0.0378	1.42251	1	ANXA1
EQ 2 vs. Control	coal tar		chemical drug			0.0378	1.42251	1	GPX1
EQ 2 vs. Control	miR-196a-5p (and other miRNAs w/seed AGGUAGU)		mature microrna			0.0378	1.42251	1	ANXA1
EQ 2 vs. Control	miR-214-3p (and other miRNAs w/seed CAGCAGG)		mature microrna			0.0378	1.42251	1	GPD1
EQ 2 vs. Control	manumycin A		chemical reagent			0.0378	1.42251	1	ANPEP
EQ 2 vs. Control	rosmarinic acid		chemical - endogenous non-mammalian			0.0378	1.42251	1	HMGB1
EQ 2 vs. Control	mir-122		microrna			0.0381	1.41908	2	CDA,SF3B4
EQ 3 vs. Control	NPC1		transporter			0.0382	1.41794	2	CTSB,CTSD
EQ 3 vs. Control	ABCB6		transporter			0.0382	1.41794	2	Cyp2d22,CYP4B1
EQ 3 vs. Control	TYROBP		transmembrane receptor			0.0382	1.41794	2	GPX1,TCIRG1
EQ 1 vs. Control	MYB		transcription regulator			0.0383	1.4168	2	ANPEP,IQGAP1
EQ 3 vs. Control	CD28		transmembrane receptor		0	0.0387	1.41229	6	ANXA1,GBP1,PGAM1,PKLR,SNRPC,TFRC
EQ 2 vs. Control	GATA3		transcription regulator			0.0388	1.41117	3	ELOVL3,ELOVL4,ELOVL6
EQ 3 vs. Control	LEP		growth factor		1.633	0.0388	1.41117	7	ACADVL,APOH,AQP3,CYB5A,GCLC,GPX1,PRDX1
EQ 1 vs. Control	miR-205-5p (and other miRNAs w/seed CCUUCAU)		mature microrna			0.0389	1.41005	1	ATP1A1
EQ 1 vs. Control	MAFG		transcription regulator			0.0389	1.41005	1	TXNRD1
EQ 1 vs. Control	STIM1		ion channel			0.0389	1.41005	1	PRDX1
EQ 2 vs. Control	SP3		transcription regulator			0.0397	1.40121	3	MYH11,PRKRA,TXNRD1
EQ 3 vs. Control	miR-483-3p (miRNAs w/seed CACUCCU)		mature microrna			0.0399	1.39903	2	HNRNPA0,PGAM1
EQ 3 vs. Control	RAC2		enzyme			0.0399	1.39903	2	ANXA1,TKT
EQ 3 vs. Control	E. coli B5 lipopolysaccharide		chemical - endogenous non-mammalian		-1.073	0.0399	1.39903	5	ALDH2,FABP1,GCLC,GPX1,PAH
EQ 3 vs. Control	dihydrotestosterone		chemical - endogenous mammalian			0.0408	1.38934	8	ACADVL,CYP4B1,ENO1,GPD1,GSTP1,SULT2A1,TALDO1,TKT
EQ 2 vs. Control	G protein alphai		group			0.0412	1.3851	1	MYH11
EQ 2 vs. Control	FH		enzyme			0.0412	1.3851	1	TKT
EQ 2 vs. Control	PCK1		kinase			0.0412	1.3851	1	ACADVL
EQ 2 vs. Control	FOXF1		transcription regulator			0.0412	1.3851	1	MYH11
EQ 2 vs. Control	DBI		other			0.0412	1.3851	1	ELOVL6
EQ 2 vs. Control	CREB3		transcription regulator			0.0412	1.3851	1	ANXA1
EQ 2 vs. Control	FOXF2		transcription regulator			0.0412	1.3851	1	MYH11
EQ 2 vs. Control	hydroquinone		chemical - endogenous mammalian			0.0412	1.3851	1	GSTA1
EQ 2 vs. Control	methylene blue		chemical drug			0.0412	1.3851	1	TXNRD1
EQ 2 vs. Control	polycyclic aromatic hydrocarbons		chemical toxicant			0.0412	1.3851	1	GSTA1
EQ 2 vs. Control	mannose		chemical - endogenous mammalian			0.0412	1.3851	1	GPD1
EQ 1 vs. Control	Angiotensin II receptor type 1		group			0.0412	1.3851	1	ATP1A1
EQ 1 vs. Control	AGPAT2		enzyme			0.0412	1.3851	1	ELOVL6
EQ 1 vs. Control	PLK1		kinase			0.0412	1.3851	1	PIN1
EQ 1 vs. Control	glutamyl-Se-methylselenocysteine		chemical - endogenous mammalian			0.0412	1.3851	1	ATP1A1
EQ 3 vs. Control	AR		ligand-dependent nuclear receptor		1	0.0413	1.38405	7	AQP3,DNM1L,F9,GDI1,GSTP1,SULT2A1,TRIM25
EQ 3 vs. Control	RBM5		other			0.0415	1.38195	2	ANXA1,UBA1
EQ 3 vs. Control	curcumin		chemical drug		1.633	0.0415	1.38195	6	CLIC1,GSR,GSTP1,HMGB1,HPCA,TFRC
EQ 1 vs. Control	BDNF		growth factor			0.0416	1.38091	3	ELOVL6,RPL35A,TFRC
EQ 1 vs. Control	ADORA2A		g-protein coupled receptor			0.0417	1.37986	2	GDI1,HPCA
EQ 3 vs. Control	Cbp/p300-Maf-Nfe2l2		complex			0.0424	1.37263	1	GCLC
EQ 3 vs. Control	etretinate		chemical drug			0.0424	1.37263	1	KRT18
EQ 3 vs. Control	Tcf 1/3/4		group			0.0424	1.37263	1	APOH
EQ 3 vs. Control	benfluorex		chemical drug			0.0424	1.37263	1	PKLR
EQ 3 vs. Control	RAB7B		peptidase			0.0424	1.37263	1	CTSD
EQ 3 vs. Control	CACNA1C		ion channel			0.0424	1.37263	1	ENO1
EQ 3 vs. Control	TRPM7		kinase			0.0424	1.37263	1	ANXA1
EQ 3 vs. Control	taspoglutide		biologic drug			0.0424	1.37263	1	FABP1
EQ 3 vs. Control	VAMP8		transporter			0.0424	1.37263	1	RAB11A
EQ 3 vs. Control	mir-320		microrna			0.0424	1.37263	1	TFRC
EQ 3 vs. Control	TAB2		other			0.0424	1.37263	1	MAP3K7
EQ 3 vs. Control	TADA3		transcription regulator			0.0424	1.37263	1	CTSD
EQ 3 vs. Control	ERF		transcription regulator			0.0424	1.37263	1	UTRN
EQ 3 vs. Control	Sik1		kinase			0.0424	1.37263	1	GPD1
EQ 3 vs. Control	ifosfamide		chemical drug			0.0424	1.37263	1	PSMA1
EQ 3 vs. Control	coumarin		chemical drug			0.0424	1.37263	1	GSTP1
EQ 3 vs. Control	eprosartan		chemical drug			0.0424	1.37263	1	ABCC2
EQ 3 vs. Control	juglone		chemical toxicant			0.0424	1.37263	1	PIN1
EQ 3 vs. Control	benz[a]anthracene		chemical toxicant			0.0424	1.37263	1	GSTA1
EQ 3 vs. Control	arsenite		chemical toxicant			0.043	1.36653	3	GCLC,GSTP1,TXNRD1
EQ 3 vs. Control	CYP1A2		enzyme			0.0432	1.36452	2	ECI2,ETHE1
EQ 1 vs. Control	ATN1		transcription regulator			0.0435	1.36151	2	ATP1A1,HPCAL1
EQ 1 vs. Control	hemoglobin		complex			0.0436	1.36051	1	TFRC
EQ 1 vs. Control	FMO3		enzyme			0.0436	1.36051	1	ELOVL6
EQ 1 vs. Control	FDFT1		enzyme			0.0436	1.36051	1	APOB
EQ 1 vs. Control	ezetimibe		chemical drug			0.0436	1.36051	1	APOB
EQ 2 vs. Control	arachidonic acid		chemical - endogenous mammalian			0.0438	1.35853	2	AQP3,ELOVL6
EQ 2 vs. Control	PDGFRB		kinase			0.0446	1.35067	1	MYH11
EQ 2 vs. Control	HOXA11		transcription regulator			0.0446	1.35067	1	ANXA1
EQ 2 vs. Control	LMX1A		transcription regulator			0.0446	1.35067	1	COX6A1
EQ 2 vs. Control	STAU1		transporter			0.0446	1.35067	1	ELOVL3
EQ 2 vs. Control	TOPBP1		other			0.0446	1.35067	1	COQ8A
EQ 2 vs. Control	naltrindole		chemical drug			0.0446	1.35067	1	GSTO1
EQ 2 vs. Control	galactose		chemical - endogenous mammalian			0.0446	1.35067	1	GPD1
EQ 2 vs. Control	TFAP2A		transcription regulator			0.0446	1.35067	2	ANXA1,PRDX1
EQ 2 vs. Control	bezafibrate		chemical drug			0.0446	1.35067	2	ACADVL,DNM1L
EQ 3 vs. Control	baicalin		chemical - endogenous non-mammalian			0.0449	1.34775	2	CBR1,MGST1
EQ 3 vs. Control	ciprofloxacin		chemical drug			0.045	1.34679	3	ACAA1,ALDH2,CTSD
EQ 3 vs. Control	PD98059		chemical - kinase inhibitor		0.563	0.0451	1.34582	8	ABCC2,ANXA1,CTSB,ENO1,FAH,HPCAL1,SNRPD1,TXN
EQ 1 vs. Control	EIF4E		translation regulator			0.0458	1.33913	2	DPYD,PIN1
EQ 2 vs. Control	prednisolone		chemical drug			0.0459	1.33819	3	CTSB,PRDX1,UTRN
EQ 1 vs. Control	Rp-cAMPS		chemical - kinase inhibitor			0.046	1.33724	1	ALDH2
EQ 1 vs. Control	HOXA13		transcription regulator			0.046	1.33724	1	ENO1
EQ 1 vs. Control	CETP		enzyme			0.046	1.33724	1	APOB
EQ 1 vs. Control	sulfasalazine		chemical drug			0.046	1.33724	1	TPM3
EQ 3 vs. Control	oleic acid		chemical - endogenous mammalian			0.046	1.33724	3	AQP3,FABP1,GCLC
EQ 1 vs. Control	methapyrilene		chemical drug			0.0464	1.33348	2	GSS,TXNRD1
EQ 1 vs. Control	PD98059		chemical - kinase inhibitor		1.067	0.0466	1.33161	4	ANPEP,ENO1,FAH,HPCAL1
EQ 3 vs. Control	ESR1		ligand-dependent nuclear receptor		1.897	0.0466	1.33161	15	AFMID,ANXA3,ANXA4,AQP3,CTSB,CTSD,ENO1,IQGAP1,KTN1,METTL7A,MYO6,PTTG1IP,RENBP,TCIRG1,TFRC
EQ 3 vs. Control	C/ebp		group			0.0467	1.33068	2	ADH1A,GSTA1
EQ 3 vs. Control	omeprazole		chemical drug			0.0467	1.33068	2	CBR1,UGT1A1
EQ 2 vs. Control	INSR		kinase			0.0468	1.32975	4	ACADVL,CBR1,CTSB,NDUFA1
EQ 3 vs. Control	RET		kinase			0.047	1.3279	3	ANXA1,ANXA4,CTSB
EQ 2 vs. Control	clofibrate		chemical drug			0.0471	1.32698	2	ACAA1,ACADVL
EQ 2 vs. Control	FOXO1		transcription regulator			0.0475	1.32331	4	ELOVL6,GPD1,HSP90AB1,TKT
EQ 2 vs. Control	moxonidine		chemical drug			0.0479	1.31966	1	ANPEP
EQ 2 vs. Control	NSD1		transcription regulator			0.0479	1.31966	1	CTSD
EQ 2 vs. Control	SURF1		enzyme			0.0479	1.31966	1	NDUFA1
EQ 2 vs. Control	YWHAG		other			0.0479	1.31966	1	UTRN
EQ 2 vs. Control	mir-196		microrna			0.0479	1.31966	1	ANXA1
EQ 2 vs. Control	SMPD1		enzyme			0.0479	1.31966	1	CTSB
EQ 2 vs. Control	spermidine		chemical - endogenous mammalian			0.0479	1.31966	1	PTPN2
EQ 2 vs. Control	onapristone		chemical drug			0.0479	1.31966	1	CTSD
EQ 3 vs. Control	black raspberry extract		chemical drug			0.0481	1.31785	3	ALDH3A2,C21orf33/LOC102724023,SEPT7
EQ 3 vs. Control	tanespimycin		chemical drug			0.0481	1.31785	3	HSP90AB1,KRT18,MAP3K7
EQ 1 vs. Control	peoniflorin		chemical drug			0.0483	1.31605	1	ENO1
EQ 1 vs. Control	MC4R		g-protein coupled receptor			0.0483	1.31605	1	PSMA1
EQ 1 vs. Control	MLX		transcription regulator			0.0483	1.31605	1	ELOVL6
EQ 1 vs. Control	HFE		transmembrane receptor			0.0483	1.31605	1	TFRC
EQ 1 vs. Control	MAFK		transcription regulator			0.0483	1.31605	1	TXNRD1
EQ 1 vs. Control	2-mercaptoacetate		chemical - endogenous non-mammalian			0.0483	1.31605	1	ENO1
EQ 1 vs. Control	bilirubin		chemical - endogenous mammalian			0.0483	1.31605	1	GSTA2
EQ 1 vs. Control	ammonium chloride		chemical drug			0.0483	1.31605	1	ATP1A1
EQ 1 vs. Control	UCP1		transporter			0.0488	1.31158	2	SHMT2,TXN2
EQ 2 vs. Control	APOE		transporter			0.0489	1.31069	3	CTSB,CTSD,HSP90AB1
EQ 3 vs. Control	glucosylceramide		chemical - endogenous mammalian			0.0492	1.30803	1	AQP3
EQ 3 vs. Control	Cyclin D		group			0.0492	1.30803	1	CTSD
EQ 3 vs. Control	triamcinolone hexacetonide		chemical drug			0.0492	1.30803	1	HMGB1
EQ 3 vs. Control	SCGB3A2		other			0.0492	1.30803	1	CTSD
EQ 3 vs. Control	ERFE		other			0.0492	1.30803	1	FABP1
EQ 3 vs. Control	ASCL2		transcription regulator			0.0492	1.30803	1	CTSD
EQ 3 vs. Control	PDE6B		enzyme			0.0492	1.30803	1	GPX1
EQ 3 vs. Control	LRP2		transporter			0.0492	1.30803	1	CTSB
EQ 3 vs. Control	ABCC4		transporter			0.0492	1.30803	1	SULT2A1
EQ 3 vs. Control	CTSE		peptidase			0.0492	1.30803	1	CTSB
EQ 3 vs. Control	NACC1		transcription regulator			0.0492	1.30803	1	HMGB1
EQ 3 vs. Control	HIST4H4		other			0.0492	1.30803	1	GSTP1
EQ 3 vs. Control	HIST1H3E		other			0.0492	1.30803	1	PKLR
EQ 3 vs. Control	diquat		chemical toxicant			0.0492	1.30803	1	TXNRD1
EQ 3 vs. Control	clonazepam		chemical drug			0.0492	1.30803	1	GSTA1
EQ 3 vs. Control	DDT		chemical toxicant			0.0492	1.30803	1	GSTA1
EQ 3 vs. Control	phytanic acid		chemical - endogenous mammalian			0.0492	1.30803	1	FABP1
EQ 1 vs. Control	ACOX1		enzyme			0.0494	1.30627	2	ELOVL3,FAH
EQ 2 vs. Control	bisindolylmaleimide I		chemical - kinase inhibitor			0.0497	1.30364	2	AQP3,HSP90AB1
EQ 1 vs. Control	KLF3		transcription regulator			0.05	1.30103	3	EIF4E3,MAK16,TPM3
EQ 3 vs. Control	HRAS		enzyme	Activated	2.236	0.0618	1.20901	8	ANXA3,COL6A2,CTSB,H2AFY2,HMGB1,KRT18,MRPL12,PIN1
EQ 2 vs. Control	decitabine		chemical drug		1.974	0.104	0.982967	4	CDA,ELOVL4,GPX1,MGST3
EQ 3 vs. Control	CREB1		transcription regulator	Activated	2	0.223	0.651695	6	ECM1,GDA,HPCA,HPCAL1,TFRC,TXN
