# Supplementary material for: Tolerance and dose-response assessment of subchronic dietary ethoxyquin exposure in Atlantic salmon (Salmo salar L.)
Source: PLoS One. 2019 Jan 25;14(1):e0211128. doi: 10.1371/journal.pone.0211128 (PMC6347454; doi:10.1371/journal.pone.0211128)
Supplement: S11 Table — (XLSX) [file pone.0211128.s013.xlsx]

## Sheet: Table S11 
time	dailyexposure	feed conc	dose	tank	fish	length	weight	liver	heart	spleen	LSI	HSI	MSI	k_faktor	SGR	SGR_zero	BWgain	Bwgain_zero	weightgain_fish_interpol	total feedintake_fish	FCR	HCT	RBC	HGB	MCV	MCH	MCHC	albumin	protein_plasma	lysozym	bilirubin	kreatinin	bileacid	AST	ALT	Na	K	Ca	Cl	lipidmuscle	TBARSliver	alfatokof_liver	betatokof_liver	gammatokof_liver	deltatokof_liver	alfatokotri_liver	betatokotri_liver	gammatokotri_liver	deltatokotri_liver
T2	1.17401	119	EQ2	T95	F 1	37.5	705.6	6.2	0.77	0.42	0.00878685	0.00109127	0.000595238	1.33803	1.08323	1.08323	439.429	439.429	570.995	423.856	0.74231	55.5	1.67	12	332.335	71.8563	21.6216	371.433	54.25	0.18	2.063	20.455	0.837	426.085	28.8	171		1.7	146	2.858	3.51	2080	0.34	23	0.11	0.08	3.9	0.08	0.04
T2	1.17401	119	EQ2	T95	F 2	32.6	498.9	5.78	0.446	0.368	0.0115855	0.000893967	0.000737623	1.43999	0.698072	0.698072	232.729	232.729				54	1.56	11.1	346.154	71.1538	20.5556	312.727	46.727	0.15	3.622	17.793	1.415	647.041	37.71	171	1.7	1.67	148
T2	1.17401	119	EQ2	T95	F 3	42.9	1019	10.81	0.925	0.681	0.0106084	0.000907753	0.000668302	1.29063	1.4916	1.4916	752.829	752.829				50	1.88	11.4	265.957	60.6383	22.8	371.636	51.125	0.16	1.837	17.028	1.651	467.174	13.15	175	1	1.82	149
T2	1.17401	119	EQ2	T95	F 4	38.1	749.5	8.346	0.836	0.658	0.0111354	0.00111541	0.000877919	1.35518	1.1503	1.1503	483.329	483.329				54	1.64	11.4	329.268	69.5122	21.1111	358.212	49.701	0.15	1.705	18.847	1.923	374.882	22.55	177	1.3	1.94	150
T2	1.17401	119	EQ2	T95	F 5	42.7	1160	12.947	1.177	0.841	0.0111612	0.00101465	0.000725	1.48996	1.63559	1.63559	893.829	893.829				52	1.6	11	325	68.75	21.1538	311.162	43.927	0.17	1.225	22.298	8.707	563.056	39.41	172	3.4	1.8	149
T2	1.17401	119	EQ2	T95	F 6
T2	1.17401	119	EQ2	T95	F 7
T2	1.17401	119	EQ2	T95	F 8
T2	1.17401	119	EQ2	T95	F 9
T2	1.17401	119	EQ2	T95	F 10		890								1.3412	1.3412	623.829	623.829
T2	50.6095	9666	EQ5	T96	F 1	25.6	180.8	1.35	0.224	0.112	0.00746681	0.00123894	0.000619469	1.07765	-0.415799	0	-82.0571	0	67.3629	127.089	1.88664	44	1.51	10.2	291.391	67.5497	23.1818	215.416	27.696	0.03	2.119	8.066	1.339	256.761	0.204	168	1.1	1.77	145	1.3002	4.42	1050	0.14	9.5	0.04	0.08	1.1	0.08	0.04
T2	50.6095	9666	EQ5	T96	F 2	26.5	192.1	1.374	0.266	0.134	0.00715252	0.0013847	0.000697553	1.03226	-0.348438	0	-70.7571	0				47	1.55	10.1	303.226	65.1613	21.4894	243.99	31.653	0.03	3.763	8.697	1.655	313.24		171		1.49	150
T2	50.6095	9666	EQ5	T96	F 3	26	245.2	3.142	0.258	0.223	0.012814	0.0010522	0.000909462	1.39508	-0.0772628	0	-17.6571	0				44.5	1.49	9.2	298.658	61.745	20.6742	337.145	42.687	0.18	2.242	8.973	6.071	118.685	6.92	166	1.7	1.74	136
T2	50.6095	9666	EQ5	T96	F 4	27.3	226.5	2.305	0.254	0.127	0.0101766	0.00112141	0.000560706	1.11322	-0.165406	0	-36.3571	0				43	1.56	9.8	275.641	62.8205	22.7907	207.276	27.84	0.13	3.739	8.503	1.781	298.646	1.15	173	1.2	1.85	149
T2	50.6095	9666	EQ5	T96	F 5	32.7	424.2	4.611	0.404	0.471	0.0108699	0.000952381	0.00111032	1.21319	0.531771	0.531771	161.343	161.343				45.5	1.5	9.6	303.333	64	21.0989	298.76	36.999		2.171	7.406	1.751	289.675	3.021	171	1.9	1.83	148
T2	50.6095	9666	EQ5	T96	F 6	28.6	297							1.26957	0.13569	0.13569	34.1429	34.1429
T2	50.6095	9666	EQ5	T96	F 7	34.9	491.9							1.15718	0.696294	0.696294	229.043	229.043
T2	50.6095	9666	EQ5	T96	F 8	28.2	271.7							1.21155	0.0367642	0.0367642	8.84286	8.84286
T2	50.6095	9666	EQ5	T96	F 9	32.4	384.3							1.12989	0.422014	0.422014	121.443	121.443
T2	50.6095	9666	EQ5	T96	F 10	36.6	588.5							1.20034	0.895518	0.895518	325.643	325.643
T2	30.8497	3985	EQ4	T97	F 1	31	353.3	4.277	0.412	0.302	0.0157416	0.00151638	0.00111152	1.18593	0.349287	0.349287	95.3	95.3	280.37	248.853	0.887587	40	1.36	8.6	294.118	63.2353	21.5	267.326	35.49	0.15	1.616	5.445	1.19	111.131	3.98	168	2.1	1.71	145	2.7664	5.27	1260	0.17	12	0.04	0.08	1.5	0.08	0.04
T2	30.8497	3985	EQ4	T97	F 2	34	521.9	5.502	0.587	0.344	0.0143169	0.00152745	0.000895134	1.32785	0.782796	0.782796	263.9	263.9				47	1.5	10.2	313.333	68	21.7021	356.913	47.017	0.17	1.732	8.849	1.622	362.818	12.65	169	1.7	1.75	145
T2	30.8497	3985	EQ4	T97	F 3	38.1	702.4	8.02	0.761	0.501	0.0136279	0.00129312	0.000851317	1.27002	1.11283	1.11283	444.4	444.4				44	1.47	9.7	299.32	65.9864	22.0455	341.633	43.022	0.16	1.443	11.217	3.681	318.955	0.91	171	1.5	1.83	146
T2	30.8497	3985	EQ4	T97	F 4	37.4	680.5	8.041	0.78	0.554	0.0227597	0.00220776	0.00156807	1.30081	1.07763	1.07763	422.5	422.5				49	1.66	10.6	295.181	63.8554	21.6327	314.728	41.12	0.14	2.172	12.144	4.17	354.584	15.22	174	1.9	1.79	150
T2	30.8497	3985	EQ4	T97	F 5	39.2	817.8	9.629	0.834	0.524	0.0184499	0.00159801	0.00100402	1.35765	1.28184	1.28184	559.8	559.8				49	1.63	10.7	300.613	65.6442	21.8367	369.603	49.048	0.16	2.161	12.652	75.251	733.989		168	2.8	1.78	145
T2	30.8497	3985	EQ4	T97	F 6	35.6	638.1							1.41429	1.00615	1.00615	380.1	380.1
T2	30.8497	3985	EQ4	T97	F 7	32	411							1.25427	0.517371	0.517371	153	153
T2	30.8497	3985	EQ4	T97	F 8	32.4	437.2							1.28542	0.586035	0.586035	179.2	179.2
T2	30.8497	3985	EQ4	T97	F 9	32.2	435.2							1.30353	0.58094	0.58094	177.2	177.2
T2	30.8497	3985	EQ4	T97	F 10	30.4	386.3							1.375	0.448505	0.448505	128.3	128.3
T2	0.407536	41	EQ1	T98	F 1	33.4	542.2	5.763	0.495	0.333	0.0106289	0.000912947	0.000614165	1.45519	0.82151	0.82151	283.343	283.343	455.773	390.279	0.856301	49	1.57	10.7	312.102	68.1529	21.8367	340.248	48.273		1.353	22.829	2.765	469.236		168	1.5	1.77	145	3.4649	3.72	2220	0.26	23	0.04	0.08	4	0.08	0.04
T2	0.407536	41	EQ1	T98	F 2	40.9	954.4	9.426	0.822	1.208	0.00987636	0.000861274	0.00126572	1.39496	1.44979	1.44979	695.543	695.543				46.5	1.49	10	312.081	67.1141	21.5054	325.973	45.619	0.13	1.111	20.675	6.097	449.44	17.659	171	1.6	1.79	146
T2	0.407536	41	EQ1	T98	F 3	36.4	635	6.372	0.743	0.443	0.0100346	0.00117008	0.000697638	1.31665	0.997054	0.997054	376.143	376.143				51	1.66	11	307.229	66.2651	21.5686	309.389	43.847	0.11	1.731	23.455	3.259	569.656	14.614	171	1.6	1.75	147
T2	0.407536	41	EQ1	T98	F 4	39.8	816.8	7.809	0.86	0.455	0.00956048	0.00105289	0.000557052	1.29559	1.2768	1.2768	557.943	557.943				51.5	1.88	11.4	273.936	60.6383	22.1359	317.799	44.871	0.13	1.608	20.233	1.621	370.758		170	1.8	1.75	147
T2	0.407536	41	EQ1	T98	F 5	42.1	1093.5	10.931	1.059	0.647	0.00999634	0.00096845	0.000591678	1.46546	1.60096	1.60096	834.643	834.643				51	1.72	11.4	296.512	66.2791	22.3529	359.639	49.248	0.13	1.852	17.289	4.049	508.253	15.534	175	3.8	1.75	153
T2	0.407536	41	EQ1	T98	F 6	41.4	978.5							1.37899	1.47749	1.47749	719.643	719.643
T2	0.407536	41	EQ1	T98	F 7	34.3	555.8							1.37732	0.849036	0.849036	296.943	296.943
T2	0.407536	41	EQ1	T98	F 8	33.9	544.1							1.39662	0.825396	0.825396	285.243	285.243
T2	0.407536	41	EQ1	T98	F 9	33.9	523							1.34246	0.78145	0.78145	264.143	264.143
T2	0.407536	41	EQ1	T98	F 10	32.4	503							1.47888	0.738126	0.738126	244.143	244.143
T2	10.6804	1173	EQ3	T99	F 1	39.1	839.8	9.799	0.8	0.546	0.0116683	0.000952608	0.000650155	1.4049	1.28941	1.28941	576.657	576.657	557.317	391.049	0.701663	43	1.41	9.2	304.965	65.2482	21.3953	372.126	47.433	0.04	1.774	13.751	7.457	460.012	42.603	167	1	1.7	144	4.4203	4.72	1560	0.24	14.2	0.04	0.08	2.1	0.08	0.04
T2	10.6804	1173	EQ3	T99	F 2	40.4	870.2	8.999	0.937	0.644	0.0103413	0.00107676	0.00074006	1.3197	1.32892	1.32892	607.057	607.057				51	1.63	10.8	312.883	66.2577	21.1765	377.872	50.772	0.14	1.755	9.371	3.186		4.913	171		1.8	146
T2	10.6804	1173	EQ3	T99	F 3	36.9	680.6	7.617	0.605	0.473	0.0111916	0.000888922	0.000694975	1.35461	1.05586	1.05586	417.457	417.457				54	1.76	11.5	306.818	65.3409	21.2963	365.479	47.185	0.14	1.386	13.164	16.376			174	1	1.69	149
T2	10.6804	1173	EQ3	T99	F 4	35.4	616.8	6.249	0.608	0.763	0.0101313	0.000985733	0.00123703	1.39038	0.946498	0.946498	353.657	353.657				48.5	1.55	10.1	312.903	65.1613	20.8247	370.93	48.414	0.1	1.918	13.546	1.687	402.295	9.41	170	1	1.76	145
T2	10.6804	1173	EQ3	T99	F 5	42	1053.4	12.01	1.093	1.133	0.0114012	0.00103759	0.00107556	1.42182	1.5412	1.5412	790.257	790.257				49	1.54	10.9	318.182	70.7792	22.2449	347.316	44.773	0.13	1.391	11.268	5.613	622.629	27.045	175	1.9	1.72	150
T2	10.6804	1173	EQ3	T99	F 6	39.4	804							1.31452	1.241	1.241	540.857	540.857
T2	10.6804	1173	EQ3	T99	F 7	35.7	626.6							1.37716	0.964013	0.964013	363.457	363.457
T2	10.6804	1173	EQ3	T99	F 8	40.7	1031.7							1.53028	1.51807	1.51807	768.557	768.557
T2	10.6804	1173	EQ3	T99	F 9	38.4	796.4							1.40649	1.23045	1.23045	533.257	533.257
T2	10.6804	1173	EQ3	T99	F 10	39.5	885.1							1.43615	1.34778	1.34778	621.957	621.957
T2	0.00506171	0.47	EQ0	T100	F 1	32.9	477.4	5.413	0.469	0.392	0.0113385	0.000982405	0.000821114	1.34059	0.663049	0.663049	214.543	214.543	373.493	439.258	1.17608	47.5	1.45	10.1	327.586	69.6552	21.2632	325.082	46.044	0.02	1.876	25.785	295.535	508.59	34.005	171	1.3	1.71	146	2.9685	3.86	2470	0.67	39	0.21	0.08	5.4	0.08	0.04
T2	0.00506171	0.47	EQ0	T100	F 2	31.6	449.5	4.291	0.481	0.345	0.00954616	0.00107008	0.000767519	1.42452	0.596139	0.596139	186.643	186.643				50.5	1.5	10.6	336.667	70.6667	20.9901	325.058	46.774	0.14	1.71	21.913	2.235	436.672	8.07	167	1.5	1.68	143
T2	0.00506171	0.47	EQ0	T100	F 3	38.2	806.8	8.395	0.883	0.706	0.0104053	0.00109445	0.000875062	1.44736	1.24607	1.24607	543.943	543.943				56	1.74	12.1	321.839	69.5402	21.6071	354.89	49.35	0.14	1.372	15.933	3.824	430.344	3.562	168		1.71	143
T2	0.00506171	0.47	EQ0	T100	F 4	33.6	507.3	5.511	0.509	0.657	0.0108634	0.00100335	0.00129509	1.33736	0.730546	0.730546	244.443	244.443				48	1.49	10.3	322.148	69.1275	21.4583	337.956	46.617	0.15	1.478	19.601	2.429	389.669	11.63	171	1.6	1.77	147
T2	0.00506171	0.47	EQ0	T100	F 5	39.4	867.1	9.048	0.975	0.563	0.0104348	0.00112444	0.000649291	1.41769	1.32616	1.32616	604.243	604.243				48	1.41	9.9	340.426	70.2128	20.625	358.205	49.444	0.16	1.091	20.537	0.941	584.847	10.28	172	3.3	1.73	148
T2	0.00506171	0.47	EQ0	T100	F 6	34.7	519.9							1.24432	0.757806	0.757806	257.043	257.043
T2	0.00506171	0.47	EQ0	T100	F 7	39.4	907							1.48292	1.37615	1.37615	644.143	644.143
T2	0.00506171	0.47	EQ0	T100	F 8	32.5	513.6							1.49615	0.74426	0.74426	250.743	250.743
T2	0.00506171	0.47	EQ0	T100	F 9	34.4	596							1.4641	0.909589	0.909589	333.143	333.143
T2	0.00506171	0.47	EQ0	T100	F 10	36.4	718.9							1.49061	1.1179	1.1179	456.043	456.043
T2	30.3194	3985	EQ4	T101	F 1	37	620.9	7.245	0.75	0.573	0.0116685	0.00120792	0.000922854	1.22579	0.95567	0.95567	358.186	358.186	251.646	261.261	1.03821	44.5	1.6	9.9	278.125	61.875	22.2472	367.694	49.956	0.12	1.822	11.222	1.908	427.05	7.59	170	2.3	1.74	147	2.6118	6.08	1490	0.21	14.7	0.07	0.08	1.3	0.08	0.04
T2	30.3194	3985	EQ4	T101	F 2	33.7	469.5	5.202	0.535	0.268	0.0110799	0.00113951	0.00057082	1.22672	0.645112	0.645112	206.786	206.786				46	1.46	10.1	315.068	69.1781	21.9565	318.561	42.051	0.13	2.466	10.569	2.562		19.52	172	1.5	1.71	147
T2	30.3194	3985	EQ4	T101	F 3	37.3	661.4	7.344	0.66	0.548	0.0111037	0.000997883	0.000828546	1.27449	1.02588	1.02588	398.686	398.686				53.5	1.79	11.5	298.883	64.2458	21.4953	409.536	55.696	0.15	2.071	11.826	3.406	705.799	26.93	168	1.7	1.6	144
T2	30.3194	3985	EQ4	T101	F 4	38.3	693.4	7.756	0.764	0.531	0.0111855	0.00110182	0.000765792	1.23421	1.07838	1.07838	430.686	430.686				49	1.63	10.5	300.613	64.4172	21.4286	389.602	53.191	0.13	1.837	10.682	3.609	398.175	31.88	169	2.4	1.68	145
T2	30.3194	3985	EQ4	T101	F 5	31.5	436.4	5.152	0.392	0.506	0.0118057	0.000898258	0.00115949	1.39622	0.56388	0.56388	173.686	173.686				48.5	1.57	10.5	308.917	66.879	21.6495	371.216	50.149	0.18	1.497	7.988	1.041	488.401	5.151	172	3.7	1.76	148
T2	30.3194	3985	EQ4	T101	F 6	33.4	474.4							1.27323	0.656649	0.656649	211.686	211.686
T2	30.3194	3985	EQ4	T101	F 7	32.1	383.2							1.15854	0.419433	0.419433	120.486	120.486
T2	30.3194	3985	EQ4	T101	F 8	30.9	348.9							1.18257	0.315243	0.315243	86.1857	86.1857
T2	30.3194	3985	EQ4	T101	F 9	31.6	384.1							1.21726	0.42204	0.42204	121.386	121.386
T2	30.3194	3985	EQ4	T101	F 10	36.4	671.4							1.39212	1.04255	1.04255	408.686	408.686
T2	0.454317	41	EQ1	T102	F 1	33.4	533.1	5.674	0.581	0.413	0.0106434	0.00108985	0.000774714	1.43077	0.785061	0.785061	270.1	270.1	559.64	464.408	0.829833	47.5	1.5	11.6	316.667	77.3333	24.4211	346.684	48.778	0.13	1.473	29.803	1.606	520.47	15.96	169	2	1.76	144	3.5038	3.14	2560	0.32	27	0.09	0.08	5.3	0.08	0.04
T2	0.454317	41	EQ1	T102	F 2	40.4	947.5	9.628	0.885	0.463	0.0101615	0.000934037	0.000488654	1.43693	1.42408	1.42408	684.5	684.5				51	1.59	11.8	320.755	74.2138	23.1373	363.313	54.831	0.13	1.73	24.481	5.191	452.142	16.24	172	1.8	1.72	148
T2	0.454317	41	EQ1	T102	F 3	39.4	950	9.927	0.84	1.091	0.0104495	0.000884211	0.00114842	1.55323	1.42701	1.42701	687	687				43	1.38	9.6	311.594	69.5652	22.3256	318.591	44.233		1.991	23.365	2.211	614.939	14.317	170	1.7	1.75	145
T2	0.454317	41	EQ1	T102	F 4	43.9	1151.9	11.148	1.1	0.884	0.00967792	0.000954944	0.000767428	1.36151	1.64113	1.64113	888.9	888.9				50.5	1.52	11.4	332.237	75	22.5743	332.331	46.891	0.08	1.189	18.276	12.585	774.937	19.09	171	2.7	1.75	146
T2	0.454317	41	EQ1	T102	F 5	37	698.8	7.529	0.651	0.568	0.0107742	0.000931597	0.000812822	1.37958	1.08579	1.08579	435.8	435.8				54	1.89	11.5	285.714	60.8466	21.2963	351.625	51.715	0.14	1.674	21.74	8.345	527.37	23.261	173	3.1	1.75	150
T2	0.454317	41	EQ1	T102	F 6	35.8	535.9							1.16798	0.790882	0.790882	272.9	272.9
T2	0.454317	41	EQ1	T102	F 7	42.1	983.9							1.31857	1.46597	1.46597	720.9	720.9
T2	0.454317	41	EQ1	T102	F 8	42.5	1149.9							1.49794	1.6392	1.6392	886.9	886.9
T2	0.454317	41	EQ1	T102	F 9	36.8	733.9							1.47263	1.14024	1.14024	470.9	470.9
T2	0.454317	41	EQ1	T102	F 10	34.5	541.5							1.31869	0.802432	0.802432	278.5	278.5
T2	11.7118	1173	EQ3	T103	F 1	41.2	934.3	9.095	0.826	0.588	0.00973456	0.000884084	0.000629348	1.33596	1.4103	1.4103	671.729	671.729	470.499	432.781	0.919836	49	1.53	10.6	320.261	69.281	21.6327	366.072	49.142	0.25	1.358	12.996	6.616	440.654		168	1.3	1.69	143	3.8523	4	1650	0.26	15.6	0.04	0.08	2.4	0.08	0.04
T2	11.7118	1173	EQ3	T103	F 2	34.3	506.3	4.526	0.529	0.373	0.00893936	0.00104484	0.000736717	1.25466	0.729562	0.729562	243.729	243.729				54	1.79	12.8	301.676	71.5084	23.7037	361.509	47.749	0.31	2.193	9.494	1.172	378.229	6.72	176	1.1	1.8	151
T2	11.7118	1173	EQ3	T103	F 3	34.3	518.4	4.571	0.542	0.317	0.00881751	0.00104553	0.000611497	1.28464	0.755804	0.755804	255.829	255.829				54	1.66	12.3	325.301	74.0964	22.7778	346.908	48.208	0.26	1.632	18.094	1.053	422.272		177	1.4	1.85	149
T2	11.7118	1173	EQ3	T103	F 4	38	695	7.766	0.804	0.442	0.0111741	0.00115683	0.000635971	1.26658	1.08154	1.08154	432.429	432.429				53	1.58	11.6	335.443	73.4177	21.8868	409.046	55.826	0.28	2.152	9.77	0.993	510.367	4.759	172	2.7	1.73	147
T2	11.7118	1173	EQ3	T103	F 5	41.7	1093.2	11.711	1.02	1.031	0.0107126	0.000933041	0.000943103	1.50762	1.58482	1.58482	830.629	830.629				51	1.56	11.4	326.923	73.0769	22.3529	403.518	56.397	0.29	1.406	9.071	3.102	524.397	21.68	178	3.5	1.81	153
T2	11.7118	1173	EQ3	T103	F 6	36.6	604.1							1.23216	0.925796	0.925796	341.529	341.529
T2	11.7118	1173	EQ3	T103	F 7	35.1	637.2							1.47351	0.985067	0.985067	374.629	374.629
T2	11.7118	1173	EQ3	T103	F 8	37.1	609.8							1.19417	0.936231	0.936231	347.229	347.229
T2	11.7118	1173	EQ3	T103	F 9	38.2	795.3							1.42673	1.23133	1.23133	532.729	532.729
T2	11.7118	1173	EQ3	T103	F 10	39.8	937.1							1.4864	1.41363	1.41363	674.529	674.529
T2	1.23901	119	EQ2	T104	F 1	37.4	780.2	7.515	0.694	0.483	0.00963215	0.000889516	0.000619072	1.49139	1.18789	1.18789	512.343	512.343	490.623	461.404	0.940445	49.5	1.61	11.5	307.453	71.4286	23.2323	362.259	52.446	0.3	1.338	28.709	4.762	417.136	20.26	170	1.4	1.79	145	3.8703	3.46	2020	0.28	22	0.06	0.08	3.3	0.08	0.04
T2	1.23901	119	EQ2	T104	F 2	33.1	538.9	5.866	0.609	0.307	0.0108851	0.00113008	0.000569679	1.48602	0.776751	0.776751	271.043	271.043				43	1.45	10.3	296.552	71.0345	23.9535	340.069	47.253	0.29	1.016	22.726	3.228	413.872	17.58	172	2.5	1.69	148
T2	1.23901	119	EQ2	T104	F 3	41.5	1128.3	12.56	1.309	0.713	0.0111318	0.00116015	0.000631924	1.57863	1.59779	1.59779	860.443	860.443				42	1.35	9.9	311.111	73.3333	23.5714	357.273	49.885	0.32	1.802	13.815	2.38	417.894	0.136	170	3.4	1.6	147
T2	1.23901	119	EQ2	T104	F 4	39.9	807.8	9.046	0.975	0.762	0.0111983	0.00120698	0.000943303	1.2717	1.22651	1.22651	539.943	539.943				48	1.55	11	309.677	70.9677	22.9167	333.057	43.57	0.28	1.717	15.982	1.93	366.904	18.65	170	2.9	1.72	147
T2	1.23901	119	EQ2	T104	F 5	39.4	882.4	8.937	1.02	0.796	0.0101281	0.00115594	0.000902085	1.4427	1.32466	1.32466	614.543	614.543				49	1.61	11.1	304.348	68.9441	22.6531	334.365	45.912	0.31	0.909	18.162	23.159	469.178	37.687	171	3.8	1.75	149
T2	1.23901	119	EQ2	T104	F 6	34.2	631.3							1.57818	0.952586	0.952586	363.443	363.443
T2	1.23901	119	EQ2	T104	F 7	35.5	624.3							1.39543	0.940197	0.940197	356.443	356.443
T2	1.23901	119	EQ2	T104	F 8	33	499.6							1.39021	0.692616	0.692616	231.743	231.743
T2	1.23901	119	EQ2	T104	F 9	33.2	566.9							1.54915	0.833032	0.833032	299.043	299.043
T2	1.23901	119	EQ2	T104	F 10	42.2	1125.1							1.49711	1.59464	1.59464	857.243	857.243
T2	0.00494225	0.47	EQ0	T105	F 1	35.1	580.7	4.99	0.573	0.363	0.00859308	0.00098674	0.000625108	1.34286	0.889788	0.889788	319.986	319.986	448.306	437.052	0.974898	52	1.59	11.6	327.044	72.956	22.3077	344.204	49.194	0.29	1.099	19.668	1.366	468.704	22.84	173	1	1.74	146	4.5457	3.31	2010	0.31	28	0.1	0.08	3.5	0.08	0.04
T2	0.00494225	0.47	EQ0	T105	F 2	36.7	674.9	7.975	0.811	0.643	0.0118166	0.00120166	0.000952734	1.36534	1.05682	1.05682	414.186	414.186				52.5	1.67	11.6	314.371	69.4611	22.0952	282.268	38.332	0.3	2.044	18.649	1.381	113.145	3.466	175	1.2	1.75	148
T2	0.00494225	0.47	EQ0	T105	F 3	34.4	483	4.614	0.504	0.437	0.00955279	0.00104348	0.000904762	1.18651	0.685102	0.685102	222.286	222.286				53	1.59	11.9	333.333	74.8428	22.4528	289.549	39.597	0.19	1.78	18.251	1.209	405.904	13.28	172	2.5	1.81	147
T2	0.00494225	0.47	EQ0	T105	F 4	41.8	1110	13.079	1.317	0.782	0.0117829	0.00118649	0.000704505	1.51983	1.60966	1.60966	849.286	849.286				48	1.49	10.6	322.148	71.1409	22.0833	358.262	50.06	0.26	1.48	39.453	0.835	538.523	16.43	172	3.3	1.66	144
T2	0.00494225	0.47	EQ0	T105	F 5	42.9	1258.5	13.505	1.391	0.685	0.010731	0.00110528	0.000544299	1.59397	1.74917	1.74917	997.786	997.786				52.5	1.5	11.5	350	76.6667	21.9048	390.206	56.856	0.34	1.74	25.748	3.369	437.853	4.248	177	2.7	1.78	150
T2	0.00494225	0.47	EQ0	T105	F 6	34	584.2							1.48636	0.896465	0.896465	323.486	323.486
T2	0.00494225	0.47	EQ0	T105	F 7	32.5	511.2							1.48916	0.748151	0.748151	250.486	250.486
T2	0.00494225	0.47	EQ0	T105	F 8	36.7	685							1.38577	1.07333	1.07333	424.286	424.286
T2	0.00494225	0.47	EQ0	T105	F 9	34.7	620.6							1.48533	0.963624	0.963624	359.886	359.886
T2	0.00494225	0.47	EQ0	T105	F 10	32.7	582.1							1.66477	0.892463	0.892463	321.386	321.386
T2	31.7617	9666	EQ5	T106	F 1	33.4	497.7	5.801	0.503	0.343	0.0116556	0.00101065	0.00068917	1.33576	0.708112	0.708112	234.557	234.557	33.4871	79.6889	2.37969	46	1.58	10.4	291.139	65.8228	22.6087	334.875	43.064	0.25	1.835	8.713	2.083	340.214		177		1.84	148	2.5584	4.93	1360	0.23	13.5	0.04	0.08	1.2	0.08	0.04
T2	31.7617	9666	EQ5	T106	F 2	29.3	262.3	3.133	0.386	0.108	0.0119443	0.0014716	0.000411742	1.04279	-0.00356464	0	-0.842857	0				40	1.58	9.3	253.165	58.8608	23.25	239.896	29.347	0.26	2.047	11.133	1.175	213.934		170	1.6	1.77	146
T2	31.7617	9666	EQ5	T106	F 3	30.6	354.9	3.716	0.37	0.319	0.0104706	0.00104255	0.000898845	1.23863	0.332377	0.332377	91.7571	91.7571				57	1.77	12.5	322.034	70.6215	21.9298	374.429	48.302	0.22	1.897	5.058	1.72	309.705		176	0.8	1.78	149
T2	31.7617	9666	EQ5	T106	F 4	33	409.2	4.692	0.504	0.297	0.0114663	0.00123167	0.000725806	1.13866	0.490563	0.490563	146.057	146.057				54	1.74	11.9	310.345	68.3908	22.037	372.61	47.834	0.28	2.56	9.631	1.226	328.534		180	1.3	1.93	153
T2	31.7617	9666	EQ5	T106	F 5	30.8	358.5	3.735	0.373	0.211	0.0104184	0.00104045	0.000588563	1.22698	0.343591	0.343591	95.3571	95.3571				54.5	1.66	11.6	328.313	69.8795	21.2844	336.899	43.576	0.24	1.669	11.587	1.652	384.584		178	1.8	1.98	148
T2	31.7617	9666	EQ5	T106	F 6	28.8	272							1.13865	0.0367833	0.0367833	8.85714	8.85714
T2	31.7617	9666	EQ5	T106	F 7	24.6	172.1							1.15605	-0.471802	0	-91.0429	0
T2	31.7617	9666	EQ5	T106	F 8	25	167.1							1.06944	-0.504561	0	-96.0429	0
T2	31.7617	9666	EQ5	T106	F 9	25.4	173.3							1.05754	-0.464081	0	-89.8429	0
T2	31.7617	9666	EQ5	T106	F 10	29	299.2							1.22678	0.142684	0.142684	36.0571	36.0571
T2	0.361483	41	EQ1	T107	F 1	32.8	403.2	3.463	0.446	0.283	0.00858879	0.00110615	0.000701885	1.14261	0.487501	0.487501	143.2	143.2	387.01	367.466	0.9495	42.5	0.97	9.9	438.144	102.062	23.2941	270.989	35.505	0.17	1.882	19.135	1.542	102.354	1.9	170	1.9	1.73	146	3.6561	3.65	2230	0.41	24	0.09	0.08	3.9	0.08	0.04
T2	0.361483	41	EQ1	T107	F 2	37.5	630.5	5.66	0.695	0.656	0.008977	0.0011023	0.00104044	1.19561	0.984257	0.984257	370.5	370.5				48	1.5	11.1	320	74	23.125	312.279	44.002	0.29	2.294	8.457	1.556	459.152	5.152	178	3.1	1.79	153
T2	0.361483	41	EQ1	T107	F 3	38.4	879.6	10.183	0.803	0.985	0.0115769	0.000912915	0.00111983	1.55343	1.35421	1.35421	619.6	619.6				50	1.54	11.1	324.675	72.0779	22.2	319.937	45.87	0.29	2.118	11.583	7.059	364.677	14.163	176	2.3	1.9	151
T2	0.361483	41	EQ1	T107	F 4	31.5	456.8	4.946	0.426	0.496	0.0108275	0.000932574	0.00108581	1.46149	0.626182	0.626182	196.8	196.8				46	1.44	10.8	319.444	75	23.4783	296.144	40.101	0.33	0.429	12.556	2.532	338.347		176	2.3	1.86	150
T2	0.361483	41	EQ1	T107	F 5	38.5	777.8	8.236	0.938	0.547	0.0105888	0.00120597	0.000703266	1.36297	1.21754	1.21754	517.8	517.8				52	1.72	12	302.326	69.7674	23.0769	328.765	43.861	0.34	0.907	16.411	14.792	376.01	12.97	173	2.6	1.82	147
T2	0.361483	41	EQ1	T107	F 6	36.6	729.5							1.48793	1.14631	1.14631	469.5	469.5
T2	0.361483	41	EQ1	T107	F 7	33.7	562.5							1.46971	0.857455	0.857455	302.5	302.5
T2	0.361483	41	EQ1	T107	F 8	30.8	452							1.54699	0.614445	0.614445	192	192
T2	0.361483	41	EQ1	T107	F 9	36.7	667.3							1.34997	1.04729	1.04729	407.3	407.3
T2	0.361483	41	EQ1	T107	F 10	39	910.9							1.5356	1.39306	1.39306	650.9	650.9
T2	27.9049	3985	EQ4	T108	F 1	33.1	522.2	6.154	0.583	0.535	0.0117848	0.00111643	0.00102451	1.43997	0.759696	0.759696	258.629	258.629	295.359	255.029	0.863455	48.5	1.24	10.5	391.129	84.6774	21.6495	363.604	46.968	0.31	3.411	5.484	2.373	579.406	12.251	169	2.2	1.73	146	2.8331	4.34	1310	0.44	12.7	0.12	0.08	5	0.08	0.04
T2	27.9049	3985	EQ4	T108	F 2	30.5	345.8	4.023	0.407	0.665	0.0116339	0.00117698	0.00192308	1.21878	0.301707	0.301707	82.2286	82.2286				46	1.34	10.4	343.284	77.6119	22.6087	323.724	42.134	0.28	2.327	6.992	0.948	317.052		176	2.4	1.89	150
T2	27.9049	3985	EQ4	T108	F 3	31	362.2	4.176	0.447	0.289	0.0115295	0.00123412	0.000797902	1.2158	0.353191	0.353191	98.6286	98.6286				48.5	1.58	11.5	306.962	72.7848	23.7113	338.651	46.355	0.29	2.303	7.539	2.718	422.871	14.067	176	2.4	1.84	150
T2	27.9049	3985	EQ4	T108	F 4	37.8	695.8	6.649	0.681	0.429	0.00955591	0.00097873	0.000616556	1.28828	1.0786	1.0786	432.229	432.229				53	1.63	11.8	325.153	72.3926	22.2642	375.491	49.068	0.25	1.464	11.36	1.273	412.76		177	1.4	1.84	150
T2	27.9049	3985	EQ4	T108	F 5	38.5	758.4	10.935	1.056	0.804	0.0144185	0.0013924	0.00106013	1.32897	1.17432	1.17432	494.829	494.829				44	1.46	9.9	301.37	67.8082	22.5	342.75	42.79	0.03	2.373	9.54	4.579	296.241	8.18	172	1.8	1.73	144
T2	27.9049	3985	EQ4	T108	F 6	32.5	455.9							1.32807	0.608832	0.608832	192.329	192.329
T2	27.9049	3985	EQ4	T108	F 7	37.6	758.5							1.4269	1.17446	1.17446	494.929	494.929
T2	27.9049	3985	EQ4	T108	F 8	39.7	792.7							1.26689	1.22347	1.22347	529.129	529.129
T2	27.9049	3985	EQ4	T108	F 9	31	333.2							1.11846	0.260465	0.260465	69.6286	69.6286
T2	27.9049	3985	EQ4	T108	F 10	36.2	564.6							1.19019	0.846437	0.846437	301.029	301.029
T2	37.6548	9666	EQ5	T109	F 1	30.4	285.1	2.952	0.363	0.195	0.0103543	0.00127324	0.000683971	1.01479	0.0782426	0.0782426	19.3857	19.3857	11.9757	93.1398	7.77739	38.5	1.49	9.1	258.389	61.0738	23.6364	299.411	36.056	0.26	1.693	7.578	0.994	254.234		172	1.9	1.8	146	1.4502	4.71	1170	0.27	13.9	0.04	0.08	3.5	0.08	0.04
T2	37.6548	9666	EQ5	T109	F 2	29.6	251	2.008	0.371	0.304	0.008	0.00147809	0.00121116	0.967829	-0.0632985	0	-14.7143	0				31.5	1.09	7.7	288.991	70.6422	24.4444	180.782	23.343	0.37	3.374	7.31	1.446	136.019	8.356	165	2.3	1.71	143
T2	37.6548	9666	EQ5	T109	F 3	28.9	242.8	1.528	0.308	0.142	0.00629325	0.00126853	0.000584843	1.0059	-0.100204	0	-22.9143	0				46	1.53	11.5	300.654	75.1634	25	274.827	36.504	0.32	2.462	10.041	4.313	461.069		173	2.4	1.72	149
T2	37.6548	9666	EQ5	T109	F 4	28.5	252.9	2.968	0.348	0.158	0.0117359	0.00137604	0.000624753	1.09248	-0.0549194	0	-12.8143	0				46.5	1.54	10.4	301.948	67.5325	22.3656	281.33	36.486	0.26	2.033	9.471	1.873	14.943	2.106	173	2	1.83	147
T2	37.6548	9666	EQ5	T109	F 5	32.9	404	4.264	0.413	0.245	0.0105545	0.00102228	0.000606436	1.13447	0.465548	0.465548	138.286	138.286				43	1.5	10.2	286.667	68	23.7209	306.496	38.844	0.3	1.973	7.387	1.764	279.988	3.47	173	4	1.81	149
T2	37.6548	9666	EQ5	T109	F 6	28.4	248.6							1.08529	-0.0739738	0	-17.1143	0
T2	37.6548	9666	EQ5	T109	F 7	26.3	224.3							1.233	-0.188264	0	-41.4143	0
T2	37.6548	9666	EQ5	T109	F 8	26.9	212.3							1.09067	-0.249357	0	-53.4143	0
T2	37.6548	9666	EQ5	T109	F 9	26.8	192.8							1.00162	-0.356409	0	-72.9143	0
T2	37.6548	9666	EQ5	T109	F 10	33.6	463.1							1.22083	0.617246	0.617246	197.386	197.386
T2	1.24961	119	EQ2	T110	F 1	39	822.5	8.448	0.844	0.81	0.0102711	0.00102614	0.000984802	1.38657	1.22716	1.22716	549.929	549.929	506.469	472.564	0.933058	46	1.55	10.7	296.774	69.0323	23.2609	334.261	43.783	0.26	0.974	11.307	12.695	378.798	34.27	169	2.5	1.7	144	4.2616	3.31	2060	0.4	25	0.04	0.08	3	0.08	0.04
T2	1.24961	119	EQ2	T110	F 2	39.1	908	9.81	0.994	0.573	0.010804	0.00109471	0.000631057	1.51899	1.33705	1.33705	635.429	635.429				50.5	1.58	11.5	319.62	72.7848	22.7723	348.916	50.683	0.28	1.259	25.149	1.642	435.836	23.24	173	1.9	1.76	148
T2	1.24961	119	EQ2	T110	F 3	38.8	823.5	9.436	0.935	0.56	0.0114584	0.0011354	0.000680024	1.40984	1.22851	1.22851	550.929	550.929				51.5	1.69	11.4	304.734	67.4556	22.1359	354.526	48.032	0.26	1.355	20.997	2.855	384.566	2.671	170	3	1.69	146
T2	1.24961	119	EQ2	T110	F 4	36.8	813.2	9.382	0.725	0.734	0.0115371	0.00089154	0.000902607	1.63175	1.21453	1.21453	540.629	540.629				48.5	1.49	11.5	325.503	77.1812	23.7113	360.194	49.588	0.32	1.575	20.748	6.345	604.134		173	4.2	1.74	150
T2	1.24961	119	EQ2	T110	F 5	33.9	594.2	6.667	0.603	0.478	0.0112201	0.00101481	0.000804443	1.52522	0.865906	0.865906	321.629	321.629				50	1.54	11.8	324.675	76.6234	23.6	359.229	49.084	0.23	0.892	15.379	10.752	479.392	5.521	170	2.8	1.69	147
T2	1.24961	119	EQ2	T110	F 6	36	692.4							1.48405	1.03585	1.03585	419.829	419.829
T2	1.24961	119	EQ2	T110	F 7	35.6	583.2							1.29261	0.845144	0.845144	310.629	310.629
T2	1.24961	119	EQ2	T110	F 8	38.6	778.9							1.35432	1.16665	1.16665	506.329	506.329
T2	1.24961	119	EQ2	T110	F 9	42.4	1072							1.40636	1.52153	1.52153	799.429	799.429
T2	1.24961	119	EQ2	T110	F 10	36.1	702.5							1.49322	1.05194	1.05194	429.929	429.929
T2	10.4767	1173	EQ3	T111	F 1	32.9	453.6	5.437	0.424	0.376	0.0119863	0.000934744	0.000828924	1.27375	0.607436	0.607436	191.029	191.029	453.959	368.867	0.812557	46.5	1.51	10.6	307.947	70.1987	22.7957	284.701	36.046	0.34	2.257	11.375	1.042	42.421	25.186	174	2.1	1.75	148	3.7431	4.55	1690	0.17	17.8	0.04	0.08	1.2	0.08	0.04
T2	10.4767	1173	EQ3	T111	F 2	43.8	1137.7	12.116	1.126	0.774	0.0106496	0.000989716	0.00068032	1.35396	1.62916	1.62916	875.129	875.129				48	1.66	11.2	289.157	67.4699	23.3333	389.375	52.728	0.26	1.326	9.569	34.062	405.627	27.198	173	2.6	1.75	149
T2	10.4767	1173	EQ3	T111	F 3	38.9	739.9	7.462	0.765	0.405	0.0100851	0.00103392	0.000547371	1.25697	1.1511	1.1511	477.329	477.329				48	1.57	11.1	305.732	70.7006	23.125	375.766	48.954	0.24	1.436	14.329	2.369	349.848		174	2.9	1.7	150
T2	10.4767	1173	EQ3	T111	F 4	36.8	641.5	7.128	0.77	0.341	0.0111115	0.00120031	0.000531567	1.28722	0.99254	0.99254	378.929	378.929				49.5	1.6	11.1	309.375	69.375	22.4242	353.202	46.534	0.2	1.464	14.284	1.261	461.825		174	3.1	1.82	150
T2	10.4767	1173	EQ3	T111	F 5	37.1	639.2	8.582	0.783	0.405	0.0134262	0.00122497	0.000633605	1.25174	0.988549	0.988549	376.629	376.629				50	1.6	10.8	312.5	67.5	21.6	319.406	42.388	0.27	1.867	12.896	1.551	279.664		173	3.4	1.77	148
T2	10.4767	1173	EQ3	T111	F 6	38.4	806.3							1.42398	1.24659	1.24659	543.729	543.729
T2	10.4767	1173	EQ3	T111	F 7	33.9	550.7							1.41357	0.822963	0.822963	288.129	288.129
T2	10.4767	1173	EQ3	T111	F 8	39.3	830.2							1.36774	1.27905	1.27905	567.629	567.629
T2	10.4767	1173	EQ3	T111	F 9	30.5	436.8							1.53951	0.565503	0.565503	174.229	174.229
T2	10.4767	1173	EQ3	T111	F 10	40	929.4							1.45219	1.40446	1.40446	666.829	666.829
T2	0.00475136	0.47	EQ0	T112	F 1	36.5	741.2	6.874	0.779	0.322	0.00927415	0.001051	0.000434431	1.52425	1.15184	1.15184	478.343	478.343	540.723	431.465	0.797941	48	1.49	11.2	322.148	75.1678	23.3333	355.381	49.816	0.31	1.722	20.912	0.947	484.213		168	2.5	1.64	145	4.6624	3.23	2510	0.17	26	0.04	0.08	0.93	0.08	0.04
T2	0.00475136	0.47	EQ0	T112	F 2	38.1	802.8	8.351	0.796	0.562	0.0104023	0.00099153	0.00070005	1.45155	1.24055	1.24055	539.943	539.943				54	1.62	12	333.333	74.0741	22.2222	339.715	46.306	0.29	2.205	18.109	2.389	488.086	23.976	171	1.9	1.64	147
T2	0.00475136	0.47	EQ0	T112	F 3	41.2	1103.1	11.291	1.153	0.686	0.0102357	0.00104524	0.000621884	1.57733	1.59363	1.59363	840.243	840.243				52	1.62	11.5	320.988	70.9877	22.1154	382.222	53.78	0.28	1.65	19.321	0.916	376.258		175	2.3	1.8	150
T2	0.00475136	0.47	EQ0	T112	F 4	39.2	852.4	8.739	0.851	0.748	0.0102522	0.000998358	0.000877522	1.41509	1.30716	1.30716	589.543	589.543				52	1.66	12.5	313.253	75.3012	24.0385	364.066	49.344	0.26	1.33	23.154	1.6	370.994		179	1.5	1.98	150
T2	0.00475136	0.47	EQ0	T112	F 5	36.4	647.7	7.764	0.649	0.79	0.011987	0.00100201	0.0012197	1.34298	1.00202	1.00202	384.843	384.843				52	1.63	11.8	319.018	72.3926	22.6923	364.718	49.08	0.28	1.387	24.966	235.915	442.832	1.895	175	3.9	1.79	150
T2	0.00475136	0.47	EQ0	T112	F 6	33.8	571.6							1.48027	0.863143	0.863143	308.743	308.743
T2	0.00475136	0.47	EQ0	T112	F 7	35.5	571.8							1.27808	0.863532	0.863532	308.943	308.943
T2	0.00475136	0.47	EQ0	T112	F 8	29.9	470.1							1.75864	0.645927	0.645927	207.243	207.243
T2	0.00475136	0.47	EQ0	T112	F 9	43.1	1213.8							1.51606	1.69989	1.69989	950.943	950.943
T2	0.00475136	0.47	EQ0	T112	F 10	40.9	1061.3							1.5512	1.55071	1.55071	798.443	798.443
T1		119	EQ2	T95	F 1	32.6	472.6	4.912	0.555	0.357	0.0103936	0.00117435	0.000755396	1.3641			206.429	206.429				51	1.43	10.2																5.2401		2970	1.3	51	1.2	1.5	8.4	0.08	0.04
T1		119	EQ2	T95	F 2	31.6	417.2	4.11	0.534	0.256	0.00985139	0.00127996	0.000613615	1.3222			151.029	151.029				45	1.33	9.5
T1		119	EQ2	T95	F 3	29	340	3.31	0.403	0.177	0.00973529	0.00118529	0.000520588	1.3941			73.8286	73.8286				53	1.61	11.5
T1		119	EQ2	T95	F 4	31.8	422.5	5.597	0.585	0.259	0.0132473	0.00138462	0.000613018	1.3138			156.329	156.329				56	1.59	10.9
T1		119	EQ2	T95	F 5	32.2	459.4	5.256	0.545	0.235	0.011441	0.00118633	0.000511537	1.376			193.229	193.229				46	1.5	10.1
T1		119	EQ2	T95	F 6	35.7	663.4							1.458			397.229	397.229
T1		119	EQ2	T95	F 7	32.8	475.5							1.3475			209.329	209.329
T1		119	EQ2	T95	F 8	28.3	286.7							1.2649			20.5286	20.5286
T1		119	EQ2	T95	F 9	35.2	621.5							1.425			355.329	355.329
T1		119	EQ2	T95	F 10	31.2	432.1							1.4227			165.929	165.929
T1		9666	EQ5	T96	F 1	23.6	169	1.388	0.187	0.162	0.00821302	0.00110651	0.00095858	1.2857			-93.8571	0				44.5	1.54	11																2.9958		690	0.2	7.4	0.04	0.53	1.3	0.08	0.04
T1		9666	EQ5	T96	F 2	25	193.1	1.397	0.26	0.388	0.00723459	0.00134645	0.00200932	1.2358			-69.7571	0				41.5	1.53	11.4
T1		9666	EQ5	T96	F 3	25.1	219.8	2.548	0.225	0.212	0.0115924	0.00102366	0.000964513	1.39			-43.0571	0				50.5	1.67	12.8
T1		9666	EQ5	T96	F 4	26	202.2	1.64	0.258	0.164	0.00811078	0.00127596	0.000811078	1.1504			-60.6571	0				41	1.45	10.6
T1		9666	EQ5	T96	F 5	25	185.8	1.518	0.223	0.158	0.00817008	0.00120021	0.000850377	1.1891			-77.0571	0				44	1.47	10.9
T1		9666	EQ5	T96	F 6	30.5	352.6							1.2427			89.7429	89.7429
T1		9666	EQ5	T96	F 7	30	294.4							1.0904			31.5429	31.5429
T1		9666	EQ5	T96	F 8	30.2	336.8							1.2228			73.9429	73.9429
T1		9666	EQ5	T96	F 9	25.7	212.1							1.2495			-50.7571	0
T1		9666	EQ5	T96	F 10	29.2	278.1							1.117			15.2429	15.2429
T1		3985	EQ4	T97	F 1	30.6	398.5	4.793	0.387	0.362	0.0120276	0.000971142	0.000908407	1.3908			140.5	140.5				47.5	1.45	10.9																4.0747		1820	0.59	19.1	0.04	0.83	2.7	0.08	0.04
T1		3985	EQ4	T97	F 2	28.6	293.1	2.626	0.283	0.205	0.0089594	0.000965541	0.00069942	1.2529			35.1	35.1				50.5	1.58	11.5
T1		3985	EQ4	T97	F 3	26.5	230.2	2.149	0.246	0.161	0.00933536	0.00106864	0.000699392	1.237			-27.8	0				52.5	1.74	11.7
T1		3985	EQ4	T97	F 4	27.8	273.7	3.148	0.282	0.19	0.0115016	0.00103032	0.000694191	1.2739			15.7	15.7				54.5	1.67	11.8
T1		3985	EQ4	T97	F 5	27.1	282.8	3.089	0.287	0.251	0.0109229	0.00101485	0.000887553	1.4209			24.8	24.8				47	1.47	11.1
T1		3985	EQ4	T97	F 6	31.6	437.1							1.3852			179.1	179.1
T1		3985	EQ4	T97	F 7	31.9	417.1							1.2849			159.1	159.1
T1		3985	EQ4	T97	F 8	30.3	321.3							1.155			63.3	63.3
T1		3985	EQ4	T97	F 9	30.2	336.5							1.2217			78.5	78.5
T1		3985	EQ4	T97	F 10	29.8	344.5							1.3018			86.5	86.5
T1		41	EQ1	T98	F 1	28.5	334.6	3.152	0.357	0.268	0.0094202	0.00106695	0.000800956	1.4454			75.7429	75.7429				40	1.2	9.3																5.5157		3240	3.7	50	1.6	70	9.2	25	0.04
T1		41	EQ1	T98	F 2	30.8	454.4	4.906	0.435	0.474	0.0107967	0.000957306	0.00104313	1.5552			195.543	195.543				45	1.41	10.2
T1		41	EQ1	T98	F 3	27.5	291.7	3.036	0.329	0.26	0.010408	0.00112787	0.000891327	1.4026			32.8429	32.8429				49	1.43	11
T1		41	EQ1	T98	F 4	32.2	479.3	6.033	0.509	0.422	0.0125871	0.00106197	0.000880451	1.4356			220.443	220.443				46	1.41	10.4
T1		41	EQ1	T98	F 5	34.6	610.7	6.673	0.651	0.326	0.0109268	0.00106599	0.000533814	1.4743			351.843	351.843				45.5	1.41	11
T1		41	EQ1	T98	F 6	33.4	451.9							1.2128			193.043	193.043
T1		41	EQ1	T98	F 7	32.6	506.8							1.4628			247.943	247.943
T1		41	EQ1	T98	F 8	29.4	343.7							1.3525			84.8429	84.8429
T1		41	EQ1	T98	F 9	27.2	304.9							1.5151			46.0429	46.0429
T1		41	EQ1	T98	F 10	28.3	313.7							1.3841			54.8429	54.8429
T1		1173	EQ3	T99	F 1	25.8	262.1	3.061	0.227	0.246	0.0116787	0.000866082	0.000938573	1.5262			-1.04286	0				38	1.33	10																5.6029		3130	0.69	35	0.04	1.1	5.6	0.08	0.04
T1		1173	EQ3	T99	F 2	33.6	514.5	6.814	0.525	0.349	0.0132439	0.00102041	0.000678328	1.3563			251.357	251.357				43	1.47	10.5
T1		1173	EQ3	T99	F 3	34	594.5	7.515	0.55	0.383	0.0126409	0.000925147	0.000644239	1.5126			331.357	331.357				46.5	1.38	10.2
T1		1173	EQ3	T99	F 4	31	473.2	6.585	0.428	0.351	0.0139159	0.00090448	0.000741758	1.5884			210.057	210.057				44	1.37	10.1
T1		1173	EQ3	T99	F 5	36.4	723	9.308	0.69	0.341	0.0128741	0.000954357	0.000471646	1.4991			459.857	459.857				46.5	1.4	10.3
T1		1173	EQ3	T99	F 6	36.6	723.5							1.4757			460.357	460.357
T1		1173	EQ3	T99	F 7	27.2	292.6							1.454			29.4571	29.4571
T1		1173	EQ3	T99	F 8	37.5	669.7							1.2699			406.557	406.557
T1		1173	EQ3	T99	F 9	29.9	368.8							1.3797			105.657	105.657
T1		1173	EQ3	T99	F 10	29.4	380							1.4953			116.857	116.857
T1		0.47	EQ0	T100	F 1	31.1	470.6	5.13	0.399	0.188	0.010901	0.000847854	0.00039949	1.5645			207.743	207.743				45	1.35	10.7																5.6877		3740	1.2	56	0.04	1	10.8	0.08	0.04
T1		0.47	EQ0	T100	F 2	33.1	554.9	6.47	0.555	0.324	0.0116598	0.00100018	0.000583889	1.5301			292.043	292.043				42.5	1.37	10.1
T1		0.47	EQ0	T100	F 3	26.3	280.5	3.458	0.288	0.192	0.012328	0.00102674	0.000684492	1.5419			17.6429	17.6429				44	1.38	10.3
T1		0.47	EQ0	T100	F 4	33.1	492.9	4.659	0.43	0.3	0.00945222	0.000872388	0.000608643	1.3592			230.043	230.043				46.5	1.45	10.9
T1		0.47	EQ0	T100	F 5	35.8	687	8.157	0.621	0.254	0.0118734	0.00090393	0.000369723	1.4973			424.143	424.143				41	1.37	10.4
T1		0.47	EQ0	T100	F 6	25.2	227.6							1.4222			-35.2571	0
T1		0.47	EQ0	T100	F 7	34.5	626.6							1.5259			363.743	363.743
T1		0.47	EQ0	T100	F 8	26.6	283							1.5036			20.1429	20.1429
T1		0.47	EQ0	T100	F 9	37.7	709.3							1.3237			446.443	446.443
T1		0.47	EQ0	T100	F 10	34	580.3							1.4764			317.443	317.443
T1		3985	EQ4	T101	F 1	29.6	292.7	3.323	0.338	0.175	0.0113529	0.00115477	0.000597882	1.1286			29.9857	29.9857				42.5	1.31	9.6																4.4328		2130	0.32	18	0.04	0.8	2.6	0.08	0.04
T1		3985	EQ4	T101	F 2	25	188.6	1.643	0.176	0.429	0.00871156	0.000933192	0.00227465	1.207			-74.1143	0				31.5	1.06	7.4
T1		3985	EQ4	T101	F 3	27.3	304	3.439	0.27	0.284	0.0113125	0.000888158	0.000934211	1.4941			41.2857	41.2857				44	1.38	10.2
T1		3985	EQ4	T101	F 4	27.3	264.4	3.277	0.256	0.332	0.0123941	0.00096823	0.00125567	1.2995			1.68571	1.68571				47	1.47	10.7
T1		3985	EQ4	T101	F 5	36.2	746.2	9.037	0.632	0.51	0.0121107	0.000846958	0.000683463	1.573			483.486	483.486				48	1.47	11.3
T1		3985	EQ4	T101	F 6	28.8	316							1.3228			53.2857	53.2857
T1		3985	EQ4	T101	F 7	27.9	292.7							1.3478			29.9857	29.9857
T1		3985	EQ4	T101	F 8	27.2	298.7							1.4843			35.9857	35.9857
T1		3985	EQ4	T101	F 9	25.5	229.2							1.3823			-33.5143	0
T1		3985	EQ4	T101	F 10	35	541.4							1.2627			278.686	278.686
T1		41	EQ1	T102	F 1	30.2	369.3	3.719	0.365	0.24	0.0100704	0.000988356	0.000649878	1.3408			106.3	106.3				43.5	1.38	9.6																4.8849		3880	1.4	56	0.04	1.9	7.4	0.08	0.04
T1		41	EQ1	T102	F 2	29.5	355	3.505	0.359	0.326	0.00987324	0.00101127	0.00091831	1.3828			92	92				44	1.46	10.1
T1		41	EQ1	T102	F 3	29.6	325.6	2.97	0.355	0.212	0.00912162	0.0010903	0.000651106	1.2555			62.6	62.6				48	1.41	11
T1		41	EQ1	T102	F 4	31.4	480.1	5.2	0.438	0.355	0.0108311	0.00091231	0.000739429	1.5508			217.1	217.1				45	1.38	10.7
T1		41	EQ1	T102	F 5	29.9	352.5	3.402	0.342	0.302	0.00965106	0.000970213	0.000856738	1.3187			89.5	89.5				46	1.44	10.8
T1		41	EQ1	T102	F 6	29.3	350.1							1.3918			87.1	87.1
T1		41	EQ1	T102	F 7	33.6	550.2							1.4504			287.2	287.2
T1		41	EQ1	T102	F 8	35.2	621.1							1.4241			358.1	358.1
T1		41	EQ1	T102	F 9	30.4	408.7							1.4547			145.7	145.7
T1		41	EQ1	T102	F 10	31	423.4							1.4212			160.4	160.4
T1		1173	EQ3	T103	F 1	31.2	437.5	5.344	0.444	0.259	0.0122149	0.00101486	0.000592	1.4405			174.929	174.929				44.5	1.36	9.9																4.8424		3130	0.55	34	0.04	1.1	5.6	0.22	0.04
T1		1173	EQ3	T103	F 2	35.7	683.3	7.45	0.62	0.524	0.010903	0.000907361	0.000766867	1.5018			420.729	420.729				46	1.44	10.5
T1		1173	EQ3	T103	F 3	34.2	607.5	8.204	0.527	0.48	0.0135045	0.00086749	0.000790123	1.5187			344.929	344.929				43	1.25	9.9
T1		1173	EQ3	T103	F 4	29.5	318.3	3.39	0.326	0.19	0.0106503	0.00102419	0.000596921	1.2399			55.7286	55.7286				46	1.45	10.3
T1		1173	EQ3	T103	F 5	31	385.2	3.839	0.364	0.296	0.00996625	0.000944964	0.000768432	1.293			122.629	122.629				52	1.6	11.5
T1		1173	EQ3	T103	F 6	35.4	651.6							1.4688			389.029	389.029
T1		1173	EQ3	T103	F 7	34.9	580.1							1.3647			317.529	317.529
T1		1173	EQ3	T103	F 8	34.5	596.7							1.4531			334.129	334.129
T1		1173	EQ3	T103	F 9	29.8	374.3							1.4144			111.729	111.729
T1		1173	EQ3	T103	F 10	29.5	338.2							1.3174			75.6286	75.6286
T1		119	EQ2	T104	F 1	30.5	460.1	5.799	0.394	0.473	0.0126038	0.000856336	0.00102804	1.6216			192.243	192.243				42	1.23	9.3																6.1554		3650	1.9	56	0.04	1.3	7.3	0.08	0.04
T1		119	EQ2	T104	F 2	30.5	372.9	3.64	0.377	0.252	0.00976133	0.00101099	0.000675784	1.3143			105.043	105.043				47	1.45	10.1
T1		119	EQ2	T104	F 3	33.4	477.7	5.301	0.485	0.355	0.0110969	0.00101528	0.000743144	1.2821			209.843	209.843				46.5	1.28	9.9
T1		119	EQ2	T104	F 4	35.1	704.9	7.388	0.646	0.422	0.0104809	0.000916442	0.000598666	1.6301			437.043	437.043				47	1.37	10.1
T1		119	EQ2	T104	F 5	29.6	448.3	5.75	0.354	0.375	0.0128262	0.00078965	0.000836493	1.7286			180.443	180.443				47	1.31	10.1
T1		119	EQ2	T104	F 6	35.6	614.5							1.362			346.643	346.643
T1		119	EQ2	T104	F 7	32.3	460.6							1.3668			192.743	192.743
T1		119	EQ2	T104	F 8	31.6	385.1							1.2204			117.243	117.243
T1		119	EQ2	T104	F 9	31.8	418.6							1.3017			150.743	150.743
T1		119	EQ2	T104	F 10	27.1	301.8							1.5164			33.9429	33.9429
T1		0.47	EQ0	T105	F 1	30.1	388	4.157	0.398	0.278	0.0107139	0.00102577	0.000716495	1.4228			127.286	127.286				45	1.41	10.1																6.1659		4020	1.4	59	0.04	1.8	10.1	0.08	0.04
T1		0.47	EQ0	T105	F 2	26.5	299.4	3.82	0.316	0.257	0.0127589	0.00105544	0.000858383	1.6088			38.6857	38.6857				43	1.23	9.5
T1		0.47	EQ0	T105	F 3	38.1	806.6	9.419	0.766	0.744	0.0116774	0.000949665	0.00092239	1.4584			545.886	545.886				49	1.35	10.6
T1		0.47	EQ0	T105	F 4	36.4	680.1	6.168	0.653	0.462	0.00906926	0.000960153	0.000679312	1.4102			419.386	419.386				49	1.44	11
T1		0.47	EQ0	T105	F 5	29.1	355.3	3.51	0.359	0.233	0.00987898	0.00101041	0.000655784	1.4418			94.5857	94.5857				44	1.34	10.1
T1		0.47	EQ0	T105	F 6	27	276.3							1.4037			15.5857	15.5857
T1		0.47	EQ0	T105	F 7	32.1	450.9							1.3632			190.186	190.186
T1		0.47	EQ0	T105	F 8	31.6	439.8							1.3938			179.086	179.086
T1		0.47	EQ0	T105	F 9	30.4	429							1.527			168.286	168.286
T1		0.47	EQ0	T105	F 10	28.8	329.5							1.3794			68.7857	68.7857
T1		9666	EQ5	T106	F 1	24.6	183.2	1.534	0.171	0.652	0.00837336	0.000933406	0.00355895	1.2306			-79.9429	0				30	1.03	7.5																3.4689		670	0.29	4.8	0.04	0.58	1.3	0.08	0.04
T1		9666	EQ5	T106	F 2	28.4	318.1	2.634	0.268	0.343	0.00828041	0.000842502	0.00107828	1.3887			54.9571	54.9571				39	1.31	9.4
T1		9666	EQ5	T106	F 3	29.2	324.6	3.988	0.285	0.338	0.0122859	0.000878004	0.00104128	1.3038			61.4571	61.4571				50	1.6	11.4
T1		9666	EQ5	T106	F 4	26.6	216.8		0.255	0.232		0.0011762	0.00107011	1.1519			-46.3429	0				46	1.52	11.3
T1		9666	EQ5	T106	F 5	26	210.6	1.289	0.215	0.325	0.00612061	0.00102089	0.00154321	1.1982			-52.5429	0				46	1.53	11
T1		9666	EQ5	T106	F 6	25	168.4							1.0778			-94.7429	0
T1		9666	EQ5	T106	F 7	31.8	352.4							1.0959			89.2571	89.2571
T1		9666	EQ5	T106	F 8	27.3	233.2							1.1461			-29.9429	0
T1		9666	EQ5	T106	F 9	26.2	251.5							1.3984			-11.6429	0
T1		9666	EQ5	T106	F 10	29.4	302.7							1.1912			39.5571	39.5571
T1		41	EQ1	T107	F 1	32.6	450.7	3.563	0.411	0.298	0.00790548	0.000911915	0.000661194	1.3009			190.7	190.7				36.5	1.23	9.5																5.6832		2210	0.04	29	0.04	1.8	5	0.08	0.04
T1		41	EQ1	T107	F 2	28.2	319.9	2.999	0.336	0.243	0.0093748	0.00105033	0.000759612	1.4265			59.9	59.9				41	1.37	9.8
T1		41	EQ1	T107	F 3	35.3	606.2	6.678	0.585	0.428	0.0110162	0.000965028	0.000706038	1.3781			346.2	346.2				48	1.44	10.3
T1		41	EQ1	T107	F 4	33	494.7	5.071	0.492	0.373	0.0102507	0.000994542	0.000753992	1.3766			234.7	234.7				48	1.44	10.7
T1		41	EQ1	T107	F 5	35.9	583.6	7.032	0.509	0.457	0.0120493	0.000872173	0.000783071	1.2613			323.6	323.6				47.5	1.53	10.9
T1		41	EQ1	T107	F 6	27.6	267.4							1.2718			7.4	7.4
T1		41	EQ1	T107	F 7	30.1	386.7							1.418			126.7	126.7
T1		41	EQ1	T107	F 8	34.6	585.9							1.4145			325.9	325.9
T1		41	EQ1	T107	F 9	32	462.6							1.4117			202.6	202.6
T1		41	EQ1	T107	F 10	28.2	297							1.3244			37	37
T1		3985	EQ4	T108	F 1	27.8	311.4	3.985	0.298	0.261	0.012797	0.000956969	0.00083815	1.4494			47.8286	47.8286				42	1.33	9.7																4.5926		1920	0.04	17.8	0.04	1.2	2.3	0.08	0.04
T1		3985	EQ4	T108	F 2	33.6	533.5	5.923	0.504	0.373	0.0111022	0.000944705	0.000699157	1.4064			269.929	269.929				46	1.46	10.9
T1		3985	EQ4	T108	F 3	26.8	234.4	2.056	0.248	0.179	0.00877133	0.00105802	0.000763652	1.2177			-29.1714	0				49.5	1.63	11.7
T1		3985	EQ4	T108	F 4	27	234.2		0.274	0.181		0.00116994	0.000772844	1.1899			-29.3714	0				47.5	1.47	10.9
T1		3985	EQ4	T108	F 5	31.3	535.7	4.96	0.39	0.35	0.00925891	0.000728019	0.000653351	1.747			272.129	272.129				48	1.52	11
T1		3985	EQ4	T108	F 6	32	395.7							1.2076			132.129	132.129
T1		3985	EQ4	T108	F 7	33.2	424.6							1.1603			161.029	161.029
T1		3985	EQ4	T108	F 8	28.7	292							1.2352			28.4286	28.4286
T1		3985	EQ4	T108	F 9	32.5	404.2							1.1775			140.629	140.629
T1		3985	EQ4	T108	F 10	29.2	343							1.3777			79.4286	79.4286
T1		9666	EQ5	T109	F 1	29.2	337.3	2.934	0.418	0.644	0.00869849	0.00123925	0.00190928	1.3548			71.5857	71.5857				38.5	1.22	8.8																4.3322		76	0.04	0.04	0.04	0.08	0.08	0.08	0.04
T1		9666	EQ5	T109	F 2	29	277.5	3.888	0.288	0.52	0.0140108	0.00103784	0.00187387	1.1378			11.7857	11.7857				39	1.23	8.8
T1		9666	EQ5	T109	F 3	28.9	278.9	2.082	0.27	0.443	0.00746504	0.000968089	0.00158838	1.1555			13.1857	13.1857				46	1.52	11
T1		9666	EQ5	T109	F 4	26.5	202.3	1.881	0.25	0.158	0.00929807	0.00123579	0.000781018	1.0871			-63.4143	0				47	1.53	11.2
T1		9666	EQ5	T109	F 5	29.5	289.8	2.637	0.307	0.407	0.00909938	0.00105935	0.00140442	1.1288			24.0857	24.0857				48.5	1.53	11.9
T1		9666	EQ5	T109	F 6	25.1	175.1							1.1073			-90.6143	0
T1		9666	EQ5	T109	F 7	25.7	200							1.1782			-65.7143	0
T1		9666	EQ5	T109	F 8	27.3	234.9							1.1545			-30.8143	0
T1		9666	EQ5	T109	F 9	26.1	214.7							1.2076			-51.0143	0
T1		9666	EQ5	T109	F 10	32.7	443.3							1.2678			177.586	177.586
T1		119	EQ2	T110	F 1	28.2	373.7	4.844	0.336	0.29	0.0129623	0.000899117	0.000776024	1.6664			101.129	101.129				43	1.31	10.5																5.2518		2790	0.04	43	0.04	1.3	8.1	0.08	0.04
T1		119	EQ2	T110	F 2	37.9	740.4	7.302	0.701	0.6	0.00986224	0.000946786	0.000810373	1.36			467.829	467.829				45.5	1.47	10.3
T1		119	EQ2	T110	F 3	31.7	465.5	5.136	0.45	0.295	0.0110333	0.000966702	0.000633727	1.4613			192.929	192.929				44	1.31	9.8
T1		119	EQ2	T110	F 4	30.1	377	3.169	0.418	0.259	0.00840584	0.00110875	0.000687003	1.3824			104.429	104.429				49.5	1.49	11.1
T1		119	EQ2	T110	F 5	36.2	773.1	9.94	0.828	0.425	0.0128573	0.00107101	0.000549735	1.6297			500.529	500.529				47	1.38	10.3
T1		119	EQ2	T110	F 6	35.3	609.8							1.3863			337.229	337.229
T1		119	EQ2	T110	F 7	32.7	474.1							1.3559			201.529	201.529
T1		119	EQ2	T110	F 8	37.7	802.6							1.4979			530.029	530.029
T1		119	EQ2	T110	F 9	31.2	370.2							1.2189			97.6286	97.6286
T1		119	EQ2	T110	F 10	29.7	370.9							1.4158			98.3286	98.3286
T1		1173	EQ3	T111	F 1	28.9	306.5	2.723	0.312	0.232	0.00888418	0.00101794	0.000756933	1.2698			43.9286	43.9286				44.5	1.47	10.4																5.4799		2360	0.04	24	0.04	1.5	6.2	0.08	0.04
T1		1173	EQ3	T111	F 2	34.3	580.9	7.332	0.485	0.479	0.0126218	0.000834911	0.000824583	1.4395			318.329	318.329				51	1.61	12
T1		1173	EQ3	T111	F 3	28.9	291.8	2.85	0.279	0.235	0.00976696	0.000956134	0.000805346	1.2089			29.2286	29.2286				50	1.49	11.6
T1		1173	EQ3	T111	F 4	28.7	284.7	2.608	0.31	0.168	0.00916052	0.00108887	0.000590095	1.2043			22.1286	22.1286				47.5	1.49	11.2
T1		1173	EQ3	T111	F 5	37.8	745.8	8.37	0.655	0.497	0.0112228	0.000878252	0.000666398	1.3809			483.229	483.229				50.5	1.5	11.7
T1		1173	EQ3	T111	F 6	31.2	395.4							1.3019			132.829	132.829
T1		1173	EQ3	T111	F 7	27.4	306.3							1.489			43.7286	43.7286
T1		1173	EQ3	T111	F 8	33.7	500.9							1.3088			238.329	238.329
T1		1173	EQ3	T111	F 9	28.9	323.6							1.3406			61.0286	61.0286
T1		1173	EQ3	T111	F 10	35.4	665.5							1.5002			402.929	402.929
T1		0.47	EQ0	T112	F 1	30.9	386.7	3.752	0.396	0.27	0.00970261	0.00102405	0.000698216	1.3107			123.843	123.843				44	1.33	10.1																5.7036		2140	0.04	40	0.04	1.4	4.7	0.08	0.04
T1		0.47	EQ0	T112	F 2	36.1	702.3	9.226	0.744	0.57	0.0131368	0.00105938	0.000811619	1.4928			439.443	439.443				44	1.36	10.3
T1		0.47	EQ0	T112	F 3	31	376.1	3.9	0.413	0.23	0.0103696	0.00109811	0.000611539	1.2625			113.243	113.243				48	1.56	10.8
T1		0.47	EQ0	T112	F 4	33.6	587.7		0.624	0.465		0.00106177	0.00079122	1.5493			324.843	324.843				47.5	1.5	10.9
T1		0.47	EQ0	T112	F 5	31.7	446.8	4.373	0.504	0.25	0.00978738	0.00112802	0.000559534	1.4026			183.943	183.943				47	1.41	10.5
T1		0.47	EQ0	T112	F 6	29.1	340.9							1.3834			78.0429	78.0429
T1		0.47	EQ0	T112	F 7	32.3	429.8							1.2754			166.943	166.943
T1		0.47	EQ0	T112	F 8	33.5	567							1.5082			304.143	304.143
T1		0.47	EQ0	T112	F 9	33	533.9							1.4857			271.043	271.043
T1		0.47	EQ0	T112	F 10	31.9	429.3							1.3225			166.443	166.443
[truncated: 9 more columns]
