# Supplementary material for: Tolerance and dose-response assessment of subchronic dietary ethoxyquin exposure in Atlantic salmon (Salmo salar L.)
Source: PLoS One. 2019 Jan 25;14(1):e0211128. doi: 10.1371/journal.pone.0211128 (PMC6347454; doi:10.1371/journal.pone.0211128)
Supplement: S13 Table — (XLSX) [file pone.0211128.s015.xlsx]

## Sheet: Supplementary Table S13
		Liver vacuolization			Splenic congestion			PMA - Kidney
Diet	Slide	Evaluator 1	Evaluator 2	Average	Evaluator 1	Evaluator 2	Average	Evaluator 1	Evaluator 2	Average
0	1913	1	2	1.5	2	1	1.5	1	1	1
0	1914	1	2	1.5	1	0	0.5	0	0	0
0	1915	2	3	2.5	0	0	0	0	0	0
0	1916	1	2	1.5	1	0	0.5	0	1	0.5					Scoring Vacuolization intrahepatocyte - Liver
0	1917	1	2	1.5	1	0	0.5	0	0	0					Score 0	No vacuoles
0	1918	2	3	2.5	2	2	2	1	1	1					Score 1	Some isolated vacuoles
0	1919	2	3	2.5	1	0	0.5	0	0	0					Score 2	medium vacuolization of hepatocytes
0	1920	3	3	3	1	0	0.5	0	1	0.5					Score 3	intense vacuolization of hepatocytes
0	1921	2	2	2	0	0	0	0	0	0
1	1922	2	2	2	1	0	0.5	0	0	0					Scoring Congestion and subcapsule hemorrraghes in Spleen
1	1923	3	3	3	1	0	0.5	0	0	0					Score 0	Normal spleen
1	1924	2	2	2	1	0	0.5	0	0	0					Score 1	congestion and irregular borders
1	1925	2	2	2	0	0	0	0	0	0					Score 2	severe congestion and subcapsule hemorraghes
1	1926	2	2	2	0	0	0	0	1	0.5
1	1927	3	3	3	0	1	0.5	0	0	0					Scoring CMM in Kidney
1	1928	2	2	2	0	0	0	0	1	0.5					Score 0	normal amount and size of CMM
1	1929	1	1	1	0	0	0	0	0	0					Score 1	increase of CMM number
1	1930	2	2	2	0	0	0	0	1	0.5					Score 2	intense accumulation of CMM in hematopoietic tissue
2	1931	1	1	1	0	0	0	0	0	0
2	1932	3	3	3	0	0	0	0	0	0
2	1933	2	2	2	0	0	0	0	0	0
2	1934	2	2	2	0	0	0	0	0	0
2	1935	3	3	3	0	0	0	0	1	0.5
2	1936	3	3	3	0	0	0	0	0	0
2	1937	1	1	1	0	0	0	0	1	0.5
2	1938	2	2	2	0	0	0	0	1	0.5
2	1939	3	3	3	0	1	0.5	0	1	0.5
3	1940	1	1	1	2	2	2	0	1	0.5
3	1941	1	1	1	1	2	1.5	0	0	0
3	1942	1	1	1	0	1	0.5	0	2	1
3	1943	0	0	0	1	1	1	0	0	0
3	1944	0	0	0	1	1	1	0	1	0.5
3	1945	0	1	0.5	1	1	1	0	1	0.5
3	1946	0	1	0.5	1	1	1	0	1	0.5
3	1947	0	0	0	0	1	0.5	0	1	0.5
3	1948	0	1	0.5	0	0	0	0	1	0.5
4	1949	0	1	0.5	1	1	1	0	1	0.5
4	1950	0	1	0.5	1	0	0.5	0	1	0.5
4	1951	1	1	1	1	1	1	0	1	0.5
4	1952	0	1	0.5	2	1	1.5	0	1	0.5
4	1953	0	1	0.5	0	1	0.5	0	1	0.5
4	1954	0	0	0	0	1	0.5	0	1	0.5
4	1955	1	1	1	2	2	2	0	1	0.5
4	1956	0	0	0	1	1	1	0	0	0
4	1957	0	0	0	1	1	1	0	1	0.5
5	1958	1	1	1	2	2	2	2	2	2
5	1959	0	0	0	2	2	2	1	1	1
5	1960	0	0	0	1	1	1	1	2	1.5
5	1961	0	0	0	0	1	0.5	0	1	0.5
5	1962	0	0	0	2	1	1.5	0	1	0.5
5	1963	0	0	0	2	2	2	1	1	1
5	1964	0	0	0	2	1	1.5	1	2	1.5
5	1965	1	1	1	2	2	2	2	2	2
5	1966	0	0	0	2	2	2	0	1	0.5
				Liver			Spleen			Kidney
			0	2.05556	±	0.583333	0.666667	±	0.661438	0.333333	±	0.333333
			1	2.11111	±	0.600925	0.222222	±	0.263523	0.166667	±	0.166667
			2	2.22222	±	0.833333	0.0555556	±	0.166667	0.222222	±	0.222222
			3	0.444444	±	0.433013	1	±	0.583333	0.444444	±	0.444444
			4	0.444444	±	0.390868	1	±	0.5	0.444444	±	0.444444
			5	0.222222	±	0.440959	1.61111	±	0.546453	1.16667	±	1.16667
