# Supplementary material for: Tolerance and dose-response assessment of subchronic dietary ethoxyquin exposure in Atlantic salmon (Salmo salar L.)
Source: PLoS One. 2019 Jan 25;14(1):e0211128. doi: 10.1371/journal.pone.0211128 (PMC6347454; doi:10.1371/journal.pone.0211128)
Supplement: S14 Table — (XLSX) [file pone.0211128.s016.xlsx]

## Sheet: Table S14
		Liver vacuoles						Kidney PMAs					Spleen congestion and hemorrhage
Mean_daily_dose	Conc.	Notobserved	Fewvacuoles	Mediumvacuolisation	Severevacuolisation	sample.size		Normal	Increased	Severe	sample.size		Normalspleen	Congestion	Severecongestion	sample.size
0.00491844	0	0	0	5	4	9		5	4	0	9		2	5	2	9
0.407779	41	0	1	6	2	9		6	3	0	9		5	4	0	9
1.22088	119	0	2	3	4	9		5	4	0	9		8	1	0	9
10.9563	1173	3	6	0	0	9		2	7	0	9		1	6	2	9
29.6913	3958	3	6	0	0	9		1	8	0	9		0	7	2	9
40.0087	9666	7	2	0	0	9		0	5	4	9		0	2	7	9
