# Supplementary material for: Tolerance and dose-response assessment of subchronic dietary ethoxyquin exposure in Atlantic salmon (Salmo salar L.)
Source: PLoS One. 2019 Jan 25;14(1):e0211128. doi: 10.1371/journal.pone.0211128 (PMC6347454; doi:10.1371/journal.pone.0211128)
Supplement: S15 Table — (XLSX) [file pone.0211128.s017.xlsx]

## Sheet: Table S15
non-response variable: feed concentration (mg/kg)															non-response variable: daily dose (mg/kg BW/day)
		AIC		BMDL05		BMDU05		AIC		BMDL20		BMDU20					AIC		BMDL05		BMDU05		AIC		BMDL20		BMDU20
Model	npar	exponential	Hill	exponential	Hill	exponential	Hill	exponential	Hill	exponential	Hill	exponential	Hill		Model	npar	exponential	Hill	exponential	Hill	exponential	Hill	exponential	Hill	exponential	Hill	exponential	Hill
(EQ0-EQ3)															(EQ0-EQ3)
Weight															Weight
Null model	2	37.76						37.76							Null model	2	37.76						37.76
model 3	4	40.6	40.62	AllAIC>AICnull-2				40.6	40.62	AllAIC>AICnull-2					model 3	4	40.52	40.54	AllAIC>AICnull-2				40.52	40.54	AllAIC>AICnull-2
model 5	5	41.4	41.44					42.46	42.3						model 5	5	40.7	40.88					42.36	42.24
Full model	5	41.14						41.14							Full model	13	47.48						47.48
Length															Length
Null model	2	-223.22						-223.22							Null model	2	-223.22						-223.22
model 3	4	-222.78	-222.76	AllAIC>AICnull-2				-222.78	-222.76	AllAIC>AICnull-2					model 3	4	-222.92	-222.9	AllAIC>AICnull-2				-222.92	-222.9	AllAIC>AICnull-2
model 5	5	-221.08	-221.1					-220.88	-220.8						model 5	5	-221.24	-221.28					-221.02	-220.94
Full model	5	-221.22						-221.22							Full model	13	-214.26						-214.26
k-factor															k-factor
Null model	2	-257.24						-257.24							Null model	2	-257.24						-257.24
model 3	4	-260.82	-260.8	87	76.6	19000	20600	-260.82	-260.8	1580	1320	6810000	10400000		model 3	4	-261.2	-261.18	0.906	0.803	116	121	-261.2	-261.18	14.7	15	41100	61600
model 5	5	-258.82	-258.8	AICmin>AICfull+2				-258.82	-258.8						model 5	5	-259.2	-259.18					-259.2	-259.18
Full model	5	-263.04						-263.04							Full model	13	-253.22						-253.22
Body weight gain															Body weight gain
Null model	2	150.38						150.38							Null model	2	150.38						150.38
model 3	4	153.08	153.1	AllAIC>AICnull-2				153.08	153.1	AllAIC>AICnull-2					model 3	4	152.98	153.02	AllAIC>AICnull-2				152.98	153.02	AllAIC>AICnull-2
model 5	5	153.94	153.98					154.14	154.16						model 5	5	153.22	153.4					153.24	153.46
Full model	5	153.76						153.76							Full model	13	159.76						159.76
Specific growth rate															Specific growth rate
Null model	2	47.78						47.78							Null model	2	47.78						47.78
model 3	4	50.44	50.44	AllAIC>AICnull-2				50.44	50.44	AllAIC>AICnull-2					model 3	4	50.34	50.36	AllAIC>AICnull-2				50.34	50.36	AllAIC>AICnull-2
model 5	5	51.6	51.62					52.28	52.24						model 5	5	50.9	51.08					52.2	52.16
Full model	5	51.56						51.56							Full model	13	57.58						57.58
Feed conversion ratio															Feed conversion ratio
Null model	2	-10.46						-10.46							Null model	2	-10.46						-10.46
model 3	4	-9.66	-9.72	AllAIC>AICnull-2				-9.66	-9.72	AllAIC>AICnull-2					model 3	4	-9.58	-9.64	no full model available				-9.58	-9.64	no full model available
model 5	5	-7.86	-7.88					-7.86	-7.88						model 5	5	-7.82	-7.82					-7.82	-7.82
Full model	5	NA						NA							Full model	13	NA						NA
Liver weight															Liver weight
Null model	2	35.6						35.6							Null model	2	35.6						35.6
model 3	4	39.36	39.36	AllAIC>AICnull-2				39.36	39.36	AllAIC>AICnull-2					model 3	4	39.34	39.34	AllAIC>AICnull-2				39.34	39.34	AllAIC>AICnull-2
model 5	5	40.34	40.46					41.32	41.22						model 5	5	40.06	40.16					41.28	41.2
Full model	5	39.74						39.74							Full model	13	48.04						48.04
Liversomatic Index															Liversomatic Index
Null model	2	-114.2						-114.2							Null model	2	-114.2						-114.2
model 3	4	-111.44	-111.44	AllAIC>AICnull-2				-111.44	-111.44	AllAIC>AICnull-2					model 3	4	-111.32	-111.32	AllAIC>AICnull-2				-111.32	-111.32	AllAIC>AICnull-2
model 5	5	-109.52	-110.88					-109.44	-109.48						model 5	5	-109.44	-110.98					-109.44	-109.36
Full model	5	-112.36						-112.36							Full model	13	-105.88						-105.88
Heart weight															Heart weight
Null model	2	29.8						29.8							Null model	2	29,8						29,8
model 3	4	33.68	33.68	AllAIC>AICnull-2				33.68	33.68	AllAIC>AICnull-2					model 3	4	33.64	33.64	AllAIC>AICnull-2				33.64	33.64	AllAIC>AICnull-2
model 5	5	35.68	35.68					35.68	35.68						model 5	5	35.64	35.64					35.64	35.64
Full model	5	29.8						29.8							Full model	13	44.42						44.42
Cardiosomatic Index															Cardiosomatic Index
Null model	2	-106.78						-106.78							Null model	2	-106.78						-106.78
model 3	4	-103.24	-103.24	AllAIC>AICnull-2				-103.24	-103.24	AllAIC>AICnull-2					model 3	4	-103.28	-103.28	AllAIC>AICnull-2				-103.28	-103.28	AllAIC>AICnull-2
model 5	5	-102.36	-102.36					-101.26	-101.22						model 5	5	-102.34	-102.32					-101.28	-101.32
Full model	5	-104.16						-104.16							Full model	13	-98.02						-98.02
Spleen weight															Spleen weight
Null model	2	50.78						50.78							Null model	2	50.78						50.78
model 3	4	54.26	54.26	AllAIC>AICnull-2				54.26	54.26	AllAIC>AICnull-2					model 3	4	54.24	54.24	AllAIC>AICnull-2				54.24	54.24	AllAIC>AICnull-2
model 5	5	56.26	56.26					56.26	56.26						model 5	5	56.24	56.24					56.24	56.24
Full model	5	56.04						56.04							Full model	13	66.7						66.7
Spleenosomatic Index															Spleenosomatic Index
Null model	2	47.78						47.78							Null model	2	7,85						7,85
model 3	4	50.44	50.44	AllAIC>AICnull-2				50.44	50.44	AllAIC>AICnull-2					model 3	4	10,84	10,84	AllAIC>AICnull-2				10,84	10,84	AllAIC>AICnull-2
model 5	5	51.6	51.62					52.28	52.24						model 5	5	12,54	12,54					12,82	12,82
Full model	5	51.56						51.56							Full model	13	19.54						19.54
(EQ0-EQ5)															(EQ0-EQ5)
HCT															HCT
Null model	2	-168.7						155.26							Null model	2	-168.7						-168.7
model 3	4	-181.58	-181.6	334	334	9300	9180	-181.58	-181.6	11400	11500	146000	171000		model 3	4	-183.02	-183.08	13,1	5,77	37.4	40	-183.02	-183.08	50.4	50.8	243	358
model 5	5	-180.04	-180.02					-179.64	-179.72						model 5	5	-184.02	-182.94					-181.6	-182.2
Full model	7	-178.26						147.92							Full model	19	-186.18						-186.18
RBC															RBC
Null model	2	-161.08						-161.08							Null model	2	-161.08						-161.08
model 3	4	-157.98	-157.98	AllAIC>AICnull-2				-157.98	-157.98	AllAIC>AICnull-2					model 3	4	-158.66	-158.66	AllAIC>AICnull-2				-158.26	-158.26	AllAIC>AICnull-2
model 5	5	-156.02	-156.06					-155.98	-155.98						model 5	5	-156.9	-156.92					-156.26	-156.28
Full model	7	-153.82						-153.82							Full model	19	-154.66						-153.82
HGB															HGB
Null model	2	-180.16						-180.16							Null model	2	-180.16						-180.16
model 3	4	-193.64	-193.64	236	206	9070	8690	-193.64	-193.64	13100	13300	436000	360000		model 3	4	-198.7	-198.74	14,9	15,2	36	35.9	-198.7	-198.74	53.2	53.3	136	141
model 5	5	-192.6	-192.6					-191.72	-191.84						model 5	5	-197.94	-197.52					-197.94	-197.52
Full model	7	-189.26						-189.26							Full model	19	-193.92						-193.92
MCV															MCV
Null model	2	-210.3						-210.3							Null model	2	-210.3						-210.3
model 3	4	-221.22	-221.18	743	730	10500	10200	-221.22	-221.18	13200	13300	716000	616000		model 3	4	-219.62	-219.6	1,3	1,08	63.8	64.9	-219.62	-219.6	78.2	77.4	19800	28500
model 5	5	-219.22	-219.18					-219.22	-219.18						model 5	5	-217.62	-217.6					-217.62	-217.6
Full model	7	-219						-219							Full model	19	-217.72						-217.72
MCH															MCH
Null model	2	-202.42						-202.42							Null model	2	-202.42						-202.42
model 3	4	-211.1	-211.1	231	225	22000	39200	-211.1	-211.1	14800	14500	3990000	3690000		model 3	4	-211.78	-211.74	2,56	3,06	80.3	55.6	-210.58	-210.58	57.1	59.5	2480	2670
model 5	5	-209.1	-209.1					-209.1	-209.1						model 5	5	-209.78	-209.74					-208.58	-208.58
Full model	7	-205.28						-205.28							Full model	19	-225.32						-205.28
MCHC															MCHC
Null model	2	-311.44						-311.44							Null model	2	-311.44						-311.44
model 3	4	-308.94	-308.94	AllAIC>AICnull-2				-308.94	-308.94	AllAIC>AICnull-2					model 3	4	-307.52	-307.52	AllAIC>AICnull-2				-308.12	-308.12	AllAIC>AICnull-2
model 5	5	-306.94	-306.94					-306.94	-306.94						model 5	5	-305.52	-305.52					-306.12	-306.12
Full model	7	-308.28						-308.28							Full model	19	-351.92						-308.28
bile acid															bile acid
Null model	2	211.48						211.48							Null model	2	211.48						211.48
model 3	4	209.76	209.7	AllAIC>AICnull-2				209.76	209.7	AllAIC>AICnull-2					model 3	4	210.4	210.3	AllAIC>AICnull-2				210.4	210.3	AllAIC>AICnull-2
model 5	5	211.46	211.46					211.46	211.46						model 5	5	212.02	212.02					212.02	212.02
Full model	7	204.16						204.16							Full model	19	216.04						216.04
creatinine															creatinine
Null model	2	104.32						104.32							Null model	2	104.32						104.32
model 3	4	8.46	6.74					8.46	6.74						model 3	4	5.42	4.36		0.0154		0.665	5.42	4.36		0.535		4.7
model 5	5	4	4.06	1.24	6.01	605	510	4	4.06	58.2	97.1	902	884		model 5	5	4.76	4.78	0.0219		5.38		4.76	4.78	0.81		9.16
Full model	7	6.9						6.9							Full model	19	6.34						6.34
ALAT															ALAT
Null model	2	210.3						210.3							Null model	2	210.3						210.3
model 3	4	200.14	200.1	253	516	4660	4070	200.14	200.1	1200	1530	6670	6010		model 3	4	198.96	199.5	6.14	8.63	22.5	19.8	198.96	199.5	14.5	16.1	32.5	29.3
model 5	5	202.1	202.1					202.1	202.1						model 5	5	200.78	201.5					200.78	201.5
Full model	7	204.94						204.94							Full model	19	NA						NA
ASAT															ASAT
Null model	2	155.26						155.26							Null model	2	155.26						155.26
model 3	4	142.96	143	147	74.8	5460	5140	142.96	143	1560	1220	7900	7670		model 3	4	146.62	146.54	0.211	0.393	23.6	24.8	146.62	146.54	5.62	6.62	37.3	37.2
model 5	5	144.96	145					144.96	145						model 5	5	146.66	147.76					146.66	147.76
Full model	7	147.92						147.92							Full model	19	152.34						152.34
bilirubine															bilirubine
Null model	2	38.04						38.04							Null model	2	38.04						38.04
model 3	4	22.24	22.54					22.24	22.54						model 3	4	20.44	20.66	0.251	0.155	12.6	12.2	20.44	20.66	5.98	5.49	30	30.5
model 5	5	21.32	21.28	80.2	86.3	2230	1950	21.32	21.28	759	720	3700	3690		model 5	5	21.22	21.26					21.22	21.26
Full model	7	22.94						22.94							Full model	19	37.08						37.08
albumine															albumine
Null model	2	-92.64						-92.64							Null model	2	-92.64						-92.64
model 3	4	-119.8	-119.76	2340	2970	7300	7380	-119.8	-119.76	8830	8750	11900	12000		model 3	4	-120.48	-120.86	23.9	24.3	34.2	33.4	-120.48	-120.86	41.9	41.5	49.7	49.5
model 5	5	-117.8	-117.76					-117.8	-117.76						model 5	5	-119.76	-119.46					-119.76	-119.46
Full model	7	-120.3						-120.3							Full model	19	-122.4						-122.4
total protein															total protein
Null model	2	-69.92						-69.92							Null model	2	-69.92						-69.92
model 3	4	-112.16	-112.18	1950	2390	6680	6490	-112.16	-112.18						model 3	4	-110.28	-110.8		18.7		29.5	-110.28	-110.8		36.7		44.3
model 5	5	-110.2	-110.2					-110.2	-110.2						model 5	5	-111.48	-110.58	21.8		27.7		-111.48	-110.58	34.4		42
Full model	7	-108.18						-108.18							Full model	19	-112						-112
TBARS liver															TBARS liver
Null model	5	-5.88						-5.88							Null model	2	-5.88						-5.88
model 3	4	-21.08	-20.4					-21.08	-20.4						model 3	4	-23.68	-23.28					-23.68	-23.28
model 5	5	-27.38	-27.32	41.9	65.8	843	801	-27.38	-27.32	318	315	1380	1330		model 5	5	-26.68	-26.62	0.372	0.461	7.73	7.42	-26.68	-26.62	2.95	2.27	13.1	12.5
Full model	NA	NA						NA							Full model	NA	NA						NA
GSH liver															GSH liver
Null model	2	91.36						91.36							Null model	2	91.36						91.36
model 3	4	-14.88	0.38					-14.88	0.38						model 3	4	-22.68	-12.96					-22.68	-12.96
model 5	5	-26.1	-25.36	0.0034	0.000903	10.8	17.2	-26.1	-25.36	0.488	0.214	71.8	73.1		model 5	5	-23.64	-23.38	1.67e-05	9.98e-06	0.147	0.194	-23.64	-23.38	0.00292	0.0026	0.811	0.696
Full model	7	-27.92						-27.92							Full model	19	-25.3						-25.3
GSSG liver															GSSG liver
Null model	2	130.06						130.06							Null model	2	130.06						130.06
model 3	4	126.84	127.18					126.84	127.18						model 3	4	126.94	127.24					126.94	127.24
model 5	5	119.04	119.18	0.155	0.0471	2260	1410	119.04	119.18	2.11	0.0745	3460	2220		model 5	5	119.04	119.18	0.00108	0.000541	14.1	11.3	119.04	119.18	0.00498	0.000765	19.4	16.6
Full model	7	117.5						117.5							Full model	19	-52.6						-52.6
GSH/GSSG liver															GSH/GSSG liver
Null model	2	141.76						141.76							Null model	2	141.76						141.76
model 3	4	132.4	132.72					132.4	132.72						model 3	4	123.04	122.58	0.0187	0.107	30.6	29	123.04	122.58	1.71	2.18	42.6	39.8
model 5	5	131.82	131.26	1e-06	1e-06	92.2	198	131.82	131.22	1e-06	1e-06	633	1520		model 5	5	125.56	125.56					125.56	125.56
Full model	7	125.94						125.94							Full model	19	-5.98						-5.98
Alpha tocopherol liver															Alpha tocopherol liver
Null model	5	8.16						8.16							Null model	2	8.16						8.16
model 3	4	-30.58	-31.56		0.31		157	-30.58	-31.56		50.9		771		model 3	4	-37.24	-36.98	0.0344	0.0772	1.13	1.52	-37.24	-36.98	1.71	2.04	8.94	9.15
model 5	5	-31.14	-31.4	0.697		45.5		-31.14	-31.4	96.5		922			model 5	5	-35.24	-34.98					-35.24	-34.98
Full model	NA	NA						NA							Full model	NA	NA						NA
Gamma tocopherol liver															Gamma tocopherol liver
Null model	5	18.62						18.62							Null model	2	18.62						18.62
model 3	4	-14.02	-15.86		0.00124		2.41	-14.02	-15.86		0.63		106		model 3	4	-20.26	-20	0.000139	0.000134	0.0775	0.17	-20.26	-20	0.0499	0.0299	1.93	2.29
model 5	5	-15.36	-15.18	0.00299		31.5		-15.36	-15.18	1.26		253			model 5	5	-18.26	-18					-18.26	-18
Full model	NA	NA						NA							Full model	NA	NA						NA
8-oxo-OH-dG															8-oxo-OH-dG
Null model	5	-39.76						-39.76							Null model	2	-39.76						-39.76
model 3	4	-44.52	-44.54	3910	3920	9220	9220	-44.52	-44.54	9680	9680	19400	18700		model 3	4	-39.68	-39.66	AllAIC>AICnull-2				-39.68	-39.66	AllAIC>AICnull-2
model 5	5	-42.52	-42.52					-42.52	-42.52						model 5	5	-37.78	-37.78					-37.74	-37.78
Full model	NA	NA						NA							Full model	NA	NA						NA
AP sites															AP sites
Null model	5	-2.86						-2.86							Null model	2	-2.86						-2.86
model 3	4	-1.02	-1.16	AllAIC>AICnull-2				-1.02	-1.16	AllAIC>AICnull-2					model 3	4	-1.86	-1.98	AllAIC>AICnull-2				-1.86	-1.98	AllAIC>AICnull-2
model 5	5	-4.26	-4.1					-4.26	-4.1						model 5	5	-4.26	-4.12					-4.26	-4.12
Full model	NA	NA						NA							Full model	NA	NA						NA
Histology															Histology
										Model average															Model average
Model	npar	Log-likelihood	AIC	BMD	BMDL	BMDU	converged	AIC accepted	Estimated model weights	BMD10 (mg/kg BW/day)	BMDL10 (mg/kg BW/day)	BMDU10 (mg/kg BW/day)	BMDU/BMDL		Model	npar	Log-likelihood	AIC	BMD	BMDL	BMDU	converged	AIC accepted	Estimated model weights	BMD10 (mg/kg BW/day)	BMDL10 (mg/kg BW/day)	BMDU10 (mg/kg BW/day)	BMDU/BMDL
Kidney: Severe presence of PMAs										8764.03	8645.92	9670.15	1.12		Kidney: Severe presence of PMAs										38.39	36.69	39.28	1.07059
Null	1	-14.26	30.52	NA	NA	NA	yes								Null	1	-14.26	30.52	NA	NA	NA	yes
Full	6	-6.18	24.36	NA	NA	NA	yes								Full	6	-6.18	24.36	NA	NA	NA	yes
Logistic	2	-6.18	16.36	9535.09	NA	NA	yes	yes	0.38						Logistic	2	-6.18	16.36	38.95	30.32	40.80	yes	yes	0.40
Probit	2	-6.19	16.38	7850.78	4268.13	9130.67	no	yes							Probit	2	-6.18	16.36	37.78	27.64	41.62	no	yes
Log-logistic	3	-6.18	18.36	8803.56	3445.92	9585.51	yes	yes	0.14						Log-logistic	3	-6.18	18.36	38.79	27.65	39.68	yes	yes	0.15
Log-probit	3	-6.18	18.36	8105.33	3387.02	9621.98	yes	yes	0.14						Log-probit	3	-6.18	18.36	37.70	27.83	39.72	yes	yes	0.15
Weibull	3	-6.18	18.36	8905.20	NA	NA	yes	yes	0.14						Weibull	3	-6.18	18.36	38.95	NA	NA	yes	yes	0.15
Gamma	3	-6.18	18.36	8258.75	3433.21	9229.44	yes	yes	0.14						Gamma	3	-6.20	18.40	35.61	27.63	38.22	yes	no	0.14
Two-stage	3	-7.05	20.10	4570.06	3165.36	7384.68	yes	no	0.06						Two-stage	3	-8.59	23.18	22.99	15.79	37.08	yes	no	0.01
Liver: Severe depletion of vacuoles										602.19	242.55	2639.66	10.88		Liver: Severe depletion of vacuoles										6	3.24	17.92	5.53086
Null	1	-29.80	61.60	NA	NA	NA	yes								Null	1	-29.80	61.60	NA	NA	NA	yes
Full	6	-16.22	44.44	NA	NA	NA	yes								Full	6	-16.22	44.44	NA	NA	NA	yes
Logistic	2	-19.91	43.82	2215.78	1464.70	3293.97	yes	no	0.04						Logistic	2	-19.32	42.64	12,84	8,62	18.43	yes	yes	0.09
Probit	2	-19.74	43.48	1998.59	1345.42	2934.34	yes	no	0.05						Probit	2	-19.09	42.18	11,72	8.00	16.80	yes	yes	0.12
Log-logistic	3	-17.42	40.84	540.88	102.00	1388.75	yes	yes	0.18						Log-logistic	3	-17.82	41.64	5,28	1,15	11,79	yes	yes	0.15
Log-probit	3	-17.27	40.54	528.79	114.55	1300.62	yes	yes	0.21						Log-probit	3	-17.69	41.38	5,13	1,22	11,29	yes	yes	0.18
Weibull	3	-17.42	40.84	538.42	89.50	1456.97	yes	yes	0.18						Weibull	3	-17.82	41.64	5,44	1,11	12,46	yes	yes	0.15
Gamma	3	-17.43	40.86	549.35	79.55	1441.90	yes	yes	0.18						Gamma	3	-17.81	41.62	5,50	1,09	12,01	yes	yes	0.16
Two-stage	3	-17.48	40.96	683.43	435.11	1141.81	yes	yes	0.17						Two-stage	3	-17.84	41.68	5,06	2,69	12,46	yes	yes	0.15
Spleen: Severe congestion of spleen tissue										2580.82	380.52	7266.44	19.1		Spleen: Severe congestion of spleen tissue										12.11	2.66	35.79	13.4549
Null	1	-29.80	61.60	NA	NA	NA	yes								Null	1	-29.80	61.60	NA	NA	NA	yes
Full	6	-19.07	50.14	NA	NA	NA	yes								Full	6	-19.07	50.14	NA	NA	NA	yes
Logistic	2	-21.92	47.84	2259.73	1502.93	3376.31	yes	yes	0.28						Logistic	2	-23.01	50.02	12,08	8,33	17.25	yes	yes	0.20
Probit	2	-21.95	47.90	2191.16	1494.81	4257.47	yes	yes	0.27						Probit	2	-23.08	50.16	10,81	7,67	15.86	no	yes
Log-logistic	3	-22.07	50.14	3495.90	446.55	10303.75	yes	no	0.09						Log-logistic	3	-22.09	50.18	28,97	9,27	39.12	yes	yes	0.18
Log-probit	3	-22.09	50.18	3696.06	422.56	10893.71	yes	no	0.09						Log-probit	3	-22.09	50.18	29,06	9,96	39.44	yes	yes	0.18
Weibull	3	-22.02	50.04	2896.08	408.47	10363.13	yes	no	0.09						Weibull	3	-22.09	50.18	28,79	7,87	38.16	yes	yes	0.18
Gamma	3	-22.08	50.16	3463.50	374.18	8341.85	yes	no	0.09						Gamma	3	-22.09	50.18	29,03	8,11	35.29	yes	yes	0.18
Two-stage	3	-21.99	49.98	2230.52	635.81	4040.64	yes	no	0.10						Two-stage	3	-23.07	52.14	13,62	10,27	20.00	yes	no	0.07
