# Supplementary material for: Tolerance and dose-response assessment of subchronic dietary ethoxyquin exposure in Atlantic salmon (Salmo salar L.)
Source: PLoS One. 2019 Jan 25;14(1):e0211128. doi: 10.1371/journal.pone.0211128 (PMC6347454; doi:10.1371/journal.pone.0211128)
Supplement: S16 Table — (XLSX) [file pone.0211128.s018.xlsx]

## Sheet: Supplementary Table S16
BMDL assessment for LEFT: all feed concentrations (mg/kg) and RIGHT: all daily doses (mg EQ/kg BW/day)
None= no BMDL model could be set accodring to the AIC criteria given by EFSA (EFSA 2017), to select best BMDL model
Models were run with the default BMR of 5% as a starting point, but were adjusted for some parameters, where the width of the BMD 90% confidence intervals indicated a poor estimation as described by the EFSA guidance document (EFSA 2017).
Ordinal data from histology were transformed into quantal data and BMDL10 is taken accortding to the EFSA protocol.																					Fitted curves for model 3 or model 5 from the exponential model family (left panels) and model 3 or model 5 from the Hill model family (right panels). Vertical whiskers represent 95% confidence intervals for the responses. Dose is plotted on log-scale for better readability; the response in the controls is shown at an arbitrary level lower than the lowest non-zero dose (as zero dose is situated a…
For continuous data best fitted model according to AIC criteria is selected whereas for quantal data model averaging is used as decribed by EFSA (EFSA 2017).																					only given for daily dose of EQ as a non-response variable
Although model averaging is suggested as best practise for setting BMDL, the current Proast version only provides model averaging for quantal data and not yet for continuous data
non-response variable: feed concentration (mg/kg)									non-response variable: daily dose (mg/kg BW)
Modelled parameters	BMDL05	BMDU05	BMDU/BMDL	BMDL20	BMDU20	BMDU/BMDL			Modelled parameters	BMDL05	BMDU05	BMDU/BMDL	BMDL10	BMDU10	BMDU/BMDL	BMD20	BMDL20	BMDU20	BMDU/BMDL
Growth parameters and organ weights (EQ0-EQ3)									Growth parameters and organ weights (EQ0-EQ3)
Weight	none	none		none	none				Weight	none	none						none	none
Length	none	none		none	none				Length	none	none						none	none
k-factor	76.6	20600	268.93	1320	10400000	7878.79			k-factor	0.803	121	150.685				16	14.7	61600	4190.48
Body weight gain	none	none		none	none				Body weight gain	none	none						none	none
Specific growth rate	none	none		none	none				Specific growth rate	none	none						none	none
Feed conversion ratio	none	none		none	none				Feed conversion ratio	none	none						none	none
Liver weight	none	none		none	none				Liver weight	none	none						none	none
Liversomatic Index	none	none		none	none				Liversomatic Index	none	none						none	none
Heart weight	none	none		none	none				Heart weight	none	none						none	none
Cardiosomatic Index	none	none		none	none				Cardiosomatic Index	none	none						none	none
Spleen weight	none	none		none	none				Spleen weight	none	none						none	none
Spleenosomatic Index	none	none		none	none				Spleenosomatic Index	none	none						none	none
Hematological parameters (EQ0-EQ5)									Hematological parameters (EQ0-EQ5)
HCT	334	9300	27.8443	11400	171000	15			HCT	13,1	40	3.05344					50.4	358	7.10317
RBC	none	none		none	none				RBC	none	none						none	none
HGB	206	9070	44.0291	13100	436000	33.2824			HGB	14,9	36	2.41611					53.2	141	2.65038
MCV	730	10500	14.3836	13200	716000	54.2424			MCV	1,08	63.8	59.0741					77.4	28500	368.217
MCH	225	39200	174.222	14500	3990000	275.172			MCH	2,56	80.3	31.3672					57.1	2670	46.7601
MCHC	none	none		none	none				MCHC	none	none						none	none
Plasma markers of organ function (EQ0-EQ5)									Plasma markers of organ function (EQ0-EQ5)
bile acid	none	none		none	none				bile acid	none	none						none	none
creatinine	1.24	605	487.903	58.2	902	15.4983			creatinine	0.0154	5.38	349.351	0.0226	1,86	82.3009		0.535	9.16	17.1215
ALAT	253	4660	18.419	1200	6670	5.55833			ALAT	6.14	22.5	3.6645	9.95	23.3	2.34171	26.4	14.5	32.5	2.24138
ASAT	74.8	5460	72.9947	1220	7900	6.47541			ASAT	0.211	24.8	117.536	10,9	29,3	2.68807		5.62	37.3	6.63701
bilirubine	80.2	2230	27.8055	720	3700	5.13889			bilirubine	0.155	12.6	81.2903	1,17	21,2	18.1197		5.49	30.5	5.55556
albumine	2340	7380	3.15385	8750	12000	1.37143			albumine	23.9	34.2	1.43096	21.7	39.6	1.82488		41.5	49.7	1.19759
total protein	1950	6680	3.42564	8750	12000	1.37143			total protein	21.8	29.5	1.35321	28.7	33.6	1.17073		34.4	44.3	1.28779
Oxidative stress markers (EQ0-EQ5)									Oxidative stress markers (EQ0-EQ5)
TBARS liver	41.9	843	20.1193	315	1380	4.38095			TBARS liver	0.372	7.73	20.7796	1.04	9.34	8.98077	8.04	2.27	13.1	5.77093
GSH liver	0.000903	17.2	19047.6	0.214	73.1	341.589			GSH liver	9.98e-06	0.194	19438.9					0.0026	0.811	311.923
GSSG liver	0.0471	2260	47983	0.0745	3460	46443			GSSG liver	0.000541	14.1	26062.8					0.000765	19.4	25359.5
GSH/GSSG liver	1e-06	198	198000000	1e-06	1520	1520000000			GSH/GSSG liver	0.0187	30.6	1636.36					1.71	42.6	24.9123
Alpha tocopherol liver	0.31	157	506.452	50.9	922	18.1139			Alpha tocopherol liver	0.0344	1.13	32.8488	0.23	3.59	15.6087	4.6	1.71	9.15	5.35088
Gamma tocopherol liver	0.00124	31.5	25403.2	0.63	253	401.587			Gamma tocopherol liver	0.000134	0.17	1268.66					0.0299	2.29	76.5886
Markers of oxidative DNA damage (EQ0-EQ5)									Markers of oxidative DNA damage (EQ0-EQ5)
8-oxo-OH-dG	3910	9220	2.35806	9680	19400	2.00413			8-oxo-OH-dG	none	none						none	none
AP sites	none	none		none	none				AP sites	none	none						none	none
Histology- feed concentration															Histology- estimated daily dose
										Model average															Model average
Model	npar	Log-likelihood	AIC	BMD	BMDL	BMDU	converged	AIC accepted	Estimated model weights	BMD10 (mg/kg BW/day)	BMDL10 (mg/kg BW/day)	BMDU10 (mg/kg BW/day)	BMDU/BMDL		Model	npar	Log-likelihood	AIC	BMD	BMDL	BMDU	converged	AIC accepted	Estimated model weights	BMD10 (mg/kg BW/day)	BMDL10 (mg/kg BW/day)	BMDU10 (mg/kg BW/day)	BMDU/BMDL
Kidney: Severe presence of PMAs										8764.03	8645.92	9670.15	1.12		Kidney: Severe presence of PMAs										38.39	36.69	39.28	1.07059
Null	1	-14.26	30.52	NA	NA	NA	yes								Null	1	-14.26	30.52	NA	NA	NA	yes
Full	6	-6.18	24.36	NA	NA	NA	yes								Full	6	-6.18	24.36	NA	NA	NA	yes
Logistic	2	-6.18	16.36	9535.09	NA	NA	yes	yes	0.38						Logistic	2	-6.18	16.36	38.95	30.32	40.8	yes	yes	0.4
Probit	2	-6.19	16.38	7850.78	4268.13	9130.67	no	yes							Probit	2	-6.18	16.36	37.78	27.64	41.62	no	yes
Log-logistic	3	-6.18	18.36	8803.56	3445.92	9585.51	yes	yes	0.14						Log-logistic	3	-6.18	18.36	38.79	27.65	39.68	yes	yes	0.15
Log-probit	3	-6.18	18.36	8105.33	3387.02	9621.98	yes	yes	0.14						Log-probit	3	-6.18	18.36	37.7	27.83	39.72	yes	yes	0.15
Weibull	3	-6.18	18.36	8905.2	NA	NA	yes	yes	0.14						Weibull	3	-6.18	18.36	38.95	NA	NA	yes	yes	0.15
Gamma	3	-6.18	18.36	8258.75	3433.21	9229.44	yes	yes	0.14						Gamma	3	-6.2	18.4	35.61	27.63	38.22	yes	no	0.14
Two-stage	3	-7.05	20.1	4570.06	3165.36	7384.68	yes	no	0.06						Two-stage	3	-8.59	23.18	22.99	15.79	37.08	yes	no	0.01
Liver: Severe depletion of vacuoles										602.19	242.55	2639.66	10.88		Liver: Severe depletion of vacuoles										6	3.24	17.92	5.53086
Null	1	-29.8	61.6	NA	NA	NA	yes								Null	1	-29.8	61.6	NA	NA	NA	yes
Full	6	-16.22	44.44	NA	NA	NA	yes								Full	6	-16.22	44.44	NA	NA	NA	yes
Logistic	2	-19.91	43.82	2215.78	1464.7	3293.97	yes	no	0.04						Logistic	2	-19.32	42.64	12,84	8,62	18.43	yes	yes	0.09
Probit	2	-19.74	43.48	1998.59	1345.42	2934.34	yes	no	0.05						Probit	2	-19.09	42.18	11,72	8	16.8	yes	yes	0.12
Log-logistic	3	-17.42	40.84	540.88	102	1388.75	yes	yes	0.18						Log-logistic	3	-17.82	41.64	5,28	1,15	11,79	yes	yes	0.15
Log-probit	3	-17.27	40.54	528.79	114.55	1300.62	yes	yes	0.21						Log-probit	3	-17.69	41.38	5,13	1,22	11,29	yes	yes	0.18
Weibull	3	-17.42	40.84	538.42	89.5	1456.97	yes	yes	0.18						Weibull	3	-17.82	41.64	5,44	1,11	12,46	yes	yes	0.15
Gamma	3	-17.43	40.86	549.35	79.55	1441.9	yes	yes	0.18						Gamma	3	-17.81	41.62	5,50	1,09	12,01	yes	yes	0.16
Two-stage	3	-17.48	40.96	683.43	435.11	1141.81	yes	yes	0.17						Two-stage	3	-17.84	41.68	5,06	2,69	12,46	yes	yes	0.15
Spleen: Severe congestion of spleen tissue										2580.82	380.52	7266.44	19.1		Spleen: Severe congestion of spleen tissue										12.11	2.66	35.79	13.4549
Null	1	-29.8	61.6	NA	NA	NA	yes								Null	1	-29.8	61.6	NA	NA	NA	yes
Full	6	-19.07	50.14	NA	NA	NA	yes								Full	6	-19.07	50.14	NA	NA	NA	yes
Logistic	2	-21.92	47.84	2259.73	1502.93	3376.31	yes	yes	0.28						Logistic	2	-23.01	50.02	12,08	8,33	17.25	yes	yes	0.2
Probit	2	-21.95	47.9	2191.16	1494.81	4257.47	yes	yes	0.27						Probit	2	-23.08	50.16	10,81	7,67	15.86	no	yes
Log-logistic	3	-22.07	50.14	3495.9	446.55	10303.8	yes	no	0.09						Log-logistic	3	-22.09	50.18	28,97	9,27	39.12	yes	yes	0.18
Log-probit	3	-22.09	50.18	3696.06	422.56	10893.7	yes	no	0.09						Log-probit	3	-22.09	50.18	29,06	9,96	39.44	yes	yes	0.18
Weibull	3	-22.02	50.04	2896.08	408.47	10363.1	yes	no	0.09						Weibull	3	-22.09	50.18	28,79	7,87	38.16	yes	yes	0.18
Gamma	3	-22.08	50.16	3463.5	374.18	8341.85	yes	no	0.09						Gamma	3	-22.09	50.18	29,03	8,11	35.29	yes	yes	0.18
Two-stage	3	-21.99	49.98	2230.52	635.81	4040.64	yes	no	0.1						Two-stage	3	-23.07	52.14	13,62	10,27	20	yes	no	0.07
